# Supplementary material for: Guest‐Induced Reversible Phase Conversion via Spin Frustration Relief in Spin‐Intercalated Layered Antiferromagnets
Source: Adv Sci (Weinh). 2025 Jul 26;12(39):e07957. doi: 10.1002/advs.202507957 (PMC12533306; doi:10.1002/advs.202507957)
Supplement: Supplementary file 2 — Supporting Information [file ADVS-12-e07957-s002.zip]

Archive with 3 entries (3 files):
- Ru235F3_TCNQ_CoCp_dry_CCDC-2448179.cif
- Ru235F3_TCNQ_FeCp_dry_CCDC-2448181.cif
- Ru235F3_TCNQ_FeCp_fresh_CCDC-2448180.cif
