# Supplementary material for: Guest‐Induced Reversible Phase Conversion via Spin Frustration Relief in Spin‐Intercalated Layered Antiferromagnets
Source: Adv Sci (Weinh). 2025 Jul 26;12(39):e07957. doi: 10.1002/advs.202507957 (PMC12533306; doi:10.1002/advs.202507957)
Supplement: Supplementary file 2 — Supporting Information [file ADVS-12-e07957-s002.zip › Ru235F3_TCNQ_CoCp_dry_CCDC-2448179.cif]

data_Ru235F3_TCNQ_CoCpstar_dry
_audit_creation_date               2024-10-15
_audit_creation_method
;
Olex2 1.5
(compiled 2023.03.06 svn.rbb2c1857 for OlexSys, GUI svn.r6748)
;
_shelx_SHELXL_version_number       '2018/3'
_audit_contact_author_address      ?
_audit_contact_author_email        ?
_audit_contact_author_name         ''
_audit_contact_author_phone        ?
_publ_contact_author_id_orcid      ?
_publ_section_references
;
Dolomanov, O.V., Bourhis, L.J., Gildea, R.J, Howard, J.A.K. & Puschmann, H.
 (2009), J. Appl. Cryst. 42, 339-341.

Sheldrick, G.M. (2015). Acta Cryst. C71, 3-8.
;
_chemical_name_common              ?
_chemical_name_systematic          ?
_chemical_formula_moiety           'C68 H20 F24 N4 O16 Ru4, C20 H30 Co'
_chemical_formula_sum              'C88 H50 Co F24 N4 O16 Ru4'
_chemical_formula_weight           2338.53
_chemical_melting_point            ?
_chemical_oxdiff_formula           'C88 H42 F24 N4 Ru4 Co O16'
loop_
  _atom_type_symbol
  _atom_type_description
  _atom_type_scat_dispersion_real
  _atom_type_scat_dispersion_imag
  _atom_type_scat_source
 'C' 'C' 0.0033 0.0016 'International Tables Vol C Tables 4.2.6.8 and 6.1.1.4'
 'H' 'H' 0.0000 0.0000 'International Tables Vol C Tables 4.2.6.8 and 6.1.1.4'
 'Co' 'Co' 0.3494 0.9721 'International Tables Vol C Tables 4.2.6.8 and 6.1.1.4'
 'F' 'F' 0.0171 0.0103 'International Tables Vol C Tables 4.2.6.8 and 6.1.1.4'
 'N' 'N' 0.0061 0.0033 'International Tables Vol C Tables 4.2.6.8 and 6.1.1.4'
 'O' 'O' 0.0106 0.0060 'International Tables Vol C Tables 4.2.6.8 and 6.1.1.4'
 'Ru' 'Ru' -1.2594 0.8363
 'International Tables Vol C Tables 4.2.6.8 and 6.1.1.4'

_shelx_space_group_comment
;
The symmetry employed for this shelxl refinement is uniquely defined
by the following loop, which should always be used as a source of
symmetry information in preference to the above space-group names.
They are only intended as comments.
;
_space_group_crystal_system        'monoclinic'
_space_group_IT_number             14
_space_group_name_H-M_alt          'P 1 21/c 1'
_space_group_name_Hall             '-P 2ybc'
loop_
  _space_group_symop_operation_xyz
 'x, y, z'
 '-x, y+1/2, -z+1/2'
 '-x, -y, -z'
 'x, -y-1/2, z-1/2'

_cell_length_a                     10.4370(3)
_cell_length_b                     19.8777(6)
_cell_length_c                     21.5127(7)
_cell_angle_alpha                  90
_cell_angle_beta                   98.246(3)
_cell_angle_gamma                  90
_cell_volume                       4417.0(2)
_cell_formula_units_Z              2
_cell_measurement_reflns_used      17478
_cell_measurement_temperature      103.15
_cell_measurement_theta_max        31.2630
_cell_measurement_theta_min        2.1610
_shelx_estimated_absorpt_T_max     ?
_shelx_estimated_absorpt_T_min     ?
_exptl_absorpt_coefficient_mu      0.971
_exptl_absorpt_correction_T_max    1.00000
_exptl_absorpt_correction_T_min    0.71639
_exptl_absorpt_correction_type     multi-scan
_exptl_absorpt_process_details
;
CrysAlisPro 1.171.39.46 (Rigaku Oxford Diffraction, 2018)
Empirical absorption correction using spherical harmonics,
 implemented in SCALE3 ABSPACK scaling algorithm.
;
_exptl_absorpt_special_details     ?
_exptl_crystal_colour              black
_exptl_crystal_colour_lustre       ?
_exptl_crystal_colour_primary      black
_exptl_crystal_density_diffrn      1.758
_exptl_crystal_density_meas        ?
_exptl_crystal_density_method      ?
_exptl_crystal_description         block
_exptl_crystal_F_000               2306
_exptl_crystal_size_max            0.145
_exptl_crystal_size_mid            0.09
_exptl_crystal_size_min            0.065
_exptl_transmission_factor_max     ?
_exptl_transmission_factor_min     ?
_diffrn_reflns_av_R_equivalents    0.0327
_diffrn_reflns_av_unetI/netI       0.0343
_diffrn_reflns_Laue_measured_fraction_full  0.998
_diffrn_reflns_Laue_measured_fraction_max  0.996
_diffrn_reflns_limit_h_max         13
_diffrn_reflns_limit_h_min         -12
_diffrn_reflns_limit_k_max         25
_diffrn_reflns_limit_k_min         -25
_diffrn_reflns_limit_l_max         27
_diffrn_reflns_limit_l_min         -19
_diffrn_reflns_number              35387
_diffrn_reflns_point_group_measured_fraction_full  0.998
_diffrn_reflns_point_group_measured_fraction_max  0.996
_diffrn_reflns_theta_full          25.242
_diffrn_reflns_theta_max           27.498
_diffrn_reflns_theta_min           2.529
_diffrn_ambient_temperature        103.15
_diffrn_detector                   'CCD plate'
_diffrn_detector_area_resol_mean   28.626
_diffrn_detector_type              'Rigaku Saturn724+'
_diffrn_measured_fraction_theta_full  0.998
_diffrn_measured_fraction_theta_max  0.996
_diffrn_measurement_details
;
List of Runs (angles in degrees, time in seconds):

  # Type    Start    End  Width  t~exp~   \w     \q     \k     \f   Frames
--------------------------------------------------------------------------
  1  \w   -110.00  70.00   0.50    5.00    --  -20.00  45.00   0.00  360
  2  \w   -110.00  70.00   0.50    5.00    --  -20.00  45.00  90.00  360
;
_diffrn_measurement_device         'AFC10: Fixed Chi 2 circle'
_diffrn_measurement_device_type    'Rigaku Saturn724+ (2x2 bin mode)'
_diffrn_measurement_method         'profile data from \w-scans'
_diffrn_orient_matrix_type        
 'CrysAlisPro convention (1999,Acta A55,543-557)'
_diffrn_orient_matrix_UB_11        0.0081900000
_diffrn_orient_matrix_UB_12        -0.0308523000
_diffrn_orient_matrix_UB_13        0.0166575000
_diffrn_orient_matrix_UB_21        0.0084202000
_diffrn_orient_matrix_UB_22        0.0178677000
_diffrn_orient_matrix_UB_23        0.0288222000
_diffrn_orient_matrix_UB_31        -0.0676893000
_diffrn_orient_matrix_UB_32        -0.0014754000
_diffrn_orient_matrix_UB_33        0.0007676000
_diffrn_radiation_collimation      0.3
_diffrn_radiation_monochromator    Confocal
_diffrn_radiation_probe            x-ray
_diffrn_radiation_type             'Mo K\a'
_diffrn_radiation_wavelength       0.71073
_diffrn_source                     'Rotating Anode'
_diffrn_source_current             24.0
_diffrn_source_power               1.2
_diffrn_source_target              Mo
_diffrn_source_type                'Rotating Anode'
_diffrn_source_voltage             50.0
_reflns_Friedel_coverage           0.000
_reflns_Friedel_fraction_full      .
_reflns_Friedel_fraction_max       .
_reflns_number_gt                  8180
_reflns_number_total               10104
_reflns_odcompleteness_completeness  91.46
_reflns_odcompleteness_iscentric   1
_reflns_odcompleteness_theta       31.08
_reflns_special_details
;
 Reflections were merged by SHELXL according to the crystal
 class for the calculation of statistics and refinement.
 
 _reflns_Friedel_fraction is defined as the number of unique
 Friedel pairs measured divided by the number that would be
 possible theoretically, ignoring centric projections and
 systematic absences.
;
_reflns_threshold_expression       'I > 2\s(I)'
_computing_cell_refinement         'CrysAlisPro 1.171.39.46 (Rigaku OD, 2018)'
_computing_data_collection         'CrysAlisPro 1.171.39.46 (Rigaku OD, 2018)'
_computing_data_reduction          'CrysAlisPro 1.171.39.46 (Rigaku OD, 2018)'
_computing_molecular_graphics      'Olex2 1.5 (Dolomanov et al., 2009)'
_computing_publication_material    'Olex2 1.5 (Dolomanov et al., 2009)'
_computing_structure_refinement    'SHELXL 2018/3 (Sheldrick, 2015)'
_computing_structure_solution      'olex2.solve 1.3 (Bourhis et al., 2015)'
_refine_diff_density_max           1.671
_refine_diff_density_min           -1.122
_refine_diff_density_rms           0.144
_refine_ls_extinction_coef         .
_refine_ls_extinction_method       none
_refine_ls_goodness_of_fit_ref     1.159
_refine_ls_hydrogen_treatment      constr
_refine_ls_matrix_type             full
_refine_ls_number_parameters       664
_refine_ls_number_reflns           10104
_refine_ls_number_restraints       0
_refine_ls_R_factor_all            0.0791
_refine_ls_R_factor_gt             0.0622
_refine_ls_restrained_S_all        1.159
_refine_ls_shift/su_max            0.001
_refine_ls_shift/su_mean           0.000
_refine_ls_structure_factor_coef   Fsqd
_refine_ls_weighting_details      
 'w=1/[\s^2^(Fo^2^)+(0.0439P)^2^+23.6104P] where P=(Fo^2^+2Fc^2^)/3'
_refine_ls_weighting_scheme        calc
_refine_ls_wR_factor_gt            0.1442
_refine_ls_wR_factor_ref           0.1511
_refine_special_details            ?
_olex2_refinement_description
;
1. Others
 Sof(H3)=Sof(F1)=1-FVAR(1)
 Sof(H7)=Sof(F1A)=FVAR(1)
 Sof(H10)=Sof(F4)=1-FVAR(2)
 Sof(H14)=Sof(F4A)=FVAR(2)
 Sof(H17)=Sof(F7)=1-FVAR(3)
 Sof(H21)=Sof(F7A)=FVAR(3)
 Sof(H24)=Sof(F10)=1-FVAR(4)
 Sof(H28)=Sof(F10A)=FVAR(4)
2.a Aromatic/amide H refined with riding coordinates:
 C3(H3), C5(H5), C7(H7), C10(H10), C12(H12), C14(H14), C17(H17), C19(H19),
 C21(H21), C24(H24), C26(H26), C28(H28), C33(H33), C34(H34)
2.b Idealised Me refined as rotating group:
 C36(H36A,H36B,H36C), C38(H38A,H38B,H38C), C40(H40A,H40B,H40C), C42(H42A,H42B,
 H42C), C44(H44A,H44B,H44C)
;
_atom_sites_solution_hydrogens     geom
_atom_sites_solution_primary       iterative
_atom_sites_solution_secondary     ?
loop_
  _atom_site_label
  _atom_site_type_symbol
  _atom_site_fract_x
  _atom_site_fract_y
  _atom_site_fract_z
  _atom_site_U_iso_or_equiv
  _atom_site_adp_type
  _atom_site_occupancy
  _atom_site_site_symmetry_order
  _atom_site_calc_flag
  _atom_site_refinement_flags_posn
  _atom_site_refinement_flags_adp
  _atom_site_refinement_flags_occupancy
  _atom_site_disorder_assembly
  _atom_site_disorder_group
 C1 C 0.1660(5) 0.7487(3) 0.2464(2) 0.0289(11) Uani 1 1 d . . . . .
 C2 C 0.0403(5) 0.7736(3) 0.2605(3) 0.0297(11) Uani 1 1 d . . . . .
 C3 C -0.0344(6) 0.7370(3) 0.2974(3) 0.0402(14) Uani 1 1 d . . . . .
 H3 H -0.002974 0.695137 0.314690 0.048 Uiso 0.349(11) 1 calc R U P A 2
 C4 C -0.1501(8) 0.7598(3) 0.3089(3) 0.0508(17) Uani 1 1 d . . . . .
 C5 C -0.2041(6) 0.8186(3) 0.2837(3) 0.0434(15) Uani 1 1 d . . . . .
 H5 H -0.286959 0.833727 0.291064 0.052 Uiso 1 1 calc R U . . .
 C6 C -0.1307(6) 0.8536(3) 0.2476(3) 0.0447(15) Uani 1 1 d . . . . .
 C7 C -0.0119(6) 0.8329(3) 0.2359(3) 0.0404(14) Uani 1 1 d . . . . .
 H7 H 0.035156 0.859767 0.210544 0.048 Uiso 0.651(11) 1 calc R U P A 1
 C8 C 0.4828(5) 0.7526(3) 0.3382(3) 0.0320(12) Uani 1 1 d . . . . .
 C9 C 0.5235(6) 0.7831(3) 0.4018(3) 0.0391(14) Uani 1 1 d . . . . .
 C10 C 0.5522(8) 0.7441(5) 0.4535(3) 0.061(2) Uani 1 1 d . . . . .
 H10 H 0.547280 0.696512 0.449289 0.073 Uiso 0.484(12) 1 calc R U P B 2
 C11 C 0.5880(9) 0.7716(6) 0.5114(4) 0.078(3) Uani 1 1 d . . . . .
 C12 C 0.5922(9) 0.8372(7) 0.5208(4) 0.086(3) Uani 1 1 d . . . . .
 H12 H 0.615037 0.855507 0.561682 0.103 Uiso 1 1 calc R U . . .
 C13 C 0.5623(10) 0.8778(5) 0.4694(5) 0.081(3) Uani 1 1 d . . . . .
 C14 C 0.5286(8) 0.8518(4) 0.4097(4) 0.0567(19) Uani 1 1 d . . . . .
 H14 H 0.509180 0.880945 0.374575 0.068 Uiso 0.516(12) 1 calc R U P B 1
 C15 C 0.6241(5) 0.6598(3) 0.2083(2) 0.0306(11) Uani 1 1 d . . . . .
 C16 C 0.7530(5) 0.6335(3) 0.1959(3) 0.0325(12) Uani 1 1 d . . . . .
 C17 C 0.7971(6) 0.5703(3) 0.2156(3) 0.0409(14) Uani 1 1 d . . . . .
 H17 H 0.745270 0.542036 0.237414 0.049 Uiso 0.374(10) 1 calc R U P C 2
 C18 C 0.9171(6) 0.5483(3) 0.2033(3) 0.0450(15) Uani 1 1 d . . . . .
 C19 C 0.9938(6) 0.5869(3) 0.1731(3) 0.0417(14) Uani 1 1 d . . . . .
 H19 H 1.076502 0.571454 0.165744 0.050 Uiso 1 1 calc R U . . .
 C20 C 0.9496(5) 0.6489(3) 0.1532(3) 0.0357(13) Uani 1 1 d . . . . .
 C21 C 0.8307(5) 0.6727(3) 0.1640(3) 0.0368(13) Uani 1 1 d . . . . .
 H21 H 0.802388 0.716111 0.149514 0.044 Uiso 0.626(10) 1 calc R U P C 1
 C22 C 0.3030(5) 0.6580(3) 0.1139(3) 0.0311(11) Uani 1 1 d . . . . .
 C23 C 0.2544(6) 0.6314(3) 0.0496(3) 0.0370(13) Uani 1 1 d . . . . .
 C24 C 0.2136(7) 0.5674(4) 0.0385(3) 0.0529(17) Uani 1 1 d . . . . .
 H24 H 0.213139 0.537164 0.072685 0.063 Uiso 0.231(12) 1 calc R U P D 2
 C25 C 0.1724(9) 0.5453(5) -0.0223(4) 0.073(3) Uani 1 1 d . . . . .
 C26 C 0.1660(9) 0.5881(6) -0.0720(4) 0.079(3) Uani 1 1 d . . . . .
 H26 H 0.133901 0.573656 -0.113407 0.095 Uiso 1 1 calc R U . . .
 C27 C 0.2077(9) 0.6530(5) -0.0601(3) 0.069(2) Uani 1 1 d . . . . .
 C28 C 0.2499(7) 0.6756(4) -0.0006(3) 0.0464(16) Uani 1 1 d . . . . .
 H28 H 0.275841 0.721101 0.006246 0.056 Uiso 0.769(12) 1 calc R U P D 1
 C29 C 0.4017(5) 0.5134(3) 0.3265(3) 0.0297(11) Uani 1 1 d . . . . .
 C30 C 0.4570(5) 0.4664(3) 0.3711(2) 0.0273(11) Uani 1 1 d . . . . .
 C31 C 0.4930(5) 0.4034(3) 0.3494(2) 0.0307(11) Uani 1 1 d . . . . .
 C32 C 0.4790(5) 0.4832(3) 0.4360(3) 0.0282(11) Uani 1 1 d . . . . .
 C33 C 0.4507(5) 0.5484(3) 0.4569(3) 0.0297(11) Uani 1 1 d . . . . .
 H33 H 0.416547 0.581442 0.427192 0.036 Uiso 1 1 calc R U . . .
 C34 C 0.4716(5) 0.5641(3) 0.5186(2) 0.0295(11) Uani 1 1 d . . . . .
 H34 H 0.452448 0.608269 0.531434 0.035 Uiso 1 1 calc R U . . .
 F1A F -0.0022(6) 0.6779(3) 0.3221(3) 0.056(2) Uani 0.651(11) 1 d . . P A 1
 F1 F 0.0366(14) 0.8689(8) 0.1949(8) 0.094(7) Uani 0.349(11) 1 d . . P A 2
 F2 F -0.2225(5) 0.7226(2) 0.3435(2) 0.0740(14) Uani 1 1 d . . . . .
 F3 F -0.1819(4) 0.9112(2) 0.2214(3) 0.0751(15) Uani 1 1 d . . . . .
 F4A F 0.5660(12) 0.6850(5) 0.4540(4) 0.087(4) Uani 0.516(12) 1 d . . P B 1
 F4 F 0.5069(13) 0.8928(4) 0.3684(4) 0.083(4) Uani 0.484(12) 1 d . . P B 2
 F5 F 0.6192(8) 0.7319(4) 0.5608(2) 0.140(3) Uani 1 1 d . . . . .
 F6 F 0.5653(7) 0.9460(3) 0.4741(3) 0.129(3) Uani 1 1 d . . . . .
 F7A F 0.7351(6) 0.5266(3) 0.2473(3) 0.051(2) Uani 0.626(10) 1 d . . P C 1
 F7 F 0.8060(10) 0.7346(6) 0.1416(5) 0.054(4) Uani 0.374(10) 1 d . . P C 2
 F8 F 0.9548(4) 0.4867(2) 0.2225(2) 0.0678(12) Uani 1 1 d . . . . .
 F9 F 1.0220(3) 0.6896(2) 0.12223(18) 0.0544(10) Uani 1 1 d . . . . .
 F10A F 0.2081(6) 0.5212(3) 0.0826(3) 0.061(2) Uani 0.769(12) 1 d . . P D 1
 F10 F 0.277(2) 0.7371(13) -0.0005(9) 0.084(9) Uani 0.231(12) 1 d . . P D 2
 F11 F 0.1326(7) 0.4817(3) -0.0305(3) 0.111(2) Uani 1 1 d . . . . .
 F12 F 0.2062(5) 0.6963(3) -0.10872(19) 0.0864(17) Uani 1 1 d . . . . .
 N1 N 0.3548(4) 0.5533(2) 0.2929(2) 0.0304(10) Uani 1 1 d . . . . .
 N2 N 0.5267(5) 0.3529(2) 0.3337(2) 0.0362(11) Uani 1 1 d . . . . .
 O1 O 0.1960(3) 0.68910(18) 0.26225(17) 0.0279(8) Uani 1 1 d . . . . .
 O2 O 0.2359(4) 0.78836(19) 0.21975(18) 0.0318(8) Uani 1 1 d . . . . .
 O3 O 0.4461(4) 0.6928(2) 0.33552(17) 0.0317(8) Uani 1 1 d . . . . .
 O4 O 0.4864(4) 0.79078(19) 0.29187(17) 0.0321(8) Uani 1 1 d . . . . .
 O5 O 0.5536(3) 0.62053(19) 0.23420(17) 0.0310(8) Uani 1 1 d . . . . .
 O6 O 0.5957(4) 0.7186(2) 0.19157(17) 0.0320(8) Uani 1 1 d . . . . .
 O7 O 0.3015(3) 0.61926(18) 0.15992(17) 0.0292(8) Uani 1 1 d . . . . .
 O8 O 0.3418(4) 0.7178(2) 0.11739(17) 0.0327(8) Uani 1 1 d . . . . .
 Ru1 Ru 0.37394(4) 0.65448(2) 0.24777(2) 0.02485(11) Uani 1 1 d . . . . .
 Ru2 Ru 0.41599(4) 0.75454(2) 0.20452(2) 0.02707(12) Uani 1 1 d . . . . .
 C35 C 0.1289(7) 0.5225(5) 0.4414(4) 0.060(2) Uani 1 1 d . . . . .
 C36 C 0.0968(9) 0.5341(5) 0.3719(4) 0.078(3) Uani 1 1 d . . . . .
 H36A H 0.006251 0.548298 0.361953 0.117 Uiso 1 1 calc R U . . .
 H36B H 0.109771 0.492313 0.349475 0.117 Uiso 1 1 calc R U . . .
 H36C H 0.153328 0.569248 0.359060 0.117 Uiso 1 1 calc R U . . .
 C37 C 0.1293(8) 0.5732(5) 0.4873(5) 0.071(2) Uani 1 1 d . . . . .
 C38 C 0.1033(10) 0.6460(5) 0.4725(6) 0.107(4) Uani 1 1 d . . . . .
 H38A H 0.175114 0.664831 0.453314 0.160 Uiso 1 1 calc R U . . .
 H38B H 0.095147 0.670415 0.511256 0.160 Uiso 1 1 calc R U . . .
 H38C H 0.022750 0.650231 0.443149 0.160 Uiso 1 1 calc R U . . .
 C39 C 0.1632(8) 0.5418(6) 0.5460(4) 0.078(3) Uani 1 1 d . . . . .
 C40 C 0.1759(10) 0.5782(10) 0.6079(6) 0.187(10) Uani 1 1 d . . . . .
 H40A H 0.267511 0.580996 0.625820 0.280 Uiso 1 1 calc R U . . .
 H40B H 0.128287 0.553640 0.636784 0.280 Uiso 1 1 calc R U . . .
 H40C H 0.140207 0.623656 0.601340 0.280 Uiso 1 1 calc R U . . .
 C41 C 0.1830(7) 0.4723(5) 0.5372(4) 0.070(2) Uani 1 1 d . . . . .
 C42 C 0.2252(10) 0.4228(8) 0.5879(5) 0.122(5) Uani 1 1 d . . . . .
 H42A H 0.318754 0.415493 0.590915 0.183 Uiso 1 1 calc R U . . .
 H42B H 0.179726 0.380108 0.578247 0.183 Uiso 1 1 calc R U . . .
 H42C H 0.204944 0.440184 0.628022 0.183 Uiso 1 1 calc R U . . .
 C43 C 0.1609(7) 0.4611(4) 0.4712(4) 0.060(2) Uani 1 1 d . . . . .
 C44 C 0.1739(8) 0.3958(5) 0.4407(5) 0.079(3) Uani 1 1 d . . . . .
 H44A H 0.115114 0.394203 0.400861 0.118 Uiso 1 1 calc R U . . .
 H44B H 0.151970 0.359642 0.468240 0.118 Uiso 1 1 calc R U . . .
 H44C H 0.263289 0.390104 0.432572 0.118 Uiso 1 1 calc R U . . .
 Co1 Co 0.000000 0.500000 0.500000 0.0546(4) Uani 1 2 d S . P . .

loop_
  _atom_site_aniso_label
  _atom_site_aniso_U_11
  _atom_site_aniso_U_22
  _atom_site_aniso_U_33
  _atom_site_aniso_U_23
  _atom_site_aniso_U_13
  _atom_site_aniso_U_12
 C1 0.029(3) 0.031(3) 0.025(2) -0.003(2) 0.000(2) -0.005(2)
 C2 0.026(3) 0.031(3) 0.032(3) -0.002(2) 0.003(2) -0.001(2)
 C3 0.046(4) 0.038(3) 0.039(3) 0.001(3) 0.012(3) 0.004(3)
 C4 0.071(5) 0.038(3) 0.045(4) 0.003(3) 0.014(3) -0.002(3)
 C5 0.022(3) 0.052(4) 0.057(4) -0.007(3) 0.012(3) 0.004(3)
 C6 0.034(3) 0.040(3) 0.061(4) 0.011(3) 0.008(3) 0.007(3)
 C7 0.029(3) 0.041(3) 0.052(4) 0.009(3) 0.008(3) 0.002(3)
 C8 0.027(3) 0.040(3) 0.029(3) -0.002(2) 0.006(2) -0.002(2)
 C9 0.032(3) 0.053(4) 0.033(3) -0.011(3) 0.007(2) -0.007(3)
 C10 0.068(5) 0.084(6) 0.030(3) -0.002(4) 0.009(3) 0.014(4)
 C11 0.075(6) 0.125(9) 0.033(4) -0.011(5) 0.000(4) 0.019(6)
 C12 0.058(5) 0.149(11) 0.047(5) -0.038(6) -0.003(4) 0.013(6)
 C13 0.078(6) 0.079(6) 0.085(7) -0.050(6) 0.010(5) -0.006(5)
 C14 0.064(5) 0.058(5) 0.049(4) -0.016(4) 0.011(4) -0.001(4)
 C15 0.026(3) 0.037(3) 0.028(3) -0.001(2) 0.004(2) -0.001(2)
 C16 0.026(3) 0.043(3) 0.029(3) -0.009(2) 0.004(2) -0.002(2)
 C17 0.036(3) 0.043(3) 0.044(3) 0.000(3) 0.007(3) -0.001(3)
 C18 0.043(4) 0.040(3) 0.052(4) -0.005(3) 0.006(3) 0.001(3)
 C19 0.024(3) 0.055(4) 0.046(3) -0.013(3) 0.006(3) 0.000(3)
 C20 0.018(2) 0.058(4) 0.034(3) -0.007(3) 0.010(2) -0.008(2)
 C21 0.028(3) 0.047(3) 0.035(3) -0.004(3) 0.004(2) -0.002(3)
 C22 0.024(3) 0.040(3) 0.029(3) -0.004(2) 0.003(2) 0.002(2)
 C23 0.032(3) 0.051(4) 0.028(3) -0.006(3) 0.003(2) 0.001(3)
 C24 0.055(4) 0.057(4) 0.046(4) -0.008(3) 0.006(3) -0.005(3)
 C25 0.082(6) 0.078(6) 0.057(5) -0.031(5) 0.003(4) -0.020(5)
 C26 0.087(7) 0.110(8) 0.037(4) -0.024(5) -0.005(4) -0.001(6)
 C27 0.081(6) 0.090(6) 0.031(4) -0.003(4) -0.007(4) 0.010(5)
 C28 0.043(4) 0.060(4) 0.034(3) -0.005(3) 0.001(3) 0.006(3)
 C29 0.030(3) 0.029(3) 0.032(3) -0.004(2) 0.009(2) -0.001(2)
 C30 0.027(3) 0.026(3) 0.029(3) -0.001(2) 0.006(2) -0.001(2)
 C31 0.032(3) 0.035(3) 0.025(3) 0.000(2) 0.005(2) 0.001(2)
 C32 0.026(3) 0.028(3) 0.032(3) -0.001(2) 0.008(2) -0.003(2)
 C33 0.032(3) 0.026(3) 0.031(3) 0.004(2) 0.005(2) 0.001(2)
 C34 0.031(3) 0.024(3) 0.034(3) -0.004(2) 0.008(2) 0.002(2)
 F1A 0.051(4) 0.047(4) 0.077(5) 0.029(3) 0.036(3) 0.020(3)
 F1 0.068(9) 0.086(11) 0.142(15) 0.071(10) 0.062(10) 0.038(8)
 F2 0.070(3) 0.068(3) 0.097(4) 0.026(3) 0.057(3) 0.013(2)
 F3 0.044(2) 0.065(3) 0.119(4) 0.040(3) 0.021(3) 0.024(2)
 F4A 0.154(11) 0.058(6) 0.038(5) 0.010(4) -0.019(5) -0.048(6)
 F4 0.160(12) 0.033(5) 0.051(6) -0.003(4) -0.002(6) -0.006(6)
 F5 0.194(8) 0.192(8) 0.029(3) 0.009(4) -0.006(3) 0.035(6)
 F6 0.150(6) 0.102(5) 0.133(6) -0.083(4) 0.017(5) -0.009(4)
 F7A 0.041(3) 0.040(3) 0.078(5) 0.018(3) 0.025(3) 0.009(3)
 F7 0.044(6) 0.068(8) 0.051(6) 0.016(5) 0.014(5) -0.005(5)
 F8 0.060(3) 0.050(2) 0.095(4) 0.003(2) 0.019(2) 0.015(2)
 F9 0.0341(19) 0.080(3) 0.054(2) 0.001(2) 0.0222(17) -0.0106(19)
 F10A 0.084(4) 0.049(3) 0.051(3) -0.013(3) 0.009(3) -0.020(3)
 F10 0.108(19) 0.11(2) 0.034(10) 0.008(11) 0.006(10) 0.041(15)
 F11 0.149(6) 0.095(4) 0.086(4) -0.048(3) 0.011(4) -0.040(4)
 F12 0.098(4) 0.124(5) 0.033(2) 0.013(3) -0.006(2) 0.016(3)
 N1 0.029(2) 0.030(2) 0.033(2) 0.003(2) 0.0078(19) 0.0029(19)
 N2 0.046(3) 0.031(3) 0.033(2) 0.000(2) 0.009(2) 0.006(2)
 O1 0.0252(18) 0.0274(19) 0.0316(19) 0.0020(15) 0.0059(15) -0.0015(15)
 O2 0.033(2) 0.0279(19) 0.035(2) 0.0055(16) 0.0056(16) -0.0011(16)
 O3 0.033(2) 0.039(2) 0.0236(18) 0.0016(16) 0.0036(15) -0.0040(17)
 O4 0.033(2) 0.033(2) 0.0310(19) -0.0020(16) 0.0065(16) -0.0064(16)
 O5 0.0248(18) 0.036(2) 0.034(2) 0.0036(16) 0.0085(16) 0.0014(16)
 O6 0.0265(19) 0.039(2) 0.032(2) 0.0021(17) 0.0096(16) -0.0036(16)
 O7 0.0275(19) 0.0304(19) 0.0295(19) -0.0019(15) 0.0028(15) -0.0005(15)
 O8 0.035(2) 0.037(2) 0.0253(18) 0.0026(16) 0.0012(16) -0.0026(17)
 Ru1 0.0247(2) 0.0262(2) 0.0239(2) 0.00272(16) 0.00412(15) -0.00096(16)
 Ru2 0.0290(2) 0.0271(2) 0.0257(2) 0.00298(16) 0.00582(16) -0.00314(17)
 C35 0.036(4) 0.083(6) 0.066(5) 0.001(4) 0.024(3) -0.009(4)
 C36 0.070(6) 0.109(8) 0.065(5) 0.009(5) 0.040(5) 0.013(5)
 C37 0.041(4) 0.069(6) 0.107(7) -0.010(5) 0.028(4) -0.026(4)
 C38 0.067(6) 0.088(8) 0.180(12) -0.031(8) 0.070(7) -0.029(6)
 C39 0.037(4) 0.129(9) 0.071(6) -0.028(6) 0.014(4) -0.033(5)
 C40 0.047(6) 0.37(3) 0.144(11) -0.170(15) 0.025(7) -0.059(10)
 C41 0.037(4) 0.105(7) 0.070(5) 0.015(5) 0.011(4) -0.021(4)
 C42 0.063(6) 0.220(16) 0.082(7) 0.057(9) 0.006(5) -0.027(8)
 C43 0.029(3) 0.075(5) 0.077(5) -0.005(4) 0.011(3) -0.017(3)
 C44 0.046(5) 0.085(7) 0.108(8) 0.001(6) 0.023(5) -0.011(4)
 Co1 0.0341(7) 0.0818(10) 0.0502(8) -0.0029(7) 0.0137(6) -0.0227(7)

_geom_special_details
;
 All esds (except the esd in the dihedral angle between two l.s. planes)
 are estimated using the full covariance matrix.  The cell esds are taken
 into account individually in the estimation of esds in distances, angles
 and torsion angles; correlations between esds in cell parameters are only
 used when they are defined by crystal symmetry.  An approximate (isotropic)
 treatment of cell esds is used for estimating esds involving l.s. planes.
;
loop_
  _geom_bond_atom_site_label_1
  _geom_bond_atom_site_label_2
  _geom_bond_distance
  _geom_bond_site_symmetry_2
  _geom_bond_publ_flag
 C1 C2 1.474(7) . ?
 C1 O1 1.260(6) . ?
 C1 O2 1.266(6) . ?
 C2 C3 1.394(8) . ?
 C2 C7 1.372(8) . ?
 C3 H3 0.9500 . ?
 C3 C4 1.346(10) . ?
 C3 F1A 1.313(8) . ?
 C4 C5 1.375(9) . ?
 C4 F2 1.355(8) . ?
 C5 H5 0.9500 . ?
 C5 C6 1.358(9) . ?
 C6 C7 1.363(8) . ?
 C6 F3 1.351(7) . ?
 C7 H7 0.9500 . ?
 C7 F1 1.295(14) . ?
 C8 C9 1.503(8) . ?
 C8 O3 1.248(7) . ?
 C8 O4 1.257(7) . ?
 C9 C10 1.352(10) . ?
 C9 C14 1.377(10) . ?
 C10 H10 0.9500 . ?
 C10 C11 1.363(11) . ?
 C10 F4A 1.183(12) . ?
 C11 C12 1.319(15) . ?
 C11 F5 1.327(11) . ?
 C12 H12 0.9500 . ?
 C12 C13 1.369(15) . ?
 C13 C14 1.382(11) . ?
 C13 F6 1.360(11) . ?
 C14 H14 0.9500 . ?
 C14 F4 1.203(12) . ?
 C15 C16 1.502(7) . ?
 C15 O5 1.257(6) . ?
 C15 O6 1.246(7) . ?
 C16 C17 1.383(9) . ?
 C16 C21 1.377(8) . ?
 C17 H17 0.9500 . ?
 C17 C18 1.388(9) . ?
 C17 F7A 1.330(8) . ?
 C18 C19 1.343(9) . ?
 C18 F8 1.333(8) . ?
 C19 H19 0.9500 . ?
 C19 C20 1.363(9) . ?
 C20 C21 1.380(8) . ?
 C20 F9 1.346(7) . ?
 C21 H21 0.9500 . ?
 C21 F7 1.334(12) . ?
 C22 C23 1.500(7) . ?
 C22 O7 1.255(7) . ?
 C22 O8 1.256(7) . ?
 C23 C24 1.353(9) . ?
 C23 C28 1.387(9) . ?
 C24 H24 0.9500 . ?
 C24 C25 1.388(10) . ?
 C24 F10A 1.327(9) . ?
 C25 C26 1.361(13) . ?
 C25 F11 1.334(10) . ?
 C26 H26 0.9500 . ?
 C26 C27 1.373(13) . ?
 C27 C28 1.368(10) . ?
 C27 F12 1.354(9) . ?
 C28 H28 0.9500 . ?
 C28 F10 1.26(3) . ?
 C29 C30 1.403(8) . ?
 C29 N1 1.135(7) . ?
 C30 C31 1.407(8) . ?
 C30 C32 1.421(7) . ?
 C31 N2 1.131(7) . ?
 C32 C33 1.417(7) . ?
 C32 C34 1.400(7) 3_666 ?
 C33 H33 0.9500 . ?
 C33 C34 1.350(7) . ?
 C34 H34 0.9500 . ?
 N1 Ru1 2.255(5) . ?
 N2 Ru2 2.236(5) 2_645 ?
 O1 Ru1 2.046(4) . ?
 O2 Ru2 2.066(4) . ?
 O3 Ru1 2.074(4) . ?
 O4 Ru2 2.048(4) . ?
 O5 Ru1 2.053(4) . ?
 O6 Ru2 2.063(4) . ?
 O7 Ru1 2.055(4) . ?
 O8 Ru2 2.056(4) . ?
 Ru1 Ru2 2.2653(6) . ?
 C35 C36 1.502(11) . ?
 C35 C37 1.411(12) . ?
 C35 C43 1.396(12) . ?
 C35 Co1 2.021(7) . ?
 C36 H36A 0.9800 . ?
 C36 H36B 0.9800 . ?
 C36 H36C 0.9800 . ?
 C37 C38 1.496(14) . ?
 C37 C39 1.408(14) . ?
 C37 Co1 2.030(7) . ?
 C38 H38A 0.9800 . ?
 C38 H38B 0.9800 . ?
 C38 H38C 0.9800 . ?
 C39 C40 1.505(13) . ?
 C39 C41 1.412(14) . ?
 C39 Co1 2.021(8) . ?
 C40 H40A 0.9800 . ?
 C40 H40B 0.9800 . ?
 C40 H40C 0.9800 . ?
 C41 C42 1.489(14) . ?
 C41 C43 1.423(12) . ?
 C41 Co1 2.037(8) . ?
 C42 H42A 0.9800 . ?
 C42 H42B 0.9800 . ?
 C42 H42C 0.9800 . ?
 C43 C44 1.469(12) . ?
 C43 Co1 2.025(8) . ?
 C44 H44A 0.9800 . ?
 C44 H44B 0.9800 . ?
 C44 H44C 0.9800 . ?

loop_
  _geom_angle_atom_site_label_1
  _geom_angle_atom_site_label_2
  _geom_angle_atom_site_label_3
  _geom_angle
  _geom_angle_site_symmetry_1
  _geom_angle_site_symmetry_3
  _geom_angle_publ_flag
 O1 C1 C2 117.0(5) . . ?
 O1 C1 O2 124.8(5) . . ?
 O2 C1 C2 118.2(5) . . ?
 C3 C2 C1 121.9(5) . . ?
 C7 C2 C1 121.7(5) . . ?
 C7 C2 C3 116.4(5) . . ?
 C2 C3 H3 119.4 . . ?
 C4 C3 C2 121.2(6) . . ?
 C4 C3 H3 119.4 . . ?
 F1A C3 C2 124.5(6) . . ?
 F1A C3 C4 114.3(6) . . ?
 C3 C4 C5 122.8(6) . . ?
 C3 C4 F2 120.2(6) . . ?
 F2 C4 C5 116.8(7) . . ?
 C4 C5 H5 122.3 . . ?
 C6 C5 C4 115.4(6) . . ?
 C6 C5 H5 122.3 . . ?
 C5 C6 C7 123.5(6) . . ?
 F3 C6 C5 116.8(6) . . ?
 F3 C6 C7 119.7(6) . . ?
 C2 C7 H7 119.7 . . ?
 C6 C7 C2 120.7(6) . . ?
 C6 C7 H7 119.7 . . ?
 F1 C7 C2 124.4(8) . . ?
 F1 C7 C6 114.4(8) . . ?
 O3 C8 C9 118.1(5) . . ?
 O3 C8 O4 125.7(5) . . ?
 O4 C8 C9 116.2(5) . . ?
 C10 C9 C8 121.2(6) . . ?
 C10 C9 C14 117.9(7) . . ?
 C14 C9 C8 120.9(6) . . ?
 C9 C10 H10 119.4 . . ?
 C9 C10 C11 121.3(9) . . ?
 C11 C10 H10 119.4 . . ?
 F4A C10 C9 126.1(8) . . ?
 F4A C10 C11 111.9(9) . . ?
 C12 C11 C10 122.5(9) . . ?
 C12 C11 F5 117.8(9) . . ?
 F5 C11 C10 119.8(11) . . ?
 C11 C12 H12 121.3 . . ?
 C11 C12 C13 117.3(8) . . ?
 C13 C12 H12 121.3 . . ?
 C12 C13 C14 122.0(9) . . ?
 F6 C13 C12 121.8(9) . . ?
 F6 C13 C14 116.2(10) . . ?
 C9 C14 C13 119.0(8) . . ?
 C9 C14 H14 120.5 . . ?
 C13 C14 H14 120.5 . . ?
 F4 C14 C9 125.6(8) . . ?
 F4 C14 C13 115.4(9) . . ?
 O5 C15 C16 117.3(5) . . ?
 O6 C15 C16 117.2(5) . . ?
 O6 C15 O5 125.5(5) . . ?
 C17 C16 C15 122.0(5) . . ?
 C21 C16 C15 119.8(5) . . ?
 C21 C16 C17 118.2(5) . . ?
 C16 C17 H17 120.0 . . ?
 C16 C17 C18 119.9(6) . . ?
 C18 C17 H17 120.0 . . ?
 F7A C17 C16 125.9(6) . . ?
 F7A C17 C18 114.2(6) . . ?
 C19 C18 C17 121.9(6) . . ?
 F8 C18 C17 117.8(6) . . ?
 F8 C18 C19 120.3(6) . . ?
 C18 C19 H19 121.0 . . ?
 C18 C19 C20 118.1(6) . . ?
 C20 C19 H19 121.0 . . ?
 C19 C20 C21 122.0(6) . . ?
 F9 C20 C19 120.6(5) . . ?
 F9 C20 C21 117.4(6) . . ?
 C16 C21 C20 119.9(6) . . ?
 C16 C21 H21 120.0 . . ?
 C20 C21 H21 120.0 . . ?
 F7 C21 C16 127.3(7) . . ?
 F7 C21 C20 112.8(7) . . ?
 O7 C22 C23 118.1(5) . . ?
 O7 C22 O8 125.0(5) . . ?
 O8 C22 C23 116.8(5) . . ?
 C24 C23 C22 123.3(6) . . ?
 C24 C23 C28 119.0(6) . . ?
 C28 C23 C22 117.7(6) . . ?
 C23 C24 H24 119.6 . . ?
 C23 C24 C25 120.7(7) . . ?
 C25 C24 H24 119.6 . . ?
 F10A C24 C23 124.8(6) . . ?
 F10A C24 C25 114.5(7) . . ?
 C26 C25 C24 121.1(8) . . ?
 F11 C25 C24 118.2(9) . . ?
 F11 C25 C26 120.6(8) . . ?
 C25 C26 H26 121.2 . . ?
 C25 C26 C27 117.5(7) . . ?
 C27 C26 H26 121.2 . . ?
 C28 C27 C26 122.3(8) . . ?
 F12 C27 C26 119.0(7) . . ?
 F12 C27 C28 118.7(8) . . ?
 C23 C28 H28 120.3 . . ?
 C27 C28 C23 119.4(8) . . ?
 C27 C28 H28 120.3 . . ?
 F10 C28 C23 129.3(11) . . ?
 F10 C28 C27 111.3(11) . . ?
 N1 C29 C30 176.4(6) . . ?
 C29 C30 C31 118.0(5) . . ?
 C29 C30 C32 120.6(5) . . ?
 C31 C30 C32 121.4(5) . . ?
 N2 C31 C30 177.1(6) . . ?
 C33 C32 C30 121.0(5) . . ?
 C34 C32 C30 121.3(5) 3_666 . ?
 C34 C32 C33 117.7(5) 3_666 . ?
 C32 C33 H33 119.6 . . ?
 C34 C33 C32 120.8(5) . . ?
 C34 C33 H33 119.6 . . ?
 C32 C34 H34 119.3 3_666 . ?
 C33 C34 C32 121.5(5) . 3_666 ?
 C33 C34 H34 119.3 . . ?
 C29 N1 Ru1 147.2(4) . . ?
 C31 N2 Ru2 175.5(5) . 2_645 ?
 C1 O1 Ru1 118.1(3) . . ?
 C1 O2 Ru2 117.8(3) . . ?
 C8 O3 Ru1 117.4(3) . . ?
 C8 O4 Ru2 117.8(4) . . ?
 C15 O5 Ru1 117.6(4) . . ?
 C15 O6 Ru2 118.0(3) . . ?
 C22 O7 Ru1 118.1(3) . . ?
 C22 O8 Ru2 117.8(3) . . ?
 N1 Ru1 Ru2 173.98(12) . . ?
 O1 Ru1 N1 95.51(15) . . ?
 O1 Ru1 O3 87.52(15) . . ?
 O1 Ru1 O5 179.23(16) . . ?
 O1 Ru1 O7 91.84(14) . . ?
 O1 Ru1 Ru2 90.04(10) . . ?
 O3 Ru1 N1 88.78(16) . . ?
 O3 Ru1 Ru2 89.15(11) . . ?
 O5 Ru1 N1 84.68(15) . . ?
 O5 Ru1 O3 91.74(15) . . ?
 O5 Ru1 O7 88.89(15) . . ?
 O5 Ru1 Ru2 89.74(11) . . ?
 O7 Ru1 N1 92.77(16) . . ?
 O7 Ru1 O3 178.38(15) . . ?
 O7 Ru1 Ru2 89.36(10) . . ?
 N2 Ru2 Ru1 175.43(14) 2_655 . ?
 O2 Ru2 N2 94.08(17) . 2_655 ?
 O2 Ru2 Ru1 89.22(10) . . ?
 O4 Ru2 N2 87.14(16) . 2_655 ?
 O4 Ru2 O2 87.43(15) . . ?
 O4 Ru2 O6 91.82(15) . . ?
 O4 Ru2 O8 178.89(15) . . ?
 O4 Ru2 Ru1 89.84(11) . . ?
 O6 Ru2 N2 87.51(17) . 2_655 ?
 O6 Ru2 O2 178.20(15) . . ?
 O6 Ru2 Ru1 89.15(11) . . ?
 O8 Ru2 N2 93.48(16) . 2_655 ?
 O8 Ru2 O2 91.61(15) . . ?
 O8 Ru2 O6 89.13(15) . . ?
 O8 Ru2 Ru1 89.59(11) . . ?
 C36 C35 Co1 125.5(6) . . ?
 C37 C35 C36 124.3(9) . . ?
 C37 C35 Co1 70.0(4) . . ?
 C43 C35 C36 126.5(8) . . ?
 C43 C35 C37 109.2(8) . . ?
 C43 C35 Co1 70.0(4) . . ?
 C35 C36 H36A 109.5 . . ?
 C35 C36 H36B 109.5 . . ?
 C35 C36 H36C 109.5 . . ?
 H36A C36 H36B 109.5 . . ?
 H36A C36 H36C 109.5 . . ?
 H36B C36 H36C 109.5 . . ?
 C35 C37 C38 124.1(10) . . ?
 C35 C37 Co1 69.3(4) . . ?
 C38 C37 Co1 128.2(6) . . ?
 C39 C37 C35 106.5(9) . . ?
 C39 C37 C38 129.4(10) . . ?
 C39 C37 Co1 69.3(5) . . ?
 C37 C38 H38A 109.5 . . ?
 C37 C38 H38B 109.5 . . ?
 C37 C38 H38C 109.5 . . ?
 H38A C38 H38B 109.5 . . ?
 H38A C38 H38C 109.5 . . ?
 H38B C38 H38C 109.5 . . ?
 C37 C39 C40 124.0(13) . . ?
 C37 C39 C41 109.7(8) . . ?
 C37 C39 Co1 70.0(5) . . ?
 C40 C39 Co1 126.3(6) . . ?
 C41 C39 C40 126.4(12) . . ?
 C41 C39 Co1 70.3(5) . . ?
 C39 C40 H40A 109.5 . . ?
 C39 C40 H40B 109.5 . . ?
 C39 C40 H40C 109.5 . . ?
 H40A C40 H40B 109.5 . . ?
 H40A C40 H40C 109.5 . . ?
 H40B C40 H40C 109.5 . . ?
 C39 C41 C42 125.6(10) . . ?
 C39 C41 C43 106.3(8) . . ?
 C39 C41 Co1 69.0(5) . . ?
 C42 C41 Co1 128.9(6) . . ?
 C43 C41 C42 128.0(11) . . ?
 C43 C41 Co1 69.0(5) . . ?
 C41 C42 H42A 109.5 . . ?
 C41 C42 H42B 109.5 . . ?
 C41 C42 H42C 109.5 . . ?
 H42A C42 H42B 109.5 . . ?
 H42A C42 H42C 109.5 . . ?
 H42B C42 H42C 109.5 . . ?
 C35 C43 C41 108.3(8) . . ?
 C35 C43 C44 126.7(8) . . ?
 C35 C43 Co1 69.7(4) . . ?
 C41 C43 C44 124.9(9) . . ?
 C41 C43 Co1 69.9(5) . . ?
 C44 C43 Co1 127.4(5) . . ?
 C43 C44 H44A 109.5 . . ?
 C43 C44 H44B 109.5 . . ?
 C43 C44 H44C 109.5 . . ?
 H44A C44 H44B 109.5 . . ?
 H44A C44 H44C 109.5 . . ?
 H44B C44 H44C 109.5 . . ?
 C35 Co1 C35 180.0 3_566 . ?
 C35 Co1 C37 139.2(3) 3_566 . ?
 C35 Co1 C37 40.8(3) 3_566 3_566 ?
 C35 Co1 C37 139.2(3) . 3_566 ?
 C35 Co1 C37 40.8(3) . . ?
 C35 Co1 C41 68.5(3) 3_566 3_566 ?
 C35 Co1 C41 111.5(3) 3_566 . ?
 C35 Co1 C41 68.5(3) . . ?
 C35 Co1 C41 111.5(3) . 3_566 ?
 C35 Co1 C43 139.6(3) 3_566 . ?
 C35 Co1 C43 139.6(3) . 3_566 ?
 C35 Co1 C43 40.4(3) 3_566 3_566 ?
 C35 Co1 C43 40.4(3) . . ?
 C37 Co1 C37 180.0(4) . 3_566 ?
 C37 Co1 C41 69.1(4) . . ?
 C37 Co1 C41 110.9(4) 3_566 . ?
 C37 Co1 C41 110.9(4) . 3_566 ?
 C37 Co1 C41 69.1(4) 3_566 3_566 ?
 C39 Co1 C35 68.0(3) 3_566 3_566 ?
 C39 Co1 C35 112.0(3) 3_566 . ?
 C39 Co1 C35 112.0(3) . 3_566 ?
 C39 Co1 C35 68.0(3) . . ?
 C39 Co1 C37 40.7(4) 3_566 3_566 ?
 C39 Co1 C37 139.3(4) 3_566 . ?
 C39 Co1 C37 139.3(4) . 3_566 ?
 C39 Co1 C37 40.7(4) . . ?
 C39 Co1 C39 180.0 . 3_566 ?
 C39 Co1 C41 139.3(4) 3_566 . ?
 C39 Co1 C41 40.7(4) 3_566 3_566 ?
 C39 Co1 C41 40.7(4) . . ?
 C39 Co1 C41 139.3(4) . 3_566 ?
 C39 Co1 C43 111.8(3) 3_566 . ?
 C39 Co1 C43 111.8(3) . 3_566 ?
 C39 Co1 C43 68.2(4) . . ?
 C39 Co1 C43 68.2(4) 3_566 3_566 ?
 C41 Co1 C41 180.0 . 3_566 ?
 C43 Co1 C37 68.7(3) . . ?
 C43 Co1 C37 111.3(3) 3_566 . ?
 C43 Co1 C37 68.7(3) 3_566 3_566 ?
 C43 Co1 C37 111.3(3) . 3_566 ?
 C43 Co1 C41 139.0(3) . 3_566 ?
 C43 Co1 C41 139.0(3) 3_566 . ?
 C43 Co1 C41 41.0(3) . . ?
 C43 Co1 C41 41.0(3) 3_566 3_566 ?
 C43 Co1 C43 180.0 . 3_566 ?

loop_
  _geom_torsion_atom_site_label_1
  _geom_torsion_atom_site_label_2
  _geom_torsion_atom_site_label_3
  _geom_torsion_atom_site_label_4
  _geom_torsion
  _geom_torsion_site_symmetry_1
  _geom_torsion_site_symmetry_2
  _geom_torsion_site_symmetry_3
  _geom_torsion_site_symmetry_4
  _geom_torsion_publ_flag
 C1 C2 C3 C4 -178.7(6) . . . . ?
 C1 C2 C3 F1A -0.7(10) . . . . ?
 C1 C2 C7 C6 177.3(6) . . . . ?
 C1 C2 C7 F1 6.1(15) . . . . ?
 C2 C1 O1 Ru1 -176.7(3) . . . . ?
 C2 C1 O2 Ru2 176.8(3) . . . . ?
 C2 C3 C4 C5 2.4(11) . . . . ?
 C2 C3 C4 F2 178.3(6) . . . . ?
 C3 C2 C7 C6 -0.1(9) . . . . ?
 C3 C2 C7 F1 -171.3(13) . . . . ?
 C3 C4 C5 C6 -1.9(11) . . . . ?
 C4 C5 C6 C7 0.4(11) . . . . ?
 C4 C5 C6 F3 179.1(6) . . . . ?
 C5 C6 C7 C2 0.5(11) . . . . ?
 C5 C6 C7 F1 172.5(12) . . . . ?
 C7 C2 C3 C4 -1.3(9) . . . . ?
 C7 C2 C3 F1A 176.7(7) . . . . ?
 C8 C9 C10 C11 -179.4(7) . . . . ?
 C8 C9 C10 F4A 10.9(15) . . . . ?
 C8 C9 C14 C13 177.9(7) . . . . ?
 C8 C9 C14 F4 -2.8(14) . . . . ?
 C9 C8 O3 Ru1 174.3(4) . . . . ?
 C9 C8 O4 Ru2 -174.4(4) . . . . ?
 C9 C10 C11 C12 2.5(15) . . . . ?
 C9 C10 C11 F5 -178.0(8) . . . . ?
 C10 C9 C14 C13 0.0(11) . . . . ?
 C10 C9 C14 F4 179.3(11) . . . . ?
 C10 C11 C12 C13 -1.8(16) . . . . ?
 C11 C12 C13 C14 0.2(15) . . . . ?
 C11 C12 C13 F6 -179.3(9) . . . . ?
 C12 C13 C14 C9 0.7(14) . . . . ?
 C12 C13 C14 F4 -178.7(11) . . . . ?
 C14 C9 C10 C11 -1.5(12) . . . . ?
 C14 C9 C10 F4A -171.2(11) . . . . ?
 C15 C16 C17 C18 -179.7(6) . . . . ?
 C15 C16 C17 F7A -0.9(10) . . . . ?
 C15 C16 C21 C20 179.3(5) . . . . ?
 C15 C16 C21 F7 0.4(11) . . . . ?
 C16 C15 O5 Ru1 -177.3(3) . . . . ?
 C16 C15 O6 Ru2 177.4(3) . . . . ?
 C16 C17 C18 C19 0.7(10) . . . . ?
 C16 C17 C18 F8 -179.3(6) . . . . ?
 C17 C16 C21 C20 -0.8(8) . . . . ?
 C17 C16 C21 F7 -179.8(8) . . . . ?
 C17 C18 C19 C20 -1.3(10) . . . . ?
 C18 C19 C20 C21 0.9(9) . . . . ?
 C18 C19 C20 F9 -179.5(6) . . . . ?
 C19 C20 C21 C16 0.1(9) . . . . ?
 C19 C20 C21 F7 179.2(7) . . . . ?
 C21 C16 C17 C18 0.4(9) . . . . ?
 C21 C16 C17 F7A 179.3(6) . . . . ?
 C22 C23 C24 C25 -178.5(7) . . . . ?
 C22 C23 C24 F10A 2.0(11) . . . . ?
 C22 C23 C28 C27 179.2(6) . . . . ?
 C22 C23 C28 F10 -2.5(18) . . . . ?
 C23 C22 O7 Ru1 177.9(4) . . . . ?
 C23 C22 O8 Ru2 -177.6(4) . . . . ?
 C23 C24 C25 C26 -3.2(14) . . . . ?
 C23 C24 C25 F11 -179.7(8) . . . . ?
 C24 C23 C28 C27 -1.7(10) . . . . ?
 C24 C23 C28 F10 176.7(16) . . . . ?
 C24 C25 C26 C27 3.1(15) . . . . ?
 C25 C26 C27 C28 -2.4(15) . . . . ?
 C25 C26 C27 F12 178.0(8) . . . . ?
 C26 C27 C28 C23 1.7(13) . . . . ?
 C26 C27 C28 F10 -176.9(15) . . . . ?
 C28 C23 C24 C25 2.4(11) . . . . ?
 C28 C23 C24 F10A -177.1(7) . . . . ?
 C29 C30 C32 C33 -2.6(8) . . . . ?
 C29 C30 C32 C34 176.9(5) . . . 3_666 ?
 C30 C32 C33 C34 179.9(5) . . . . ?
 C31 C30 C32 C33 175.6(5) . . . . ?
 C31 C30 C32 C34 -5.0(8) . . . 3_666 ?
 C32 C33 C34 C32 -0.5(9) . . . 3_666 ?
 C34 C32 C33 C34 0.4(9) 3_666 . . . ?
 F1A C3 C4 C5 -175.8(7) . . . . ?
 F1A C3 C4 F2 0.1(10) . . . . ?
 F2 C4 C5 C6 -178.0(6) . . . . ?
 F3 C6 C7 C2 -178.1(6) . . . . ?
 F3 C6 C7 F1 -6.0(14) . . . . ?
 F4A C10 C11 C12 173.6(11) . . . . ?
 F4A C10 C11 F5 -6.9(15) . . . . ?
 F5 C11 C12 C13 178.7(9) . . . . ?
 F6 C13 C14 C9 -179.8(8) . . . . ?
 F6 C13 C14 F4 0.8(14) . . . . ?
 F7A C17 C18 C19 -178.3(7) . . . . ?
 F7A C17 C18 F8 1.7(9) . . . . ?
 F8 C18 C19 C20 178.6(6) . . . . ?
 F9 C20 C21 C16 -179.5(5) . . . . ?
 F9 C20 C21 F7 -0.4(9) . . . . ?
 F10A C24 C25 C26 176.4(9) . . . . ?
 F10A C24 C25 F11 -0.1(12) . . . . ?
 F11 C25 C26 C27 179.5(9) . . . . ?
 F12 C27 C28 C23 -178.7(7) . . . . ?
 F12 C27 C28 F10 2.6(16) . . . . ?
 O1 C1 C2 C3 8.7(8) . . . . ?
 O1 C1 C2 C7 -168.5(5) . . . . ?
 O1 C1 O2 Ru2 -2.8(7) . . . . ?
 O2 C1 C2 C3 -170.8(5) . . . . ?
 O2 C1 C2 C7 11.9(8) . . . . ?
 O2 C1 O1 Ru1 2.8(7) . . . . ?
 O3 C8 C9 C10 17.0(9) . . . . ?
 O3 C8 C9 C14 -160.9(6) . . . . ?
 O3 C8 O4 Ru2 4.0(7) . . . . ?
 O4 C8 C9 C10 -164.6(6) . . . . ?
 O4 C8 C9 C14 17.6(9) . . . . ?
 O4 C8 O3 Ru1 -4.0(7) . . . . ?
 O5 C15 C16 C17 -4.1(8) . . . . ?
 O5 C15 C16 C21 175.8(5) . . . . ?
 O5 C15 O6 Ru2 -2.0(7) . . . . ?
 O6 C15 C16 C17 176.5(5) . . . . ?
 O6 C15 C16 C21 -3.6(8) . . . . ?
 O6 C15 O5 Ru1 2.0(7) . . . . ?
 O7 C22 C23 C24 -2.5(9) . . . . ?
 O7 C22 C23 C28 176.6(5) . . . . ?
 O7 C22 O8 Ru2 2.7(7) . . . . ?
 O8 C22 C23 C24 177.8(6) . . . . ?
 O8 C22 C23 C28 -3.1(8) . . . . ?
 O8 C22 O7 Ru1 -2.4(7) . . . . ?
 C35 C37 C39 C40 179.5(7) . . . . ?
 C35 C37 C39 C41 -0.3(9) . . . . ?
 C35 C37 C39 Co1 -59.6(5) . . . . ?
 C36 C35 C37 C38 -2.8(12) . . . . ?
 C36 C35 C37 C39 179.5(7) . . . . ?
 C36 C35 C37 Co1 120.0(7) . . . . ?
 C36 C35 C43 C41 -179.4(7) . . . . ?
 C36 C35 C43 C44 2.2(12) . . . . ?
 C36 C35 C43 Co1 -119.9(8) . . . . ?
 C37 C35 C43 C41 -0.3(8) . . . . ?
 C37 C35 C43 C44 -178.7(7) . . . . ?
 C37 C35 C43 Co1 59.2(5) . . . . ?
 C37 C39 C41 C42 177.3(8) . . . . ?
 C37 C39 C41 C43 0.1(8) . . . . ?
 C37 C39 C41 Co1 -59.1(5) . . . . ?
 C38 C37 C39 C40 2.0(13) . . . . ?
 C38 C37 C39 C41 -177.8(8) . . . . ?
 C38 C37 C39 Co1 123.0(9) . . . . ?
 C39 C41 C43 C35 0.1(8) . . . . ?
 C39 C41 C43 C44 178.5(7) . . . . ?
 C39 C41 C43 Co1 -59.2(5) . . . . ?
 C40 C39 C41 C42 -2.5(13) . . . . ?
 C40 C39 C41 C43 -179.6(7) . . . . ?
 C40 C39 C41 Co1 121.1(8) . . . . ?
 C42 C41 C43 C35 -177.0(8) . . . . ?
 C42 C41 C43 C44 1.4(12) . . . . ?
 C42 C41 C43 Co1 123.7(8) . . . . ?
 C43 C35 C37 C38 178.0(7) . . . . ?
 C43 C35 C37 C39 0.4(8) . . . . ?
 C43 C35 C37 Co1 -59.2(5) . . . . ?
 Co1 C35 C37 C38 -122.8(8) . . . . ?
 Co1 C35 C37 C39 59.6(5) . . . . ?
 Co1 C35 C43 C41 -59.5(5) . . . . ?
 Co1 C35 C43 C44 122.2(7) . . . . ?
 Co1 C37 C39 C40 -121.0(8) . . . . ?
 Co1 C37 C39 C41 59.2(5) . . . . ?
 Co1 C39 C41 C42 -123.6(8) . . . . ?
 Co1 C39 C41 C43 59.2(5) . . . . ?
 Co1 C41 C43 C35 59.3(5) . . . . ?
 Co1 C41 C43 C44 -122.3(7) . . . . ?

loop_
  _diffrn_refln_index_h
  _diffrn_refln_index_k
  _diffrn_refln_index_l
  _diffrn_refln_intensity_net
  _diffrn_refln_intensity_u
 0 0 3 1.44 0.91
 0 0 3 -0.84 1.17
 0 0 -3 -0.49 0.96
 0 0 -3 0.76 1.39
 0 0 -5 0.9 2.15
 0 0 -5 0.48 1.44
 0 0 5 -1.73 2.12
 0 0 5 1.41 1.42
 0 0 6 117.88 3.26
 0 0 -6 120.11 4.26
 0 0 -6 113.3 3.15
 0 0 6 113.25 4.2
 0 0 7 2.81 2.69
 0 0 7 0.59 1.68
 0 0 -7 0.72 1.68
 0 0 -7 -0.18 2.4
 0 0 8 173.59 4.41
 0 0 -8 188.33 5.79
 0 0 8 187.53 5.94
 0 0 -8 184.81 4.45
 0 0 -9 0.9 2.61
 0 0 9 -0.42 1.85
 0 0 -9 1.28 1.79
 0 0 9 -1.8 2.78
 0 0 -10 72.05 3.45
 0 0 -10 69.4 4.54
 0 0 10 68.48 3.46
 0 0 10 70.74 4.71
 0 0 -11 3.19 2.17
 0 0 11 1.6 2.13
 0 0 11 1.86 3.04
 0 0 12 14.63 2.57
 0 0 -12 13.96 2.55
 0 0 12 17.19 3.79
 0 0 13 0.33 2.14
 0 0 13 -1.27 3.3
 0 0 14 44.53 5.04
 0 0 14 48.61 3.65
 0 0 15 -0.87 2.51
 0 0 15 28.33 5.73
 0 0 16 227.26 9.42
 0 0 16 223.79 7.19
 0 0 17 2.77 4.31
 0 0 17 -0.25 2.69
 0 0 18 73.41 5.04
 0 0 18 59.94 6.19
 0 0 19 3.41 4.98
 0 0 19 -7.27 3.56
 0 0 20 881.57 19.76
 0 0 20 825.67 15
 0 0 21 -4.1 5.48
 0 0 22 753.86 19.54
 0 0 22 764.64 15.33
 0 0 23 2.22 6.27
 0 0 24 554.84 18.3
 0 0 24 552.87 13.93
 0 0 25 -5.29 6.64
 0 0 25 -4.59 4.53
 0 0 26 108.5 7.75
 0 0 26 116.93 10.6
 0 0 27 3.54 6.91
 0 0 27 -4.24 4.3
 0 0 28 7.44 7.65
 0 0 29 14.27 8.19
 0 1 2 807.26 4.2
 0 1 -2 813.17 5.15
 0 1 -2 814.98 5.57
 0 -1 3 270.93 3.52
 0 -1 -3 270.23 4.24
 0 1 3 270.82 4.21
 0 1 -3 259.81 3.46
 0 1 3 275.21 2.95
 0 1 -3 275.76 4.1
 0 -1 4 2188.51 10.8
 0 1 4 2201.73 13.29
 0 -1 4 2180.28 12.66
 0 -1 -4 2186.79 13.18
 0 1 -4 2181.38 10.73
 0 1 4 2195.57 9.68
 0 1 -4 2218.15 12.91
 0 1 4 2195.68 9.24
 0 1 -5 4.73 1.63
 0 1 5 2.47 2.15
 0 -1 5 3.72 2.13
 0 -1 -5 2.63 2.1
 0 1 5 2.08 1.35
 0 1 5 3.82 1.3
 0 1 -5 2.69 1.99
 0 -1 5 4.08 1.61
 0 1 6 758.67 7.14
 0 1 -6 776.06 7.76
 0 1 -6 759.36 9.38
 0 -1 6 769.42 9.44
 0 -1 -6 782.17 9.77
 0 1 6 765.36 9.75
 0 1 -7 271.24 5.12
 0 1 7 261.83 6.54
 0 -1 7 250.41 5.11
 0 -1 -7 280.62 6.65
 0 -1 7 267.21 6.3
 0 1 -7 281.6 6.43
 0 1 7 258.85 4.7
 0 -1 8 426.91 6.89
 0 -1 -8 454.23 8.74
 0 1 8 426.07 6.37
 0 -1 8 442.93 8.54
 0 1 -8 466.94 8.67
 0 1 8 431.92 8.69
 0 1 -8 446.18 6.81
 0 -1 -9 88.36 4.79
 0 1 9 82.54 4.93
 0 1 -9 89.32 4.68
 0 1 9 86.86 3.46
 0 -1 9 95.17 4.8
 0 -1 9 90.11 3.76
 0 1 -9 88.33 3.57
 0 1 -10 385.76 8.9
 0 -1 10 384.5 9.01
 0 1 -10 398.21 7.21
 0 -1 10 387.62 7.32
 0 1 10 394.39 6.98
 0 1 10 400.07 9.47
 0 -1 -10 411.23 9.41
 0 -1 11 14.49 3.55
 0 1 11 14.81 3.53
 0 -1 11 14.33 2.54
 0 1 11 12.74 2.29
 0 1 -11 14.73 2.47
 0 1 12 3.98 3.36
 0 1 12 3.38 2.04
 0 -1 12 5.4 2.38
 0 -1 12 9.62 3.39
 0 1 12 8.2 2.3
 0 1 13 3.79 3.42
 0 -1 13 1.18 2.27
 0 -1 13 -0.48 3.23
 0 1 13 4.16 2.31
 0 1 14 255.1 6.95
 0 -1 14 242.57 7.01
 0 -1 14 257.68 9.12
 0 1 15 114.23 7.7
 0 -1 15 115.08 7.61
 0 -1 15 63.41 4.45
 0 1 15 71.6 4.28
 0 -1 16 234.54 7.51
 0 1 16 221.47 7.06
 0 1 16 219.39 9.33
 0 -1 16 224.92 9.48
 0 -1 17 29.83 5.41
 0 1 17 23.38 5.05
 0 1 17 18.75 3.35
 0 -1 17 16.97 3.41
 0 1 18 7.92 3.06
 0 -1 18 13.38 3.44
 0 1 18 13.88 4.92
 0 -1 18 12.44 4.74
 0 -1 19 15.39 5.16
 0 1 19 23.11 3.9
 0 1 19 28.62 5.72
 0 -1 19 24.92 4.1
 0 -1 20 48.76 5.28
 0 1 20 62.52 5.24
 0 -1 20 53.99 7.01
 0 1 20 55.69 7.19
 0 1 21 -0.96 3.44
 0 1 21 -0.14 5.4
 0 -1 21 1.75 5.35
 0 -1 21 -1.86 3.62
 0 1 22 18.37 6.81
 0 -1 22 13.83 6.39
 0 -1 22 18.55 4.93
 0 1 22 16.27 4.54
 0 -1 23 21.64 6.62
 0 1 23 32.68 7.22
 0 -1 23 19.13 4.57
 0 1 23 22.77 4.68
 0 1 24 87.92 9.86
 0 1 24 74.51 6.51
 0 -1 24 77.41 6.83
 0 -1 24 77.01 9.1
 0 1 25 4.49 6.7
 0 -1 25 10.16 6.9
 0 1 25 -0.74 4.18
 0 -1 25 5.74 4.61
 0 -1 26 58.09 6.35
 0 1 26 92.04 10.02
 0 1 26 73.45 6.77
 0 -1 26 82.1 9.54
 0 1 27 5.68 7.04
 0 -1 27 -1.67 7.03
 0 -1 27 -0.57 4.43
 0 1 27 13.46 4.8
 0 1 28 50.49 9.49
 0 -1 28 33.84 8.65
 0 1 29 -9.49 7.8
 0 -1 29 5.18 8.09
 0 -1 30 28.46 8.91
 0 2 -1 2784.24 9.56
 0 2 1 2881.97 9.09
 0 -2 2 0.55 0.96
 0 -2 -2 -0.66 0.7
 0 -2 3 1498.44 9.23
 0 -2 3 1555.7 9.25
 0 2 -3 1548.15 9.22
 0 2 3 1570.08 7.55
 0 -2 -3 1582.57 10.34
 0 2 3 1565.78 10.31
 0 -2 -3 1523.87 7.41
 0 2 -3 1529 9.62
 0 -2 4 2.84 1.71
 0 2 -4 1.47 1.6
 0 -2 -4 3.2 1.23
 0 2 4 2.43 1.21
 0 -2 4 2.55 1.87
 0 2 -4 3.09 1.82
 0 -2 -4 1.86 1.94
 0 2 4 0.79 1.9
 0 2 5 92.98 3.75
 0 -2 5 81.88 3.46
 0 -2 -5 90.66 3.7
 0 2 -5 82.83 3.36
 0 -2 -5 87.5 2.42
 0 -2 5 84.71 3.01
 0 2 -5 86.02 3.01
 0 2 5 86.28 2.46
 0 2 6 87.31 2.66
 0 -2 -6 87.49 3.97
 0 2 6 89.32 2.84
 0 -2 6 93.34 3.87
 0 2 -6 85.66 3.81
 0 2 6 88.48 4.08
 0 -2 6 87.57 3.32
 0 2 -6 88.05 3.29
 0 2 7 53.06 2.46
 0 -2 7 50.4 2.94
 0 2 -7 52.37 2.94
 0 -2 7 56.97 3.64
 0 2 7 58.47 3.85
 0 2 -7 52.9 3.55
 0 -2 -7 57.42 3.72
 0 2 7 53.11 2.56
 0 2 -8 98.3 4.5
 0 2 -8 98.16 3.76
 0 -2 8 94.66 4.65
 0 -2 -8 98.16 4.7
 0 2 8 94.49 3.35
 0 -2 8 95.27 3.85
 0 2 8 91.54 3.14
 0 2 8 87.86 4.83
 0 -2 9 762.2 11.64
 0 2 9 790.47 8.68
 0 -2 -9 795.07 12.1
 0 2 -9 775.84 9.74
 0 2 -9 782.5 11.64
 0 -2 9 756.33 9.87
 0 2 9 760.07 8.92
 0 2 -10 250.68 7.5
 0 2 10 262.98 5.46
 0 -2 10 266.31 6.45
 0 2 10 241.97 5.5
 0 2 -10 251.44 6.13
 0 2 10 264.35 8.07
 0 -2 10 272.66 7.72
 0 2 11 709.13 9.56
 0 2 11 704.53 9.22
 0 -2 11 701.58 12.54
 0 2 -11 694.65 10.25
 0 -2 11 702.02 10.52
 0 2 11 736.3 13.25
 0 2 12 101.23 4.21
 0 2 12 114.46 4.29
 0 -2 12 113.88 4.94
 0 -2 12 112.73 6
 0 2 12 105.92 6.14
 0 -2 13 573.89 12.31
 0 2 13 561.73 9.4
 0 -2 13 541.59 9.99
 0 2 13 571.83 12.87
 0 2 14 -0.56 2.31
 0 2 14 0.49 4.24
 0 -2 14 2.72 2.65
 0 -2 14 -3.99 4.21
 0 -2 15 461.12 9.98
 0 2 15 467.49 9.39
 0 -2 16 44.2 5.53
 0 2 16 48.11 5.71
 0 -2 16 48.16 4.23
 0 2 16 45.71 4.03
 0 -2 17 123.84 6.02
 0 2 17 123.07 7.92
 0 2 17 119.14 5.54
 0 -2 17 139.15 8.08
 0 -2 18 20.65 4.96
 0 -2 18 28.74 4.15
 0 2 18 25.46 5.41
 0 2 18 24.04 3.63
 0 -2 19 185.74 9.54
 0 2 19 171.13 7.02
 0 2 19 175.67 9.59
 0 -2 19 174.75 7.55
 0 2 20 429.22 10.75
 0 -2 20 427.69 11.43
 0 2 20 415.19 14.15
 0 -2 20 411.32 13.74
 0 2 21 102.39 6.15
 0 -2 21 98.09 6.5
 0 -2 21 103.54 8.41
 0 2 21 106.72 8.64
 0 2 22 403.77 14.99
 0 -2 22 418.59 14.67
 0 2 22 407.57 11.2
 0 -2 22 401.4 11.87
 0 2 23 139.15 7.41
 0 2 23 146.33 10.68
 0 -2 23 116.98 9.55
 0 -2 23 125.71 7.72
 0 -2 24 110.73 9.73
 0 2 24 91.38 6.61
 0 2 24 87.61 9.18
 0 -2 24 97.42 7.18
 0 -2 25 72.65 6.65
 0 2 25 59.05 8.67
 0 -2 25 77.73 9.1
 0 2 25 85.69 6.69
 0 -2 26 35.47 5.77
 0 2 26 23.43 4.91
 0 2 26 32.16 8.23
 0 -2 26 29.57 7.87
 0 -2 27 5.99 6.97
 0 2 27 10.7 8.72
 0 -2 27 5.49 4.75
 0 2 28 2.39 7.5
 0 -2 28 1.07 4.91
 0 -2 28 -0.27 7
 0 2 29 33.35 9.25
 0 -2 29 52.24 9.34
 0 -2 30 -0.89 7.78
 0 3 0 0.84 1.01
 0 3 0 2.38 1.27
 0 -3 0 1.39 1.07
 0 -3 0 0.15 1.08
 0 -3 -1 3116.31 12.26
 0 -3 1 3126.97 12.8
 0 3 -1 3087.2 11.83
 0 3 -1 3188.81 12.74
 0 3 1 3103.94 11.54
 0 3 1 3144.27 12.37
 0 -3 -1 3142.72 11.52
 0 3 -2 86.87 2.58
 0 3 -2 88.1 2.76
 0 3 2 92.78 2.75
 0 -3 -2 85.1 2.66
 0 -3 2 86.99 2.68
 0 3 2 92.55 2.34
 0 -3 -2 91.87 2.24
 0 -3 2 92.93 2.52
 0 3 -3 16.31 1.98
 0 -3 3 15.74 1.84
 0 -3 -3 17.49 2.08
 0 3 3 13.06 1.99
 0 -3 3 15.75 1.9
 0 -3 -3 16.3 1.45
 0 3 -3 15.46 1.9
 0 3 3 16.58 1.52
 0 3 -4 71.62 3.09
 0 -3 -4 66.1 2.21
 0 3 4 72.65 3.27
 0 3 -4 69.99 2.85
 0 -3 4 69 2.9
 0 -3 -4 74.5 3.23
 0 3 4 70.24 2.33
 0 -3 4 74.51 2.98
 0 3 5 68.83 3.56
 0 -3 -5 68.15 2.42
 0 3 -5 66.75 3.02
 0 -3 5 56.2 3.02
 0 3 -5 63.78 3.25
 0 -3 5 62.13 2.99
 0 -3 -5 67.54 3.44
 0 3 5 65.76 2.35
 0 -3 6 199.03 4.82
 0 -3 -6 210.98 3.89
 0 -3 6 205.6 5.17
 0 3 6 209.59 5.77
 0 3 6 214.76 4.02
 0 3 -6 208.03 4.84
 0 -3 -6 212.1 5.64
 0 3 -6 220.04 5.47
 0 -3 -7 401.4 5.57
 0 3 -7 402.99 6.82
 0 3 7 386.16 8.23
 0 -3 7 386.62 7.45
 0 -3 7 399.16 6.99
 0 3 7 389.5 5.59
 0 3 -7 395.77 7.64
 0 -3 8 543.52 9.31
 0 3 -8 569.09 8.4
 0 3 -8 570.01 9.56
 0 -3 -8 533.35 9.7
 0 -3 8 542.64 8.35
 0 3 8 560.04 10.21
 0 3 8 541.55 7.21
 0 3 8 557.69 6.98
 0 3 -9 493.17 8.33
 0 -3 9 480.2 8.31
 0 -3 -9 498.24 9.91
 0 3 9 492.05 6.99
 0 3 9 499.05 7.28
 0 -3 9 489.26 9.4
 0 3 9 482.63 10.2
 0 3 -9 511.13 9.65
 0 3 10 115.22 4.06
 0 -3 10 115.24 4.77
 0 3 10 130.91 4.08
 0 -3 10 120.96 5.62
 0 3 -10 125.82 5.68
 0 3 -10 112.95 4.6
 0 3 10 114.59 5.83
 0 3 11 8.24 2.2
 0 3 11 8.21 2.11
 0 -3 11 8.51 2.68
 0 -3 11 7.87 3.22
 0 3 11 12.84 3.78
 0 -3 12 132.14 6.33
 0 -3 12 123.04 5.25
 0 3 12 127.37 4.51
 0 3 12 128.68 6.67
 0 3 12 132.69 4.61
 0 3 13 17.8 2.64
 0 -3 13 10.64 2.95
 0 -3 13 15.36 3.88
 0 3 13 9.91 3.72
 0 -3 14 614.14 13.36
 0 3 14 633.02 14.26
 0 3 14 602.33 10.06
 0 -3 14 616.81 11.35
 0 -3 15 104.82 5.55
 0 3 15 106.59 4.94
 0 -3 15 93.99 6.89
 0 3 16 712.79 16.08
 0 -3 16 648.11 12.34
 0 -3 16 680.82 14.82
 0 3 16 625.45 11.1
 0 -3 17 133.83 7.8
 0 3 17 111.1 5.49
 0 3 17 115.47 7.91
 0 -3 17 116.46 6.23
 0 3 18 19.51 3.32
 0 -3 18 20.28 3.9
 0 -3 18 23.83 5.05
 0 3 18 16.92 5.14
 0 3 19 6.78 3.07
 0 -3 19 11.78 3.98
 0 -3 19 7.54 4.71
 0 -3 20 48.28 5.45
 0 3 20 46.6 4.67
 0 3 20 39.24 6.51
 0 -3 20 52.96 6.98
 0 3 21 26.14 4.1
 0 3 21 17.63 5.85
 0 -3 21 19.07 4.45
 0 -3 21 22.48 5.96
 0 3 22 3.9 3.7
 0 -3 22 11.94 4.45
 0 3 22 8.48 5.92
 0 -3 22 13.43 5.98
 0 -3 23 9.64 6.17
 0 3 23 10.17 4.03
 0 -3 23 3.89 4.21
 0 3 23 6.51 6.2
 0 3 24 -5.28 6.65
 0 -3 24 6.15 6.42
 0 -3 24 3.08 4.43
 0 3 24 -0.87 3.68
 0 3 25 14.86 7.21
 0 3 25 22.55 4.75
 0 -3 25 24.56 5.29
 0 -3 25 10.43 6.55
 0 -3 26 1.17 4.32
 0 3 26 -5.81 7.09
 0 -3 26 19.6 7.3
 0 3 26 11.33 4.27
 0 -3 27 4.19 6.98
 0 -3 27 9.23 4.96
 0 3 27 -1.36 7.09
 0 -3 28 33.6 8.01
 0 -3 28 15.05 5.53
 0 3 28 18.85 8.42
 0 3 29 13.27 8.49
 0 -3 29 6.83 7.39
 0 -3 30 10.44 8.31
 0 4 0 1827.45 10.67
 0 -4 0 1846.1 9.95
 0 4 0 1823.34 10.12
 0 -4 -1 435.72 5.21
 0 4 1 439.7 5.34
 0 4 -1 439.2 4.98
 0 4 -1 426.17 5.31
 0 -4 1 445.88 5.68
 0 4 -1 438.73 5.66
 0 -4 -1 442.57 5.36
 0 4 1 437.16 5.45
 0 -4 -2 53.47 2.49
 0 -4 2 52.65 2.39
 0 -4 -2 53.26 2.3
 0 4 2 49.93 2.56
 0 4 -2 49.26 2.39
 0 4 -2 51.75 2.62
 0 -4 2 45.98 2.56
 0 4 2 54.18 2.28
 0 -4 3 9.4 1.85
 0 4 -3 9.44 1.97
 0 4 3 9.86 1.69
 0 -4 -3 8.14 1.99
 0 -4 3 6.56 2.01
 0 4 -3 8.23 2.02
 0 -4 -3 11.28 1.62
 0 4 3 9.52 2.16
 0 -4 4 44.19 2.77
 0 4 4 39.44 2.2
 0 -4 4 42.34 2.7
 0 4 4 44.1 2.98
 0 4 -4 43.87 2.8
 0 4 -4 39.64 2.71
 0 -4 -4 38.78 2.75
 0 -4 -4 41.38 2.23
 0 -4 5 8.48 2.37
 0 -4 5 8.04 2.11
 0 -4 -5 7.42 1.6
 0 4 5 7.48 1.68
 0 4 5 11.41 2.5
 0 4 -5 6.59 2.39
 0 -4 -5 10.82 2.41
 0 4 -5 10.84 2.27
 0 -4 -6 855.03 10.9
 0 4 -6 843.2 10.28
 0 4 6 842.82 8.12
 0 -4 -6 817.86 7.78
 0 4 6 833.12 11.07
 0 -4 6 803.69 9.75
 0 4 -6 836.22 9.67
 0 -4 6 796.6 9.49
 0 -4 -7 51 3.81
 0 4 -7 45.87 3.16
 0 -4 7 45.96 3.18
 0 4 7 45.24 2.55
 0 4 7 42.75 3.72
 0 -4 -7 44.34 2.5
 0 4 -7 51.54 3.59
 0 -4 7 48.76 3.47
 0 -4 -8 983.57 13.12
 0 4 -8 950.74 11.4
 0 4 8 972.37 9.44
 0 -4 8 953.61 11.53
 0 -4 8 934.1 12.06
 0 -4 -8 953.56 9.21
 0 4 8 971.67 13.66
 0 4 -8 976.35 12.4
 0 4 -9 1853.45 16.41
 0 4 9 1840.94 13.59
 0 -4 9 1837.82 16.56
 0 -4 9 1837.57 17.65
 0 4 10 2184.28 22.57
 0 4 10 2208.53 15.88
 0 4 -10 2215.99 20.9
 0 -4 10 2167.79 20.36
 0 -4 10 2171.98 18.82
 0 4 10 2224.02 15.53
 0 4 11 374.67 10.17
 0 4 11 373.5 6.91
 0 -4 11 351.83 8.26
 0 4 11 370.4 7.07
 0 -4 11 371.72 9.46
 0 -4 12 1504.17 18.78
 0 4 12 1512.72 14.44
 0 4 12 1531.44 20.36
 0 -4 13 416.2 10.73
 0 -4 13 396.27 9.36
 0 4 13 396.06 11.23
 0 4 13 408.84 8.09
 0 -4 14 783.79 13.19
 0 4 14 832.25 16.41
 0 -4 14 822.56 15.49
 0 4 14 789.86 11.4
 0 4 15 251.8 7.02
 0 -4 15 242.6 9.44
 0 -4 15 257.29 8.18
 0 4 15 226.51 9.53
 0 4 16 28.23 3.4
 0 -4 16 23.29 4.06
 0 4 16 24.38 5.28
 0 -4 16 24.75 4.79
 0 -4 17 265.39 8.82
 0 4 17 271.64 11.05
 0 4 17 252.04 7.6
 0 -4 17 263.35 10.25
 0 4 18 28.16 3.69
 0 -4 18 29.94 4.51
 0 -4 18 25.84 5.2
 0 4 18 26.09 5.51
 0 4 19 10.14 3.11
 0 -4 19 17.52 4.13
 0 -4 19 12.01 4.78
 0 4 19 10.22 5.24
 0 4 20 15.94 3.58
 0 4 20 17.42 5.54
 0 -4 20 17.8 4.29
 0 -4 20 23.36 5.63
 0 4 21 51.66 4.84
 0 4 21 64.42 7.5
 0 -4 21 56.8 6.94
 0 -4 21 48.75 5.53
 0 -4 22 2.61 4.17
 0 -4 22 9.15 5.52
 0 4 22 2.32 3.36
 0 4 22 5.04 5.91
 0 -4 23 46.3 5.66
 0 4 23 44.21 4.94
 0 4 23 61.39 7.99
 0 -4 23 45.92 7.38
 0 -4 24 6.72 6.22
 0 -4 24 17.87 4.94
 0 4 24 9.35 3.93
 0 4 24 11.13 6.68
 0 -4 25 3.69 4.57
 0 4 25 6.47 3.77
 0 4 25 14.54 6.89
 0 -4 25 12.11 6.57
 0 -4 26 8.12 6.64
 0 4 26 3.18 3.87
 0 -4 26 3.2 4.64
 0 4 26 -0.05 6.92
 0 -4 27 5.77 5.01
 0 4 27 16.3 7.73
 0 -4 27 16.08 7.25
 0 -4 28 8.15 5.37
 0 -4 28 15.65 7.43
 0 4 28 12.79 8.09
 0 4 29 8.64 8.14
 0 -4 29 -2.9 7.47
 0 -4 30 72.03 10.49
 0 -5 0 -0.04 1.75
 0 5 0 0.77 1.76
 0 5 0 -0.61 1.56
 0 -5 0 0.36 1.59
 0 -5 -1 2.92 1.7
 0 5 -1 2.64 1.93
 0 5 1 -0.42 1.73
 0 -5 -1 -0.72 1.64
 0 -5 1 1.39 1.9
 0 5 -1 1.12 1.53
 0 5 1 0.18 1.66
 0 5 2 0.17 1.7
 0 5 2 2.12 1.93
 0 -5 -2 1.55 1.64
 0 5 -2 2.63 1.97
 0 -5 2 2.42 1.95
 0 -5 -2 0.88 1.88
 0 5 -2 0.95 1.72
 0 -5 -3 5.99 2.03
 0 -5 3 6.61 2
 0 5 -3 6.18 2.09
 0 5 3 5.8 2.15
 0 5 3 7.95 1.79
 0 5 -3 7.52 2.17
 0 -5 -3 4.29 1.58
 0 -5 3 7.67 2.11
 0 5 -4 0.51 2.11
 0 5 4 2.41 1.73
 0 -5 4 3.61 2.18
 0 -5 -4 1.69 1.63
 0 -5 -4 2.23 2.24
 0 5 -4 2.07 1.98
 0 5 4 1.52 2.25
 0 -5 4 2.13 2
 0 -5 -5 511.64 6.39
 0 5 5 513.6 6.6
 0 -5 -5 520.29 8.41
 0 -5 5 510.39 7.56
 0 5 -5 516.56 7.84
 0 5 -5 529.64 8.06
 0 5 5 512.61 8.63
 0 -5 5 492.54 7.81
 0 5 6 380.91 8.12
 0 5 -6 399.8 7.57
 0 5 6 396.21 6.01
 0 -5 -6 380.33 5.77
 0 5 -6 411.02 7.42
 0 -5 -6 385.42 7.78
 0 -5 6 386.48 7.29
 0 -5 6 370.29 6.93
 0 -5 -7 30.66 3.31
 0 -5 7 23.94 3.17
 0 5 7 28.67 3.68
 0 5 -7 25.72 3.12
 0 -5 -7 22.05 2.17
 0 -5 7 24.96 3.06
 0 5 -7 23.82 2.93
 0 5 7 28.98 2.41
 0 -5 -8 528.43 7.26
 0 5 8 555.99 7.68
 0 -5 8 548.53 9.41
 0 -5 -8 553.98 10.45
 0 5 8 580.7 11.06
 0 5 -8 543.06 9.32
 0 5 -8 560.45 9.86
 0 -5 8 575.89 9.54
 0 5 9 793.24 9.32
 0 -5 9 787.54 11.46
 0 -5 -9 761.28 9.01
 0 -5 9 763.63 11.62
 0 -5 -10 23.16 2.53
 0 -5 10 25.27 3.63
 0 5 -10 25.09 3.69
 0 -5 10 26.44 3.53
 0 5 10 20.83 4.07
 0 5 10 24.67 2.54
 0 5 11 36.52 4.69
 0 5 11 39.4 3.04
 0 5 11 43.64 3.07
 0 -5 11 35.66 3.76
 0 -5 11 33.14 4.01
 0 5 12 94.97 6.16
 0 5 12 94.74 4.15
 0 5 12 92.19 4.1
 0 -5 12 86.77 5.04
 0 -5 12 87.96 5.49
 0 -5 13 120.2 6.49
 0 5 13 145.01 5.15
 0 5 13 128.57 7.29
 0 -5 13 127.14 5.98
 0 5 14 470.25 8.94
 0 -5 14 458.61 10.48
 0 -5 15 -4.68 4.09
 0 5 15 -0.13 2.41
 0 -5 15 -2.88 3.35
 0 5 15 -1.08 4.13
 0 5 16 502.99 14.07
 0 -5 16 494.86 11.51
 0 -5 16 501.31 12.84
 0 5 16 505.09 10.03
 0 -5 17 53.36 5.84
 0 5 17 57.84 6.51
 0 5 17 45.99 4.09
 0 -5 18 84.99 5.98
 0 5 18 78.41 7.28
 0 5 18 88.68 5.07
 0 5 19 11.18 5.24
 0 -5 19 3.48 3.93
 0 5 19 5.01 2.71
 0 -5 19 3.54 4.44
 0 -5 20 55.71 5.68
 0 -5 20 67.66 6.86
 0 5 20 63.38 4.85
 0 5 20 65.53 7.49
 0 -5 21 -3.8 5.2
 0 5 21 -5.11 5.49
 0 -5 21 0.07 4.13
 0 5 21 4.67 3.19
 0 5 22 14.38 3.79
 0 5 22 5.8 5.87
 0 -5 22 22.38 6.09
 0 -5 22 18.47 4.93
 0 -5 23 16.1 6.05
 0 5 23 23.05 4.24
 0 -5 23 14.92 4.85
 0 5 23 11.43 6.43
 0 -5 24 19.18 6.58
 0 -5 24 12.84 5.01
 0 5 24 3.19 3.52
 0 5 24 -3.9 6.23
 0 -5 25 -1.7 4.91
 0 -5 25 8.12 6.32
 0 5 25 5.71 3.76
 0 5 25 -2.29 6.7
 0 -5 26 1.83 5.04
 0 5 26 6.66 7.13
 0 5 27 9.67 7.55
 0 -5 27 12.54 7.18
 0 -5 27 13.09 5.56
 0 5 28 11.23 7.91
 0 -5 28 18.58 5.96
 0 -5 28 6.81 7.04
 0 -5 29 2.43 5.73
 0 -5 29 4.91 7.54
 0 -5 30 3.35 7.75
 0 -6 0 114.63 3.48
 0 6 0 114.64 3.54
 0 -6 0 117.41 3.73
 0 6 0 110.57 3.73
 0 6 -1 11.82 1.93
 0 6 1 8.73 2.02
 0 6 1 12.82 2.15
 0 -6 -1 14.18 2.13
 0 -6 -1 12.38 2.07
 0 6 -1 10.35 2.2
 0 -6 1 10.77 2.21
 0 -6 -2 12.34 2.2
 0 -6 2 9.41 2.28
 0 6 -2 11.48 2.17
 0 6 -2 13.31 1.89
 0 -6 -2 16.69 2.12
 0 6 -2 13.44 2.33
 0 6 2 10.84 2.02
 0 6 2 14.3 2.29
 0 6 3 690.91 9.2
 0 -6 3 679.3 8.07
 0 6 -3 704.92 8.47
 0 -6 3 696.14 9.1
 0 6 -3 698.74 9.07
 0 -6 -3 670.42 7.72
 0 -6 -3 688.08 8.81
 0 6 3 693.8 7.98
 0 -6 -4 458.73 6.46
 0 6 -4 484.26 7.54
 0 6 4 461.51 8.22
 0 6 4 470.42 6.72
 0 -6 4 459.55 7.11
 0 -6 4 445.86 7.6
 0 6 -4 470.04 7.8
 0 -6 -4 474.48 7.83
 0 6 5 632.29 10.01
 0 6 5 650.56 8.01
 0 -6 -5 626.45 7.63
 0 -6 5 647.41 9.41
 0 -6 5 628.12 8.68
 0 -6 -5 651.2 9.73
 0 6 -5 651.36 9.06
 0 6 -5 641.58 9.36
 0 6 -6 725.71 10.34
 0 -6 6 721.73 9.82
 0 6 6 713.4 11.27
 0 -6 -6 715.63 10.79
 0 6 -6 727.58 10.1
 0 6 6 740.37 8.74
 0 -6 -6 694.86 8.16
 0 -6 6 725.71 10.35
 0 6 -7 265.14 6.78
 0 6 7 275.58 5.67
 0 6 7 261.57 7.52
 0 -6 7 263.21 6.58
 0 -6 -7 250.9 7.06
 0 -6 7 257.67 6.76
 0 -6 -7 263.43 5.39
 0 6 -8 2007.61 18.6
 0 6 8 1998.68 20.3
 0 -6 8 1978.7 18.1
 0 -6 -8 1980.52 14.47
 0 -6 8 1934.43 17.69
 0 6 9 33.32 2.75
 0 6 9 35.74 4.47
 0 -6 9 34.17 3.74
 0 6 -9 32.23 3.93
 0 -6 9 30.57 3.58
 0 -6 -9 28.86 2.63
 0 -6 -10 1461.29 13.17
 0 6 10 1441.99 13.5
 0 -6 10 1455.63 16.74
 0 6 10 1501.39 19.31
 0 -6 10 1467.09 16.68
 0 6 -10 1444.89 17.53
 0 -6 -11 -0.69 2.25
 0 -6 11 0.73 3.07
 0 -6 11 1.33 2.97
 0 6 11 -0.91 2.21
 0 6 11 0.43 3.78
 0 -6 12 1935.92 20.78
 0 -6 12 1902.6 20.04
 0 6 12 1951.95 23.75
 0 -6 13 8.98 4.32
 0 6 13 8.83 2.43
 0 6 13 4.66 4.3
 0 -6 13 4.28 3.28
 0 -6 14 817.2 15.07
 0 6 14 804.54 16.7
 0 -6 14 777.84 13.73
 0 6 14 821.81 11.8
 0 -6 15 8.67 4.04
 0 -6 15 3.47 3.36
 0 6 15 2.71 4.38
 0 6 15 -0.18 2.44
 0 -6 16 375.39 10.45
 0 -6 16 403.09 11.56
 0 6 16 382.69 12.77
 0 6 16 394.43 8.95
 0 6 17 5.57 2.85
 0 6 17 3.79 4.83
 0 -6 17 3.39 4.13
 0 -6 17 4.5 3.77
 0 6 18 -0.02 4.74
 0 -6 18 5.76 3.75
 0 -6 18 5.14 4.31
 0 6 18 3.79 2.95
 0 -6 19 7.12 4.56
 0 6 19 11.96 5.33
 0 6 19 9.63 3.2
 0 -6 19 12.06 4.22
 0 6 20 0.97 5.62
 0 6 20 2.49 3.21
 0 -6 20 -4.02 4.18
 0 -6 20 1.52 4.63
 0 -6 21 71 7.11
 0 6 21 78.74 5.38
 0 -6 21 79.24 6.63
 0 6 21 96.09 8.72
 0 6 22 11.98 3.8
 0 6 22 21.57 6.55
 0 -6 22 13.77 5.5
 0 -6 22 6.94 4.76
 0 -6 23 -6.11 5.66
 0 -6 23 14.6 4.87
 0 6 23 10.23 6.32
 0 6 23 1.31 3.3
 0 6 24 13.03 6.98
 0 6 24 11.16 3.92
 0 -6 24 0.22 5.9
 0 -6 24 3.14 4.79
 0 6 25 5.86 3.89
 0 -6 25 2.14 5.18
 0 6 25 3.5 6.67
 0 -6 25 0.72 5.89
 0 -6 26 11.46 6.41
 0 6 26 10.02 7.35
 0 -6 26 10.79 5.68
 0 -6 27 22.03 6.09
 0 6 27 30.03 8.63
 0 -6 27 13.7 7.4
 0 6 28 52.6 9.95
 0 -6 28 68.57 9.49
 0 -6 28 40.9 7.19
 0 -6 29 18.54 8.19
 0 -6 29 -1.9 5.99
 0 -6 30 34.34 9
 0 7 0 0.3 2.04
 0 7 0 1.54 2.02
 0 -7 0 0.31 1.84
 0 -7 0 -0.4 2.1
 0 7 1 -0.21 2.01
 0 -7 -1 1.76 1.98
 0 7 -1 -0.34 1.99
 0 -7 1 3.62 2.22
 0 7 -1 5.54 2.28
 0 7 1 0.81 2.02
 0 -7 -1 -0.26 2.07
 0 7 2 475.97 7.34
 0 7 2 471.69 7.74
 0 -7 2 461.34 7.81
 0 -7 -2 448.41 7.22
 0 7 -2 450.99 6.76
 0 -7 -2 459.47 7.06
 0 7 -2 456.43 7.27
 0 7 -2 466.45 7.8
 0 7 3 101.42 4.32
 0 7 -3 111.6 4.47
 0 7 3 110.83 4
 0 -7 -3 103.51 3.85
 0 -7 -3 109.42 4.18
 0 -7 3 110.99 4.56
 0 7 -3 110.59 4.16
 0 -7 -4 1086.59 12.12
 0 -7 -4 1085.12 10.51
 0 7 4 1133.21 11.01
 0 7 4 1059.71 12.75
 0 -7 4 1088.51 11.21
 0 7 -4 1104.91 11.71
 0 7 5 37.8 3.02
 0 -7 -5 37.03 3.6
 0 -7 5 39.66 3.27
 0 7 5 33.1 3.89
 0 7 -5 37.51 3.35
 0 -7 5 25.49 3.49
 0 -7 -5 39.2 3.02
 0 7 -5 40.26 3.66
 0 7 6 1565.52 13.35
 0 7 6 1504.55 16.79
 0 -7 6 1511.84 14.55
 0 -7 6 1549.51 15.71
 0 -7 -6 1504.94 12.82
 0 -7 -6 1518.21 16.12
 0 7 -6 1586.36 15.21
 0 7 -6 1542.9 15.71
 0 7 7 380.29 6.96
 0 -7 -7 367.27 6.63
 0 7 7 372.48 9.13
 0 -7 7 390.08 8.6
 0 7 -7 385.8 8.24
 0 -7 7 369.02 7.97
 0 -7 8 243.12 6.84
 0 -7 8 244.8 7.17
 0 7 8 249.82 5.84
 0 7 -8 256.6 7.34
 0 -7 -8 242.8 5.62
 0 7 8 244.19 7.98
 0 7 9 8.9 2.24
 0 -7 -9 4.64 2.13
 0 -7 9 10.47 2.95
 0 7 -9 7.71 3.18
 0 -7 9 5.95 2.89
 0 7 9 5.8 3.4
 0 -7 10 16.88 3.38
 0 -7 10 10.76 3.1
 0 7 10 10.69 2.29
 0 7 10 6.12 3.33
 0 -7 -10 10.23 2.26
 0 7 11 362.07 10.52
 0 7 11 351.46 7.42
 0 -7 11 381.98 9.41
 0 -7 11 357.06 9.15
 0 -7 -11 363.64 7.28
 0 -7 12 1.58 3.1
 0 7 12 2.91 3.87
 0 7 13 88.15 6.68
 0 -7 13 78.93 5.35
 0 7 14 106.07 7.25
 0 7 14 102.07 4.72
 0 -7 14 84.84 5.66
 0 -7 14 94.52 6.08
 0 -7 15 65.71 5.73
 0 -7 15 53.15 5
 0 7 15 63.75 6.46
 0 7 15 66.23 4.27
 0 7 16 58.6 6.61
 0 7 16 54.71 4.04
 0 -7 16 49.93 4.97
 0 -7 16 52.59 5.55
 0 7 17 58.02 6.95
 0 7 17 66.82 4.59
 0 -7 17 61.9 5.6
 0 -7 17 58.77 6.05
 0 -7 18 185.73 8.3
 0 7 18 189.19 6.91
 0 7 18 191.12 10.16
 0 -7 18 195.98 9.18
 0 -7 19 4.83 4.28
 0 7 19 1.97 2.93
 0 -7 19 3.28 4.75
 0 7 19 8.36 5.85
 0 7 20 80.57 5.36
 0 -7 20 84.58 6.86
 0 -7 20 77.47 7.15
 0 7 20 73.16 8
 0 7 21 0.67 3.42
 0 -7 21 -1.73 4.75
 0 -7 21 -1.38 4.94
 0 7 21 -4.1 6.5
 0 -7 22 9.62 5.63
 0 -7 22 0.75 4.73
 0 7 22 0.86 3.38
 0 -7 23 15.6 5.1
 0 -7 23 20.55 6.3
 0 7 23 16.56 6.81
 0 7 23 14.81 3.89
 0 7 24 0.99 3.52
 0 -7 24 1.82 5.82
 0 7 24 8.72 6.74
 0 -7 24 8.74 5.31
 0 -7 25 6.37 5.39
 0 7 25 18.32 7.45
 0 -7 25 21.3 6.91
 0 -7 26 20.36 6.08
 0 7 26 30.23 8.28
 0 -7 26 20.32 7.18
 0 -7 27 31.46 6.86
 0 7 27 53.93 9.68
 0 -7 27 35.83 7.73
 0 7 28 25.81 9.11
 0 -7 28 21.76 6.84
 0 -7 28 33.23 8.1
 0 -7 29 4.85 7.42
 0 -7 29 1.39 6.23
 0 -7 30 19.97 8.56
 0 8 0 831.67 10.58
 0 -8 0 867.03 10.69
 0 8 0 869.81 10.3
 0 -8 0 844.07 9.78
 0 -8 1 1862.08 15.82
 0 8 -1 1868.99 15.85
 0 8 -1 1831.4 14.7
 0 8 1 1855.08 15.27
 0 -8 -1 1890.54 14.75
 0 8 1 1881.86 15.56
 0 -8 -1 1869.55 15.13
 0 -8 2 499.22 8.66
 0 -8 -2 456.78 7.63
 0 8 -2 478.83 8.43
 0 8 2 472.88 8.33
 0 8 -2 461.01 7.33
 0 8 2 468.29 7.8
 0 -8 -2 477.68 7.98
 0 8 -2 480.33 7.99
 0 8 -3 874.83 10.04
 0 8 3 846.61 11.58
 0 -8 -3 869.17 10.23
 0 8 3 900.33 10.73
 0 -8 -3 883.43 11.15
 0 8 -3 884.35 10.94
 0 -8 3 905.14 11.69
 0 8 -3 878.78 11.52
 0 8 4 183.52 5.21
 0 8 4 179.15 5.91
 0 -8 -4 172.7 5
 0 -8 4 191.89 6.08
 0 8 -4 182.84 5.93
 0 -8 -4 186.32 5.71
 0 8 -4 193.04 5.64
 0 -8 5 1517.06 16.1
 0 8 -5 1502.68 14.96
 0 8 5 1459.68 16.69
 0 -8 -5 1463.94 15.47
 0 -8 5 1445.48 14.1
 0 8 5 1530.66 13.83
 0 -8 -5 1450.22 13.1
 0 -8 6 2.97 2.36
 0 -8 -6 3.97 2.21
 0 8 6 5.05 2.29
 0 8 6 1.96 2.98
 0 8 -6 5.57 2.76
 0 -8 6 2.85 2.78
 0 -8 7 521.9 10.2
 0 8 7 519.03 11.04
 0 8 7 533.26 8.66
 0 -8 7 505.8 9.25
 0 -8 -7 521.67 8.19
 0 8 -8 319.09 8.27
 0 -8 -8 323.07 6.69
 0 -8 8 315.32 8.3
 0 8 8 324.44 9.24
 0 -8 8 324.74 7.92
 0 8 8 324.93 7
 0 -8 9 137.92 6
 0 8 9 132.84 4.83
 0 -8 -9 129.14 4.63
 0 8 9 130.3 6.51
 0 -8 9 135.07 5.71
 0 8 -9 135.44 6
 0 -8 10 50.38 4.27
 0 -8 -10 47.54 3.29
 0 8 10 57.27 5.07
 0 -8 10 52.57 4.32
 0 -8 11 70.29 4.89
 0 -8 11 70.15 4.9
 0 -8 -11 67.95 3.77
 0 8 11 71.74 5.75
 0 -8 12 49.8 5.36
 0 -8 -12 33.5 3.84
 0 -8 12 7.11 3.54
 0 8 12 4.62 4.29
 0 8 13 49.56 5.59
 0 -8 -13 53.68 3.74
 0 -8 13 47.6 4.85
 0 -8 13 63.92 5.18
 0 8 14 196.69 9.12
 0 -8 14 186.77 7.78
 0 -8 14 209.3 8.07
 0 8 15 84.41 6.95
 0 -8 15 92.69 6.08
 0 8 15 87.91 4.68
 0 -8 15 82.18 6.07
 0 -8 16 41.29 5.16
 0 -8 16 35.12 4.78
 0 8 16 48.02 6.41
 0 8 16 41.06 3.82
 0 8 17 96.62 5.19
 0 8 17 105.44 8.11
 0 -8 17 94.45 6.42
 0 -8 17 95.37 6.81
 0 8 18 53.78 4.53
 0 -8 18 54.28 6.13
 0 -8 18 52.73 5.66
 0 8 18 50.23 6.99
 0 -8 19 239.9 10.37
 0 8 19 261.17 12.33
 0 8 19 236.54 7.98
 0 -8 19 238.77 9.84
 0 8 20 229.03 8.22
 0 -8 20 233.56 10.68
 0 8 20 250.3 12.42
 0 -8 20 244.85 10.23
 0 8 21 192.6 11.83
 0 -8 21 205.95 10.29
 0 8 21 204.39 8.02
 0 -8 21 188.29 9.4
 0 -8 22 65.31 6.85
 0 8 22 56.8 8.2
 0 8 22 59.54 5.29
 0 -8 22 53.62 7.1
 0 8 23 140.61 11.47
 0 -8 23 133.77 8.83
 0 8 23 127.96 7.02
 0 -8 23 138.33 9.89
 0 8 24 46.53 5.36
 0 8 24 46.12 8.38
 0 -8 24 55.74 6.97
 0 -8 24 51.8 7.63
 0 -8 25 73.58 7.8
 0 8 25 78.62 9.98
 0 -8 25 84.26 8.94
 0 -8 26 -1.37 5.71
 0 -8 26 -2.01 6.55
 0 8 27 70.24 10.68
 0 -8 27 85.87 9.68
 0 -8 27 78.94 8.62
 0 -8 28 6.55 6.36
 0 -8 28 5.04 7.12
 0 -8 29 50.41 9.34
 0 -8 29 52.39 8.28
 0 9 0 -0.19 2.44
 0 9 0 -0.82 2.35
 0 -9 0 -1.74 2.55
 0 -9 0 -0.71 2.19
 0 9 1 6.01 2.47
 0 9 -1 10.32 2.7
 0 -9 1 7.36 2.63
 0 -9 -1 9.45 2.41
 0 -9 -1 9.1 2.6
 0 9 -1 5.68 2.27
 0 9 1 8.65 2.58
 0 9 -2 458.67 8.38
 0 9 -2 449.96 7.79
 0 -9 -2 441.8 8.21
 0 9 2 471.01 8.47
 0 9 2 454.75 8.68
 0 -9 -2 464.72 8.22
 0 -9 2 464.47 8.93
 0 9 -2 452.55 8.69
 0 9 3 40.61 3.66
 0 9 -3 50.29 3.53
 0 9 -3 44.09 3.14
 0 -9 -3 45.64 3.3
 0 9 3 42.75 3.29
 0 -9 -3 46.32 3.47
 0 -9 3 43.23 3.77
 0 9 4 333.46 7.21
 0 -9 -4 317.31 7.52
 0 -9 -4 319.88 6.89
 0 -9 4 335.86 8.03
 0 9 4 318.96 7.96
 0 9 -4 327.5 6.74
 0 9 -4 340.72 7.54
 0 -9 5 96.27 5.1
 0 9 5 109.18 5.48
 0 -9 5 108.01 4.63
 0 9 5 109.57 4.58
 0 -9 -5 113.1 4.36
 0 9 -5 117.22 5
 0 9 -6 449.64 9.12
 0 -9 6 420.54 8.38
 0 9 6 449.86 10.16
 0 -9 -6 426.02 7.75
 0 -9 6 428.73 9.56
 0 9 6 433.96 8.17
 0 9 7 15.58 3.71
 0 -9 -7 9.74 2.49
 0 -9 7 14.54 3.26
 0 9 7 8.29 2.46
 0 9 -7 11.96 3.03
 0 -9 7 9.77 2.8
 0 -9 8 282.42 8.09
 0 9 -8 287.13 8.06
 0 9 8 291.64 9.07
 0 -9 -8 285.66 6.53
 0 9 8 265.94 6.77
 0 -9 8 291.79 7.6
 0 -9 -9 3.01 2.19
 0 -9 9 3.07 2.95
 0 9 9 6.7 3.43
 0 -9 9 2.92 2.95
 0 -9 10 -1.19 2.96
 0 -9 -10 0.22 2.31
 0 9 10 -1.78 3.62
 0 -9 10 -1.98 3.22
 0 -9 -11 23.25 3.65
 0 9 11 8.93 4.01
 0 -9 11 4.55 3.4
 0 -9 11 25.58 4.89
 0 -9 12 -7.23 3.68
 0 -9 -12 -5.77 2.97
 0 9 12 -4.58 4.51
 0 9 13 39.21 5.37
 0 -9 -13 51.31 3.91
 0 -9 13 56.83 5.16
 0 -9 13 55.81 5.01
 0 -9 14 18.74 4.08
 0 -9 14 22.39 4.52
 0 9 14 15.92 4.67
 0 -9 -14 26.39 3.37
 0 9 15 73.99 6.9
 0 -9 15 85.1 6.11
 0 -9 15 89.35 6.32
 0 -9 16 117.69 7.06
 0 -9 16 121.23 7.07
 0 9 16 102.25 8.06
 0 9 16 110.27 5.49
 0 9 17 8.92 5.16
 0 -9 17 6.87 4.37
 0 -9 17 5.67 4
 0 9 17 5.91 2.81
 0 9 18 35.53 4.08
 0 -9 18 31.97 5.34
 0 9 18 31.23 6.4
 0 -9 18 38.99 5.91
 0 9 19 73.5 5.43
 0 9 19 70.37 8.07
 0 -9 19 73.01 6.76
 0 -9 19 74.88 7.2
 0 9 20 10.21 6.35
 0 9 20 6.14 3.48
 0 -9 20 24.69 5.43
 0 -9 20 16.77 5.48
 0 9 21 6.2 3.61
 0 -9 21 6.29 4.88
 0 -9 21 8.13 5.65
 0 9 21 14.23 6.61
 0 -9 22 22.86 5.89
 0 9 22 14.33 4.14
 0 -9 22 15.29 5.97
 0 9 22 13.05 6.94
 0 9 23 2.85 7.13
 0 -9 23 -11 6.1
 0 9 23 1.44 3.71
 0 -9 23 -0.67 5.2
 0 -9 24 69.66 8.34
 0 -9 24 88.66 8.28
 0 9 24 76.4 9.78
 0 -9 25 -5.57 6.46
 0 9 25 -13.88 7.69
 0 -9 25 -1.58 5.68
 0 9 26 115.88 11.89
 0 -9 26 109.28 9.98
 0 -9 26 114.88 9.53
 0 -9 27 -3.51 6.86
 0 -9 27 1.51 6.34
 0 9 27 -7.11 8.29
 0 -9 28 74.79 8.97
 0 -9 28 81.74 10.2
 0 -9 29 7.61 6.91
 0 -9 29 10.16 7.85
 0 10 0 2087.67 17.89
 0 -10 0 2028.14 16.88
 0 -10 0 2054.42 18.17
 0 -10 -1 199.05 6.04
 0 -10 1 204.41 6.63
 0 -10 -1 210.98 6.38
 0 10 1 215.39 6.52
 0 10 -1 212.88 6.19
 0 -10 -2 1020.45 12.62
 0 -10 2 1031.75 13.71
 0 10 -2 1032.24 12.32
 0 10 2 1025.75 13.47
 0 -10 -2 977.84 12.47
 0 10 -2 1009.42 12.91
 0 10 -3 154.29 5.22
 0 10 -3 147.8 5.64
 0 -10 3 153.79 6.14
 0 10 3 142.99 6.02
 0 -10 -3 161.94 5.54
 0 -10 -4 1546.07 15.05
 0 -10 4 1582.01 17.3
 0 10 -4 1522.18 16.04
 0 10 -4 1541.33 14.85
 0 10 5 82.85 5.14
 0 -10 -5 90.74 4.39
 0 10 -5 79.77 4.58
 0 -10 5 86.28 5
 0 10 -5 90.24 4.27
 0 -10 6 177.54 6.62
 0 -10 -6 174.41 5.42
 0 10 -6 163.02 6.09
 0 10 6 167.49 6.87
 0 -10 6 159.53 5.66
 0 10 -7 11.97 3.01
 0 -10 7 9.63 3.16
 0 -10 7 6.16 2.75
 0 -10 -7 9.91 2.5
 0 10 7 8.23 3.26
 0 -10 8 1.66 2.7
 0 -10 -8 3.65 2.2
 0 -10 8 2.33 3
 0 10 8 2.45 3.22
 0 -10 -9 10.33 2.61
 0 -10 9 11.08 3.36
 0 10 9 11.24 3.79
 0 -10 9 7.86 3.1
 0 -10 10 30.34 4.38
 0 -10 10 50.78 5.17
 0 -10 -10 56.6 4.25
 0 10 10 29.98 4.78
 0 -10 11 -6.45 3.7
 0 -10 -11 -4.94 3.07
 0 -10 12 19.86 3.93
 0 -10 -12 21.31 3.11
 0 10 12 24.65 4.93
 0 -10 12 21.13 4.08
 0 10 13 13.78 4.51
 0 -10 -13 10.14 2.96
 0 -10 13 6.43 3.82
 0 -10 13 11.26 3.94
 0 -10 14 116.65 6.82
 0 -10 14 126.77 6.85
 0 10 14 114.34 7.89
 0 -10 -14 116.32 5.35
 0 -10 -15 8.63 3.12
 0 10 15 2.98 4.53
 0 -10 15 10.71 4.1
 0 -10 15 8.46 4.01
 0 -10 16 114.07 7.24
 0 10 16 117.7 8.52
 0 -10 16 112.49 7.12
 0 10 17 0.13 5.3
 0 -10 17 -3.95 4.43
 0 10 17 -3.53 3.24
 0 -10 17 0.65 4.2
 0 -10 18 610.26 14.96
 0 -10 18 581.43 14.85
 0 10 18 614.24 12.34
 0 10 19 12.21 6.3
 0 10 19 13.71 3.8
 0 -10 19 13.63 5.23
 0 -10 19 17.57 5.67
 0 -10 20 416.14 13.61
 0 10 20 429 11
 0 10 20 416.88 15.83
 0 -10 20 404 13.12
 0 -10 21 5.74 5.38
 0 10 21 13.1 4.08
 0 10 21 4.08 6.5
 0 -10 21 11.1 5.66
 0 -10 22 465.2 14.73
 0 10 22 421.35 17.08
 0 10 22 415.38 11.42
 0 -10 22 448.13 14.95
 0 -10 23 25.69 6.54
 0 10 23 24.7 4.68
 0 10 23 20.69 8.02
 0 10 24 178.71 13.07
 0 -10 24 177.74 10.95
 0 -10 24 192.25 10.9
 0 -10 25 28.04 7.37
 0 -10 25 22.36 6.74
 0 -10 26 139.14 10.8
 0 -10 26 104.04 9.36
 0 10 26 128.44 12.56
 0 -10 27 39.07 8.47
 0 10 27 44.14 9.87
 0 -10 27 50 7.95
 0 -10 28 18.86 7.94
 0 -10 28 8.97 6.8
 0 -10 29 6.77 7.21
 0 -11 0 3.4 2.43
 0 11 0 -1.13 2.62
 0 -11 0 0.35 2.83
 0 -11 1 28.1 3.55
 0 11 -1 31.69 3.29
 0 -11 -1 31.75 3.44
 0 11 1 36.52 3.54
 0 11 -1 36.79 3.65
 0 -11 2 90.1 4.98
 0 11 -2 86.5 4.35
 0 -11 -2 99.26 4.82
 0 11 -2 91.34 4.8
 0 11 2 91.97 4.92
 0 11 -3 31.28 3.18
 0 11 -3 37.86 3.77
 0 -11 3 37.96 4.04
 0 -11 -3 39.64 3.68
 0 11 3 34.17 3.82
 0 -11 -4 750.4 11.12
 0 11 4 721.53 12.72
 0 11 -4 711.53 11.88
 0 11 -4 716.46 10.67
 0 -11 4 739.08 12.58
 0 11 -5 22.9 2.96
 0 11 5 20.67 3.66
 0 -11 -5 21.85 3.16
 0 -11 5 17.27 3.58
 0 11 -5 23.81 3.53
 0 -11 -6 278.52 6.99
 0 11 6 274.09 8.71
 0 -11 6 264.22 8.08
 0 -11 7 28.15 3.58
 0 11 7 27.69 4.33
 0 -11 -7 28.78 3.2
 0 -11 7 31.24 4.26
 0 -11 8 191.87 7.4
 0 -11 -8 189.44 6.1
 0 11 8 186.92 7.93
 0 -11 8 178.15 6.63
 0 -11 9 41.66 5.14
 0 11 9 5.46 4.26
 0 -11 9 12.1 3.99
 0 -11 -9 32.86 4.02
 0 -11 -10 119.05 5.13
 0 -11 10 100.92 6.02
 0 -11 10 111.08 5.89
 0 11 10 100.88 6.63
 0 -11 11 39.55 4.73
 0 -11 -11 40.15 3.71
 0 -11 11 44.07 4.49
 0 11 11 48.33 5.58
 0 -11 12 5.9 3.81
 0 11 12 10.73 4.63
 0 -11 12 13.37 4.06
 0 -11 -12 16.19 3.16
 0 11 13 62.17 6.57
 0 -11 -13 73.84 4.58
 0 -11 13 71.64 5.79
 0 -11 -14 25.34 3.55
 0 11 14 16.2 4.96
 0 -11 14 23.37 4.54
 0 -11 14 17.01 4.37
 0 -11 15 32.68 5.08
 0 -11 15 28.13 4.8
 0 11 15 31.52 5.83
 0 -11 -15 30.12 3.8
 0 -11 16 18.38 4.96
 0 -11 16 26.21 5.16
 0 11 16 20.43 5.88
 0 11 17 80.21 5.51
 0 -11 17 71.66 6.66
 0 11 17 79.36 8.33
 0 -11 17 91.82 7.19
 0 -11 18 69.19 6.78
 0 11 18 59.89 7.63
 0 11 18 62.67 5.06
 0 -11 18 72.3 7.01
 0 -11 19 25.99 5.73
 0 11 19 22.47 6.7
 0 -11 19 35.08 5.92
 0 11 19 27.25 4.26
 0 11 20 18.33 6.72
 0 -11 20 7.64 5.29
 0 11 20 17.66 3.99
 0 -11 20 16.45 5.53
 0 -11 21 91.35 8.21
 0 11 21 76.85 9.2
 0 -11 21 94.75 8.09
 0 11 21 77.72 5.84
 0 11 22 -1.1 6.91
 0 11 22 6.62 3.87
 0 -11 22 3.26 5.66
 0 -11 22 -5.19 5.41
 0 -11 23 22.79 6.2
 0 11 23 30.67 8.02
 0 -11 23 31.96 7.15
 0 -11 24 42.13 6.91
 0 11 24 31.64 8.52
 0 -11 24 42.95 7.52
 0 11 25 4.8 7.99
 0 -11 25 7.95 6.02
 0 -11 25 2.53 6.22
 0 11 26 46.54 10.15
 0 -11 26 40.56 7.87
 0 -11 26 60.48 8.29
 0 -11 27 3.19 6.95
 0 -11 27 -0.71 6.47
 0 -11 28 74.84 9.29
 0 12 0 760.37 12.33
 0 -12 0 778.88 12.47
 0 12 -1 54.24 4.09
 0 12 1 59.27 4.36
 0 -12 1 65.42 4.52
 0 -12 -1 55.02 4.24
 0 12 -2 587.03 10.53
 0 -12 -2 624.07 10.93
 0 -12 2 625.83 11.67
 0 12 2 611.42 11.52
 0 12 -3 108.77 4.9
 0 12 3 113.1 5.84
 0 -12 -3 110.92 5.3
 0 -12 3 120.76 5.83
 0 12 4 568.17 11.75
 0 12 -4 547.08 10
 0 -12 4 588.21 11.83
 0 -12 -4 572.44 10.37
 0 -12 -5 58.68 4
 0 12 5 59.12 4.8
 0 -12 5 50.98 4.6
 0 12 -5 50.77 3.69
 0 -12 6 22.26 4.03
 0 -12 -6 18.8 3.29
 0 12 6 24.34 4.26
 0 12 -6 23.94 3.18
 0 -12 -7 269.05 7.39
 0 12 7 247.89 8.87
 0 -12 7 241.55 8.3
 0 12 8 7.58 4.26
 0 -12 8 18.14 4.43
 0 -12 8 8.4 3.73
 0 -12 -8 10.94 3.65
 0 -12 -9 132.41 5.5
 0 -12 9 142.34 6.29
 0 -12 9 138.68 6.87
 0 -12 10 37.14 4.71
 0 -12 10 45.5 4.61
 0 -12 -10 37.84 3.79
 0 12 10 28.2 5.02
 0 -12 -11 34.9 3.77
 0 -12 11 29.89 4.54
 0 -12 11 29.12 4.65
 0 12 11 35.04 5.26
 0 -12 -12 74.54 4.61
 0 -12 12 65.99 5.37
 0 -12 12 74.07 5.94
 0 12 12 73.9 6.5
 0 -12 -13 -2.6 3
 0 12 13 1.09 4.4
 0 -12 13 1.83 3.8
 0 -12 13 3.85 3.86
 0 -12 14 18.92 4.46
 0 12 14 18.06 5.59
 0 -12 14 19.28 4.67
 0 -12 -14 9 3.2
 0 -12 -15 81.86 5.41
 0 -12 15 75.82 6.3
 0 -12 15 72.75 6.3
 0 12 15 78.82 7.63
 0 -12 16 87.76 7.18
 0 -12 16 86.29 6.79
 0 12 16 86.32 8.14
 0 -12 -16 107.05 5.93
 0 -12 17 64.79 6.52
 0 -12 17 64.07 6.4
 0 12 17 45.43 7.14
 0 -12 18 64.39 6.75
 0 -12 18 64.29 6.74
 0 12 18 66.02 5.22
 0 12 18 59.93 7.72
 0 12 19 62.98 5.37
 0 -12 19 62.68 6.89
 0 12 19 73.85 8.46
 0 -12 19 63.1 6.9
 0 -12 20 202.2 10.4
 0 12 20 205.91 8.24
 0 12 20 220.31 12.71
 0 -12 20 202.08 10.31
 0 -12 21 44.04 6.68
 0 12 21 45.65 5.07
 0 12 21 25.18 7.58
 0 -12 21 40.83 6.92
 0 12 22 143.12 11.44
 0 12 22 133.99 7.28
 0 -12 22 123.55 9.05
 0 -12 22 131.07 9.62
 0 -12 23 -2.03 5.53
 0 -12 23 4.4 5.91
 0 -12 24 109.97 9.6
 0 12 24 111.15 11.46
 0 -12 24 126.64 9.69
 0 12 25 9.86 7.98
 0 -12 25 11.02 6.07
 0 -12 25 1.97 6.22
 0 12 26 23.19 9.25
 0 -12 26 33.96 7.27
 0 -12 26 37.34 7.81
 0 -12 27 5.07 6.55
 0 13 0 2.87 2.75
 0 -13 0 -4.12 3.13
 0 13 1 4.43 2.75
 0 13 -1 4.44 2.57
 0 -13 1 3.19 3.15
 0 -13 2 43.67 4.39
 0 13 -2 42.73 3.84
 0 -13 -2 46.46 4.22
 0 -13 3 -2.76 3.4
 0 13 -3 -0.1 2.5
 0 -13 -3 -3.93 3.18
 0 13 3 1.48 3.06
 0 -13 -4 27.14 3.86
 0 -13 4 27.69 4.36
 0 13 4 39.24 4.36
 0 13 -4 30.94 3.35
 0 13 -5 61.52 4.19
 0 13 5 60.78 5.2
 0 13 -6 112.01 5.2
 0 -13 -6 141.97 6.2
 0 13 6 101.06 6.41
 0 -13 6 129.77 6.82
 0 -13 -7 -2.32 3.41
 0 13 -7 7.79 2.73
 0 13 7 -0.42 3.6
 0 -13 7 1.73 3.77
 0 -13 8 99.53 6.2
 0 13 8 104.68 6.79
 0 -13 -8 98.5 5.14
 0 -13 9 33.89 4.53
 0 -13 -9 34.57 3.99
 0 13 9 29.31 5.08
 0 -13 9 31.09 4.95
 0 -13 -10 32.52 3.91
 0 13 10 29.2 5.1
 0 -13 10 28.59 4.42
 0 -13 10 29.65 4.72
 0 -13 11 23.9 4.56
 0 -13 -11 28.05 3.66
 0 13 11 29.79 5.2
 0 -13 11 29.87 4.29
 0 -13 -12 16.84 3.41
 0 -13 12 14.48 4.41
 0 -13 12 12.14 4.05
 0 13 12 13.83 5.02
 0 -13 13 -1.15 4.32
 0 -13 13 3.34 4
 0 13 13 -2.56 5
 0 -13 -13 0 3.06
 0 -13 -14 10.85 3.53
 0 -13 14 17.64 4.67
 0 13 14 6.89 5.14
 0 -13 14 15.03 4.91
 0 -13 15 68.78 6.6
 0 -13 -15 62.77 5.14
 0 13 15 58.34 7.31
 0 -13 15 67.21 6.49
 0 -13 16 197.73 9.25
 0 -13 16 176.52 9.15
 0 -13 -16 204.31 7.68
 0 13 16 177 10.5
 0 13 17 43.79 7.22
 0 -13 17 33.74 5.79
 0 -13 -17 39.16 4.83
 0 -13 17 26.97 5.6
 0 13 18 131.12 10.25
 0 -13 18 131.62 8.62
 0 -13 18 130.34 8.5
 0 13 19 52.23 5.12
 0 -13 19 54.78 6.88
 0 -13 19 62.93 7.12
 0 13 19 60.53 8.18
 0 13 20 23.75 7.3
 0 -13 20 40.39 6.74
 0 13 20 26.13 4.36
 0 -13 20 18.98 5.64
 0 -13 21 9.34 5.53
 0 13 21 19.83 4.3
 0 13 21 16.49 7.47
 0 -13 21 25.74 6.16
 0 -13 22 -4.73 5.52
 0 13 22 2.87 6.82
 0 -13 22 3.47 5.54
 0 13 23 16.76 7.47
 0 -13 23 1.7 5.77
 0 -13 23 11.88 5.78
 0 13 24 32.85 8.62
 0 -13 24 22.7 6.74
 0 -13 24 28.75 6.84
 0 13 25 2.41 7.66
 0 -13 25 1.79 6.17
 0 -13 25 12.18 6.44
 0 -13 26 17.55 6.79
 0 -13 27 9.84 7.03
 0 -14 0 42.99 5.11
 0 14 0 12.64 3.21
 0 14 1 -1.4 2.87
 0 14 -1 -0.49 2.65
 0 -14 -1 31.05 4.82
 0 -14 1 19.54 4.43
 0 14 -2 27.59 3.5
 0 14 2 31.05 4.06
 0 14 3 -0.21 3.32
 0 -14 3 -5.14 3.73
 0 -14 -3 1.93 3.48
 0 14 -3 4.85 2.75
 0 -14 -4 44.1 4.33
 0 -14 4 38.47 4.62
 0 14 4 45.89 4.63
 0 14 -4 44.4 3.96
 0 14 5 73.78 5.57
 0 -14 -5 61.44 4.61
 0 -14 5 68.28 5.45
 0 14 -5 75.62 4.59
 0 14 6 66.76 5.82
 0 -14 -6 70.89 4.77
 0 -14 6 64.06 5.33
 0 14 -6 64.77 4.49
 0 -14 -7 147.33 6.29
 0 -14 7 142.64 7.38
 0 14 7 128.31 7.51
 0 14 -7 138.68 6.05
 0 -14 -8 301.3 8.49
 0 14 -8 285.48 8.3
 0 14 8 301.42 10.53
 0 14 -9 318.28 8.92
 0 -14 -9 332.35 8.8
 0 14 9 307.05 11.06
 0 -14 9 298.05 10.16
 0 -14 10 64.79 5.9
 0 14 10 72.17 6.68
 0 -14 -10 68.73 4.81
 0 -14 11 42.25 5.39
 0 -14 11 39 4.85
 0 -14 -11 50.13 4.49
 0 14 11 40.97 6.16
 0 -14 12 382.73 11.06
 0 -14 12 375.48 11.84
 0 14 12 390.41 13.31
 0 -14 -12 387.33 9.69
 0 -14 13 407.14 11.58
 0 14 13 407.11 14.2
 0 -14 -13 440.75 10.42
 0 -14 13 422.56 12.77
 0 14 14 115.39 8.8
 0 -14 14 128.63 8.02
 0 -14 14 114.74 7.44
 0 -14 -14 125.82 6.36
 0 -14 15 118.56 7.63
 0 14 15 94.42 8.6
 0 -14 15 113.95 7.89
 0 -14 -15 118.25 6.23
 0 -14 -16 27.09 4.59
 0 -14 16 30.83 5.71
 0 -14 16 20.29 5.18
 0 14 16 28.77 6.66
 0 -14 17 129.77 8.77
 0 -14 -17 139.12 7.02
 0 -14 17 133.48 8.49
 0 14 17 129.75 10.02
 0 -14 18 6.88 5.08
 0 -14 18 -7.79 5.31
 0 14 18 -9.33 6.7
 0 -14 19 37.15 6.49
 0 14 19 37.09 4.68
 0 14 19 28.73 7.31
 0 -14 19 42.15 6.75
 0 14 20 -3.79 6.3
 0 -14 20 -8.2 5.45
 0 14 20 3.15 3.61
 0 -14 20 0.61 5.09
 0 -14 21 8.35 5.59
 0 -14 21 13.75 5.77
 0 14 21 11.16 7.07
 0 14 22 13.22 7.46
 0 -14 22 -2.78 5.76
 0 -14 22 15.96 6.01
 0 14 23 32.33 8.73
 0 -14 23 22.03 6.71
 0 -14 23 22.78 6.67
 0 -14 24 13.69 6.5
 0 14 24 8.78 7.4
 0 -14 24 2.46 6.13
 0 -14 25 7.21 6.16
 0 -14 26 12.72 6.75
 0 -15 0 2.66 3.25
 0 15 0 3.3 2.95
 0 15 1 5.3 3.43
 0 -15 -1 0.15 3.25
 0 -15 1 -1.53 3.25
 0 15 -1 2.5 2.88
 0 -15 -2 -2.98 3.2
 0 -15 2 2.18 3.55
 0 15 -2 2.56 2.84
 0 15 2 1.64 3.25
 0 15 -3 52.93 4.42
 0 15 3 60.24 5.3
 0 -15 3 61.83 5.23
 0 -15 -3 67.08 4.99
 0 -15 -4 94.46 5.49
 0 15 4 87.56 5.98
 0 -15 4 76.35 5.86
 0 15 -4 82.69 5.11
 0 -15 -5 3.22 3.37
 0 15 -5 4.98 3
 0 -15 5 4.01 4.06
 0 15 5 6.71 3.86
 0 -15 -6 37.58 4.47
 0 15 6 36.21 5.13
 0 15 -6 42.46 4.22
 0 -15 6 40.56 5.11
 0 15 -7 133.79 6.29
 0 -15 -7 146.82 6.58
 0 15 7 145.47 8.08
 0 -15 7 139.63 7.56
 0 -15 -8 90.55 5.51
 0 15 -8 109.42 5.91
 0 -15 8 95.24 6.64
 0 15 8 117.77 7.57
 0 -15 -9 11.49 3.74
 0 -15 9 2.17 4.08
 0 15 -9 2.66 3.27
 0 15 9 -2.61 4.71
 0 -15 10 3.05 4.33
 0 15 -10 2.69 3.24
 0 15 10 1.75 4.43
 0 -15 -10 4.78 3.37
 0 -15 -11 78.11 5.4
 0 15 11 77.55 7.42
 0 -15 11 84.19 6.65
 0 -15 12 6.33 4.3
 0 -15 -12 14.48 4.01
 0 -15 12 -0.38 4.77
 0 15 12 9.63 5.39
 0 -15 13 65.29 6.73
 0 -15 13 66.96 6.18
 0 -15 -13 59.74 5.22
 0 15 13 71.92 7.75
 0 15 14 68.85 7.7
 0 -15 14 59.39 6.51
 0 -15 14 75.94 6.51
 0 -15 -14 69.48 5.38
 0 -15 15 13.97 5.26
 0 15 15 16.63 6.15
 0 -15 -15 29.37 4.62
 0 -15 15 8.59 4.96
 0 -15 -16 173.98 7.7
 0 -15 16 167.79 9
 0 -15 16 159.14 9.31
 0 15 16 166.2 10.96
 0 -15 17 53.14 6.84
 0 -15 -17 59.41 5.68
 0 15 17 58.45 8.2
 0 -15 17 50.47 6.61
 0 15 18 63.97 8.62
 0 -15 18 92.94 7.95
 0 -15 -18 103.62 6.73
 0 -15 18 73.77 7.63
 0 -15 19 17.08 5.77
 0 -15 19 20.28 6.07
 0 15 19 3.97 6.48
 0 15 20 31.28 4.81
 0 -15 20 27.43 6.21
 0 15 20 17.98 7.46
 0 -15 20 27.55 6.33
 0 -15 21 -0.38 5.45
 0 15 21 9.43 7.17
 0 -15 21 -4.83 5.8
 0 -15 22 -1.12 5.58
 0 -15 22 11.31 5.81
 0 15 22 -0.9 6.87
 0 15 23 -3.59 7.67
 0 -15 23 2.66 5.74
 0 15 24 7.16 7.67
 0 -15 24 -5.36 6.01
 0 -15 25 0.23 6.37
 0 -16 0 8.53 3.57
 0 16 0 2.83 3.08
 0 16 1 22.28 3.94
 0 16 -1 19.87 3.65
 0 -16 -1 23.39 4.13
 0 -16 1 27.07 4.38
 0 -16 -2 24.38 4.24
 0 16 2 29.16 4.53
 0 16 -2 32.59 4.08
 0 -16 2 30.81 4.49
 0 16 3 -5.05 3.9
 0 16 -3 4.21 3.01
 0 -16 -3 5.16 3.5
 0 -16 3 1.67 3.75
 0 -16 4 0.86 3.64
 0 16 4 0.1 3.83
 0 -16 -4 4.14 3.31
 0 16 -4 -2.91 3.04
 0 -16 -5 16.99 3.91
 0 16 5 11.09 4.3
 0 16 -5 20.81 3.69
 0 -16 5 16.66 4.39
 0 -16 6 512.14 13.12
 0 -16 -6 499.52 11.38
 0 16 -6 495.03 11.33
 0 16 6 483.03 13.29
 0 -16 7 -0.45 4.56
 0 16 -7 -0.04 3.54
 0 -16 -7 10.36 3.85
 0 16 7 10.99 4.89
 0 16 -8 352.81 9.81
 0 -16 -8 353.47 9.72
 0 -16 8 342.3 11.2
 0 16 8 361.5 12.25
 0 16 -9 6.01 3.44
 0 16 9 9.35 5.04
 0 -16 9 15.43 4.79
 0 -16 -9 3.47 3.71
 0 -16 -10 482.81 11.28
 0 -16 10 482.78 13.49
 0 16 -10 500.53 11.95
 0 16 11 10.35 5.54
 0 16 -11 4.69 3.95
 0 -16 11 10.01 5.03
 0 -16 -11 4.65 3.91
 0 16 12 309.19 12.68
 0 -16 12 291.21 11.18
 0 -16 -12 319.78 9.66
 0 -16 13 9.85 5.09
 0 -16 -13 7.94 4.01
 0 -16 -14 218.93 8.32
 0 -16 14 209.45 10.05
 0 -16 14 217.27 9.66
 0 -16 -15 14.18 4.44
 0 -16 15 -1.37 5.1
 0 -16 15 -5.09 5.17
 0 16 15 11.34 6.3
 0 -16 -16 92.79 6.46
 0 -16 16 104.92 7.95
 0 -16 16 105.23 8.17
 0 16 16 93.7 9.19
 0 16 17 13.14 6.49
 0 -16 -17 23.42 5.13
 0 -16 17 10.99 5.58
 0 -16 17 23.15 6.19
 0 16 18 39.51 8.11
 0 -16 18 39.83 6.44
 0 -16 18 32.96 6.77
 0 -16 -18 47.47 5.53
 0 -16 19 26.09 6.43
 0 -16 19 28.73 6.37
 0 16 19 15.35 7.14
 0 -16 20 -4.55 5.58
 0 -16 20 -1.2 5.62
 0 16 20 -4.72 6.89
 0 -16 21 -1.54 5.48
 0 -16 21 15.4 5.98
 0 16 21 2.82 6.9
 0 -16 22 -8.36 6.02
 0 16 22 -0.32 7.2
 0 -16 23 3.75 6.07
 0 16 23 10.97 8.23
 0 -16 24 1.49 6.32
 0 17 0 3.98 3.24
 0 -17 0 -0.91 3.56
 0 17 1 7.01 3.73
 0 -17 1 1.77 3.61
 0 17 -1 4.21 3.39
 0 -17 -1 3.38 3.62
 0 17 -2 18.81 3.71
 0 17 2 11.09 4.05
 0 -17 2 13.89 4.24
 0 17 -3 3.28 3.19
 0 -17 -3 6.97 3.72
 0 17 3 0.96 3.9
 0 -17 3 1.27 3.78
 0 17 4 9.76 4.3
 0 -17 4 16.47 4.59
 0 17 -4 7.56 3.55
 0 -17 -4 8.51 3.65
 0 -17 -5 29.62 4.51
 0 -17 5 21.75 4.89
 0 17 5 25.94 5.11
 0 17 -5 31.04 4.21
 0 -17 6 109.64 7.33
 0 -17 -6 127.88 6.79
 0 17 -6 110.98 6.24
 0 17 6 111.92 7.77
 0 17 7 67.13 6.91
 0 -17 -7 74.5 5.71
 0 17 -7 71.79 5.57
 0 -17 7 82.8 6.77
 0 -17 8 29.29 5.42
 0 -17 -8 40.1 4.75
 0 17 8 36.14 5.92
 0 17 -8 45.8 4.8
 0 17 9 28.24 5.85
 0 -17 9 38.7 5.59
 0 17 -9 46.12 4.99
 0 -17 -9 31.31 4.82
 0 17 -10 1.48 3.6
 0 17 10 5.92 4.75
 0 -17 10 5.06 4.7
 0 -17 -10 2.83 3.79
 0 17 11 13.38 5.44
 0 -17 11 21.47 5.2
 0 -17 -11 15.62 4.05
 0 17 -11 16.05 4.15
 0 -17 12 8.61 4.95
 0 17 12 19.79 5.99
 0 -17 -12 14.46 4.04
 0 17 -12 7.7 3.79
 0 -17 -13 11.06 4.11
 0 17 -13 8.01 4.29
 0 17 13 9.81 5.91
 0 -17 13 6.32 4.92
 0 -17 -14 72.34 5.92
 0 -17 14 67.11 7.25
 0 17 14 83.63 8.69
 0 17 15 34.69 7.3
 0 -17 15 26.35 6.15
 0 -17 -15 30.94 4.99
 0 -17 -16 131.55 7.61
 0 -17 16 134.26 9.01
 0 17 16 131.81 10.72
 0 -17 16 111.19 8.73
 0 -17 17 6.35 5.66
 0 17 17 3.22 6.53
 0 -17 17 1.83 5.65
 0 -17 -17 6.54 4.58
 0 -17 18 65.03 7.95
 0 17 18 59.15 8.61
 0 -17 18 68.93 7.63
 0 -17 -18 68.83 6.37
 0 -17 19 0.62 5.83
 0 -17 19 11.35 5.93
 0 17 19 3.05 7.13
 0 -17 20 10.52 5.87
 0 -17 20 13.08 5.95
 0 17 20 -1.92 6.88
 0 17 21 6.32 7.34
 0 -17 21 1.83 5.81
 0 17 22 -12.42 8.18
 0 -17 22 7.27 6.62
 0 -17 23 8.51 6.52
 0 18 0 52.1 5.46
 0 -18 0 41.54 5.18
 0 -18 -1 106.87 6.7
 0 18 -1 114.53 6.8
 0 18 1 103.88 6.97
 0 -18 1 112.97 7.09
 0 18 -2 79.09 5.98
 0 18 2 87.27 6.6
 0 -18 2 85.63 6.55
 0 -18 -2 83.59 6.09
 0 18 3 271.22 10.42
 0 -18 3 268.86 10.09
 0 18 -3 276.9 9.49
 0 -18 -3 262.98 9.33
 0 -18 -4 -2.27 3.91
 0 -18 4 5.67 4.6
 0 18 -4 0.98 3.64
 0 18 4 0.86 4.36
 0 18 5 157.11 8.66
 0 18 -5 152.28 7.36
 0 -18 -5 142.93 7.39
 0 -18 5 150.41 8.3
 0 18 6 -4.68 4.7
 0 18 -6 -6.05 3.7
 0 -18 -6 3.4 3.88
 0 -18 6 -7.79 4.81
 0 18 -7 110.39 6.46
 0 18 7 129.31 8.53
 0 -18 -7 119.23 6.9
 0 -18 7 115.57 7.71
 0 18 8 106.33 7.99
 0 -18 8 106.33 7.63
 0 -18 -8 77.6 5.99
 0 18 -8 83.96 6.01
 0 -18 -9 23.34 4.52
 0 18 -9 23.63 4.26
 0 18 9 21.8 5.69
 0 -18 9 25.31 5.46
 0 18 10 32.16 6.13
 0 -18 10 27.98 5.59
 0 -18 -10 31.96 4.69
 0 18 -10 35.04 4.66
 0 -18 -11 5.34 3.79
 0 18 11 7.03 5.1
 0 18 -11 9.21 3.79
 0 -18 11 6.55 4.88
 0 -18 -12 48.92 5.34
 0 18 12 31.57 6.6
 0 18 -12 47.34 5.45
 0 -18 12 44.93 6.31
 0 18 13 22.39 6.38
 0 -18 13 20.16 5.63
 0 -18 -13 28.86 4.74
 0 18 -13 30.53 4.99
 0 -18 14 15.64 5.97
 0 -18 -14 15.85 4.82
 0 18 -14 20.93 5.12
 0 18 14 16.95 6.73
 0 -18 -15 49.85 5.86
 0 18 -15 61.31 6.34
 0 -18 15 35.22 6.69
 0 18 15 45.57 7.73
 0 18 16 4.55 6.49
 0 -18 16 -2.77 5.56
 0 -18 -16 -0.57 4.32
 0 -18 -17 110.75 7.38
 0 18 17 108.02 10.55
 0 -18 17 126.23 9.39
 0 -18 18 7.04 5.96
 0 -18 18 5.77 6.04
 0 18 18 -2.57 7.26
 0 -18 -18 6.24 4.73
 0 18 19 37.61 8.9
 0 -18 19 44.34 7.29
 0 -18 20 6.77 6.19
 0 18 20 15.65 8.03
 0 18 21 93.4 11.35
 0 -18 21 97.8 9.87
 0 -18 22 24.28 7.6
 0 -19 0 -1.85 4.2
 0 19 0 1.38 4.03
 0 19 1 -4.08 4.37
 0 19 -1 0.92 3.98
 0 -19 1 0.05 4.33
 0 -19 -1 1.71 4.23
 0 -19 -2 11.17 4.55
 0 -19 2 4.56 4.44
 0 19 -2 14.9 4.57
 0 19 2 15.46 4.85
 0 -19 -3 61.27 6.05
 0 19 -3 65.26 5.81
 0 19 3 54.65 6.25
 0 -19 3 57.27 6.41
 0 -19 -4 186.9 8.53
 0 19 4 189.07 9.34
 0 -19 4 173.93 8.92
 0 19 -4 185.58 8.23
 0 19 -5 9.12 3.77
 0 19 5 1.81 4.69
 0 -19 -5 0.58 4.11
 0 -19 -6 49.38 5.52
 0 -19 6 48.76 6.27
 0 19 6 45.54 6.42
 0 19 -6 59.62 5.42
 0 -19 7 42.01 5.97
 0 19 -7 50.22 5.15
 0 -19 -7 39.1 5.12
 0 19 7 43.15 6.48
 0 -19 -8 63.8 5.69
 0 -19 8 52.04 6.3
 0 19 -8 50.83 5.47
 0 19 8 56.47 7.08
 0 19 -9 13.34 4.08
 0 -19 -9 19.14 4.59
 0 19 9 19.05 5.88
 0 -19 9 13.33 5.01
 0 -19 10 15.4 5.32
 0 19 -10 10.44 3.91
 0 19 10 4.15 5.4
 0 -19 -10 6.89 3.98
 0 -19 -11 5.84 4.03
 0 -19 11 6.04 4.99
 0 19 -11 8.09 4.14
 0 19 11 9.52 5.49
 0 19 -12 -2.45 3.89
 0 -19 12 4.46 4.94
 0 -19 -12 5.48 4.11
 0 19 12 3.27 5.63
 0 19 -13 15.19 4.65
 0 -19 -13 27.44 5.04
 0 -19 13 22.35 5.71
 0 19 13 22.6 6.88
 0 19 14 32.46 7.37
 0 -19 -14 26.32 5.03
 0 -19 14 18.08 6.11
 0 19 -14 30.33 5.53
 0 19 15 1.84 6.45
 0 19 -15 9.61 5
 0 -19 -15 8.07 4.55
 0 -19 15 1.17 5.6
 0 19 -16 54.07 6.67
 0 19 16 34.29 7.87
 0 -19 -16 44.48 5.67
 0 -19 16 41.36 7.05
 0 19 17 1.56 7.15
 0 -19 -17 1.7 4.57
 0 19 -17 11.3 5.37
 0 -19 17 12.95 6.12
 0 -19 18 22.89 6.99
 0 19 18 -3.74 7.61
 0 19 19 8.12 7.57
 0 -19 19 4.72 6.24
 0 19 20 29.67 8.79
 0 -19 20 8.22 6.41
 0 -19 21 2.66 6.6
 0 -20 0 338.18 11.65
 0 20 0 327.31 11.51
 0 20 -1 110.53 7.74
 0 -20 1 115.43 7.96
 0 -20 -1 106.74 7.64
 0 20 1 100.05 7.71
 0 20 -2 251.51 10.02
 0 20 2 250.84 10.62
 0 -20 -2 269.47 10.34
 0 -20 2 285.47 11.09
 0 -20 3 83.61 7.25
 0 -20 -3 77.09 6.69
 0 20 3 72.5 7.08
 0 20 -3 60.55 6.12
 0 20 4 139.96 8.76
 0 -20 -4 161.68 8.43
 0 -20 4 144.36 8.6
 0 20 -4 147.49 7.79
 0 20 5 6.99 4.96
 0 -20 -5 7.77 4.3
 0 -20 5 4.79 4.75
 0 20 -5 7.43 3.77
 0 20 6 19.51 5.73
 0 -20 -6 25.16 4.95
 0 20 -6 33.08 4.81
 0 -20 6 19.66 5.21
 0 20 -7 9.73 4.18
 0 -20 -7 6.72 4.41
 0 20 7 12.27 5.5
 0 -20 7 8.94 5.02
 0 -20 8 8.07 5.09
 0 20 -8 4.56 3.72
 0 20 8 8.8 5.41
 0 -20 -8 13.77 4.45
 0 20 -9 4.41 3.87
 0 -20 9 -0.04 5.02
 0 -20 -9 -3.68 4.24
 0 20 9 -1.49 5.6
 0 20 10 6.5 5.41
 0 -20 10 -1.7 4.76
 0 20 -10 3.65 3.88
 0 -20 -10 2.86 4.09
 0 20 -11 3.73 3.94
 0 -20 11 -8.41 5.42
 0 -20 -11 10.07 4.58
 0 20 11 -9.57 6.11
 0 20 -12 -4.34 4.12
 0 20 12 0.5 5.78
 0 -20 12 7.87 5.39
 0 -20 -12 -3.11 4.3
 0 20 13 5.58 6.05
 0 -20 13 12.29 5.79
 0 -20 -13 10.43 4.54
 0 20 -13 5.15 4.21
 0 -20 14 3.49 5.58
 0 20 14 -4.29 6.81
 0 20 -14 9.3 4.92
 0 -20 -14 13 4.59
 0 20 15 17.36 7.04
 0 20 -15 13.44 5.22
 0 -20 15 14.27 6
 0 -20 -15 22.33 5.24
 0 -20 -16 7.85 4.81
 0 -20 16 21.72 6.53
 0 20 16 5.44 6.94
 0 -20 17 9.9 6.48
 0 20 17 1.63 7.02
 0 20 18 80.85 10.46
 0 -20 18 53.5 8.13
 0 20 19 28.58 9.22
 0 -20 19 35.94 8.15
 0 20 20 132.95 13.25
 0 21 0 -3.92 4.84
 0 -21 0 -5.68 5.01
 0 21 1 33.49 5.79
 0 21 -1 19.2 4.93
 0 -21 -1 25.6 5.61
 0 -21 1 29.65 5.74
 0 -21 -2 18.5 5.28
 0 21 2 7.67 4.88
 0 21 -2 2.14 4.26
 0 -21 2 5.01 5.18
 0 -21 3 37.68 6.01
 0 -21 -3 31.14 5.59
 0 21 3 33.85 5.93
 0 21 -3 34.08 5.36
 0 21 -4 28.97 5.18
 0 -21 4 24.15 5.53
 0 -21 -4 30.65 5.51
 0 21 4 25.25 6.07
 0 21 5 75.2 7.81
 0 21 -5 71.6 6.36
 0 -21 -5 72.43 6.63
 0 -21 5 66.48 7.05
 0 -21 6 82.16 7.63
 0 21 -6 78.29 6.65
 0 -21 -6 69.97 6.51
 0 21 6 68.91 7.8
 0 -21 -7 28.3 5.37
 0 -21 7 18.03 5.81
 0 21 -7 11.85 4.67
 0 21 7 9.17 5.71
 0 21 8 47.19 7.29
 0 21 -8 45.15 5.6
 0 -21 -8 35.07 5.54
 0 -21 8 49.93 6.68
 0 -21 9 16.28 5.71
 0 -21 -9 13.83 4.92
 0 21 9 14.35 6.04
 0 21 -9 22.34 5
 0 -21 -10 6.97 4.52
 0 -21 10 8.33 5.6
 0 21 -10 9.37 4.51
 0 21 10 6.78 6.01
 0 -21 -11 4.48 4.44
 0 21 11 0.23 5.77
 0 -21 11 -1.88 5.43
 0 21 -11 1.18 4.16
 0 21 12 -5.85 6.31
 0 -21 -12 1.77 4.44
 0 21 -12 9.36 4.66
 0 -21 12 -3.78 5.53
 0 -21 -13 8.7 4.58
 0 21 -13 3.59 4.56
 0 21 13 -3.16 6.2
 0 -21 13 5.42 5.54
 0 21 14 12.72 7.02
 0 -21 -14 7.24 4.66
 0 -21 14 6.48 5.62
 0 21 15 3.26 7.16
 0 -21 15 0.65 5.68
 0 -21 -15 5.52 4.76
 0 -21 16 14.53 6.68
 0 21 16 7.96 7.79
 0 -21 17 16.55 7.03
 0 21 17 16.46 8.61
 0 -21 18 2.54 6.71
 0 21 18 0.38 7.94
 0 22 0 234.16 10.82
 0 -22 0 255.43 11.09
 0 -22 -1 -4.9 5.42
 0 22 1 10.7 5.47
 0 -22 1 5.15 5.27
 0 22 -1 6.33 5.13
 0 -22 -2 216.24 10.2
 0 -22 2 200.98 10.3
 0 22 2 201.27 10.45
 0 22 -2 203.14 9.89
 0 -22 3 14.18 5.58
 0 22 3 15.88 6.02
 0 22 -3 17 5.07
 0 -22 -3 16.57 5.7
 0 -22 4 103.81 8.37
 0 -22 -4 92.88 7.52
 0 22 4 111.43 8.89
 0 22 -4 89.2 7.16
 0 -22 -5 39.34 6.16
 0 22 -5 38.33 5.87
 0 -22 5 36.58 6.79
 0 22 5 47.3 7.29
 0 22 -6 80.59 7
 0 -22 6 79.37 7.85
 0 22 6 68.39 8.04
 0 -22 -6 88.95 7.43
 0 -22 7 79.36 8.15
 0 -22 -7 78.55 7.19
 0 22 7 77.99 8.61
 0 22 -7 69.47 6.63
 0 -22 -8 8.1 4.9
 0 22 8 5.53 5.95
 0 -22 8 -2.71 5.78
 0 22 -8 7.5 4.62
 0 22 9 104.69 9.38
 0 22 -9 82.41 7.12
 0 -22 9 84.54 8.29
 0 -22 -9 88.36 7.29
 0 -22 -10 -1.65 4.69
 0 22 -10 8.71 5.04
 0 22 10 1.13 6.21
 0 -22 10 3.72 5.62
 0 -22 11 42.13 7.17
 0 22 -11 55.5 6.54
 0 -22 -11 47.39 6.39
 0 22 11 51.98 8.46
 0 22 12 7.91 6.85
 0 -22 -12 -1.34 4.67
 0 -22 12 7.28 5.96
 0 -22 13 36.41 7.26
 0 22 13 38.67 8.23
 0 -22 -13 31.29 5.84
 0 -22 -14 4.77 4.84
 0 -22 14 -4.1 6.07
 0 22 14 5.45 6.7
 0 -22 -15 33.96 5.95
 0 22 15 29.82 8.58
 0 -22 15 19.17 6.76
 0 -22 16 5.01 6.58
 0 22 16 21.1 8.58
 0 -22 17 6.81 6.73
 0 22 17 -1.88 7.87
 0 -23 0 17.77 5.64
 0 23 0 0.16 4.67
 0 -23 -1 -1.76 5.3
 0 23 -1 9.16 5.01
 0 -23 1 7.48 5.68
 0 23 1 -3.44 4.99
 0 23 2 23.68 5.89
 0 23 -2 31.92 5.77
 0 -23 2 35.52 6.6
 0 -23 -2 27.92 6.24
 0 -23 3 21.84 6.07
 0 23 -3 11.28 5.03
 0 23 3 17.83 6.18
 0 -23 -3 12.84 5.61
 0 23 4 66.96 8.13
 0 23 -4 63.38 6.86
 0 -23 -4 63.24 7
 0 -23 4 50.57 7.3
 0 -23 5 10.56 5.7
 0 -23 -5 28.54 6.01
 0 23 5 25.08 6.79
 0 23 -5 22.4 5.6
 0 23 6 66.01 8.4
 0 23 -6 78.3 7.35
 0 -23 -6 88.96 7.4
 0 -23 6 71.12 8.05
 0 23 7 22.5 6.94
 0 -23 -7 14.32 5.58
 0 -23 7 17.24 6.36
 0 23 -7 14.22 5.48
 0 -23 8 35.66 7.06
 0 23 -8 52.4 6.5
 0 -23 -8 51.76 6.72
 0 23 8 39.48 7.92
 0 -23 9 3.41 6.06
 0 23 -9 1.06 4.8
 0 -23 -9 -5.79 5.3
 0 23 9 1.17 6.3
 0 -23 10 21.52 6.76
 0 23 10 26.45 7.72
 0 -23 -10 14.63 5.42
 0 23 11 8.22 7.16
 0 -23 -11 4.01 5.22
 0 -23 11 12.62 6.54
 0 -23 12 2.97 6.31
 0 -23 -12 -6.46 5
 0 23 12 2.12 6.89
 0 23 13 31.51 8.72
 0 -23 13 18.66 7.19
 0 -23 -13 14.2 5.43
 0 23 14 4.42 7.68
 0 -23 -14 8.33 5.31
 0 -23 14 -3.44 6.44
 0 23 15 18.55 8.32
 0 -23 15 22.48 7.28
 0 23 16 6.96 7.98
 0 24 0 3.85 4.95
 0 -24 0 11.65 5.44
 0 24 -1 19.9 5.49
 0 -24 -1 24.85 6.21
 0 24 1 15.58 5.62
 0 -24 1 17.14 5.85
 0 -24 2 8.91 5.62
 0 24 -2 16.52 5.35
 0 -24 -2 25.91 6.2
 0 24 2 13.05 5.76
 0 -24 -3 39.82 6.45
 0 24 -3 36.64 6.21
 0 24 3 38.88 7.1
 0 -24 3 51.95 7.15
 0 24 4 3.51 5.97
 0 -24 -4 1.85 5.48
 0 24 -4 6.09 5.07
 0 -24 4 1.2 5.65
 0 -24 -5 81.66 7.76
 0 24 5 85.76 9.15
 0 -24 5 85.2 8.6
 0 24 -5 78.09 7.56
 0 -24 6 19.29 6.51
 0 24 -6 16.82 5.84
 0 -24 -6 5.17 5.33
 0 24 6 14.89 7.21
 0 24 -7 140.57 9.44
 0 24 7 146.41 11.25
 0 -24 -7 118.84 8.72
 0 -24 7 128.86 10
 0 24 8 37.73 8.65
 0 -24 8 29.03 7.32
 0 -24 -8 40.49 6.74
 0 -24 -9 150.89 9.55
 0 -24 9 160.39 11.14
 0 24 9 131.49 11.32
 0 24 10 100.4 10.82
 0 -24 10 87.98 9.55
 0 -24 -10 101.38 8.38
 0 -24 11 140.5 10.94
 0 -24 -11 117.7 8.83
 0 24 11 122.6 11.99
 0 -24 12 61.93 9.24
 0 -24 -12 70.42 7.67
 0 24 12 70.67 10.4
 0 -24 -13 68.94 7.75
 0 24 13 89.35 11.27
 0 -24 13 103.67 10.24
 0 24 14 35.57 9.31
 0 24 15 26.55 9.21
 0 -25 0 -0.45 5.53
 0 25 0 5.36 5.23
 0 -25 1 2.24 5.28
 0 25 1 0.12 5.39
 0 -25 -1 -9.16 5.99
 0 25 -1 -1.45 5.01
 0 25 -2 11.97 5.54
 0 -25 2 -4.45 5.64
 0 25 2 8.54 5.84
 0 -25 -2 10.27 5.6
 0 25 -3 5.22 5.33
 0 -25 -3 1.65 5.34
 0 -25 3 -5.13 6.12
 0 25 3 11.79 6.3
 0 25 -4 28.27 6.2
 0 -25 4 31.71 7.08
 0 -25 -4 32.68 6.45
 0 25 4 15.07 6.54
 0 25 5 23.44 7.39
 0 25 -5 13.35 5.72
 0 -25 5 1.82 5.95
 0 -25 -5 4.47 5.71
 0 25 6 25.84 7.47
 0 -25 6 27.08 7.06
 0 -25 -6 26.07 6.35
 0 25 7 13.5 7.31
 0 -25 7 15.33 7.1
 0 -25 -7 9.58 5.85
 0 25 8 11.94 7.91
 0 -25 8 22.36 7.51
 0 -25 -8 17.75 6.18
 0 -25 -9 22.64 6.61
 0 25 9 37.98 8.76
 0 -25 9 14.85 6.95
 0 -25 -10 6.49 5.89
 0 25 10 6.73 7.59
 0 -25 10 8.12 6.81
 0 -25 11 4.01 6.83
 0 25 11 6.74 7.84
 0 -25 -11 -3.51 5.58
 0 -25 -12 3.76 5.56
 0 25 12 4.18 8.15
 0 25 13 10.32 8.51
 0 -26 0 -1.73 5.49
 0 26 0 5.67 5.65
 0 26 -1 2.37 5.44
 0 26 1 6.46 5.82
 0 -26 1 8.89 6.12
 0 -26 -1 13.89 6.07
 0 26 -2 -1.5 5.76
 0 -26 -2 10.21 5.77
 0 -26 2 10.72 6.46
 0 26 2 5.2 5.82
 0 -26 -3 4.28 5.82
 0 26 3 13.27 6.39
 0 -26 3 3.32 5.93
 0 -26 4 9.75 6.33
 0 -26 -4 12.11 6.17
 0 26 4 13.54 7.08
 0 -26 -5 -0.89 5.66
 0 26 5 3.79 6.82
 0 -26 5 -15.34 6.94
 0 -26 6 45.83 8.04
 0 26 6 43.77 8.56
 0 -26 -6 37.67 6.91
 0 26 7 4.48 7.43
 0 -26 7 5.69 6.88
 0 -26 -7 2.45 5.95
 0 -26 -8 138.3 10
 0 -26 8 140.33 11.47
 0 -26 -9 35.46 7.22
 0 26 9 8.22 8.41
 0 26 10 114.6 12.24
 0 -26 -10 123.93 9.82
 0 26 11 20.7 9.33
 0 -26 -11 12.98 6.6
 0 26 12 109.04 12.56
 0 27 0 3.85 6.3
 0 -27 0 8.27 6.32
 0 27 1 2.81 6.37
 0 -27 -1 -10.28 6.45
 0 -27 1 7.56 6.58
 0 27 2 4.17 6.72
 0 -27 -2 -5.49 6.47
 0 -27 -3 18.24 6.71
 0 -27 3 27.59 7.34
 0 27 3 21.02 7.53
 0 -27 4 16.35 7.1
 0 -27 -4 22.82 7
 0 27 4 14.03 7.33
 0 -27 5 30.85 7.65
 0 -27 -5 10.65 6.46
 0 27 5 15.41 7.81
 0 27 6 24.75 8.42
 0 -27 -6 25.28 7.19
 0 27 7 29.87 8.81
 0 -27 -7 36.73 7.42
 0 -27 -8 16.15 6.71
 0 27 8 12.67 7.96
 0 27 9 4.94 8.41
 0 -27 -9 2.14 6.17
 0 -27 -10 9.5 6.28
 0 27 10 -1.25 8.32
 0 -28 -2 -2.69 6.92
 0 -28 -3 71.02 9.03
 0 -28 -4 7.13 6.35
 0 28 4 10.26 7.94
 0 28 5 17.67 8.21
 0 -28 -5 24.11 7.3
 0 -28 -6 16.64 6.97
 0 28 6 19.06 8.51
 0 28 7 13.42 8.53
 0 -28 -7 11.28 6.61
 -1 0 29 16.85 8.45
 -1 0 28 -1.59 7.48
 -1 0 27 -9.83 7.24
 -1 0 26 349.89 11.56
 -1 0 26 374 16.27
 -1 0 25 -7.44 4.37
 -1 0 25 -0.95 6.63
 -1 0 24 293.79 13.8
 -1 0 24 265.7 9.67
 -1 0 23 -2.02 3.76
 -1 0 23 -2.83 6.1
 -1 0 22 311.25 13.3
 -1 0 22 310.29 9.77
 -1 0 21 -3.35 3.44
 -1 0 21 4.84 5.39
 -1 0 20 394.2 13.78
 -1 0 20 358.15 9.62
 -1 0 19 -1.01 4.66
 -1 0 19 -1.38 2.86
 -1 0 18 6.87 2.97
 -1 0 18 8.92 4.84
 -1 0 17 1.98 2.68
 -1 0 17 3.6 4.68
 -1 0 16 1.18 4.52
 -1 0 16 0.67 2.59
 -1 0 15 16.56 5.44
 -1 0 15 -0.86 2.29
 -1 0 14 5.28 4
 -1 0 14 2.51 2.24
 1 0 -14 8.7 2.53
 -1 0 13 3.79 2.11
 1 0 -13 0.5 2.11
 -1 0 13 3.71 3.7
 1 0 -12 152.81 4.68
 -1 0 12 153.04 6.94
 -1 0 12 140.85 4.62
 1 0 -11 5.09 1.99
 -1 0 11 1.32 1.81
 -1 0 11 0.73 3.43
 -1 0 10 38.91 4.17
 -1 0 10 35.86 2.57
 -1 0 9 2.59 1.72
 1 0 -9 -1.25 1.7
 1 0 -9 -0.96 2.71
 -1 0 9 0.35 2.85
 -1 0 8 103.23 3.17
 1 0 -8 90.33 4.54
 -1 0 8 101.14 4.91
 1 0 -8 102.29 3.05
 -1 0 7 1.66 2.71
 1 0 -7 1.12 1.49
 1 0 -7 0.97 2.56
 -1 0 7 0.61 1.46
 1 0 -6 6.47 1.35
 1 0 -6 5.96 2.52
 -1 0 6 2.96 2.54
 -1 0 6 5.91 1.41
 -1 0 5 -0.59 1.08
 1 0 -5 2.29 2.3
 1 0 -5 0.34 1.16
 -1 0 5 -1.19 2.3
 1 0 -4 298.1 5.28
 1 0 -4 294.08 3.02
 -1 0 3 0.53 1.43
 1 0 -3 -0.56 1.56
 -1 0 2 1684.77 9.22
 1 0 -2 2014.05 9.94
 1 0 -1 0.8 0.88
 1 0 1 0.61 0.76
 1 0 2 434.45 4.07
 1 0 2 565.02 5.01
 1 0 3 2.08 1.43
 -1 0 -3 0.91 1.32
 1 0 3 -0.37 1.23
 -1 0 -3 2.36 1.38
 1 0 4 48.9 2.37
 -1 0 -4 57.97 2.45
 1 0 4 52.68 2.59
 -1 0 -4 51.26 2.58
 1 0 5 1.68 1.72
 -1 0 -5 0.62 1.64
 -1 0 -5 1.91 2.05
 1 0 5 2.41 2.07
 1 0 6 342.93 6.52
 1 0 6 333.75 5.76
 -1 0 -6 340.83 6.41
 1 0 7 -0.23 2.02
 -1 0 -7 0.89 2.48
 -1 0 -7 3.15 1.94
 1 0 7 -0.64 2.44
 -1 0 -8 632.67 8.57
 -1 0 -8 606.96 9.64
 1 0 8 596.11 8.55
 1 0 8 611.02 9.92
 1 0 9 3.25 2.25
 1 0 9 0.88 2.72
 -1 0 -9 1.53 2.1
 -1 0 -9 3.6 2.76
 1 0 10 8.94 2.48
 -1 0 -10 10.63 3.22
 1 0 10 9.86 3.09
 -1 0 -10 8.46 2.4
 1 0 11 0.23 3.08
 1 0 11 0.41 2.32
 1 0 12 21.97 3.04
 1 0 12 20.75 3.9
 1 0 13 0.86 3.4
 1 0 13 2.17 2.55
 1 0 14 72.36 4.68
 1 0 14 65.17 5.87
 1 0 15 -4.36 3.07
 1 0 16 18.18 3.56
 1 0 16 24.59 4.82
 1 0 17 0.86 3.16
 1 0 17 -5.39 4.47
 1 0 18 519.17 11.85
 1 0 18 509.84 14.15
 1 0 19 -0.58 4.66
 1 0 19 4.78 3.7
 1 0 20 201.28 8.41
 1 0 20 212.09 10.56
 1 0 21 -2.29 5.45
 1 0 21 0.64 4.07
 1 0 22 494.62 16.28
 1 0 22 477.59 13.06
 1 0 23 -3.9 4.51
 1 0 23 -2.17 6.29
 1 0 24 94.45 9.58
 1 0 24 87.3 7.43
 1 0 25 2.3 6.48
 1 0 25 -4.25 4.88
 1 0 26 13.25 7
 1 0 26 12.46 5.16
 1 0 27 -1.94 4.68
 1 0 27 3.41 7.29
 1 0 28 -2.52 5.4
 1 0 28 -3.62 7.49
 1 0 29 -1.48 7.75
 -1 -1 30 12.91 8.52
 -1 -1 29 2.96 7.72
 -1 1 29 -0.91 7.78
 -1 1 28 18.32 7.85
 -1 -1 28 -5.61 7.52
 -1 -1 27 10.32 7.44
 -1 1 27 1.46 6.99
 -1 1 26 4.02 7.07
 -1 1 26 7.46 4.62
 -1 -1 26 10.29 4.76
 -1 -1 26 20.67 7.77
 -1 1 25 -3.04 6.82
 -1 -1 25 2.68 4.13
 -1 1 25 -0.38 4
 -1 -1 25 4.94 6.73
 -1 1 24 11.25 4.19
 -1 -1 24 5.58 6.43
 -1 1 24 19.54 7.26
 -1 -1 24 10.47 4.29
 -1 1 23 19.47 4.07
 -1 -1 23 13.59 4.09
 -1 1 23 18.63 6.65
 -1 -1 23 20.93 6.62
 -1 -1 22 32.2 6.65
 -1 1 22 35.67 6.88
 -1 -1 22 39.39 4.78
 -1 1 22 35.03 4.45
 -1 1 21 18.8 3.85
 -1 -1 21 10.66 5.77
 -1 1 21 24.97 6.3
 -1 -1 21 17.53 3.9
 -1 1 20 226.9 7.78
 -1 1 20 254.48 11.58
 -1 -1 20 251.48 8.42
 -1 -1 20 263.21 11.57
 -1 1 19 5.78 2.92
 -1 1 19 2.63 4.91
 -1 -1 19 7.49 5.32
 -1 -1 19 6.16 3.16
 -1 -1 18 14.92 5.1
 -1 -1 18 16.23 3.32
 -1 1 18 16.92 5.16
 -1 1 18 18.15 3.09
 -1 1 17 6.44 4.76
 -1 1 17 1.34 2.58
 -1 -1 17 2.44 2.69
 -1 -1 17 4.59 4.47
 -1 -1 16 687.48 11.57
 -1 1 16 672.66 15.53
 -1 1 16 675.77 10.99
 -1 -1 16 708.22 15.78
 -1 -1 15 156.04 8.51
 -1 1 15 141.59 8.37
 -1 -1 15 102.29 4.85
 -1 1 15 117.89 4.85
 -1 -1 14 553.45 9.62
 -1 -1 14 556.43 12.96
 -1 1 14 542.02 9.04
 -1 1 14 547.46 13.02
 -1 -1 13 8.45 2.42
 -1 -1 13 11.66 3.87
 -1 1 13 8.51 3.71
 1 1 -13 7.12 2.31
 -1 1 13 8.78 2.26
 1 1 -12 121.09 4.39
 -1 1 12 114.51 4.06
 -1 -1 12 123.78 6.39
 -1 1 12 123.44 6.44
 -1 -1 12 116.69 4.39
 -1 1 11 392.93 6.61
 1 -1 -11 403.49 6.64
 -1 -1 11 384.24 7.05
 1 1 -11 400.74 7.07
 -1 -1 11 386.26 9.77
 -1 1 11 385.84 10.05
 1 1 -10 42.58 4.06
 -1 -1 10 34.37 2.68
 -1 -1 10 38.61 4.03
 1 -1 -10 34.38 2.32
 -1 1 10 33.04 4.05
 1 1 -10 31.99 2.52
 -1 1 10 32.6 2.29
 1 -1 -9 91.22 3.07
 -1 -1 9 82.64 4.76
 1 -1 -9 88.56 4.79
 -1 1 9 76.35 4.68
 -1 1 9 86.1 3.02
 1 1 -9 90.56 3.32
 1 1 -9 85.42 4.78
 -1 -1 9 78.87 3.24
 -1 -1 8 45.31 3.88
 -1 1 8 41.47 3.81
 1 1 -8 45.73 2.6
 1 -1 -8 45.82 2.25
 -1 -1 8 48.51 2.64
 1 -1 -8 47.79 3.84
 -1 1 8 44.79 2.26
 1 1 -8 48.77 3.93
 -1 -1 7 328.33 7.31
 -1 1 7 322.31 4.44
 1 -1 -7 319.71 7.15
 1 1 -7 332.09 5.07
 1 -1 -7 341.4 4.45
 -1 1 7 313.99 7.28
 1 1 -7 332.63 7.28
 -1 -1 7 324.04 5.15
 -1 1 6 44.76 1.77
 1 1 -6 45.6 2.23
 1 -1 -6 43.37 1.73
 -1 1 6 44.2 3.37
 -1 -1 6 42.21 3.24
 1 1 -6 47.13 3.26
 -1 -1 6 37.97 2.17
 1 -1 -6 44.12 3.31
 1 1 -5 50.99 2.14
 1 -1 -5 64.02 1.7
 -1 -1 5 58.89 2.19
 -1 -1 5 53.6 3.35
 1 -1 -5 55.37 3.32
 1 1 -5 58.39 3.36
 -1 1 5 57.02 3.27
 -1 1 4 102.72 3.51
 1 1 -4 110.26 3.65
 1 1 -4 107.29 2.46
 1 -1 -4 100.6 3.51
 -1 -1 4 107.9 3.62
 -1 -1 4 107.23 2.46
 -1 1 3 1577.71 10.2
 -1 -1 3 1556.01 7.27
 1 1 -3 1558.66 7.34
 1 -1 -3 1572.67 10.26
 1 -1 -2 209.09 3.34
 -1 1 2 202.87 3.25
 1 1 -2 208.58 3.6
 1 1 -2 202.55 2.51
 1 1 -1 8.54 0.86
 1 1 -1 9.89 1.24
 1 1 0 2174.16 8.1
 -1 -1 -1 637.32 4.86
 -1 1 -1 634.64 4.78
 1 1 1 624.88 4.74
 1 1 2 906.35 6.29
 -1 1 -2 919.51 6.65
 -1 -1 -2 934.13 6.65
 1 -1 2 923.69 6.63
 -1 -1 -2 914.74 6.33
 1 -1 3 543.98 5.86
 -1 1 -3 548.78 5.75
 -1 1 -3 536.05 5.1
 -1 -1 -3 558.87 5.43
 1 -1 3 545.5 5.11
 1 1 3 549.86 5.4
 -1 -1 -3 542.37 5.87
 1 1 3 555.57 6.08
 1 -1 4 3285.22 15.24
 -1 1 -4 3306.06 15.13
 1 1 4 3266.68 14.1
 1 -1 4 3305.71 14.61
 1 1 4 3272.14 14.62
 -1 -1 -4 3283.08 15.86
 -1 1 -4 3250.01 14.49
 -1 1 -5 211.64 4.59
 1 1 5 208.07 4.14
 -1 1 -5 208.2 4.44
 1 1 5 198.64 4.86
 1 1 5 205.51 4.28
 1 -1 5 205.69 4.46
 -1 -1 -5 199.92 4.78
 1 -1 5 200.45 4.48
 -1 1 -6 4931.75 21.45
 1 -1 6 4903.14 22.47
 -1 -1 -6 4913.43 23.39
 1 -1 6 4966.79 21.6
 1 1 6 4900.95 19.9
 -1 1 -6 4933.83 22.24
 1 1 6 4887.95 23.89
 -1 1 -7 18.03 2.78
 1 1 7 18.19 2.24
 1 -1 7 16.43 2.52
 1 1 7 16.9 3.07
 1 1 7 16.58 2.37
 1 -1 7 13.93 2.85
 -1 1 -7 17.6 2.49
 -1 -1 -7 17.98 2.89
 1 1 8 2909.58 18.18
 -1 1 -8 2927.54 20.43
 1 -1 8 2911.43 20.59
 -1 -1 -8 2929.67 20.79
 1 1 8 2881.32 21.47
 1 1 8 2950.63 17.62
 -1 1 -8 2922.27 18.52
 1 -1 8 2913.93 18.83
 1 1 9 1108.55 11.51
 1 -1 9 1087.76 12.3
 1 1 9 1089.75 11.84
 -1 -1 -9 1115.42 13.9
 -1 1 -9 1085.42 12.15
 1 1 9 1108.01 14.23
 -1 1 -9 1134.14 13.77
 1 -1 9 1089.81 13.7
 1 -1 10 62.16 4.46
 1 -1 10 61.77 3.83
 1 1 10 76.8 3.85
 1 1 10 66.38 4.91
 1 1 10 65.69 3.74
 -1 1 -10 70.29 4.51
 -1 -1 -10 71.59 4.66
 -1 1 -10 66.02 3.87
 1 -1 11 98.38 4.67
 1 1 11 106.35 5.75
 1 -1 11 116.21 5.7
 1 1 11 99.57 4.53
 1 1 12 3.56 3.35
 1 1 12 0.02 2.41
 1 -1 12 3.32 3.12
 1 -1 12 -0.56 2.43
 1 1 13 131.64 6.73
 1 1 13 118.48 5.2
 1 -1 13 113.64 6.2
 1 -1 13 121.61 5.45
 1 1 14 0.26 2.62
 1 1 14 -3.43 4.46
 1 -1 14 -1.76 2.93
 1 -1 14 -1.79 4.34
 1 -1 15 23.64 5.04
 1 1 15 34.19 3.84
 1 1 15 19.08 4.93
 1 -1 15 33.69 4.02
 1 -1 16 10.05 3.42
 1 -1 16 19.82 4.71
 1 1 16 14.24 4.56
 1 1 16 12.57 3.26
 1 -1 17 89.09 6.73
 1 1 17 89.4 6.9
 1 1 17 102.02 5.75
 1 -1 17 99.47 5.85
 1 1 18 11.47 3.62
 1 -1 18 10.01 4.69
 1 -1 18 17.84 4.07
 1 -1 19 45.45 5.21
 1 -1 19 37.54 6.15
 1 1 19 35.63 6.16
 1 1 19 34.2 4.5
 1 -1 20 56.69 5.7
 1 1 20 47.47 6.78
 1 -1 20 65.5 7.09
 1 1 20 38.9 4.93
 1 -1 21 93.52 6.67
 1 1 21 101.86 8.46
 1 1 21 91.3 6.43
 1 -1 21 87.65 7.95
 1 1 22 384.16 14.49
 1 -1 22 384.61 14.59
 1 -1 22 390.98 12.11
 1 1 22 378.89 11.68
 1 -1 23 22.34 5.21
 1 1 23 13.9 6.7
 1 -1 23 19.76 6.52
 1 1 23 18.63 4.87
 1 1 24 359.24 12.06
 1 -1 24 338.6 12.1
 1 1 24 382.05 15.48
 1 -1 24 398.13 15.64
 1 -1 25 36.94 6.16
 1 1 25 46.25 8.32
 1 1 25 46.18 5.9
 1 -1 25 54.01 8.56
 1 1 26 88.51 10.23
 1 1 26 79.02 7.11
 1 -1 26 88.51 7.71
 1 -1 26 106.26 10.46
 1 -1 27 5.71 6.89
 1 -1 27 3.12 4.95
 1 1 27 4.54 4.72
 1 1 27 5.6 6.94
 1 1 28 123.58 11.67
 1 -1 28 142 9.53
 1 -1 28 123.59 11.51
 1 1 28 117.23 8.71
 1 1 29 19.08 8.36
 1 -1 29 14.28 8.43
 1 -1 29 19.05 6.27
 1 -1 30 47.45 10.26
 -1 -2 30 4.28 8.27
 -1 2 29 61.79 10.18
 -1 -2 29 56.49 9.71
 -1 2 28 15.51 7.95
 -1 -2 28 29.14 8.22
 -1 -2 27 11.93 4.89
 -1 -2 27 22.03 7.52
 -1 2 27 11.06 7.52
 -1 -2 26 49.39 6
 -1 2 26 51.23 8.74
 -1 -2 25 42.88 8.25
 -1 2 25 39.16 8.03
 -1 -2 25 42.37 5.68
 -1 2 25 52.33 5.36
 -1 2 24 195.87 8.2
 -1 -2 24 195.49 8.75
 -1 2 24 183.61 11.97
 -1 2 23 58.27 5.09
 -1 2 23 65.01 8.15
 -1 -2 23 63.73 8.16
 -1 -2 23 47.3 5.28
 -1 2 22 58.77 7.66
 -1 -2 22 50.66 7.28
 -1 -2 22 45.71 4.97
 -1 2 22 51.9 4.82
 -1 2 21 106.9 8.69
 -1 -2 21 103.46 8.47
 -1 2 21 109.45 5.8
 -1 -2 21 102.17 6.36
 -1 -2 20 117.65 8.64
 -1 2 20 123.21 8.94
 -1 2 20 112.39 5.72
 -1 -2 20 123.14 6.47
 -1 2 19 59.76 4.4
 -1 -2 19 69.46 5.05
 -1 -2 19 67.42 6.81
 -1 2 19 69.2 7.2
 -1 2 18 33.01 3.56
 -1 2 18 31.6 5.74
 -1 -2 18 29.75 3.83
 -1 -2 18 31.63 5.53
 -1 2 17 254.05 7.14
 -1 -2 17 282.67 8.25
 -1 -2 17 274.07 10.72
 -1 2 17 288.2 11.06
 -1 -2 16 72.46 6.27
 -1 -2 16 78.77 4.8
 -1 2 16 70.39 4.15
 -1 2 16 82.62 6.74
 -1 -2 15 396.99 8.96
 -1 2 15 390.24 8.02
 -1 -2 15 473.63 12.73
 -1 2 15 445.42 12.75
 -1 2 14 484.48 8.41
 -1 2 14 492.09 12.59
 -1 -2 14 467.31 12
 -1 2 14 465.54 8.05
 -1 -2 14 500.98 9.53
 -1 -2 13 209.89 8.17
 -1 -2 13 216.85 6.24
 -1 2 13 198.91 5.13
 -1 2 13 189.17 5.22
 -1 2 13 199.27 8.09
 1 2 -12 148.58 5.02
 -1 2 12 150.52 4.27
 -1 2 12 161.4 7.18
 -1 -2 12 156 6.94
 -1 -2 12 151.52 5.09
 -1 2 12 143.24 4.34
 -1 2 11 468.14 6.7
 -1 2 11 476.68 11.05
 -1 -2 11 468.15 8.17
 1 2 -11 476.94 7.98
 -1 -2 11 477.38 10.7
 -1 2 11 443.53 6.91
 1 2 -10 92.97 5.18
 1 2 -10 93.17 3.76
 -1 2 10 94.4 5.42
 -1 -2 10 91.36 5.3
 -1 2 10 88.85 3.03
 -1 -2 10 89.18 3.86
 -1 2 10 82.87 3.12
 -1 2 9 23.01 1.87
 1 2 -9 19.08 3.37
 -1 2 9 22.51 1.9
 1 2 -9 23.44 2.44
 -1 -2 9 19.82 2.42
 -1 -2 9 23.97 3.65
 -1 2 9 22.39 3.6
 1 -2 -9 20.18 3.39
 -1 -2 8 5.45 2.04
 -1 2 8 1.68 2.87
 1 2 -8 3.84 1.95
 -1 2 8 2.37 1.4
 -1 -2 8 2.44 2.81
 1 -2 -8 2.26 2.66
 -1 2 8 2.81 1.34
 1 2 -8 -1.17 2.79
 -1 2 7 811.71 6.54
 -1 2 7 826.29 11.44
 -1 2 7 823.65 6.39
 -1 -2 7 804.75 8.44
 1 -2 -7 822.62 11.2
 -1 -2 7 825.14 11.31
 1 2 -7 818.45 8.48
 -1 -2 6 363.46 5.5
 -1 2 6 357.06 3.95
 -1 2 6 353 3.84
 1 -2 -6 372.14 7.17
 1 2 -6 356.18 5.43
 -1 -2 6 365.83 7.15
 -1 2 6 375.79 7.35
 1 2 -6 382.01 7.33
 1 2 -5 355.49 6.68
 1 2 -5 361.36 5.13
 -1 2 5 349.13 6.53
 -1 -2 5 339.42 6.38
 -1 -2 5 351.56 4.99
 1 -2 -5 354.26 6.44
 -1 2 5 352.83 3.33
 -1 -2 4 5481.6 22.18
 1 2 -4 5437.45 22.52
 -1 2 4 5559.95 22.32
 1 -2 -4 5590.82 22.01
 1 2 -4 5476.99 17.98
 -1 -2 3 1078.52 7.29
 -1 2 3 1072.94 8.77
 -1 -2 3 1080.76 9.22
 1 2 -3 1068.85 7.42
 1 -2 -3 1071.46 8.69
 -1 -2 2 548.7 4.96
 1 2 -2 547.51 6.18
 -1 -2 2 551.1 6.14
 1 -2 -2 567.39 5.46
 1 2 -2 562.59 5.01
 -1 2 2 555.52 5.45
 1 -2 -1 1317.59 6.48
 1 2 -1 1314.31 7.3
 -1 -2 1 1325.79 7.4
 -1 2 1 1349.11 5.83
 1 2 0 1468.63 8.36
 1 -2 0 1.16 0.83
 -1 -2 -1 8.46 1.22
 1 2 1 12.69 1.34
 -1 -2 -1 10.76 1.45
 1 -2 1 11.96 1.27
 1 2 1 10.55 1.3
 -1 2 -1 10.15 1.29
 -1 2 -2 108.05 2.79
 1 2 2 109.96 2.65
 1 -2 2 115.02 2.87
 -1 -2 -2 113.94 2.92
 -1 -2 -2 106.08 2.63
 1 2 2 107.41 2.89
 1 2 3 3855.98 16.92
 -1 -2 -3 3897.61 15.05
 1 -2 3 3721.46 15.88
 -1 2 -3 3827.25 12.78
 1 -2 3 3831.48 12.72
 1 2 3 3958.87 15.05
 -1 -2 -3 3963.95 16.91
 1 2 4 8.4 1.66
 -1 2 -4 9.58 1.78
 -1 -2 -4 12.87 1.78
 1 2 4 11.38 2.31
 1 -2 4 10.53 2.05
 -1 -2 -4 12.11 2.16
 1 -2 4 12.07 1.91
 -1 2 -4 9.15 1.97
 -1 2 -5 6423.43 23.93
 1 2 5 6453.91 26.04
 1 -2 5 6470.48 24.35
 1 2 5 6421.63 21.63
 -1 -2 -5 6458.62 25.86
 -1 -2 -5 6442.95 21.47
 -1 2 -5 6416.79 22.42
 1 2 6 1305.95 12.98
 -1 -2 -6 1310.87 12.67
 -1 2 -6 1290.87 11.38
 -1 2 -6 1284.88 11.39
 1 -2 6 1298.39 11.67
 1 2 6 1293.35 10.48
 1 -2 6 1273.48 11.47
 -1 -2 -7 1326.3 13.72
 1 -2 7 1329.16 12.59
 1 2 7 1320.42 11.55
 1 2 7 1304.37 14.09
 1 -2 7 1309.59 12.68
 -1 2 -7 1308.86 12.59
 1 2 7 1328.55 11.28
 -1 2 -7 1307.67 12.1
 1 -2 8 907.03 11.09
 -1 -2 -8 912.55 12.22
 1 2 8 915.94 12.53
 1 2 8 918.4 10.31
 -1 2 -8 887.15 11.27
 1 2 8 904.18 9.89
 -1 2 -8 894.45 10.68
 1 -2 8 906.41 11.4
 1 2 9 458.99 7.62
 1 2 9 444.08 9.55
 1 2 9 453.28 7.83
 -1 2 -9 440 8
 -1 -2 -9 455.16 9.44
 1 -2 9 454.95 8.47
 1 -2 9 465.78 8.91
 -1 2 -9 461.32 8.91
 1 -2 10 1763.45 17.89
 1 -2 10 1765.72 16.8
 -1 2 -10 1776.04 17.76
 1 2 10 1762.74 15.67
 1 2 10 1742.31 19.32
 1 -2 11 244.04 7.6
 1 2 11 240.99 8.07
 1 2 11 242.01 6.42
 1 -2 11 239.9 6.92
 1 2 12 86.57 5.73
 1 -2 12 99.35 4.99
 1 2 12 95.34 4.53
 1 -2 12 98.42 5.56
 1 -2 13 90.5 5.75
 1 -2 13 77.91 4.74
 1 2 13 71.82 4.29
 1 2 13 90.7 6.1
 1 2 14 4.04 4.66
 1 -2 14 10.53 3.36
 1 -2 14 10.07 4.73
 1 2 14 7.87 2.98
 1 -2 15 177.22 6.98
 1 2 15 186.53 6.71
 1 2 15 166.74 8.27
 1 -2 15 174.18 8.05
 1 -2 16 69.23 5.19
 1 2 16 59.32 4.65
 1 2 16 76.45 6.55
 1 -2 16 70.19 6.16
 1 2 17 2.98 4.31
 1 -2 17 3.74 3.58
 1 2 17 0.38 2.92
 1 -2 17 4.33 4.31
 1 2 18 43.44 6.05
 1 2 18 37.96 4.32
 1 -2 18 49.33 5.01
 1 -2 18 52.9 6.28
 1 2 19 76.83 5.74
 1 2 19 54.97 6.83
 1 -2 19 73.29 5.85
 1 -2 19 62.83 6.76
 1 2 20 428.22 14.26
 1 2 20 385.02 10.9
 1 -2 20 411.72 11.67
 1 -2 20 417.13 13.73
 1 -2 21 22.15 4.91
 1 2 21 25.09 4.58
 1 -2 21 15.12 5.66
 1 2 22 175.59 10.67
 1 2 22 172.93 8.39
 1 -2 22 173.23 8.71
 1 -2 22 167.34 10.36
 1 -2 23 13.09 4.9
 1 2 23 8.06 4.21
 1 2 23 12.49 6.32
 1 -2 23 12.19 6.09
 1 -2 24 82.96 8.94
 1 2 24 77.04 9.3
 1 -2 24 82.21 7.44
 1 2 24 84.7 7
 1 -2 25 -6.54 6.47
 1 2 25 -1.33 6.75
 1 -2 25 0.55 4.87
 1 2 25 0.26 4.31
 1 -2 26 3.91 5.22
 1 2 26 1.67 4.45
 1 2 26 -1.88 6.75
 1 -2 26 3.15 6.45
 1 2 27 12.01 5.05
 1 2 27 11.92 7.46
 1 -2 27 10.47 5.58
 1 -2 27 16.59 7.68
 1 2 28 -2.52 7.51
 1 -2 28 19.64 6.24
 1 2 28 9.1 5.59
 1 -2 28 15.88 8.12
 1 -2 29 1.75 7.98
 1 2 29 18.16 8.62
 1 -2 29 7.97 5.91
 1 -2 30 27.35 9.1
 -1 -3 30 51.32 9.48
 -1 3 29 3.16 8.03
 -1 -3 29 16.73 7.95
 -1 3 28 25.47 8.38
 -1 -3 28 29.45 8.07
 -1 -3 27 -2.43 6.87
 -1 3 27 0.56 7.16
 -1 -3 27 -4.8 4.64
 -1 -3 26 10.06 7.07
 -1 3 26 18.04 7.63
 -1 -3 26 23.84 5.03
 -1 3 25 30.84 4.54
 -1 3 25 44.7 8.35
 -1 -3 25 31.85 5.2
 -1 -3 25 21.71 7.11
 -1 -3 24 -0.07 4.09
 -1 3 24 -1.96 3.48
 -1 -3 24 0.38 6.1
 -1 3 24 1.19 6.26
 -1 3 23 19.64 6.73
 -1 3 23 1.73 3.31
 -1 -3 23 8.13 4.09
 -1 -3 23 15.31 5.96
 -1 -3 22 12.21 3.93
 -1 3 22 13.2 3.51
 -1 -3 22 10.82 5.66
 -1 3 22 15.66 6.17
 -1 3 21 26.44 6.43
 -1 3 21 22.22 3.68
 -1 -3 21 24.42 6.21
 -1 -3 21 27.59 4.45
 -1 3 20 33.92 6.16
 -1 -3 20 34.72 6.31
 -1 -3 20 30.03 4.29
 -1 3 20 34.06 3.86
 -1 -3 19 -3.67 4.6
 -1 3 19 5.53 2.78
 -1 -3 19 4.27 3.3
 -1 3 19 0.55 4.93
 -1 3 18 100.13 7.75
 -1 -3 18 97.97 5.76
 -1 3 18 102.06 5.06
 -1 -3 18 109.96 7.68
 -1 -3 17 154.57 6.57
 -1 -3 17 147.46 8.4
 -1 3 17 128.78 5.41
 -1 3 17 140.51 8.53
 -1 -3 16 133.82 5.96
 -1 3 16 125.87 5.04
 -1 -3 16 135.01 7.98
 -1 3 16 148.1 8.21
 -1 3 15 143.89 8.19
 -1 -3 15 131.06 5.68
 -1 3 15 144.42 5.06
 -1 -3 14 206.6 8.43
 -1 3 14 213.68 5.72
 -1 -3 14 197.21 6.5
 -1 3 14 197.17 8.71
 -1 3 14 200.58 5.42
 -1 3 13 498.26 12.49
 -1 3 13 486.61 7.68
 -1 -3 13 458.12 11.52
 -1 3 13 466.89 7.8
 1 3 -12 2.86 2.42
 -1 3 12 1.04 3.63
 -1 3 12 3.88 1.73
 -1 -3 12 3.35 2.29
 -1 -3 12 3.45 3.64
 -1 3 12 1.83 1.86
 -1 -3 11 147.33 6.72
 -1 3 11 150.19 6.97
 1 3 -11 161.66 5.25
 -1 3 11 157.42 4.11
 -1 3 11 149.79 4.18
 -1 -3 11 153.42 5.24
 -1 3 10 829.79 8.32
 -1 3 10 824.15 8.51
 1 3 -10 833.55 10.51
 -1 -3 10 810.33 10.54
 -1 -3 10 840.38 13.38
 -1 -3 9 455.61 7.7
 1 3 -9 467.33 9.78
 -1 3 9 475.49 5.97
 -1 -3 9 455.35 9.51
 -1 3 9 466.59 6.1
 1 -3 -9 465.48 10.02
 1 3 -9 480.87 7.74
 1 -3 -8 223.31 6.76
 1 3 -8 225.36 6.69
 -1 3 8 215.85 3.92
 -1 -3 8 219.16 5.32
 1 3 -8 222.8 5.21
 -1 3 8 225.44 6.96
 -1 -3 8 206.8 6.4
 -1 3 8 217.52 3.85
 1 -3 -7 17.96 3.07
 1 3 -7 12.39 3.03
 -1 3 7 12.71 1.47
 1 3 -7 14.84 2.3
 -1 -3 7 10.35 2.87
 -1 -3 7 13.48 2.37
 -1 3 7 11.03 3.01
 1 -3 -6 848.66 10.78
 -1 3 6 858.11 10.88
 1 -3 -6 848.41 5.94
 -1 -3 6 833.26 10.53
 1 3 -6 862.05 8.99
 1 3 -6 847.83 11
 -1 -3 6 847.49 8.82
 -1 3 6 845.11 6.17
 -1 -3 5 513.94 7.84
 -1 -3 5 505.92 6.64
 1 3 -5 503.03 6.69
 1 3 -5 547.14 8.17
 -1 3 5 526.93 8.11
 1 -3 -5 530.86 4.36
 1 -3 -5 541.21 8.04
 -1 3 5 530.52 4.52
 -1 3 4 61.76 1.71
 1 -3 -4 62.65 1.7
 -1 -3 4 58.39 2.64
 -1 3 4 61.88 3.18
 1 -3 -4 60.71 3.07
 1 3 -4 58.25 2.67
 1 3 -4 61.94 3.29
 -1 -3 4 56.48 3.08
 1 -3 -3 488.24 6.27
 -1 -3 3 494.02 5.77
 -1 3 3 494.45 3.98
 -1 3 3 481.11 6.3
 1 -3 -3 498.11 3.89
 -1 -3 3 489.26 6.8
 1 3 -3 505.44 5.83
 1 3 -3 483.37 6.8
 1 -3 -2 278.16 3.16
 1 -3 -2 271.17 4.12
 -1 3 2 276.41 3.17
 -1 -3 2 270.87 4.2
 1 3 -2 277.99 4.27
 -1 -3 2 262.2 4.75
 1 3 -2 272.62 4.91
 -1 3 2 280.83 4.26
 1 3 -1 272.93 4.12
 1 -3 -1 272.88 3.41
 -1 -3 1 261.88 4
 -1 3 1 271.08 3.48
 1 3 -1 267.04 4.51
 -1 -3 1 267 4.52
 1 -3 -1 273.97 3.43
 -1 3 1 275.63 3.46
 -1 3 0 97.02 2.55
 -1 -3 0 92.53 2.63
 1 -3 0 89.35 2.47
 1 3 0 88.13 2.66
 1 -3 0 94.19 1.73
 -1 -3 0 99.04 2.74
 1 3 0 94.35 2.69
 1 3 1 701.64 6.8
 1 -3 1 703 6.43
 -1 3 -1 695.83 6.43
 -1 -3 -1 678.4 6.29
 1 3 1 720.01 6.6
 1 -3 2 2783.16 8.94
 -1 -3 -2 2847 14.16
 -1 -3 -2 2762.74 13.01
 1 3 2 2781.06 13.14
 1 3 2 2801.61 14.3
 1 -3 2 2712.96 13.75
 -1 3 -2 2757.97 9.24
 -1 3 -2 2784.9 13.78
 1 -3 3 1692.52 11.61
 -1 3 -3 1707.96 8.91
 -1 3 -3 1727.83 11.66
 1 3 3 1722.28 12.4
 1 3 3 1724.02 10.87
 -1 -3 -3 1706.34 10.73
 1 -3 3 1720.82 8.7
 1 -3 4 2707.66 15.54
 -1 3 -4 2712.68 15.57
 1 -3 4 2688.75 12.81
 -1 -3 -4 2722.93 16.37
 -1 -3 -4 2697.13 14.12
 1 3 4 2667.49 16.66
 1 3 4 2703.01 14.11
 -1 3 -4 2651.38 12.9
 -1 -3 -5 2394.26 13.85
 1 -3 5 2438.03 15.71
 -1 3 -5 2444.19 15.54
 1 -3 5 2382.62 13.67
 -1 3 -5 2394.74 14.04
 1 3 5 2387.8 13.88
 -1 -3 -5 2387.04 16.51
 1 3 5 2416.42 17
 1 -3 6 2947.41 18.35
 -1 -3 -6 3009.01 16.09
 1 -3 6 2971.05 17.04
 1 3 6 3021.3 16.22
 -1 3 -6 3031.81 18.14
 -1 3 -6 2988.11 17.32
 1 3 6 3010.8 20.12
 1 -3 7 3640.67 21.67
 -1 3 -7 3768.71 21.27
 -1 3 -7 3702.24 20.8
 1 3 7 3729.15 19
 -1 -3 -7 3689.04 18.63
 1 3 7 3658.79 23.86
 1 -3 7 3677.55 20.77
 -1 -3 -7 3800.67 23.47
 -1 3 -8 991.52 11.71
 1 -3 8 987.17 12.08
 1 -3 8 993.9 12.03
 -1 -3 -8 1020.25 13.31
 1 3 8 995.33 13.48
 1 3 8 1028.28 10.58
 -1 3 -8 996.93 11.93
 1 3 9 2436.96 16.95
 1 -3 9 2407.4 19.33
 1 -3 9 2387.85 19.57
 1 3 9 2424.06 22.07
 -1 -3 -9 2363.8 20.99
 -1 3 -9 2466.45 19.73
 -1 3 -9 2379.39 18.72
 1 3 9 2408.35 17.53
 1 3 10 372.92 7.28
 1 3 10 366.08 7.45
 -1 3 -10 371.82 8.53
 1 -3 10 345.34 7.99
 1 3 10 351.13 9.18
 1 -3 10 363.19 8.49
 1 3 11 538.05 11.69
 1 -3 11 504.27 9.93
 1 3 11 519.27 9.18
 -1 3 -11 507.53 10.5
 1 -3 11 540.86 10.68
 1 3 12 755.71 11.27
 1 3 12 760.66 14.27
 1 -3 12 755.32 12.2
 1 -3 12 753.29 13.08
 1 -3 13 178.05 7.29
 1 3 13 173.46 7.89
 1 -3 13 186.67 6.79
 1 -3 14 736.79 12.94
 1 3 14 733.68 11.96
 1 3 14 747.83 15.68
 1 -3 15 497.71 11.17
 1 3 15 533.89 10.67
 1 -3 15 506.45 12.57
 1 3 16 375.09 12.04
 1 3 16 352.08 9.21
 1 -3 16 357.92 9.86
 1 -3 16 383.79 11.42
 1 3 17 59.02 6.41
 1 -3 17 52.86 5.01
 1 3 17 58.21 4.73
 1 -3 17 57.64 5.91
 1 3 18 95.07 7.55
 1 3 18 85.32 5.55
 1 -3 18 80.95 5.9
 1 -3 18 90.84 7.07
 1 -3 19 357.09 10.84
 1 3 19 376.43 10.35
 1 3 19 383.75 13.43
 1 -3 19 358.32 12.42
 1 -3 20 3.18 4.05
 1 3 20 8.21 3.8
 1 -3 20 4.7 5.08
 1 3 20 7.13 5.24
 1 3 21 60.57 7.47
 1 3 21 65.83 5.65
 1 -3 21 58.89 6.82
 1 -3 21 81.72 6.7
 1 -3 22 14.26 4.82
 1 3 22 12.61 6.24
 1 -3 22 17.09 6.18
 1 3 22 13.45 4.25
 1 -3 23 117.81 9.18
 1 3 23 133.39 7.55
 1 -3 23 128.27 8.32
 1 3 23 121.42 9.98
 1 -3 24 43.89 7.64
 1 3 24 46.29 5.6
 1 -3 24 47.74 6.45
 1 3 24 56.71 8.39
 1 -3 25 20.98 7.09
 1 3 25 21.5 7.13
 1 -3 25 16.62 5.45
 1 3 25 19.66 4.99
 1 -3 26 22.1 7.4
 1 -3 26 20.55 5.78
 1 3 26 19.74 5.04
 1 3 26 9.81 7.19
 1 3 27 38.75 6.04
 1 -3 27 42.86 6.94
 1 -3 27 60.57 8.94
 1 3 27 56.06 9.32
 1 -3 28 30.28 6.73
 1 3 28 16.64 8.09
 1 -3 28 23.31 8.08
 1 3 29 31.13 9.19
 1 -3 29 30.63 8.9
 1 -3 29 45.21 7.43
 1 -3 30 4.36 8.05
 -1 -4 30 25.73 9.01
 -1 4 29 12.61 8.49
 -1 -4 29 18.08 7.85
 -1 -4 28 18.97 7.5
 -1 4 28 18.05 8.2
 -1 -4 27 -1.87 6.63
 -1 -4 27 5.63 4.74
 -1 4 27 7.28 7.44
 -1 -4 26 11.44 4.77
 -1 -4 26 7.71 6.46
 -1 4 26 7.01 7.01
 -1 -4 25 20.2 6.66
 -1 4 25 14.51 6.69
 -1 -4 25 16.22 4.77
 -1 4 24 2.75 6.34
 -1 -4 24 12.2 6.1
 -1 4 24 6.1 3.41
 -1 -4 24 13.85 4.43
 -1 4 23 25.79 3.91
 -1 4 23 31.41 7.25
 -1 -4 23 25.02 6.37
 -1 -4 23 24.55 4.66
 -1 4 22 11.67 6.05
 -1 4 22 14.07 3.51
 -1 -4 22 18.48 4.34
 -1 -4 22 6.81 5.24
 -1 4 21 42.92 6.75
 -1 4 21 56.27 4.51
 -1 -4 21 54.74 6.82
 -1 -4 21 44.3 4.92
 -1 4 20 11.99 2.93
 -1 -4 20 7.61 3.73
 -1 4 20 1.88 5
 -1 -4 20 7.22 4.93
 -1 -4 19 -3.44 3.46
 -1 -4 19 5.11 4.46
 -1 4 19 2.87 2.62
 -1 4 19 0.87 4.65
 -1 -4 18 136.27 8.3
 -1 4 18 137.8 8.58
 -1 4 18 142.2 5.69
 -1 -4 18 136.33 6.62
 -1 -4 17 403.94 12.34
 -1 4 17 394.88 8.57
 -1 -4 17 406.1 10.19
 -1 4 16 473.09 13.63
 -1 -4 16 482 12.86
 -1 -4 16 476.4 10.59
 -1 4 16 451.14 8.72
 -1 4 15 35.22 5.63
 -1 -4 15 43.28 4.26
 -1 4 15 36.21 3.06
 -1 4 14 611.4 14.34
 -1 -4 14 596.81 13.38
 -1 4 14 601.12 8.98
 -1 -4 14 581.75 10.84
 -1 4 14 614.41 9.23
 -1 4 13 59.39 3.24
 -1 -4 13 67.76 5.22
 -1 -4 13 54.14 3.96
 -1 4 13 62.11 3.25
 -1 4 13 72.34 5.82
 -1 -4 12 1191.25 16.92
 -1 4 12 1185.21 11.27
 -1 4 12 1172.63 11.3
 -1 4 11 84.08 3.39
 -1 -4 11 90.97 4.5
 -1 4 11 82.85 5.67
 -1 -4 11 95.23 5.68
 1 4 -11 85.09 4.37
 -1 4 11 89.65 3.36
 -1 4 10 605.57 7.31
 -1 4 10 605.25 7.51
 -1 -4 10 602.62 11.28
 -1 4 10 639.34 12.39
 -1 -4 10 610.25 9.78
 1 4 -10 613.54 9.66
 -1 4 9 989.58 8.69
 1 4 -9 1011.2 11.85
 -1 -4 9 990.5 11.68
 -1 4 9 1000.95 8.88
 1 4 -9 1028.58 14.39
 -1 4 9 1017.32 14.59
 -1 -4 9 982.8 13.58
 1 4 -8 906.42 12.97
 1 -4 -8 883.51 12.69
 -1 4 8 887.68 7.8
 -1 4 8 872.91 12.95
 -1 -4 8 874.94 10.58
 -1 -4 8 872.58 12.23
 1 -4 -8 873.93 7.48
 1 4 -8 913.24 10.68
 1 -4 -7 74.09 2.43
 1 4 -7 74.53 4.38
 -1 -4 7 71.87 4.15
 1 4 -7 68.93 3.48
 -1 -4 7 68.89 3.47
 -1 4 7 66.76 4.34
 -1 4 7 67.8 2.39
 1 -4 -7 70.34 4.05
 1 4 -6 34.25 3.38
 -1 -4 6 33.43 3.34
 -1 -4 6 36.44 2.84
 -1 4 6 33.86 3.23
 1 -4 -6 34.61 1.81
 1 -4 -6 30.72 2.94
 1 4 -6 35.74 2.86
 -1 4 6 35.65 1.89
 -1 4 5 12.66 1.5
 1 4 -5 9.74 2.23
 -1 -4 5 10.51 2.1
 1 -4 -5 11.49 2.52
 1 4 -5 11.87 2.69
 -1 -4 5 16.42 2.74
 -1 4 5 14.08 2.76
 1 -4 -5 10.38 1.32
 1 4 -4 24.79 2.37
 1 4 -4 24.8 2.73
 -1 -4 4 27.72 2.36
 -1 4 4 26.44 1.61
 1 -4 -4 25.78 2.53
 1 -4 -4 28.92 1.6
 -1 -4 4 29.31 2.75
 -1 4 4 31.61 2.69
 1 -4 -3 27.2 2.33
 -1 4 3 27.11 2.38
 1 -4 -3 27.42 1.63
 -1 4 3 26.19 1.69
 -1 -4 3 23.99 2.25
 1 4 -3 25.84 2.3
 1 4 -3 26.31 2.64
 -1 -4 3 27.67 2.61
 -1 4 2 165.89 3.09
 -1 -4 2 158.74 4.13
 -1 -4 2 164.32 3.86
 1 4 -2 161.37 4.2
 1 -4 -2 172.04 3.11
 1 -4 -2 159.54 3.55
 1 4 -2 159.86 3.83
 -1 4 2 160.53 3.66
 -1 -4 1 391.26 5.52
 -1 4 1 414.97 4.9
 1 -4 -1 403.78 4.87
 1 4 -1 405.46 5.67
 1 -4 -1 396.82 4.58
 1 4 -1 397.27 5.95
 -1 4 1 407.59 4.72
 1 4 -1 400.56 5.54
 -1 4 0 8.26 1.77
 -1 4 0 9.42 1.23
 -1 -4 0 8.92 1.8
 -1 -4 0 12.39 1.83
 1 -4 0 6.48 1.77
 1 -4 0 9.56 1.24
 1 4 0 10.15 1.84
 1 4 0 11.45 1.89
 -1 -4 -1 123.9 3.54
 1 4 1 122.67 3.39
 -1 4 -1 130.93 3.47
 -1 -4 -1 122 3.35
 1 -4 1 123.68 3.54
 1 4 1 124.61 3.59
 -1 4 -2 22.32 1.6
 1 4 2 25.69 2.17
 -1 4 -2 20.64 2.23
 -1 -4 -2 25.29 2.09
 1 -4 2 22.68 1.48
 -1 -4 -2 22.47 2.23
 1 -4 2 21.95 2.29
 1 4 2 20.86 2.33
 1 -4 3 287.61 4.05
 1 4 3 299.31 5.08
 -1 4 -3 280.06 4.11
 -1 -4 -3 276.73 4.85
 -1 4 -3 291.96 5.48
 1 -4 3 290.62 5.52
 1 4 3 288.22 5.76
 -1 -4 -3 280.14 5.47
 -1 4 -4 1905.48 13.82
 -1 -4 -4 1842.98 12.37
 1 4 4 1854.6 14.54
 1 4 4 1823.96 12.4
 1 -4 4 1853.77 10.94
 -1 -4 -4 1854.14 14.2
 1 -4 4 1847.36 13.96
 -1 4 -4 1791.21 11.19
 -1 4 -5 994.89 10.69
 1 4 5 989.78 9.6
 -1 -4 -5 978.66 9.46
 1 -4 5 951.95 8.93
 -1 4 -5 966.24 9.25
 1 4 5 998.65 11.71
 -1 -4 -5 965.77 11.16
 1 -4 5 968.4 10.74
 -1 -4 -6 977.68 11.82
 1 -4 6 935.65 9.77
 -1 4 -6 992.14 11.16
 -1 4 -6 973.47 10.13
 1 -4 6 938.2 11.06
 1 4 6 951.21 9.67
 1 4 6 988.64 12.38
 -1 -4 -6 947.6 9.69
 -1 4 -7 357.44 7.01
 1 4 7 347.2 8.14
 1 -4 7 334.16 6.7
 -1 4 -7 339.64 7.15
 -1 -4 -7 347.86 6.29
 1 4 7 354.01 6.32
 -1 -4 -7 351.21 7.78
 1 -4 7 328.12 7.29
 1 -4 8 4981.25 27.54
 -1 -4 -8 4904.43 29.31
 -1 -4 -8 4960.91 23.49
 1 -4 8 5078.13 26.24
 1 4 8 5011.93 30.58
 1 4 8 5021.25 23.89
 -1 4 -8 5042.75 27.15
 -1 4 -8 5058.65 26.53
 1 -4 9 370.83 8.09
 -1 4 -9 382.88 8.15
 1 4 9 383.29 9.49
 1 4 9 363.15 7.07
 1 -4 9 374.64 8.35
 1 -4 10 716.28 11.51
 1 4 10 705.94 9.95
 -1 4 -10 731.14 11.77
 1 4 10 743.21 13.35
 1 4 10 754.33 10.44
 1 -4 10 704.8 11.41
 1 4 11 110.93 6.24
 1 -4 11 107.1 5.35
 -1 4 -11 95.6 5.34
 1 4 11 108.83 4.72
 1 -4 11 118.79 5.6
 1 -4 12 748.91 12.49
 1 -4 12 753.79 12.85
 1 4 12 768.51 14.63
 1 4 12 752.53 11.3
 1 4 13 511.01 9.71
 1 -4 13 505.24 11.35
 1 -4 13 497.01 10.77
 1 4 13 512.69 12.71
 1 4 14 25.63 3.5
 1 4 14 56.86 6.66
 1 -4 14 55.64 6.01
 1 -4 14 29.57 4.14
 1 -4 15 109.64 6.03
 1 4 15 101.79 7.14
 1 4 15 105.26 5.26
 1 -4 15 103.99 6.61
 1 -4 16 28.62 5.03
 1 -4 16 13.3 3.83
 1 4 16 24.42 5.48
 1 4 16 21.15 3.5
 1 4 17 3.19 4.37
 1 -4 17 7.44 4.3
 1 4 17 7.27 3.26
 1 -4 17 15.33 4.16
 1 -4 18 16.92 4.12
 1 4 18 12.03 3.58
 1 -4 18 8.63 4.73
 1 4 18 12.3 5.28
 1 4 19 57.48 5.07
 1 4 19 61.3 7.13
 1 -4 19 55.08 6.32
 1 -4 19 49.49 5.38
 1 -4 20 27.76 5.69
 1 4 20 11.75 3.73
 1 4 20 16.85 5.9
 1 -4 20 16.05 4.57
 1 -4 21 2.08 5.06
 1 4 21 13.97 5.64
 1 4 21 10.88 3.85
 1 -4 21 1.38 4.22
 1 -4 22 50.59 7.3
 1 -4 22 65.77 6.48
 1 4 22 59.97 7.9
 1 4 22 54.04 5.44
 1 -4 23 -2.48 5.78
 1 4 23 -2.44 3.72
 1 -4 23 2.02 4.74
 1 4 23 0.54 5.99
 1 4 24 4.25 6.51
 1 -4 24 -1.32 5.84
 1 4 24 -4.09 3.8
 1 -4 24 0.3 4.73
 1 -4 25 8.04 5.16
 1 4 25 9.71 4.29
 1 4 25 1.72 6.41
 1 -4 25 5.54 6.28
 1 -4 26 -4.74 6.62
 1 4 26 5.4 6.59
 1 -4 26 -1.22 5.39
 1 4 26 -1.72 4.33
 1 4 27 4.03 4.73
 1 -4 27 -0.1 5.49
 1 4 27 9.57 7.93
 1 -4 27 4.09 6.93
 1 4 28 17.3 8.18
 1 -4 28 25.7 7.96
 1 -4 28 35.67 7.03
 1 -4 29 13.6 7.98
 1 4 29 -2.58 8.05
 1 -4 29 4.44 6.09
 1 -4 30 31.65 9.22
 -1 -5 30 29.16 8.95
 -1 -5 29 12.07 8.05
 -1 -5 28 71.69 9.76
 -1 5 28 51.45 9.65
 -1 -5 27 17.84 7.58
 -1 -5 27 12.54 5.18
 -1 5 27 -1.33 7.94
 -1 -5 26 37.43 5.86
 -1 -5 26 50.63 8.3
 -1 5 26 34.06 8.59
 -1 -5 25 1.33 4.37
 -1 5 25 5.88 6.48
 -1 -5 25 -4.84 6.16
 -1 -5 24 15.03 4.51
 -1 5 24 14.71 7.17
 -1 -5 24 12.98 6.1
 -1 5 24 7.41 3.46
 -1 -5 23 -0.04 3.82
 -1 -5 23 2.37 5.4
 -1 5 23 10.61 6.26
 -1 5 23 -0.89 2.98
 -1 -5 22 3.32 5.32
 -1 -5 22 4.22 4.2
 -1 5 22 8.15 3.19
 -1 5 22 1.14 5.5
 -1 -5 21 31.78 6.05
 -1 5 21 35.25 6.82
 -1 -5 21 30.62 4.7
 -1 5 21 33.63 3.88
 -1 -5 20 3.59 3.69
 -1 -5 20 -1.36 4.64
 -1 5 20 4.99 5.04
 -1 5 20 6.91 2.87
 -1 -5 19 2.7 4.51
 -1 -5 19 2.29 3.68
 -1 5 19 5.03 2.66
 -1 5 19 5.37 4.77
 -1 5 18 0.49 2.46
 -1 -5 18 7.25 3.52
 -1 5 18 1.26 4.83
 -1 -5 18 7.44 4.5
 -1 -5 17 74.75 6.45
 -1 5 17 76.88 7.13
 -1 5 17 68.16 4.09
 -1 -5 17 62.5 5.13
 -1 -5 16 65.12 6.05
 -1 -5 16 52.46 4.64
 -1 5 16 48.24 3.6
 -1 5 16 54.99 6.15
 -1 5 15 115.8 7.66
 -1 -5 15 126.59 5.99
 -1 -5 15 128.49 7.14
 -1 5 15 118.73 4.69
 -1 5 14 5.11 2.26
 -1 -5 14 5.99 3.18
 -1 5 14 7.07 2.21
 -1 -5 13 0.99 2.65
 -1 -5 13 -2.18 3.94
 -1 5 13 1.73 1.82
 -1 5 13 1.82 1.87
 -1 5 13 4.05 3.84
 -1 -5 12 442.54 9.34
 -1 5 12 449.49 7.34
 -1 5 12 476.35 12.01
 -1 5 12 451.11 7.34
 -1 -5 12 447.53 10.74
 -1 5 11 564.4 12.37
 -1 -5 11 569.19 11.71
 -1 5 11 561.33 7.65
 -1 5 11 565.04 7.81
 -1 5 10 1393.24 11.39
 -1 -5 10 1388.92 15.18
 -1 5 10 1429 18.52
 -1 5 9 123.36 6.19
 -1 -5 9 128.96 5.17
 1 5 -9 130.74 6.17
 1 5 -9 143.17 5.37
 1 -5 -9 127.06 3.59
 -1 5 9 133.45 3.75
 -1 -5 9 128.93 5.81
 -1 -5 8 2098.21 17.16
 -1 -5 8 2108.24 19.07
 1 5 -8 2129.52 17.27
 -1 5 8 2097.62 20.35
 1 -5 -8 2123.29 19.72
 -1 5 8 2157.76 12.7
 1 -5 -8 2110.62 12.31
 -1 5 7 784.11 12.02
 -1 -5 7 798.09 11.5
 1 -5 -7 824.91 11.68
 -1 5 7 809.47 7.69
 1 5 -7 827.7 11.96
 1 5 -7 835.86 10.62
 1 -5 -7 786.22 7.33
 -1 -5 7 813.72 10.37
 -1 5 6 510.45 5.92
 1 -5 -6 485.09 5.5
 1 -5 -6 505.27 8.79
 -1 -5 6 494.85 8.7
 -1 -5 6 481.51 7.79
 1 5 -6 505.59 8.03
 -1 5 6 492.46 9.03
 1 5 -6 503.91 8.89
 1 5 -5 116.38 4.68
 1 5 -5 116.1 4.19
 -1 5 5 122.77 3.09
 1 -5 -5 116.38 2.93
 -1 5 5 122.14 4.61
 1 -5 -5 118.01 4.3
 -1 -5 5 119.72 4.6
 -1 -5 5 115.38 4.11
 1 5 -4 748.58 8.84
 -1 5 4 725.67 9.24
 1 5 -4 726.87 9.53
 -1 -5 4 731.95 9.4
 -1 -5 4 733.42 8.85
 1 -5 -4 728.89 9.03
 -1 5 4 760.5 6.89
 1 -5 -4 736.06 6.62
 1 -5 -3 22.05 1.85
 1 5 -3 21.94 2.41
 -1 -5 3 18.3 2.35
 -1 -5 3 21.12 2.67
 -1 5 3 21.35 2.41
 1 5 -3 18.91 2.55
 -1 5 3 22.2 1.9
 1 -5 -3 23.6 2.39
 -1 5 2 252.46 4.26
 1 5 -2 251.3 5.07
 1 -5 -2 254.49 4.31
 1 -5 -2 250.82 4.56
 -1 -5 2 255.63 5.37
 -1 5 2 249.08 4.8
 -1 -5 2 252.98 5.09
 1 5 -2 243.76 5.24
 1 5 -1 21.43 2.3
 1 -5 -1 24.86 2.04
 1 -5 -1 22.82 1.91
 -1 5 1 28.01 2.17
 -1 -5 1 24.43 2.34
 1 5 -1 24.39 2.34
 1 5 -1 27.75 2.6
 -1 5 1 25.48 2.03
 1 5 0 98.99 3.49
 1 -5 0 101.38 2.61
 -1 -5 0 103.18 3.4
 -1 -5 0 100.39 3.39
 -1 5 0 103.79 2.65
 1 5 0 88.97 3.35
 -1 5 0 100.68 3.32
 1 -5 0 100.33 3.29
 -1 5 -1 80.27 2.3
 -1 -5 -1 81.49 3.22
 1 -5 1 80.46 3.22
 1 5 1 82.4 3.18
 -1 5 -1 78 3.19
 -1 -5 -1 80.31 3.11
 1 5 1 83.78 3.37
 -1 5 -2 202.12 4.76
 1 5 2 197.34 4.56
 -1 -5 -2 209.73 4.61
 1 -5 2 200.23 4.78
 -1 5 -2 202.83 3.6
 -1 -5 -2 204.51 4.86
 -1 5 -2 203.55 3.26
 1 5 2 192.87 4.87
 1 -5 3 126.72 3.02
 1 5 3 126.09 4.38
 -1 -5 -3 133.7 4.25
 1 5 3 120.46 3.79
 -1 5 -3 126.98 3.23
 1 -5 3 123.92 4.11
 -1 5 -3 129.8 4.17
 -1 -5 -3 121.03 3.67
 1 -5 4 85.67 3.02
 -1 5 -4 83.66 3.06
 -1 5 -4 96.26 3.82
 -1 -5 -4 85.3 3.35
 1 5 4 89.39 3.44
 1 5 4 82.04 3.98
 -1 -5 -4 92.73 3.94
 1 -5 4 89.93 3.85
 -1 -5 -5 163.68 5.14
 -1 -5 -5 160.82 4.34
 1 -5 5 137.57 4.68
 1 5 5 157.22 5.4
 1 -5 5 148.36 3.93
 -1 5 -5 151.98 4.81
 -1 5 -5 150.58 4.2
 1 5 5 159.82 4.47
 1 -5 6 92.58 3.69
 -1 5 -6 76.87 3.94
 1 5 6 82.01 4.65
 -1 -5 -6 87.03 4.35
 -1 5 -6 79.02 3.69
 1 -5 6 86.6 4.14
 -1 -5 -6 85.47 3.57
 1 5 6 81.66 3.58
 -1 -5 -7 107.62 5.06
 1 5 7 104.38 5.2
 -1 5 -7 101.84 4.57
 1 5 7 111.98 4.1
 1 -5 7 109.85 4.83
 1 -5 7 103.02 4.19
 -1 5 -7 111.74 4.35
 -1 -5 -7 100.28 3.91
 1 5 8 28.39 2.85
 1 -5 8 26.18 3.4
 -1 5 -8 25.6 3.03
 1 5 8 29.38 4.02
 -1 -5 -8 29.28 2.96
 1 -5 8 31.29 3.29
 1 -5 9 5.52 2.82
 -1 5 -9 0.39 2.62
 1 5 9 2.5 2.12
 1 5 9 8.42 3.32
 1 -5 9 1.14 2.56
 -1 -5 -9 2.58 2.22
 1 -5 10 658.01 10.88
 -1 5 -10 676.07 11.43
 1 -5 10 656.81 11.51
 -1 -5 -10 678.54 9.71
 -1 5 -11 59.86 4.45
 1 -5 11 62.7 4.53
 1 5 11 67.19 5.47
 1 -5 11 57.72 4.55
 1 5 12 778.59 14.97
 1 5 12 778.53 11.57
 1 -5 12 775 13.13
 1 -5 12 778.3 13.11
 1 5 13 29.76 5.09
 1 -5 13 36.5 4.75
 1 -5 13 41.69 4.44
 1 5 13 39.17 3.7
 1 -5 14 1225.71 17.29
 1 5 14 1215.93 20.01
 1 -5 14 1257.88 18.13
 1 5 14 1227.68 15.4
 1 -5 15 -6.18 3.67
 1 -5 15 3.83 4.05
 1 5 15 -1.33 2.94
 1 5 15 0.08 4.48
 1 5 16 1118.08 20.68
 1 -5 16 1127.94 18.52
 1 -5 16 1126.75 17.65
 1 5 16 1103.16 15.51
 1 -5 17 54.23 5.85
 1 5 17 56.58 6.51
 1 5 17 46.06 4.4
 1 -5 18 100.71 7.08
 1 5 18 104.46 8
 1 5 18 108.15 5.99
 1 -5 18 111.86 6.82
 1 -5 19 7.82 4.55
 1 5 19 4.84 3.35
 1 5 19 -0.38 5.17
 1 -5 19 6.9 4.21
 1 -5 20 121.97 8.25
 1 5 20 123.38 6.63
 1 5 20 112.64 8.86
 1 -5 20 111.95 7.28
 1 -5 21 -0.79 4.29
 1 -5 21 -0.13 4.91
 1 5 21 2.68 5.71
 1 5 21 8.57 3.73
 1 5 22 8.16 6.12
 1 -5 22 -0.33 5.16
 1 5 22 7.72 3.77
 1 -5 22 0.25 4.38
 1 5 23 -4.88 3.84
 1 -5 23 1.43 5.48
 1 5 23 -4.95 6.67
 1 -5 23 -0.64 4.65
 1 5 24 -3.24 6.35
 1 -5 24 2.64 5.61
 1 5 24 10.47 4.18
 1 -5 24 5.77 4.96
 1 -5 25 -2.38 5.07
 1 5 25 -2.95 6.57
 1 -5 26 -3.37 5.63
 1 -5 26 0.42 6.31
 1 5 26 1.92 4.46
 1 5 26 3.33 7.16
 1 -5 27 16.04 7.13
 1 5 27 -1.01 7.22
 1 -5 27 16.6 6.19
 1 -5 28 2.32 6.61
 1 5 28 1.62 7.75
 1 -5 28 -4.32 5.95
 1 -5 29 13.37 7.97
 1 -5 29 7.49 6.34
 1 -5 30 25.69 8.73
 -1 -6 29 -7.28 7.61
 -1 -6 28 3.23 7
 -1 -6 28 -2.69 5.33
 -1 -6 27 68.94 7.18
 -1 6 27 69.37 10.3
 -1 -6 27 63.69 9.1
 -1 -6 26 1.74 6.46
 -1 6 26 4.4 7.27
 -1 -6 26 3.78 4.64
 -1 6 25 19.91 7.34
 -1 -6 25 22.79 5.09
 -1 -6 25 19.47 6.96
 -1 -6 24 7.41 4.4
 -1 6 24 17.65 7.51
 -1 -6 24 12.5 6.33
 -1 6 23 7.83 3.31
 -1 -6 23 -0.73 5.69
 -1 -6 23 13.7 4.53
 -1 6 23 10.59 6.59
 -1 6 22 -2.34 5.74
 -1 -6 22 4.26 4.47
 -1 -6 22 6.25 5.26
 -1 6 22 -1.27 2.9
 -1 6 21 41.86 6.91
 -1 6 21 32.8 3.8
 -1 -6 21 44.4 5.29
 -1 6 20 -2.67 5.45
 -1 -6 20 -0.67 4.9
 -1 -6 20 -6.47 4.05
 -1 6 20 -4.43 2.8
 -1 6 19 -0.33 2.61
 -1 -6 19 3.06 3.69
 -1 6 19 2.56 5.18
 -1 -6 19 2.79 4.35
 -1 6 18 215.11 10.58
 -1 -6 18 223.52 9.81
 -1 -6 18 204.32 8.28
 -1 6 18 199.38 6.59
 -1 -6 17 95.72 6.96
 -1 6 17 104.12 7.86
 -1 -6 17 96.44 6.04
 -1 6 17 87.08 4.51
 -1 6 16 191.86 9.42
 -1 6 16 186.8 5.8
 -1 -6 16 202.33 7.61
 -1 -6 16 207.98 9
 -1 -6 15 -2.44 4.06
 -1 6 15 -2.65 2.39
 -1 6 15 0.08 4.19
 -1 -6 15 2.07 3.25
 -1 -6 14 925.41 14.43
 -1 6 14 918.31 11.59
 -1 6 14 937.4 17.79
 -1 -6 14 970.54 16.8
 -1 6 14 928.84 11.43
 -1 6 13 2.09 4.22
 -1 -6 13 1.47 4.18
 -1 6 13 7.06 2.25
 -1 -6 13 13.33 3.41
 -1 6 13 3.94 2.04
 -1 6 12 1285.99 12.43
 -1 -6 12 1303.13 16.26
 -1 6 12 1313.33 19.46
 -1 -6 12 1321.94 17.84
 -1 6 12 1288.44 12.37
 -1 -6 11 72.27 5.12
 -1 6 11 70.55 3.27
 -1 -6 11 71.37 4.57
 -1 6 11 68.75 5.5
 -1 6 10 779.56 8.89
 -1 -6 10 796.27 13.43
 -1 -6 10 761.59 11.9
 1 -6 -10 784.49 8.7
 -1 6 10 788.74 14.32
 1 -6 -9 1.58 1.74
 -1 6 9 1.7 3.3
 -1 -6 9 0.4 2.91
 -1 6 9 3.52 1.82
 -1 -6 9 0.6 2.68
 -1 6 8 318.1 5.48
 1 6 -8 315.31 8.36
 -1 6 8 306.74 8.41
 -1 -6 8 305.01 7.8
 1 -6 -8 313.39 5.32
 -1 -6 8 298.4 7.22
 1 6 -8 328.76 7.59
 1 -6 -7 987.53 8.75
 1 6 -7 975.64 12.13
 -1 -6 7 986.89 13.01
 -1 -6 7 996.89 12.15
 -1 6 7 1028.31 9.3
 1 -6 -7 995.9 13.32
 1 6 -7 1021.75 13.56
 -1 6 7 958.91 13.56
 1 -6 -6 335.48 7.49
 1 6 -6 343.12 7.21
 1 -6 -6 328.63 5.11
 -1 6 6 339.57 5.41
 -1 -6 6 328.35 7.51
 1 6 -6 333.31 7.67
 -1 6 6 324.87 7.74
 -1 -6 6 322 7.09
 -1 6 5 1457.01 10.66
 -1 -6 5 1434.9 13.68
 1 -6 -5 1417.75 10.19
 1 -6 -5 1427.91 13.85
 1 6 -5 1465.49 13.8
 -1 6 5 1413.69 14.38
 1 6 -5 1477.38 14.72
 -1 -6 5 1397.07 14.1
 -1 6 4 376.57 7.26
 -1 -6 4 394.83 7.16
 1 -6 -4 375.96 5.5
 -1 -6 4 387.12 7.38
 1 6 -4 398.55 7.09
 -1 6 4 385.56 5.67
 1 -6 -4 378.81 6.95
 1 6 -4 399.39 7.64
 -1 6 3 554.19 6.69
 1 6 -3 573.84 8.22
 1 -6 -3 547.04 6.55
 -1 6 3 542.26 7.98
 -1 -6 3 550.26 8.32
 -1 -6 3 544.54 8.17
 1 6 -3 547.04 8.39
 1 -6 -3 550.89 7.66
 1 -6 -2 3.87 1.9
 -1 6 2 4.3 1.99
 1 -6 -2 7.12 1.91
 1 6 -2 6.21 2.4
 1 6 -2 8.41 2.25
 1 6 -2 8.27 2.15
 -1 -6 2 6.31 2.32
 -1 6 2 6.68 1.95
 -1 -6 1 367.03 6.43
 1 6 -1 382.19 6.58
 1 6 -1 379.66 6.77
 1 -6 -1 371 5.9
 1 -6 -1 382.87 5.47
 1 6 -1 373.35 6.37
 -1 6 1 373.49 5.88
 -1 6 1 373.05 5.73
 1 6 0 846.56 9.67
 -1 -6 0 838.97 9.31
 -1 6 0 857.23 9.1
 1 -6 0 859.42 9.1
 -1 6 0 860.93 7.86
 1 6 0 853.8 9.47
 1 -6 0 868.22 7.5
 -1 -6 0 849.49 9.42
 -1 6 -1 417.49 5.28
 1 6 1 423.77 7.06
 1 -6 1 402.89 6.64
 1 6 1 413.85 6.72
 -1 6 -1 426.28 6.85
 -1 -6 -1 414.76 6.62
 -1 -6 -1 414.85 6.78
 -1 6 -2 758.86 9.22
 -1 -6 -2 784.83 9.45
 1 6 2 762.09 9.07
 1 6 2 750.48 9.65
 -1 6 -2 770.67 7.39
 1 -6 2 741.19 9.12
 -1 6 -2 761.63 6.8
 -1 -6 -2 735.48 8.7
 -1 6 -3 3.19 2.15
 -1 -6 -3 1.21 1.91
 1 -6 3 -0.13 2.23
 1 6 3 5.52 2.37
 -1 6 -3 2.93 1.64
 -1 -6 -3 1.4 2.08
 1 6 3 1.32 1.92
 1 -6 4 143.11 4.95
 1 6 4 142.94 5.28
 -1 6 -4 146.32 4.84
 -1 6 -4 144.05 3.93
 -1 -6 -4 149.19 4.95
 1 6 4 143.41 4.44
 -1 -6 -4 142.08 4.36
 1 -6 4 141.88 3.71
 -1 6 -5 12.77 2.82
 1 6 5 12.69 3.08
 -1 -6 -5 10.45 2.81
 1 6 5 8.02 2.23
 1 -6 5 11.48 2.21
 -1 -6 -5 11.64 2.48
 -1 6 -5 10.68 2.33
 1 -6 5 8.44 2.7
 1 -6 6 1497.61 12.71
 1 -6 6 1482.69 15.22
 -1 -6 -6 1349.54 14.86
 -1 -6 -6 1463.73 13.07
 -1 6 -6 1528.4 13.32
 1 6 6 1514.04 13.55
 -1 6 -6 1510.82 15.17
 -1 6 -7 13.81 2.62
 1 6 7 8.91 2.39
 1 -6 7 12.09 3.04
 1 6 7 9.18 3.16
 -1 -6 -7 12.82 2.56
 1 -6 7 11.53 2.6
 -1 6 -8 106.68 4.54
 1 6 8 94.65 4.11
 1 -6 8 104.87 5.09
 -1 -6 -8 98.29 4.17
 1 6 8 102.37 5.61
 1 -6 8 97.22 4.42
 1 -6 9 20.13 3.31
 1 6 9 16.31 2.59
 1 -6 9 15.05 2.88
 -1 -6 -9 18.29 2.65
 -1 6 -9 18.6 2.94
 1 6 9 20.66 3.72
 1 -6 10 1013.34 14.41
 -1 -6 -10 997.49 12.03
 -1 6 -10 977.18 13.72
 1 6 10 1030.75 16.17
 1 -6 10 1003.25 13.24
 1 6 11 75.63 5.75
 1 -6 11 74.2 4.75
 -1 -6 -11 82.03 4.18
 1 -6 11 78.4 5.04
 1 -6 12 314.77 8.54
 1 -6 12 314.77 8.97
 1 6 12 308.11 10.11
 1 -6 13 60.54 5.12
 1 6 13 58.49 4.11
 1 -6 14 346.14 9.87
 1 -6 14 363.59 10.09
 1 6 14 331.44 11.09
 1 6 14 358.09 8.71
 1 6 15 8.46 3
 1 6 15 1.53 4.23
 1 -6 15 10.4 4
 1 -6 15 10.04 3.79
 1 6 16 7.75 4.81
 1 -6 16 14.32 4.37
 1 6 16 18.29 3.6
 1 -6 16 25.55 4.58
 1 -6 17 77.47 6.21
 1 -6 17 69.63 5.86
 1 6 17 65.76 7
 1 6 17 73.42 5.05
 1 -6 18 8.28 4.26
 1 -6 18 4.78 4.3
 1 6 18 4.09 3.3
 1 6 18 3.76 4.93
 1 -6 19 26.56 5.67
 1 6 19 18.82 3.79
 1 6 19 26.4 6.03
 1 -6 19 21.69 4.84
 1 6 20 52.64 7.2
 1 -6 20 45.62 6.35
 1 6 20 58.22 5.14
 1 -6 20 57.07 6
 1 6 21 20 6.43
 1 -6 21 29.98 5.54
 1 6 21 24.65 4.24
 1 6 22 1.67 3.62
 1 6 22 -2.49 5.84
 1 -6 22 -1.77 4.65
 1 -6 22 6.73 5.39
 1 6 23 17.08 4.34
 1 -6 23 21.29 6.38
 1 6 23 17.85 6.76
 1 -6 23 22.82 5.34
 1 6 24 14.08 4.38
 1 6 24 5.15 6.79
 1 -6 24 5.58 5.09
 1 -6 24 -7.85 5.91
 1 -6 25 19.85 6.8
 1 6 25 10.56 4.44
 1 -6 25 12.72 5.75
 1 6 25 8.5 7.15
 1 -6 26 68.32 8.03
 1 -6 26 68.28 8.69
 1 6 26 65.61 6.58
 1 6 26 74.42 10.09
 1 6 27 -7.56 8.05
 1 -6 27 -5.95 7.17
 1 -6 27 12.05 6.15
 1 -6 28 64.81 9.38
 1 -6 28 71.52 8.49
 1 -6 29 0.55 6.44
 1 -6 29 -2.8 7.31
 -1 -7 29 5.33 7.55
 -1 -7 28 43.2 8.82
 -1 -7 28 22.44 6.11
 -1 7 28 47.14 9.75
 -1 7 27 2.68 7.87
 -1 -7 27 12.05 5.53
 -1 -7 27 9.76 7.32
 -1 7 26 46.74 9.07
 -1 -7 26 33.53 6.39
 -1 -7 26 33.5 7.6
 -1 -7 25 6 6.14
 -1 7 25 -3.58 6.75
 -1 -7 25 4.12 4.84
 -1 -7 24 11.65 6.05
 -1 -7 24 16.16 4.96
 -1 7 24 8.96 6.79
 -1 -7 23 27.11 5.42
 -1 -7 23 35.84 6.72
 -1 7 23 15.77 7.03
 -1 7 23 21.78 3.8
 -1 -7 22 9.54 5.67
 -1 7 22 13.75 6.16
 -1 -7 22 3.42 4.57
 -1 7 22 4.61 3.11
 -1 7 21 12.72 6.19
 -1 7 21 4 3.11
 -1 -7 21 2.54 5.19
 -1 -7 21 18.53 5.09
 -1 7 20 24.05 3.54
 -1 -7 20 30.27 5
 -1 7 20 23.08 6.12
 -1 -7 20 19.41 5.39
 -1 -7 19 45.12 5.42
 -1 7 19 46.81 6.89
 -1 -7 19 47.11 6.36
 -1 7 19 44.56 4.08
 -1 -7 18 173.28 8.82
 -1 -7 18 179.29 7.97
 -1 7 18 190.82 6.51
 -1 7 18 172.11 9.91
 -1 -7 17 12.68 4.03
 -1 -7 17 5.05 4.23
 -1 7 17 6.92 4.92
 -1 7 17 7.57 2.52
 -1 7 16 11.15 2.56
 -1 -7 16 1.54 4.06
 -1 -7 16 6.86 3.45
 -1 7 16 13.59 4.82
 -1 -7 15 51.41 5.57
 -1 -7 15 45.61 4.58
 -1 7 15 44.05 3.26
 -1 7 15 46.63 5.79
 -1 -7 14 11.58 3.56
 -1 -7 14 3.47 3.91
 -1 7 14 0.02 4.2
 -1 7 14 9.08 2.29
 -1 -7 13 45.88 4.48
 -1 7 13 43.14 3.15
 -1 7 13 43.48 3.11
 -1 -7 12 58.29 5.13
 -1 7 12 50.26 5.45
 -1 7 12 62.15 3.45
 -1 -7 12 55.24 4.58
 1 -7 -11 112.76 3.91
 -1 -7 11 112.35 5.4
 -1 -7 11 116.68 6.03
 -1 7 11 112.52 6.47
 -1 7 11 108.11 4.03
 -1 -7 10 238.16 7.32
 -1 7 10 254.69 5.65
 -1 7 10 245.59 8.65
 -1 -7 10 261.49 8.08
 1 -7 -10 253.54 5.4
 -1 -7 9 1.05 2.76
 1 -7 -9 1.29 1.82
 -1 7 9 2.74 3.5
 -1 7 9 2.35 1.84
 -1 -7 9 5.16 3.19
 -1 7 8 675.97 8.45
 -1 -7 8 658.87 11.4
 -1 7 8 646.58 12.12
 1 -7 -8 647.47 7.93
 1 7 -8 664.59 11.89
 1 -7 -7 284.16 7.57
 1 -7 -7 280.76 5.29
 -1 -7 7 285.44 7.5
 -1 -7 7 286.65 7.22
 -1 7 7 304.18 5.65
 -1 7 7 288.24 7.97
 1 -7 -6 1958.18 17.73
 1 7 -6 1949.95 17.5
 -1 7 6 1962.84 18.75
 1 -7 -6 1981.77 13.26
 -1 -7 6 1996.42 17.58
 -1 7 6 2031.25 13.86
 -1 -7 6 1977.83 18.12
 -1 7 5 0.55 2.82
 -1 -7 5 1.62 2.61
 1 -7 -5 4.25 2.37
 1 7 -5 0.82 2.43
 1 -7 -5 1.32 1.86
 -1 7 5 2.35 1.91
 -1 -7 5 1.38 2.65
 1 7 -5 1.63 2.64
 1 -7 -4 566.05 8.74
 -1 7 4 537.42 9.01
 -1 -7 4 538.96 9
 1 -7 -4 548.89 7.19
 -1 7 4 555.77 7.42
 1 7 -4 541.14 8.81
 1 7 -4 562.26 9.38
 -1 -7 4 570.78 9.13
 1 -7 -3 571.32 8.11
 1 7 -3 564.83 8.82
 -1 7 3 555.23 8.54
 -1 7 3 557.4 7.45
 1 -7 -3 554.23 7.34
 1 7 -3 568.09 9.08
 -1 -7 3 580.03 9
 1 7 -2 122.27 4.6
 1 7 -2 111.27 4.15
 -1 7 2 112.07 3.99
 1 7 -2 94.81 4.03
 -1 -7 2 90.4 4.09
 1 -7 -2 117.61 3.82
 -1 7 2 124.8 3.98
 1 -7 -2 114.85 3.83
 -1 -7 1 231.06 5.68
 1 -7 -1 243.3 4.82
 -1 7 1 234.88 5.22
 1 -7 -1 231.19 5.22
 1 7 -1 237.23 5.61
 1 7 -1 235.41 5.86
 1 7 -1 228.57 5.49
 -1 7 1 236.88 5.05
 1 -7 0 112.06 3.3
 1 7 0 112.29 4.28
 -1 7 0 114.33 4.06
 -1 -7 0 105.78 3.94
 1 7 0 101.62 4.04
 -1 -7 0 106.39 4.15
 1 -7 0 112.76 4.04
 -1 7 0 111.84 3.46
 -1 7 -1 1473.78 13.26
 -1 -7 -1 1414.72 12.88
 -1 -7 -1 1442.15 13.15
 1 7 1 1420.66 13.63
 -1 7 -1 1431.91 10.72
 1 -7 1 1418.42 12.97
 1 7 1 1461.89 13.25
 1 7 2 375.58 7.53
 -1 7 -2 380.25 5.87
 -1 7 -2 390.23 7.24
 1 7 2 387.09 7.02
 -1 7 -2 382.45 5.5
 -1 -7 -2 371.87 6.82
 -1 -7 -2 395.63 7.35
 1 -7 2 382.4 7.22
 -1 7 -3 11.56 1.84
 -1 7 -3 15.31 2.28
 1 7 3 15.66 3.08
 1 -7 3 14.5 2.87
 1 7 3 14.12 2.69
 -1 -7 -3 12.62 2.75
 -1 -7 -3 12.82 2.49
 -1 7 -3 11.88 2.79
 1 7 4 554.13 8.55
 -1 -7 -4 543.85 8.13
 -1 -7 -4 536.87 9.04
 -1 7 -4 564.3 7.62
 1 -7 4 547.17 7.12
 -1 7 -4 566.85 9.32
 1 -7 4 547.09 9.14
 1 7 4 538.48 9.73
 -1 -7 -5 324.09 7.57
 1 -7 5 326.11 5.94
 1 7 5 335.92 6.94
 -1 -7 -5 333.85 6.64
 1 -7 5 331.89 7.57
 1 7 5 318.81 8.01
 -1 7 -5 336.06 6.33
 -1 7 -5 326.58 7.42
 1 7 6 130.22 5.71
 1 -7 6 120.26 4.23
 1 7 6 108.9 4.36
 -1 -7 -6 114.55 4.29
 -1 7 -6 123.59 4.38
 1 -7 7 301 7.8
 1 7 7 294.48 6.73
 1 7 7 295 8.5
 -1 7 -7 314.37 6.93
 1 -7 7 305.2 6.68
 -1 -7 -7 294.99 6.52
 1 7 8 2.29 2.16
 -1 7 -8 3.09 2.39
 1 -7 8 3.04 3.04
 -1 -7 -8 1.93 2.18
 1 -7 8 1.9 2.32
 1 7 8 5.58 3.32
 -1 7 -9 168.61 5.91
 -1 -7 -9 192.16 5.61
 1 7 9 185.71 7.46
 1 -7 9 190.79 6.1
 1 -7 9 183.47 6.73
 1 7 10 51.06 4.99
 1 -7 10 58.92 4.21
 -1 7 -10 56.4 4.16
 1 -7 10 57.92 4.54
 -1 -7 -10 56.53 3.68
 -1 -7 -11 192.12 5.92
 1 -7 11 195.98 7.29
 1 -7 11 195.18 6.69
 1 -7 12 263.59 8.43
 -1 -7 -12 278.26 7.34
 1 7 12 274.96 9.88
 1 -7 13 247.18 8.49
 1 -7 13 243.96 8.2
 1 7 13 252.28 9.92
 1 7 14 274.78 10.54
 1 -7 14 286.62 8.94
 1 7 14 276.18 7.8
 1 -7 14 253.11 8.79
 1 -7 15 13.21 4.29
 1 -7 15 13.11 3.89
 1 7 15 12.36 3.13
 1 7 15 11.82 4.64
 1 7 16 534.67 14.93
 1 7 16 502.61 10.84
 1 -7 16 491.18 12.44
 1 -7 16 497.62 12.38
 1 7 17 80.05 5.28
 1 7 17 74.16 7.22
 1 -7 17 82.25 6.25
 1 -7 17 76.11 6.12
 1 7 18 146.43 9.47
 1 -7 18 161.15 8.14
 1 -7 18 139.94 8.09
 1 7 18 150.25 6.83
 1 -7 19 61.27 6.08
 1 7 19 67.04 5.13
 1 7 19 55.9 7.19
 1 -7 19 51.72 6.13
 1 -7 20 23.08 5.5
 1 7 20 22.93 4.28
 1 -7 20 25.4 5.16
 1 7 21 116.7 6.82
 1 -7 21 133.7 8.66
 1 7 21 113.14 9.43
 1 -7 21 117.44 8.03
 1 -7 22 7.55 5.13
 1 7 22 18.33 6.57
 1 7 22 18.73 4.27
 1 -7 22 17.56 5.79
 1 -7 23 45.54 6.65
 1 7 23 40.88 5.27
 1 7 23 51.28 8.59
 1 -7 23 48.77 7.42
 1 7 24 57.52 5.83
 1 7 24 63.78 9.14
 1 -7 24 66.37 7.84
 1 -7 24 69.49 7.39
 1 7 25 105.86 7.59
 1 -7 25 85.32 8.95
 1 -7 25 94.97 8.5
 1 7 25 80.24 9.92
 1 7 26 30.84 8.83
 1 -7 26 34.06 6.95
 1 -7 26 44.45 8.11
 1 -7 27 50.98 8.51
 1 7 27 63.59 10.04
 1 -7 27 48.83 7.84
 1 7 28 7.34 8.55
 1 -7 28 -12.61 7.58
 1 -7 28 9.71 6.72
 1 -7 29 71.73 9.12
 1 -7 29 40.07 9.09
 -1 -8 29 34.61 9.09
 -1 8 28 15.32 8.71
 -1 -8 28 7.55 7.65
 -1 -8 28 -1.39 5.62
 -1 -8 27 86.32 8.18
 -1 -8 27 77.95 9.88
 -1 -8 26 67.92 7.59
 -1 -8 26 85.65 9.43
 -1 8 26 56.66 9.56
 -1 -8 25 65.16 7.09
 -1 -8 25 77.63 8.96
 -1 8 25 81.86 10.07
 -1 -8 24 59.21 8.04
 -1 -8 24 59.22 6.78
 -1 8 24 70.61 9.38
 -1 8 23 81.34 9.08
 -1 -8 23 87.51 8.65
 -1 -8 23 79.61 7.17
 -1 -8 22 75.89 7.02
 -1 8 22 88.35 5.58
 -1 -8 22 76.56 8.05
 -1 -8 21 226.05 9.89
 -1 8 21 200.72 11.86
 -1 -8 21 217.26 10.89
 -1 8 21 185.38 7.19
 -1 -8 20 4.92 5.1
 -1 8 20 -1.56 3.1
 -1 -8 20 1.42 4.42
 -1 8 20 2.71 5.68
 -1 -8 19 204.63 8.93
 -1 -8 19 208.69 10.04
 -1 8 19 190.49 6.76
 -1 8 19 208.96 11.09
 -1 -8 18 13.31 4.62
 -1 -8 18 19.1 5.36
 -1 8 18 16.04 3.11
 -1 8 18 9.27 5.12
 -1 8 17 56.05 6.46
 -1 -8 17 58.46 6.01
 -1 8 17 54.18 3.91
 -1 -8 17 55.89 5.33
 -1 -8 16 36.9 5.1
 -1 -8 16 38.25 4.82
 -1 8 16 44.44 6.04
 -1 8 16 36 3.34
 -1 8 15 31.58 3.07
 -1 -8 15 29.41 4.89
 -1 -8 15 22.85 4.1
 -1 8 15 17.96 4.81
 -1 -8 14 18.34 4.42
 -1 -8 14 22.62 4
 -1 8 14 20.98 4.99
 -1 8 14 21.23 2.79
 -1 -8 13 44.58 4.5
 1 -8 -13 46.32 3.34
 -1 8 13 45.5 5.5
 -1 8 13 52.28 3.49
 -1 -8 12 203.61 7.34
 -1 8 12 220.11 9.02
 -1 -8 12 228.92 8.62
 1 -8 -12 245.14 6.03
 -1 8 12 196.08 5.66
 1 -8 -11 31.27 2.78
 -1 8 11 44.73 4.94
 -1 -8 11 34.35 4.4
 -1 -8 11 33.08 3.85
 -1 8 11 31.74 2.73
 -1 8 10 19.38 2.35
 -1 -8 10 21.25 3.76
 -1 -8 10 18.02 3.35
 -1 8 10 17.92 3.83
 1 -8 -10 18.1 2.41
 -1 -8 9 458.43 9.74
 -1 -8 9 448.52 10.21
 1 -8 -9 439.72 7.17
 -1 8 9 455.41 7.59
 -1 8 9 439.19 10.98
 1 -8 -8 6.69 1.99
 -1 -8 8 8.48 2.93
 -1 8 8 5.33 3.17
 -1 8 8 7.04 2.01
 -1 -8 8 7.29 3.13
 -1 -8 7 415.75 8.94
 1 -8 -7 402.3 6.73
 -1 8 7 392.65 9.41
 -1 -8 7 409.08 8.97
 -1 8 7 427.93 7.14
 1 8 -7 406.36 9.35
 -1 -8 6 197.65 6.35
 -1 8 6 224.47 5.29
 1 -8 -6 210.48 6.49
 1 8 -6 225.04 7.05
 -1 8 6 208.04 6.86
 1 -8 -6 213.6 5
 -1 -8 6 209.13 6.52
 -1 8 5 569.78 10.22
 1 8 -5 606.67 10.46
 1 -8 -5 583.86 7.98
 1 -8 -5 584.63 9.75
 -1 -8 5 599.85 10.11
 -1 -8 5 606.6 10.16
 -1 8 5 607.84 8.32
 1 -8 -4 92.56 3.68
 1 -8 -4 93.62 4.1
 1 8 -4 88.12 4.51
 -1 8 4 89.61 4.41
 -1 -8 4 91.48 4.46
 1 8 -4 84.47 4.32
 -1 8 4 97.86 3.78
 -1 -8 4 86.87 4.39
 1 8 -3 682.66 10.43
 1 8 -3 650.11 10.11
 1 -8 -3 661.83 8.73
 -1 -8 3 696.02 10.55
 -1 8 3 683.33 8.92
 1 -8 -3 678.65 9.33
 -1 8 3 662.47 9.88
 1 8 -3 678.52 9.68
 1 8 -2 1850.73 16.58
 -1 -8 2 1883.08 16.54
 1 8 -2 1855.5 15.66
 -1 8 2 1854.2 14.71
 1 -8 -2 1873.49 14.53
 -1 8 2 1822.6 15.13
 1 8 -2 1836.79 16.25
 1 -8 -2 1835.12 14.42
 -1 -8 1 334.8 7.18
 1 8 -1 326.29 7.13
 -1 8 1 325.44 6.43
 1 -8 -1 350.27 6.3
 1 8 -1 342.53 7.53
 1 8 -1 339.64 7.12
 1 -8 -1 339.16 6.72
 -1 8 1 329.94 6.71
 1 8 0 556.9 8.93
 -1 8 0 559.98 8.63
 1 8 0 542.72 8.96
 1 -8 0 532.94 8.47
 -1 -8 0 531.44 8.64
 -1 -8 0 552.72 8.64
 1 -8 0 549.42 7.31
 -1 8 0 533.27 7.49
 1 8 1 795.68 10.64
 -1 8 -1 815.01 10.62
 1 8 1 808.41 11
 -1 -8 -1 821.4 10.6
 -1 -8 -1 802.54 10.53
 -1 8 -1 820.24 8.93
 1 -8 1 828.45 10.6
 -1 8 -2 198.29 4.55
 1 8 2 199.03 6.05
 -1 8 -2 202.48 5.9
 -1 8 -2 205.58 4.84
 -1 -8 -2 184.46 5.42
 1 -8 2 203.58 5.94
 -1 -8 -2 190 5.56
 1 8 2 194.54 5.64
 -1 8 -3 1375.69 14.45
 1 -8 3 1388.08 14.58
 1 8 3 1366.84 15.13
 -1 8 -3 1407.17 12.22
 -1 8 -3 1399.99 11.15
 1 8 3 1384.38 13.88
 -1 -8 -3 1376.05 13.4
 -1 -8 -3 1365.25 14.38
 -1 -8 -4 701.98 10.89
 -1 8 -4 771.53 9.44
 1 -8 4 742.5 11.13
 -1 8 -4 747.99 11.24
 -1 -8 -4 726.76 9.95
 1 8 4 766.59 11.94
 1 8 4 728.85 10.41
 -1 8 -5 290.77 6.23
 1 8 5 269.74 7.6
 -1 -8 -5 273.26 6.35
 1 8 5 272.45 6.67
 1 -8 5 270.44 7.3
 1 -8 5 278.24 5.77
 1 -8 6 33.35 3.78
 -1 -8 -6 33.44 3.05
 1 8 6 29.9 3.96
 1 8 6 26.9 3.01
 -1 8 -6 29.31 2.86
 1 -8 6 32.02 3.02
 -1 -8 -7 110.51 4.44
 1 -8 7 109.53 4.37
 1 -8 7 97.97 5.19
 -1 8 -7 112.46 4.67
 1 8 7 108.08 5.76
 1 -8 8 382.78 9.26
 1 -8 8 404.55 8.09
 1 8 8 395.45 10.18
 -1 8 -8 393.2 8.39
 -1 -8 -9 3.96 2.42
 1 -8 9 6.26 2.8
 -1 8 -9 4.83 2.67
 1 -8 9 7.48 3.13
 1 8 9 3.82 3.33
 -1 -8 -10 51.71 3.66
 -1 8 -10 61.68 4.34
 1 -8 10 60.07 4.72
 1 -8 10 64.96 4.29
 1 8 10 65.06 5.38
 1 -8 11 36.03 4.3
 1 -8 11 35.17 4.23
 -1 -8 -11 37.67 3.6
 1 8 11 47.88 5.27
 1 -8 12 110.16 6.26
 -1 -8 -12 117.02 5.51
 1 -8 12 116.32 6.36
 1 8 12 113.89 7.38
 -1 -8 -13 14.09 3.09
 1 8 13 21.54 4.59
 1 -8 13 24.05 3.85
 1 -8 13 17.32 4
 1 -8 14 6.16 3.72
 1 8 14 0.33 4.36
 1 -8 14 1.2 3.5
 1 -8 15 43.53 5.02
 1 -8 15 47.05 5.04
 1 8 15 34.61 5.56
 1 8 15 39.24 4.02
 1 -8 16 16.52 4.28
 1 -8 16 23.68 4.73
 1 8 16 16.45 3.59
 1 -8 17 26.98 4.85
 1 -8 17 20.41 4.63
 1 8 17 18.13 3.64
 1 8 17 26.25 5.78
 1 8 18 83.65 5.55
 1 -8 18 78.32 6.66
 1 -8 18 76.74 6.6
 1 8 18 83.08 7.88
 1 -8 19 59.59 6.42
 1 8 19 38.46 7.03
 1 8 19 54.31 5.07
 1 -8 19 53.76 6.33
 1 -8 20 45.2 6.01
 1 -8 20 46.14 6.07
 1 8 20 53.91 7.61
 1 8 20 39.31 4.83
 1 -8 21 42.17 6.42
 1 -8 21 43.31 6.34
 1 8 21 41.98 5.04
 1 8 21 44.55 7.65
 1 -8 22 43 6.89
 1 -8 22 52.46 6.57
 1 8 22 57.53 5.57
 1 8 22 53.6 8.37
 1 -8 23 37.3 6.52
 1 8 23 39.57 5.25
 1 8 23 33.28 7.74
 1 -8 23 35.89 6.61
 1 8 24 -1.25 4.12
 1 -8 24 8.7 5.66
 1 -8 24 9.76 6.06
 1 8 24 3.12 7.04
 1 8 25 44.24 9.14
 1 8 25 37.54 5.79
 1 -8 25 47.08 7.32
 1 -8 25 38.37 7.53
 1 -8 26 0.19 6.23
 1 -8 26 12.24 6.25
 1 8 26 8.24 7.7
 1 8 27 32.41 9.61
 1 -8 27 32.26 7.29
 1 -8 27 38.75 8.23
 1 -8 28 21.44 7.88
 1 -8 28 30.49 7.59
 1 -8 29 7.62 7.12
 -1 -9 29 18.25 8.17
 -1 -9 28 49.72 7.63
 -1 -9 28 52.33 8.99
 -1 -9 27 -4.23 5.75
 -1 9 27 -5.21 8.27
 -1 -9 27 -8.22 6.9
 -1 -9 26 -2.49 5.78
 -1 -9 26 18.35 7.61
 -1 9 26 7.35 7.74
 -1 9 25 9.29 7.56
 -1 -9 25 22.22 6.23
 -1 -9 25 9.12 6.72
 -1 -9 24 10.1 6.32
 -1 -9 24 22.83 5.91
 -1 9 24 4.89 7.02
 -1 9 23 9.4 7.25
 -1 -9 23 3.37 6.21
 -1 -9 23 5.13 5.1
 -1 -9 22 35.48 6.85
 -1 9 22 45.29 4.55
 -1 9 22 51.01 8.27
 -1 -9 22 41.2 6.24
 -1 -9 21 37.11 6.05
 -1 9 21 40.15 4.49
 -1 9 21 36.43 7.8
 -1 -9 21 26.93 6.67
 -1 9 20 215.15 7.43
 -1 -9 20 223.68 9.8
 -1 -9 20 224.3 10.66
 -1 9 20 220.75 12.16
 -1 -9 19 24.99 5.16
 -1 9 19 24.49 6.57
 -1 -9 19 27.24 5.94
 -1 9 19 30.64 3.78
 -1 -9 18 60.19 5.93
 -1 9 18 74.9 4.6
 -1 -9 18 70.71 6.63
 -1 9 18 63.32 7.43
 -1 -9 17 75.82 6.6
 -1 -9 17 77.78 6.19
 -1 9 17 87.4 4.78
 -1 9 17 78.36 7.84
 -1 -9 16 141.62 7.71
 -1 -9 16 131.49 7.04
 -1 9 16 151.11 9
 -1 9 16 141.6 5.49
 -1 -9 15 6.67 4.14
 -1 9 15 1.99 2.39
 -1 -9 15 4.55 3.56
 -1 9 15 0.75 4.44
 -1 -9 14 104.46 6.63
 -1 9 14 106.81 7.53
 -1 -9 14 109.49 6.31
 -1 -9 13 38.67 4.72
 -1 9 13 36.47 5.19
 1 -9 -13 39.23 3.36
 -1 -9 13 43.36 4.73
 -1 -9 12 -6.94 4.53
 -1 9 12 -2.75 4.25
 -1 -9 12 -0.85 3.16
 -1 -9 11 3.99 4.18
 -1 9 11 7.01 2.25
 -1 -9 11 7.48 3.28
 1 -9 -11 18.36 3.09
 -1 9 11 6 3.91
 -1 -9 10 62.86 4.98
 -1 9 10 74.47 3.73
 1 -9 -10 72.97 3.62
 -1 9 10 70.07 5.47
 -1 -9 10 79.81 5.09
 1 -9 -9 290.49 6.29
 -1 -9 9 305.11 8.64
 -1 -9 9 303.59 8.46
 -1 9 9 297.44 6.64
 -1 9 9 319.85 9.67
 -1 9 8 668.18 12.99
 1 -9 -8 669.61 9.18
 -1 9 8 683.94 9.59
 -1 -9 8 699.77 12.14
 1 -9 -7 12.49 2.26
 -1 9 7 13.6 2.28
 -1 -9 7 10.37 3
 -1 -9 7 15.49 3.2
 -1 9 7 14.99 3.42
 1 -9 -6 122.08 4.29
 -1 9 6 133.2 4.58
 -1 -9 6 121.59 5.39
 -1 9 6 129.43 5.86
 1 -9 -5 408.97 7.2
 -1 9 5 386.57 9.01
 -1 9 5 409.66 7.52
 1 -9 -5 389.83 8.32
 -1 -9 5 408.25 8.96
 -1 -9 5 403.25 8.74
 1 9 -5 397.01 9.01
 1 9 -4 267.94 7.37
 -1 -9 4 275.26 7.4
 1 -9 -4 272.77 6.13
 1 9 -4 269.91 6.72
 -1 9 4 266.95 6.24
 1 -9 -4 269.12 6.81
 -1 9 4 267.78 7.25
 -1 9 3 744.2 10
 1 9 -3 728.38 11.42
 1 -9 -3 748.48 9.74
 -1 9 3 750.7 11
 1 9 -3 760.9 10.77
 1 -9 -3 751.29 10.21
 1 -9 -2 3.8 2.36
 -1 9 2 2.91 2.38
 1 -9 -2 1.76 2.07
 -1 -9 2 4.45 2.72
 1 9 -2 3.34 2.43
 1 9 -2 3.32 2.64
 -1 9 2 2.51 2.34
 1 9 -1 1070.71 13.57
 -1 9 1 992.94 12.03
 -1 9 1 1026.32 11.73
 -1 -9 1 1034.4 12.8
 1 -9 -1 1035.13 11.05
 1 -9 -1 1019.02 11.98
 1 9 -1 1032.75 12.72
 1 9 0 192.66 6.04
 -1 -9 0 198.16 5.88
 1 9 0 202.65 6.08
 1 -9 0 204.65 5.93
 -1 9 0 206.86 6.02
 -1 9 0 205.67 5.29
 1 -9 0 210.12 5.11
 -1 -9 0 210.48 6.16
 1 9 1 175.5 6.08
 -1 9 -1 169.93 4.82
 -1 -9 -1 169.88 5.69
 -1 -9 -1 182.02 5.87
 1 -9 1 175.98 5.69
 1 9 1 155.75 5.61
 -1 9 -1 168.23 5.79
 1 9 2 1574.53 16.35
 -1 -9 -2 1478.14 15.35
 -1 -9 -2 1575.6 15.19
 1 9 2 1503.44 15.39
 -1 9 -2 1545.56 12.86
 -1 9 -2 1580.18 13.62
 1 -9 2 1589.45 15.92
 -1 9 -2 1529.57 15.82
 1 9 3 729.72 11.81
 -1 -9 -3 739.53 10.58
 -1 9 -3 710.5 8.77
 -1 9 -3 759.73 9.72
 1 -9 3 740.39 11.42
 -1 9 -4 1220.86 12.5
 -1 -9 -4 1191.41 13.23
 -1 9 -4 1205.01 11.34
 1 9 4 1172.86 15.26
 1 -9 5 263.61 7.57
 1 9 5 257.86 7.95
 -1 -9 -5 262.09 6.59
 -1 9 -5 262.81 6.36
 1 9 6 852.8 14.09
 1 -9 6 849.42 10.53
 1 -9 6 884.84 13.36
 -1 9 -6 872.78 11.46
 -1 9 -7 641.17 10.25
 -1 -9 -7 642.15 10.09
 1 9 7 643.96 12.74
 1 -9 7 621.29 9.59
 -1 -9 -8 182.19 5.74
 -1 9 -8 184.89 6.18
 1 -9 8 179.88 6.85
 1 -9 8 178.72 5.74
 1 9 8 180.03 7.43
 -1 -9 -9 53.81 3.69
 -1 9 -9 52.92 4.17
 1 -9 9 44.36 3.82
 1 9 9 49.56 4.97
 1 -9 9 52.45 4.47
 1 -9 10 93.69 5.1
 1 -9 10 98.49 5.69
 1 9 10 97.86 6.28
 -1 -9 -10 91.57 4.59
 1 -9 11 93.03 6.01
 -1 -9 -11 102.58 5.34
 1 -9 11 85.09 5.6
 1 9 11 89.45 6.74
 1 -9 12 13.04 3.62
 1 -9 12 3.98 3.14
 1 9 12 4.4 3.99
 -1 -9 -12 4.52 2.77
 -1 -9 -13 71.87 4.61
 1 9 13 60.18 6.01
 1 -9 13 65.21 5.38
 1 -9 13 63.42 5.04
 1 9 14 203.9 9.64
 1 -9 14 202.36 7.79
 -1 -9 -14 216.17 7.03
 1 -9 14 208.59 8.57
 1 -9 15 100.44 6.61
 1 9 15 102.14 7.54
 1 -9 15 108.23 6.31
 1 9 16 16.83 5.52
 1 -9 16 24.19 4.49
 1 9 16 23.87 3.61
 1 -9 16 24.42 4.66
 1 9 17 43.02 4.43
 1 -9 17 43.45 5.43
 1 -9 17 39.37 5.37
 1 9 17 31.14 6.2
 1 9 18 0.87 3.37
 1 -9 18 -0.17 4.34
 1 -9 18 0.83 4.49
 1 9 18 0.7 5.39
 1 9 19 190.94 7.9
 1 -9 19 212.23 9.91
 1 -9 19 205.95 9.61
 1 9 19 203.04 11.27
 1 9 20 3.77 3.63
 1 -9 20 2.56 4.81
 1 9 20 0.67 6.15
 1 -9 20 5.41 4.77
 1 -9 21 19.85 5.44
 1 9 21 25.52 4.26
 1 9 21 11.78 6.24
 1 -9 21 18.84 5.63
 1 9 22 43.87 5.38
 1 -9 22 39.71 6.39
 1 9 22 43.64 8.13
 1 -9 22 37.33 6.74
 1 -9 23 68.01 7.52
 1 9 23 84.89 6.61
 1 -9 23 75.7 8.08
 1 9 23 63.36 9.07
 1 -9 24 117.25 9.62
 1 9 24 120.08 7.7
 1 9 24 143.99 12.04
 1 -9 24 116.89 9.2
 1 -9 25 18.5 6.94
 1 -9 25 12.69 6.38
 1 9 25 12.13 7.98
 1 9 26 204.44 14.32
 1 -9 26 202.67 11.72
 1 -9 26 191.04 11.92
 1 -9 27 31.86 7.85
 1 -9 27 41.22 7.82
 1 9 27 24.43 9.16
 1 -9 28 76.57 9.16
 -1 -10 29 -7.34 7.92
 -1 -10 28 35.84 8.56
 -1 -10 28 42.07 7.88
 -1 -10 27 8.66 7.14
 -1 -10 27 18.01 6.35
 -1 10 27 21.2 9.08
 -1 -10 26 129.28 10.78
 -1 10 26 161.75 12.98
 -1 -10 26 138.51 9.71
 -1 -10 25 4.18 6.49
 -1 -10 25 0.37 5.69
 -1 10 25 16.28 7.83
 -1 -10 24 348.63 13.27
 -1 -10 24 365 14.69
 -1 10 24 351.43 16.5
 -1 -10 23 38.26 6.5
 -1 10 23 37.05 8.41
 -1 -10 23 23.47 6.68
 -1 -10 22 204.44 11.16
 -1 -10 22 207.51 10.32
 -1 10 22 231.42 13.35
 -1 -10 21 53.98 6.69
 -1 10 21 46.78 8.12
 -1 -10 21 52.45 7.29
 -1 10 21 50.18 4.67
 -1 -10 20 196.88 10.32
 -1 -10 20 198.5 9.74
 -1 10 20 220.7 12.4
 -1 10 20 190.24 7.2
 -1 -10 19 47.82 6.03
 -1 -10 19 40.23 6.08
 -1 10 19 46.29 7.29
 -1 10 19 52.25 4.47
 -1 -10 18 36.14 5.96
 -1 10 18 44.46 7.1
 -1 10 18 35.27 3.86
 -1 -10 18 39.9 5.44
 -1 -10 17 -2.32 4.04
 -1 10 17 3.97 2.79
 -1 -10 17 -3.84 4.53
 -1 10 17 2.9 5.21
 -1 10 16 80.74 4.56
 -1 10 16 78.82 7.5
 -1 -10 16 71.06 6.01
 -1 -10 16 78.48 6.58
 -1 -10 15 33.49 5.2
 -1 10 15 29.35 5.53
 -1 -10 15 26.57 4.52
 -1 -10 14 7.32 4.23
 -1 10 14 0.5 4.34
 -1 -10 14 3.99 3.81
 1 -10 -14 8.28 2.9
 -1 -10 13 227.74 8.38
 1 -10 -13 246.36 6.6
 -1 -10 13 235.91 8.96
 -1 10 13 215.77 9.51
 -1 10 12 -4.76 4.44
 -1 -10 12 -2.32 3.83
 -1 -10 12 -1.22 3.43
 1 -10 -12 -2.88 2.41
 -1 -10 11 4.05 3.47
 1 -10 -11 -0.55 2.71
 -1 10 11 2.1 3.8
 -1 -10 11 -2.1 4.15
 -1 10 10 20.17 4.23
 -1 -10 10 26.29 4.12
 -1 -10 10 27.46 4.95
 1 -10 -9 6.13 2.34
 -1 10 9 14.03 2.56
 -1 10 9 12.8 3.7
 -1 -10 9 5.66 3.28
 -1 -10 9 13.59 3.74
 -1 -10 8 297.17 8.44
 1 -10 -8 295.66 6.55
 -1 10 8 267.05 8.81
 -1 10 8 273.39 6.77
 -1 -10 8 287.34 8.32
 -1 10 7 99.99 4.47
 -1 -10 7 101.95 5.42
 1 -10 -7 107.12 4.42
 -1 -10 7 110.64 5.65
 -1 10 7 99.56 5.8
 -1 -10 6 339.77 8.53
 -1 10 6 336.69 7.24
 1 -10 -6 335.07 6.91
 -1 -10 6 337.43 8.74
 -1 10 6 335.92 9.16
 1 -10 -5 230.35 5.96
 -1 -10 5 236.02 7.42
 -1 10 5 228.75 7.33
 -1 10 5 209.24 5.97
 1 -10 -4 1116.96 13.68
 -1 10 4 1130.02 12.94
 -1 -10 4 1201.37 15.24
 1 10 -4 1168.18 14.05
 -1 10 4 1179.23 15.05
 1 -10 -4 1196.16 12.82
 1 10 -3 66.64 4.07
 -1 10 3 61.69 4.06
 -1 -10 3 64.01 4.45
 1 -10 -3 61.81 3.81
 1 -10 -3 59.09 3.65
 -1 10 3 51.83 3.67
 1 10 -2 538.27 9.71
 1 -10 -2 540.61 9.12
 -1 10 2 532.03 9.35
 -1 10 2 556.3 9.59
 1 -10 -2 560.7 9.16
 1 10 -1 3.79 2.84
 -1 10 1 6.44 2.54
 -1 10 1 0.51 2.62
 1 -10 -1 4.78 2.82
 -1 -10 1 3.05 2.89
 1 -10 -1 6.67 2.37
 -1 10 0 1405.21 13.85
 1 -10 0 1414.63 15.21
 -1 -10 0 1454.26 15.76
 1 10 0 1415.56 15.84
 1 -10 0 1420.54 13.29
 -1 -10 -1 58.85 4.06
 1 10 1 58.12 4.14
 1 -10 1 51.13 4.06
 -1 10 -1 60.46 3.45
 1 -10 2 89.38 4.73
 -1 -10 -2 85.8 4.38
 -1 10 -2 81.15 3.72
 -1 10 -2 85.12 3.96
 1 10 2 75.56 4.57
 -1 10 -3 16.42 2.7
 1 -10 3 14.98 3.29
 1 10 3 14.91 3.29
 -1 10 -3 15.88 2.38
 -1 -10 -3 21.22 3.14
 -1 -10 -4 437.55 8.64
 1 10 4 423.63 9.86
 1 -10 4 428.27 9.49
 -1 10 -4 424.87 8.02
 -1 10 -4 409.16 7.19
 1 -10 5 10.69 3.21
 -1 10 -5 12.95 2.58
 -1 -10 -5 8.91 2.75
 -1 10 -5 9.63 2.1
 1 10 5 14.09 3.49
 -1 10 -6 0.02 2.26
 1 -10 6 1.79 3.02
 -1 -10 -6 2.31 2.42
 1 10 6 2.81 3.07
 -1 10 -7 11.48 2.7
 1 -10 7 8.6 3.28
 1 10 7 13.89 3.8
 1 -10 7 13.93 2.81
 -1 -10 -7 9.43 2.73
 -1 10 -8 4.07 2.74
 1 -10 8 0.39 3.17
 -1 -10 -8 -0.9 2.49
 1 -10 8 2.81 2.51
 1 10 8 2.71 3.28
 -1 -10 -9 39.3 3.73
 -1 10 -9 44.05 4.04
 1 -10 9 44.35 4.63
 1 -10 9 37.99 3.95
 1 10 9 36.56 4.73
 1 -10 10 124.49 6.64
 1 -10 10 121.54 5.95
 1 10 10 116.16 7.22
 -1 -10 -11 -1.65 2.97
 1 -10 11 0.24 3.53
 1 10 11 -4.77 4.39
 1 -10 11 -3.02 3.43
 1 -10 12 8.8 3.73
 1 -10 12 3.9 3.37
 -1 -10 -12 0.17 2.79
 1 10 12 0.14 3.92
 1 -10 13 3.45 3.64
 1 -10 13 -1.59 3.57
 -1 -10 -13 1.35 2.81
 1 10 13 2.1 4.25
 -1 -10 -14 19.31 3.51
 1 10 14 16.1 4.82
 1 -10 14 17.88 4.31
 1 -10 14 16.22 4.1
 1 10 15 9.48 5.03
 1 -10 15 7.29 4.06
 -1 -10 -15 7.49 3.3
 1 -10 15 15.87 4.03
 1 -10 16 24.78 4.78
 1 -10 16 27.04 4.79
 1 10 16 18.54 5.54
 1 -10 17 5.23 4.25
 1 10 17 5.26 5.59
 1 -10 17 4.36 4.33
 1 10 17 1.92 3.07
 1 -10 18 60.81 6.2
 1 -10 18 60.22 6.44
 1 10 18 62.75 5.24
 1 10 18 46.83 7.3
 1 -10 19 24.57 5.47
 1 10 19 15.04 3.99
 1 10 19 12.41 5.94
 1 -10 19 13.59 4.98
 1 -10 20 91.86 7.74
 1 -10 20 97.61 7.7
 1 10 20 78.34 8.57
 1 10 20 85.24 6.04
 1 10 21 11.99 6.87
 1 -10 21 8.46 5.36
 1 -10 21 0.42 5.28
 1 10 21 -6.94 3.87
 1 10 22 39.26 5.31
 1 -10 22 38.27 6.65
 1 -10 22 33.45 6.38
 1 10 22 32.64 8.13
 1 -10 23 20.46 6.1
 1 10 23 32.81 5.25
 1 10 23 37.95 8.36
 1 -10 23 43.35 7.12
 1 10 24 55.34 6.14
 1 10 24 66.7 10.1
 1 -10 24 47.76 7.39
 1 -10 24 57 7.87
 1 10 25 18.51 8.71
 1 -10 25 15.89 6.79
 1 -10 25 15.71 6.7
 1 -10 26 -0.88 6.29
 1 -10 26 3.69 6.36
 1 10 26 6.85 8.45
 1 -10 27 34.02 7.94
 1 -10 28 -8.01 7.07
 -1 -11 28 11.36 6.95
 -1 -11 28 7.62 6.95
 -1 -11 27 1.45 6
 -1 -11 27 -2.54 6.87
 -1 11 26 11.16 7.92
 -1 -11 26 7.4 6.25
 -1 -11 26 19.97 7.38
 -1 -11 25 3.96 5.84
 -1 11 25 -3.27 7.74
 -1 -11 25 18.15 7.03
 -1 -11 24 25.89 6.44
 -1 11 24 7.06 7.72
 -1 -11 24 12.11 6.46
 -1 11 23 -4.27 7.53
 -1 -11 23 -11.29 6.48
 -1 -11 23 -6.67 5.59
 -1 -11 22 110.33 8.57
 -1 -11 22 118.47 9.34
 -1 11 22 118.14 10.94
 -1 -11 21 2.17 5.08
 -1 11 21 1.09 3.31
 -1 -11 21 -7.51 6.1
 -1 11 21 7.49 6.91
 -1 -11 20 275.3 11.16
 -1 -11 20 305.49 12.41
 -1 11 20 270.78 8.44
 -1 11 20 292.68 13.85
 -1 -11 19 2.1 5.4
 -1 11 19 13.81 3.64
 -1 -11 19 15.26 5.13
 -1 11 19 12.76 6.31
 -1 -11 18 439.32 13.02
 -1 11 18 448.05 15.67
 -1 -11 18 452.71 13.76
 -1 11 18 469.45 10.31
 -1 11 17 -3.06 5.9
 -1 11 17 2.15 3.14
 -1 -11 17 3.47 4.57
 -1 -11 17 7.96 5.16
 -1 11 16 622.48 17.06
 -1 -11 16 607.49 14.31
 -1 -11 16 651.7 15.36
 -1 -11 15 2.92 4.4
 -1 -11 15 0.54 4.22
 -1 11 15 1.04 4.92
 1 -11 -15 -3.85 3.21
 -1 11 14 379.84 12.85
 -1 -11 14 403.54 11.54
 -1 -11 14 394.52 11.27
 -1 -11 13 51.06 5.26
 1 -11 -13 56.57 4.06
 -1 -11 13 56.35 5.52
 -1 11 13 60.84 6.28
 -1 11 12 168.79 8.65
 1 -11 -12 187.57 5.98
 -1 -11 12 175.8 7.86
 -1 -11 12 169.78 7.61
 -1 11 11 8.46 4.31
 1 -11 -11 18.39 2.9
 -1 -11 11 7.51 3.86
 -1 -11 11 11.42 3.66
 -1 -11 10 2.08 3.99
 1 -11 -10 -2.53 2.72
 -1 -11 10 5.19 3.38
 -1 11 10 9.16 4.05
 -1 -11 9 155.17 6.95
 -1 -11 9 181.82 7.63
 -1 11 9 155.21 7.61
 1 -11 -9 180.12 5.91
 -1 -11 8 0.89 3.1
 -1 -11 8 -6.25 3.81
 1 -11 -8 -4.67 2.72
 -1 -11 7 55.53 4.72
 -1 -11 7 54.63 4.52
 -1 11 7 66.92 5.08
 1 -11 -7 58.14 3.66
 1 -11 -6 68.97 3.88
 -1 11 6 74.68 5.21
 -1 -11 6 82.06 5.14
 1 11 -5 173.6 6.19
 -1 11 5 183.81 6.98
 1 -11 -5 184.36 5.67
 -1 -11 5 175.86 6.72
 -1 -11 4 90 5.14
 1 11 -4 82.67 4.53
 1 -11 -4 97.99 4.5
 -1 11 4 93.91 5.09
 1 11 -3 276.74 7.43
 1 -11 -3 274.25 6.91
 -1 -11 3 288.82 8.1
 -1 11 3 274.38 7.55
 -1 -11 2 7.22 3.14
 -1 11 2 7.04 2.82
 1 -11 -2 6.72 2.52
 1 11 -2 5.29 2.74
 1 -11 -2 8.12 2.68
 -1 -11 1 139.12 5.64
 1 11 -1 131.84 5.54
 1 -11 -1 120 4.72
 1 -11 -1 129 5.29
 -1 11 1 122.64 5
 -1 11 0 345.63 7.51
 1 -11 0 333.11 8.07
 -1 -11 0 358.62 8.47
 1 -11 0 338.94 7.15
 1 11 0 343.87 8.44
 1 -11 1 14.54 3.13
 -1 11 -1 18.27 2.73
 1 11 1 17.84 3.33
 -1 -11 -1 22.04 3.41
 -1 -11 -2 433.59 9.06
 -1 11 -2 437.76 8.42
 -1 11 -2 430.84 7.92
 1 -11 2 427.94 9.33
 1 11 2 415.66 9.58
 1 -11 3 55.9 4.49
 1 11 3 53.53 4.6
 -1 11 -3 50.2 3.8
 -1 -11 -3 52.69 4.12
 -1 11 -3 48.35 3.43
 1 -11 4 1607.6 18.17
 -1 11 -4 1652.29 16.35
 -1 11 -4 1611.44 14.75
 1 11 4 1620.39 19.3
 -1 -11 -4 1634.96 16.97
 -1 -11 -5 49.55 4.01
 -1 11 -5 45.02 3.81
 -1 11 -5 39.97 3.15
 1 11 5 49.79 4.94
 1 -11 6 786.95 13.53
 -1 11 -6 791.73 11.91
 -1 11 -6 800.09 10.77
 -1 -11 -6 770.88 11.71
 1 11 6 782.17 14.26
 -1 11 -7 16.96 3.13
 1 -11 7 18.28 3.88
 -1 -11 -7 10.85 3.11
 1 11 7 14.97 4.11
 1 -11 8 359.97 8.46
 1 11 8 345.51 10.61
 -1 11 -8 332.75 8.46
 -1 -11 -8 365.01 8.51
 1 -11 8 325.64 9.39
 -1 -11 -9 21.01 4.19
 1 -11 9 16.27 4.54
 1 -11 9 2.09 3.34
 1 11 9 7.99 4.42
 1 -11 10 143.55 6.13
 -1 -11 -10 135.75 5.78
 1 11 10 143.38 7.8
 1 -11 10 140.2 7.01
 1 11 11 35.91 5.11
 1 -11 11 41.21 4.33
 -1 -11 -11 38.43 3.97
 1 -11 11 26.56 4.34
 1 -11 12 78.7 5.36
 1 11 12 77.49 6.56
 -1 -11 -12 82.32 4.84
 1 -11 12 71.89 5.8
 -1 -11 -13 14.98 3.4
 1 -11 13 20.71 4.62
 1 -11 13 12.87 3.79
 1 11 13 13.51 4.85
 -1 -11 -14 -4.31 3.17
 1 -11 14 7.03 3.97
 1 -11 14 2.93 4.04
 1 11 14 0.47 4.35
 1 -11 15 240.97 9.06
 -1 -11 -15 243.08 7.99
 1 -11 15 219.23 9.27
 1 -11 16 0.48 4.1
 1 -11 16 -0.53 4.42
 1 11 16 -5.33 5.23
 1 -11 17 3.94 4.27
 1 11 17 0.65 3.16
 1 -11 17 0.75 4.41
 1 11 17 5.8 5.5
 1 11 18 20.13 4.06
 1 11 18 24.95 6.6
 1 -11 18 19.11 5.26
 1 -11 18 17.82 5.06
 1 11 19 27.99 4.37
 1 -11 19 18.97 5.38
 1 11 19 14.36 6.35
 1 -11 19 24.53 5.34
 1 11 20 51.37 5.29
 1 -11 20 49.65 6.75
 1 11 20 36.79 7.26
 1 -11 20 39.27 6.32
 1 -11 21 -5.53 5.53
 1 11 21 -0.17 3.66
 1 11 21 1.18 6.31
 1 -11 21 0.49 5.33
 1 -11 22 78.98 7.92
 1 11 22 78.73 6.3
 1 11 22 93.92 9.99
 1 -11 22 89.35 8.26
 1 11 23 18.37 4.73
 1 -11 23 23.65 6.57
 1 -11 23 10.38 5.95
 1 11 23 27.63 8.06
 1 -11 24 128.58 9.88
 1 -11 24 120.61 9.45
 1 11 24 129.31 11.98
 1 -11 25 6.04 6.26
 1 11 25 -8.99 8.4
 1 -11 25 -2.87 6.1
 1 11 26 119.33 12.48
 1 -11 26 101.99 9.71
 1 -11 27 -2.39 6.7
 -1 -12 28 4.43 7.36
 -1 -12 28 16.19 7.17
 -1 -12 27 14.76 6.71
 -1 -12 27 2.97 7.21
 -1 -12 26 89.76 9.13
 -1 -12 26 99.14 10.36
 -1 12 26 85.59 11.08
 -1 -12 25 11.41 6.83
 -1 -12 25 -1.51 5.79
 -1 12 25 0.09 7.75
 -1 -12 24 117.7 9.93
 -1 12 24 109.17 11.58
 -1 -12 24 100.68 8.91
 -1 -12 23 15.25 6.75
 -1 -12 23 21.84 6.22
 -1 12 23 18.33 7.67
 -1 -12 22 265.7 11.96
 -1 -12 22 261.25 12.58
 -1 12 22 252.25 14.18
 -1 12 21 30.78 8.02
 -1 -12 21 7.48 5.6
 -1 -12 21 19.49 6.69
 -1 -12 20 132.74 8.78
 -1 -12 20 127.77 8.97
 -1 12 20 122.01 10.38
 -1 12 20 127.9 6.26
 -1 12 19 98.33 9.34
 -1 -12 19 105.85 8.26
 -1 12 19 95.28 5.67
 -1 -12 19 97.62 7.78
 -1 12 18 53.54 7.7
 -1 -12 18 49.5 6.71
 -1 12 18 49.74 4.52
 -1 -12 18 54.77 6.56
 -1 -12 17 392.14 12.45
 -1 12 17 396.19 14.72
 -1 -12 17 400.76 12.99
 1 -12 -16 21.27 3.99
 -1 -12 16 28.14 5.73
 -1 -12 16 13.49 5.23
 -1 12 16 13.68 5.94
 -1 -12 15 641.24 15.07
 -1 12 15 638.49 17.25
 1 -12 -15 674.24 11.6
 -1 -12 15 645.39 14.94
 -1 -12 14 88.64 6.8
 -1 -12 14 84.38 6.54
 -1 12 14 80.24 7.22
 1 -12 -14 86.44 4.9
 1 -12 -13 99.19 4.97
 -1 -12 13 85.06 6.41
 -1 12 13 90.13 7.5
 -1 -12 13 87.35 6.46
 -1 -12 12 184.04 8.17
 -1 -12 12 172.8 7.92
 1 -12 -12 196.94 6.35
 -1 12 12 180.4 9.12
 -1 12 11 351.34 11.54
 -1 -12 11 367.16 10.62
 -1 -12 11 356.66 10.39
 1 -12 -11 382.89 8.38
 1 -12 -10 2.39 2.8
 -1 -12 10 7.66 4.07
 -1 12 10 8.83 4.38
 -1 -12 10 4.76 3.87
 -1 -12 9 104.54 6.11
 1 -12 -9 111.13 4.95
 -1 12 9 95.42 6.37
 -1 -12 9 118.01 6.36
 -1 -12 8 34.06 4.68
 -1 -12 8 32.07 5.22
 -1 12 8 21.23 4.44
 1 -12 -8 30.16 3.75
 -1 -12 7 144.74 6.88
 -1 12 7 149.46 7.1
 -1 12 6 201.15 7.77
 1 -12 -6 172.97 5.96
 1 12 -6 190.12 6.73
 -1 -12 6 188.99 7.34
 -1 -12 5 12.69 3.42
 1 -12 -5 10.61 2.84
 -1 12 5 9.55 3.36
 1 12 -5 16.77 3.2
 1 -12 -4 149.33 5.56
 -1 -12 4 151.78 6.5
 -1 12 4 149.12 6.41
 1 12 -4 155.54 6.1
 1 12 -3 2.96 2.92
 -1 -12 3 7.28 3.3
 -1 12 3 1.99 2.68
 1 -12 -3 6.01 2.75
 -1 12 2 278.14 7.75
 -1 -12 2 289.08 8.23
 1 -12 -2 291.82 7.58
 1 12 -2 279.82 7.88
 -1 12 1 6.27 2.55
 1 12 -1 9.31 2.96
 -1 -12 1 9 3.11
 1 -12 -1 6.41 2.79
 1 -12 0 12.54 2.64
 1 12 0 10.6 3.08
 1 -12 0 9.9 2.99
 -1 -12 0 16.64 3.3
 -1 12 0 18.85 2.88
 1 12 1 92.38 5.26
 -1 12 -1 93.19 4.7
 -1 -12 -1 106.16 5.31
 1 -12 1 99.18 5.2
 -1 12 -1 99.77 4.6
 -1 12 -2 206.58 6.04
 1 -12 2 213.92 7.31
 -1 12 -2 194.73 6.29
 -1 -12 -2 196.72 6.71
 1 12 2 209.17 7.32
 -1 12 -3 62.89 3.63
 1 12 3 62.79 4.73
 -1 12 -3 61.55 4.05
 -1 -12 -3 68.78 4.5
 1 -12 3 58.36 4.67
 -1 12 -4 3.74 2.59
 1 12 4 -1.25 3.29
 -1 12 -4 2.1 2.19
 1 -12 4 -1.21 3.33
 -1 -12 -4 1.55 2.79
 -1 12 -5 284.71 7.71
 -1 -12 -5 288.14 7.76
 1 -12 5 271 8.6
 -1 12 -5 285.69 6.77
 1 12 5 275.32 9.06
 -1 12 -6 7.42 2.77
 1 -12 6 -2.61 4.06
 -1 12 -6 6.43 3.08
 1 12 6 2.54 3.93
 -1 -12 -6 7.74 3.45
 1 -12 7 523.82 12.08
 1 12 7 501.19 12.49
 -1 -12 -8 221.83 7.26
 1 -12 8 231.7 8.49
 1 12 8 233.75 9.29
 1 -12 9 439.15 9.62
 -1 -12 -9 450.1 9.8
 1 12 9 442.36 12.42
 1 12 10 36.6 5.4
 -1 -12 -10 36.32 4.04
 1 -12 10 33.7 4.96
 1 -12 10 31.62 3.98
 -1 -12 -11 16.52 3.46
 1 -12 11 19.78 4.38
 1 12 11 24.58 5
 1 -12 11 17.34 3.71
 1 12 12 15.54 4.76
 1 -12 12 14 4.33
 -1 -12 -12 14.41 3.41
 1 -12 12 16.55 3.83
 1 12 13 9.2 4.9
 1 -12 13 5.58 4.05
 -1 -12 -13 5.69 3.2
 1 -12 13 1.95 3.58
 -1 -12 -14 29.77 4.19
 1 12 14 30.09 5.83
 1 -12 14 28.32 4.99
 1 -12 14 24.87 4.55
 1 -12 15 42.72 5.62
 -1 -12 -15 41.98 4.64
 1 12 15 44.45 6.45
 1 -12 15 51.78 5.58
 -1 -12 -16 67.74 5.4
 1 -12 16 58.95 6.41
 1 -12 16 76.08 6.25
 1 12 16 73.17 7.74
 1 12 17 0.73 5.32
 1 -12 17 -0.69 4.82
 1 -12 17 2.24 4.59
 1 12 18 157.23 10.54
 1 12 18 141.76 7.2
 1 -12 18 135.14 8.72
 1 -12 18 158.98 8.69
 1 12 19 -2.58 3.77
 1 -12 19 -5.6 5.18
 1 -12 19 -3.71 4.95
 1 12 20 48.35 5.26
 1 12 20 31.6 7.46
 1 -12 20 40.15 6.48
 1 12 21 0.48 3.76
 1 -12 21 -5.63 5.43
 1 12 21 8.42 6.96
 1 -12 21 7.23 5.43
 1 -12 22 95.91 8.53
 1 -12 22 80.59 8.22
 1 12 22 72.96 6.32
 1 12 22 72.44 9.67
 1 12 23 0.17 4.02
 1 -12 23 1.13 5.5
 1 12 23 3.34 7.14
 1 -12 23 -10.59 6.38
 1 -12 24 10.71 6.36
 1 12 24 8.03 7.73
 1 -12 24 13.62 6.12
 1 -12 25 -5.64 6.54
 1 12 25 3.1 7.82
 1 -12 26 3.71 6.36
 -1 -13 27 20.75 6.99
 -1 -13 27 12.17 7.38
 -1 -13 26 3.49 6.14
 -1 -13 26 4.33 6.7
 -1 -13 25 -1.36 6.3
 -1 13 25 3.29 7.87
 -1 -13 25 5.45 5.87
 -1 -13 24 10.52 6.03
 -1 13 24 13.3 7.6
 -1 -13 24 4.26 6.19
 -1 -13 23 20.7 5.94
 -1 13 23 -1.56 7.06
 -1 -13 23 11.55 6.32
 -1 -13 22 18.37 6.3
 -1 -13 22 15.15 5.95
 -1 13 22 9.49 7.29
 -1 -13 21 11.76 5.42
 -1 13 21 8.89 7.08
 -1 -13 20 95.49 7.95
 -1 -13 20 111.74 8.76
 -1 13 20 98.08 9.68
 -1 13 19 16.42 6.46
 -1 -13 19 23.22 6.02
 -1 -13 19 18.3 5.44
 -1 13 19 20.94 3.8
 -1 13 18 309.74 13.87
 -1 -13 18 311.86 12.15
 -1 13 18 306.64 8.9
 -1 -13 18 325.98 12.09
 -1 -13 17 19.9 5.31
 -1 -13 17 20.35 5.83
 -1 13 17 20.6 6.42
 1 -13 -16 409.44 9.73
 -1 13 16 357.78 14.09
 -1 -13 16 368.97 12.17
 -1 -13 16 383.28 12.51
 -1 -13 15 223.89 9.91
 -1 -13 15 214.25 9.66
 -1 13 15 200.71 10.87
 1 -13 -15 205.51 7.23
 -1 -13 14 69.65 6.49
 -1 13 14 69.44 7.65
 -1 -13 14 80.98 6.96
 1 -13 -14 84.11 5.27
 -1 -13 13 195.28 8.79
 1 -13 -13 199.73 6.82
 -1 -13 13 176.07 8.53
 -1 13 13 184.25 9.79
 -1 -13 12 45.12 5.37
 1 -13 -12 47.41 4.09
 -1 -13 12 56 5.65
 -1 13 12 49.11 6.39
 1 -13 -11 188.32 6.56
 -1 -13 11 192.82 8.39
 -1 -13 11 203.61 8.36
 1 -13 -10 184.29 6.39
 -1 -13 10 172.74 7.71
 -1 13 10 174.63 8.65
 -1 -13 10 172.28 7.96
 1 -13 -9 72.45 4.69
 -1 13 9 64.62 6.21
 -1 -13 9 70.39 5.97
 -1 -13 9 61.85 5.58
 -1 -13 8 354.39 10.39
 -1 13 8 355.2 10.83
 1 -13 -8 383.78 8.71
 1 13 -7 725.13 12.8
 -1 13 7 678.09 14.37
 1 -13 -7 719.18 11.6
 -1 -13 7 678.06 13.77
 -1 13 6 391.86 10.62
 -1 -13 6 373.93 10.34
 1 -13 -6 396.94 9.01
 1 13 -6 396.26 9.57
 1 -13 -5 381.08 8.98
 -1 -13 5 379.1 10.23
 -1 13 5 360.09 9.96
 -1 13 4 156.11 6.74
 1 -13 -4 165.83 6.49
 -1 -13 4 165.39 7.12
 1 13 -4 160.92 6.45
 -1 -13 3 301.32 8.98
 -1 13 3 290.25 8.48
 1 -13 -3 291.54 7.99
 1 13 -3 301.57 8.49
 -1 13 2 3.02 2.71
 1 -13 -2 0.92 3.06
 -1 -13 2 1.87 3.16
 1 13 -2 -1.13 2.87
 -1 -13 1 -2.65 3.17
 1 -13 -1 -4.13 3.21
 -1 13 1 -0.47 2.43
 1 13 -1 1.75 2.83
 -1 13 0 7.4 2.6
 1 13 0 7.77 3.07
 1 -13 0 6.63 3.16
 -1 -13 0 6.88 3.28
 1 13 1 60.48 4.76
 1 -13 1 52.19 4.54
 -1 13 -1 59.35 4.06
 -1 -13 -1 59.76 4.7
 1 13 2 279.57 8.71
 -1 13 -2 302.61 7.63
 1 -13 2 295.28 8.83
 -1 -13 -2 299.74 8.49
 -1 -13 -3 2.31 3.45
 1 -13 3 1.69 3.72
 1 13 3 2.86 3.28
 -1 13 -3 6.97 2.56
 1 13 4 231.55 8.45
 -1 -13 -4 253.8 7.93
 -1 13 -4 227.9 6.57
 1 -13 4 231.65 8.23
 1 -13 5 157 7.37
 -1 -13 -5 169.43 6.92
 1 13 5 150.88 7.53
 -1 13 -5 137.81 5.26
 1 13 6 335.22 10.33
 1 -13 6 330.75 9.89
 -1 -13 -6 325.03 8.79
 -1 13 -6 337.11 7.8
 -1 13 -7 87.98 4.52
 1 13 7 100.54 6.62
 1 -13 7 94.87 6.12
 -1 -13 -7 87.06 5.22
 1 13 8 147.07 7.94
 1 -13 8 154.21 7.57
 -1 -13 -8 157.42 6.44
 -1 13 -8 152.57 5.78
 1 -13 9 419.42 11.53
 1 13 9 417.97 12.4
 -1 -13 -9 433.62 9.88
 1 -13 10 19.41 4.25
 1 13 10 14.17 4.58
 -1 -13 -10 11.1 3.38
 1 -13 10 5.97 3.46
 -1 -13 -11 15.74 3.4
 1 -13 11 9.28 4.09
 1 13 11 12.73 4.56
 1 -13 11 13.62 3.75
 -1 -13 -12 2.98 3.14
 1 -13 12 2.04 3.94
 1 13 12 -1.73 4.61
 1 -13 12 3.54 3.49
 1 -13 13 265.2 10.18
 -1 -13 -13 282.46 8.69
 1 -13 13 269.32 9.18
 1 13 13 267.43 11.59
 1 -13 14 218.27 8.68
 1 -13 14 192.57 9.14
 -1 -13 -14 220.35 8.07
 1 13 14 198.29 10.35
 -1 -13 -15 159.94 7.17
 1 -13 15 166.52 8.82
 1 -13 15 163.81 8.19
 1 13 15 163.99 10.05
 1 -13 16 108.79 7.91
 1 -13 16 103.43 7.15
 1 13 16 104.79 8.82
 -1 -13 -16 94.33 6.09
 -1 -13 -17 190 8.02
 1 -13 17 160.51 9.29
 1 -13 17 187.85 9.1
 1 13 17 178.03 11.15
 1 -13 18 24.55 5.73
 1 13 18 31.9 6.74
 1 -13 18 30.43 5.69
 1 -13 19 39.97 6.5
 1 13 19 45.21 8.06
 1 -13 19 49.49 6.62
 1 13 19 49.4 5.34
 1 13 20 -6.58 4.1
 1 13 20 -3.69 6.61
 1 -13 20 -2.29 5.07
 1 13 21 63.58 5.96
 1 -13 21 66.19 7.29
 1 -13 21 51.41 7.19
 1 13 21 41.18 8.12
 1 -13 22 8.67 5.77
 1 -13 22 22.98 6.4
 1 13 22 20.13 8.09
 1 13 22 15.15 4.57
 1 13 23 22.22 7.99
 1 -13 23 11.86 5.83
 1 -13 24 27.16 6.99
 1 13 24 15.18 8.16
 1 -13 25 4.53 6.32
 1 13 25 12.68 8.39
 1 -13 26 13.17 7.07
 -1 -14 26 7.63 6.91
 -1 -14 26 3.74 6.24
 -1 -14 25 17.2 6.76
 -1 14 25 9.89 8.36
 -1 -14 25 13.25 6.74
 -1 -14 24 9.5 6.51
 -1 -14 24 11.37 6.32
 -1 14 24 26.14 8.87
 -1 -14 23 11.26 6.28
 -1 -14 23 0.7 5.77
 -1 14 23 6.87 7.38
 -1 -14 22 4.35 5.9
 -1 -14 22 -2.43 5.39
 -1 14 22 9 7.31
 -1 -14 21 4.63 5.7
 -1 14 21 20.78 7.09
 -1 -14 21 23.06 6.11
 -1 -14 20 3.62 5.44
 -1 -14 20 5.75 5.14
 -1 14 20 12.53 6.67
 -1 -14 19 42.02 6.84
 -1 -14 19 27.64 5.93
 -1 14 19 33.54 7.47
 -1 14 19 34.78 4.26
 -1 -14 18 64.79 6.92
 -1 -14 18 54.57 7.02
 -1 14 18 54.6 7.91
 -1 -14 17 194.27 10.04
 1 -14 -17 208.76 7.84
 -1 14 17 192.66 11.54
 -1 -14 17 179.12 9.63
 1 -14 -16 166.18 6.97
 -1 14 16 155.67 10.44
 -1 -14 16 165.94 9.1
 -1 -14 16 159.98 9
 1 -14 -15 122 6.25
 -1 -14 15 120.84 8.16
 -1 -14 15 121.53 8.1
 -1 14 15 115.66 9.17
 1 -14 -14 440.09 10.08
 -1 14 14 411.18 14.3
 -1 -14 14 408.69 12.55
 -1 -14 14 413.15 12.6
 -1 -14 13 313.14 11.07
 -1 14 13 293.98 12.12
 1 -14 -13 352.18 9.03
 -1 -14 13 336.15 11.12
 -1 -14 12 283.89 10.4
 -1 -14 12 276.77 10.04
 1 -14 -12 293.3 8.18
 -1 14 12 283.37 11.53
 -1 14 11 73.09 7.13
 1 -14 -11 75.82 4.95
 -1 -14 11 63.86 5.91
 -1 -14 11 61.96 5.86
 -1 14 10 124.32 7.96
 1 -14 -10 121.55 5.64
 -1 -14 10 105.38 6.6
 -1 -14 10 108.3 7.11
 1 -14 -9 369.16 8.97
 -1 -14 9 348.72 10.8
 -1 14 9 349 11.51
 -1 -14 8 13.75 4.53
 -1 14 8 21.4 5.01
 1 -14 -8 25.63 4.21
 1 14 -8 18.63 3.99
 1 -14 -7 449.09 9.7
 -1 -14 7 416.94 11.34
 1 14 -7 427.74 10.36
 -1 14 7 435.57 11.98
 1 14 -6 1.98 3.26
 -1 -14 6 -4.43 4.07
 1 -14 -6 5.04 3.18
 -1 14 6 -1.68 3.91
 1 14 -5 109.21 5.7
 -1 -14 5 115.96 6.58
 -1 14 5 123.54 6.68
 1 -14 -5 114.11 5.63
 1 14 -4 105.65 5.76
 1 -14 -4 103.22 5.67
 -1 14 4 107.06 6.12
 -1 -14 4 109.53 6.38
 1 14 -3 145.18 6.4
 -1 -14 3 140.53 6.88
 1 -14 -3 145.29 6.49
 -1 14 3 150.13 6.58
 -1 -14 2 9.15 4.12
 1 -14 -2 2.52 3.72
 -1 14 2 3.21 2.83
 1 14 -2 3.15 3.05
 -1 -14 1 38.84 4.77
 1 14 -1 24.27 3.84
 1 -14 -1 44.51 5.02
 -1 14 1 28.91 3.62
 -1 -14 0 48.38 5.25
 1 14 0 33.46 4.09
 -1 14 0 32.68 3.56
 1 -14 0 55.25 5.43
 1 -14 1 22.87 4.57
 -1 14 -1 12.19 2.82
 1 14 1 11.99 3.46
 -1 -14 -1 17.49 4.34
 -1 -14 -2 -3.96 3.98
 -1 14 -2 5.28 2.58
 1 -14 2 -6.96 4.15
 1 14 2 -4.03 3.52
 1 14 3 183.04 7.73
 -1 14 -3 188.68 6.33
 -1 -14 -3 174.82 7
 1 -14 3 166.5 7.4
 -1 -14 -4 34.29 4.18
 1 14 4 35.33 4.8
 1 -14 4 41.61 4.7
 -1 14 -4 41.13 3.66
 -1 14 -5 194.62 6.43
 1 14 5 194.76 8.35
 -1 -14 -5 190.7 7.26
 1 -14 5 202.16 7.98
 1 -14 6 407.18 11.05
 -1 14 -6 409.19 8.93
 -1 -14 -6 406.48 9.81
 1 14 6 389.77 11.43
 -1 14 -7 141.58 5.82
 1 14 7 155.55 8.26
 -1 -14 -7 170.46 6.95
 1 -14 7 159.56 7.77
 -1 14 -8 176.69 6.36
 1 -14 8 180.19 8.2
 1 14 8 183.47 8.85
 -1 -14 -8 185.45 7.22
 -1 -14 -9 76.35 5.21
 1 -14 9 64.93 5.94
 -1 14 -9 73.82 4.76
 1 -14 10 27.68 4.85
 1 14 10 35.96 5.66
 -1 -14 -10 33.43 4.11
 -1 -14 -11 8.4 3.42
 1 -14 11 7.42 3.63
 1 14 11 14.94 4.72
 1 -14 11 11.43 4.38
 1 -14 12 110.12 7.41
 1 14 12 110.9 8.28
 -1 -14 -12 100.39 5.84
 1 -14 12 102.07 6.26
 -1 -14 -13 34.48 4.59
 1 14 13 30.33 6.16
 1 -14 13 37.56 5.08
 1 -14 13 38.17 5.68
 -1 -14 -14 18.07 4.12
 1 -14 14 30.18 4.91
 1 -14 14 20.09 5.03
 1 14 14 20.91 5.9
 1 -14 15 53.21 6.34
 -1 -14 -15 61.74 5.49
 1 -14 15 65.07 6
 1 14 15 47.25 7.33
 1 -14 16 15.79 5.21
 -1 -14 -16 7.31 4.15
 1 -14 16 6.01 4.75
 1 -14 17 15.44 5.49
 1 -14 17 24.92 5.42
 -1 -14 -17 15.23 4.36
 1 14 17 24.07 6.78
 1 -14 18 18.86 5.43
 1 14 18 5.96 6.06
 1 -14 18 17.64 5.57
 1 14 19 9.48 6.35
 1 -14 19 -0.48 5.07
 1 14 19 3.76 3.7
 1 -14 19 -0.33 5.12
 1 -14 20 46.87 6.7
 1 -14 20 37.95 6.41
 1 14 20 54.32 5.69
 1 14 21 3.56 3.76
 1 -14 21 0.58 5.31
 1 -14 21 4.61 5.19
 1 14 21 -2.55 6.73
 1 14 22 -0.08 4
 1 -14 22 3.19 5.73
 1 14 22 -11.91 7.09
 1 -14 23 -4.02 5.84
 1 14 23 1.43 7.42
 1 14 24 17.14 7.84
 1 -14 24 1.57 6.11
 1 -14 25 -6.97 6.44
 -1 -15 26 30.13 7.58
 -1 -15 25 7.47 6.84
 -1 -15 25 -0.39 6.17
 -1 -15 24 -2.29 6.3
 -1 -15 24 7.23 6.1
 -1 15 24 0.16 7.67
 -1 -15 23 5.74 5.83
 -1 15 23 6.67 7.45
 -1 -15 23 0.95 5.99
 -1 -15 22 1.79 5.36
 -1 -15 22 9.6 6.26
 -1 15 22 -3.54 7.06
 -1 15 21 6.98 7.15
 -1 -15 21 -1.43 5.67
 -1 -15 21 8.24 5.36
 -1 -15 20 24.59 6.13
 -1 15 20 13.26 7.02
 -1 -15 20 22.37 6.07
 -1 15 19 11.36 6.86
 -1 -15 19 4.98 5.12
 -1 -15 19 5.34 5.39
 1 -15 -18 43.76 5.22
 -1 15 18 24.56 7.05
 -1 -15 18 36.98 6.21
 -1 -15 18 43.08 6.67
 -1 -15 17 -8.92 5.42
 -1 15 17 -7.58 6.44
 -1 -15 17 1.47 4.83
 1 -15 -17 -3.51 3.99
 -1 -15 16 5.65 5.17
 -1 -15 16 17.91 5.34
 1 -15 -16 7.5 4.04
 -1 15 16 5.16 5.89
 1 -15 -15 -1.39 3.57
 -1 -15 15 8.66 5.06
 -1 -15 15 -1.66 4.81
 -1 15 15 -5.23 5.53
 1 -15 -14 26.61 4.21
 -1 15 14 17.29 6.12
 -1 -15 14 36.73 5.72
 -1 -15 14 31.03 5.6
 1 -15 -13 16.65 4.02
 -1 -15 13 26.41 5.64
 -1 -15 13 9.18 5.19
 -1 15 13 31.79 6.33
 -1 -15 12 8.16 4.64
 -1 15 12 6.44 5.32
 1 -15 -12 9.42 3.69
 -1 -15 12 12.16 4.63
 -1 -15 11 0.54 4.35
 -1 15 11 -3.16 5.18
 1 -15 -11 3.24 3.31
 -1 -15 10 93.45 6.84
 1 -15 -10 94.1 5.53
 1 15 -10 86.67 6.02
 -1 15 10 107.39 7.67
 -1 15 9 42.13 6.08
 -1 -15 9 44.35 5.86
 1 -15 -9 60.6 5.05
 1 15 -9 64.14 5.64
 1 -15 -8 479.09 10.32
 -1 15 8 499.71 13.49
 -1 -15 8 482.13 12.69
 1 15 -8 514.04 11.88
 1 15 -7 91.92 5.99
 -1 15 7 94.05 7.04
 1 -15 -7 106.75 5.93
 -1 -15 7 100.56 6.89
 -1 15 6 488.85 12.67
 -1 -15 6 457.16 11.96
 1 -15 -6 457.97 10.27
 1 15 -6 449.43 10.87
 -1 -15 5 92.88 6.45
 -1 15 5 100.02 6.71
 1 -15 -5 89.59 5.45
 1 -15 -4 291.43 8.56
 1 15 -4 262.7 8.65
 -1 -15 4 284.09 9.52
 -1 15 4 285.81 9.4
 1 15 -3 1.45 3.18
 -1 15 3 4.23 3.23
 1 -15 -3 3.83 3.28
 -1 -15 3 2.05 3.54
 1 -15 -2 2.45 3.19
 1 15 -2 -1.89 3.22
 -1 15 2 0.57 3.03
 -1 -15 2 1.29 3.52
 1 -15 -1 11.89 3.46
 -1 -15 1 11.22 3.58
 1 15 -1 4.36 3.31
 -1 15 1 13.57 3.29
 1 15 0 -1.15 3.08
 -1 -15 0 0.38 3.22
 1 -15 0 -2.69 3.22
 -1 15 0 0.58 2.65
 -1 -15 -1 -0.43 3.22
 1 -15 1 0.9 3.24
 1 15 1 -1.57 3.23
 -1 15 -1 -1.52 2.78
 -1 15 -2 4.81 2.69
 1 15 2 -0.17 3.27
 -1 -15 -2 2.62 3.21
 1 -15 2 -0.76 3.3
 -1 -15 -3 12.62 3.54
 1 15 3 2.33 3.48
 1 -15 3 4.45 3.74
 -1 15 -3 2.89 2.66
 1 -15 4 85.42 6.07
 1 15 4 97.52 6.52
 -1 -15 -4 104.81 5.88
 -1 15 -4 100.63 5.2
 -1 -15 -5 7.33 3.68
 1 -15 5 5.33 3.9
 -1 15 -5 7.24 2.92
 1 15 5 10.38 4.15
 -1 15 -6 32.3 3.64
 -1 -15 -6 29.94 4.24
 1 -15 6 25.93 4.73
 1 15 6 23.55 4.77
 1 15 7 53.38 5.97
 -1 -15 -7 54.23 5.04
 1 -15 7 61.17 5.86
 -1 15 -7 60.18 4.36
 -1 -15 -8 0.8 3.47
 1 -15 8 -0.75 4.2
 -1 15 -8 2.4 2.94
 1 15 8 -0.36 4.4
 1 -15 9 16.81 4.69
 1 15 9 16.52 5.06
 -1 -15 -9 26.05 4.14
 -1 15 -9 19.28 3.4
 -1 -15 -10 127.88 6.36
 1 15 10 106.04 7.7
 1 -15 10 103.35 7.17
 -1 15 -10 125.41 5.96
 1 15 11 18.43 5.46
 -1 15 -11 24.64 3.95
 1 -15 11 16.5 4.8
 -1 -15 -11 17.98 4.07
 1 15 12 249.92 11.25
 -1 -15 -12 235.2 8.47
 1 -15 12 226.8 10.03
 1 -15 13 -3.17 4.43
 1 -15 13 4.95 4.89
 -1 -15 -13 1.6 3.54
 1 15 13 3.59 5.12
 1 15 14 160.87 10.04
 1 -15 14 156.36 8.94
 1 -15 14 163.77 8.06
 -1 -15 -14 149.61 7.4
 -1 -15 -15 115.94 6.84
 1 15 15 105.05 9.15
 1 -15 15 110.57 8.33
 1 -15 15 125.87 7.65
 1 15 16 284.44 13.38
 -1 -15 -16 306.3 10.07
 1 -15 16 278.84 10.62
 1 -15 16 283.96 11.82
 1 -15 17 19.02 5.8
 -1 -15 -17 35.36 5.3
 1 -15 17 22.66 5.71
 1 15 17 16.53 6.49
 1 15 18 107.12 9.96
 1 -15 18 85.15 7.95
 1 -15 18 82.62 7.49
 -1 -15 -18 85.78 6.8
 1 15 19 17.78 7.34
 1 -15 19 16.29 5.76
 1 -15 19 10.52 5.64
 1 15 20 -1.57 3.87
 1 -15 20 1.05 5.35
 1 -15 20 2.98 5.27
 1 15 20 -3.14 6.7
 1 15 21 -6.73 7.07
 1 -15 21 -3.67 5.55
 1 15 21 7.35 4.15
 1 -15 22 7.06 6.11
 1 15 22 18.99 7.79
 1 -15 23 -0.77 5.81
 1 15 23 0.41 7.54
 1 -15 24 8.97 6.54
 -1 -16 25 2.03 6.56
 -1 -16 24 5.1 6.19
 -1 -16 24 8.53 6.8
 -1 16 23 18.48 8.58
 -1 -16 23 18.54 6.81
 -1 -16 23 13.71 6.84
 -1 -16 22 -2.28 5.97
 -1 -16 22 15.13 6.24
 -1 16 22 17.48 8.2
 -1 -16 21 -0.66 5.8
 -1 -16 21 8.98 5.98
 -1 16 21 3.02 7.06
 -1 16 20 27.13 8.07
 -1 -16 20 28.97 6.59
 -1 -16 20 25.4 6.54
 -1 -16 19 0.53 5.59
 -1 -16 19 12.62 5.96
 -1 16 19 2.58 6.54
 -1 16 18 72.77 9
 -1 -16 18 70.44 7.59
 -1 -16 18 69 7.84
 1 -16 -17 19.75 4.9
 -1 16 17 7.94 6.64
 -1 -16 17 6.09 5.41
 -1 -16 17 7.95 5.75
 1 -16 -16 406.68 10.65
 -1 -16 16 368.46 12.92
 -1 -16 16 400.97 13.63
 -1 16 16 405.14 15.68
 -1 -16 15 2.74 5.15
 -1 16 15 1.02 5.97
 -1 -16 15 7.39 5.55
 1 -16 -15 13.87 4.2
 -1 -16 14 261.89 10.78
 1 -16 -14 266.6 8.77
 -1 -16 14 280 11.31
 -1 16 14 258.69 12.24
 -1 -16 13 23.29 5.64
 -1 16 13 18.92 6.17
 1 -16 -13 25.22 4.44
 -1 -16 13 21.87 5.59
 -1 16 12 272.47 12
 -1 -16 12 265.42 10.76
 -1 16 11 4.93 5.09
 -1 -16 11 10.62 4.95
 1 -16 -11 8.68 3.66
 1 16 -11 6.48 4.13
 1 -16 -10 119.43 6.27
 1 16 -10 118.18 6.86
 -1 -16 10 120.2 7.62
 -1 16 10 115.64 8
 -1 -16 9 -6.13 4.93
 1 -16 -9 -2.67 3.74
 -1 16 9 -3.55 5.04
 1 16 -9 -2.58 4.03
 -1 -16 8 352.06 11.47
 1 -16 -8 358.92 9.7
 -1 16 8 332.4 11.78
 1 16 -8 349.18 10.33
 1 -16 -7 55.18 4.98
 1 16 -7 57.06 5.28
 -1 -16 7 48.9 5.72
 -1 16 7 52.76 6.21
 -1 -16 6 -0.54 4.15
 1 16 -6 2.85 3.51
 1 -16 -6 5.03 3.56
 -1 16 6 4.26 4.26
 1 -16 -5 9.22 3.57
 1 16 -5 9.17 3.67
 -1 16 5 1.1 3.97
 -1 -16 5 13.07 4.37
 -1 -16 4 11.72 4.42
 1 16 -4 4.48 3.5
 -1 16 4 2.35 3.6
 1 -16 -4 0.52 3.27
 -1 -16 3 138.24 7.27
 -1 16 3 133.67 6.87
 1 -16 -3 148.81 6.86
 1 16 -3 140.22 6.79
 -1 -16 2 4.71 3.88
 -1 16 2 2.45 3.21
 1 -16 -2 0.56 3.44
 1 16 -2 -2.57 3.62
 -1 -16 1 47.01 4.94
 1 -16 -1 53.43 4.81
 1 16 -1 48.23 4.79
 -1 16 1 54.53 4.79
 -1 -16 0 5.63 3.61
 1 16 0 3.62 3.43
 -1 16 0 5.15 3.21
 1 -16 0 7.05 3.66
 1 16 1 45.62 4.91
 1 -16 1 40.23 4.67
 -1 16 -1 54.25 4.49
 -1 -16 -1 43.12 4.77
 1 -16 2 19.91 4.2
 -1 -16 -2 26.04 4.42
 -1 16 -2 27.24 3.67
 1 16 2 20.83 4.25
 1 16 3 11.54 4.15
 -1 16 -3 20.76 3.28
 -1 -16 -3 17.11 3.74
 1 -16 3 20.37 4.29
 -1 -16 -4 20.98 4.11
 -1 16 -4 17.86 3.24
 1 -16 4 20.74 4.3
 1 16 4 18.12 4.64
 -1 16 -5 14.3 3.37
 1 -16 5 15.65 4.51
 -1 -16 -5 27.73 4.35
 1 16 5 18.54 4.63
 1 -16 6 420.81 12.01
 -1 -16 -6 423.33 10.77
 -1 16 -6 440.53 10.09
 1 16 6 397.87 12.31
 -1 16 -7 28.8 3.93
 1 16 7 32.82 5.96
 1 -16 7 32.89 5.49
 -1 -16 -7 31.96 4.64
 1 -16 8 278.6 10.25
 -1 16 -8 268.35 8.24
 1 16 8 250.79 10.7
 -1 -16 -8 281.15 9.14
 -1 16 -9 30.75 4.01
 -1 -16 -9 35.18 4.67
 1 -16 9 32.03 5.48
 1 16 9 34.56 5.93
 -1 -16 -10 109.86 6.37
 1 16 10 104.96 8.13
 -1 16 -10 105.07 5.89
 1 -16 10 114.03 7.49
 1 16 11 13.87 5.46
 1 -16 11 25.68 5.45
 -1 -16 -11 29.06 4.67
 -1 16 -11 18.54 3.9
 -1 16 -12 114.15 6.39
 1 -16 12 92.82 7.53
 1 16 12 111.05 8.73
 -1 -16 -12 98 6.34
 1 -16 13 2.37 4.65
 -1 -16 -13 0.31 3.69
 1 16 13 0.78 5.32
 1 16 14 6.71 5.75
 -1 -16 -14 12.35 4.37
 1 -16 14 4.44 4.87
 1 -16 15 -1.57 4.99
 1 -16 15 -0.1 4.65
 -1 -16 -15 1.74 3.99
 1 16 15 2.57 5.91
 1 -16 16 28.61 5.74
 1 16 16 2.34 6.57
 1 -16 16 18.56 5.66
 -1 -16 -16 11.07 4.55
 1 -16 17 14.69 5.46
 1 16 17 18.77 7.08
 1 -16 17 20.38 6
 -1 -16 -17 29.45 5.35
 1 -16 18 11.8 5.83
 -1 -16 -18 7.49 4.58
 1 -16 18 6.51 5.28
 1 16 18 -4.16 6.77
 1 -16 19 18.75 6.05
 1 16 19 17.28 7.5
 1 16 20 -2.19 6.83
 1 -16 20 1.18 5.53
 1 16 20 -1.25 4.01
 1 16 21 -5.36 7.22
 1 -16 21 6.42 6.05
 1 -16 22 6.21 6.4
 1 16 22 6.35 7.65
 1 -16 23 10.7 6.68
 1 16 23 11.32 8.22
 -1 -17 24 -2.32 6.66
 -1 -17 23 -2.26 6.42
 -1 17 23 18.82 8.64
 -1 17 22 -0.8 7.5
 -1 -17 22 -0.53 6.02
 -1 -17 22 -5.57 6.31
 -1 -17 21 18.23 6.57
 -1 17 21 9.13 7.69
 -1 -17 21 3.64 6.14
 -1 17 20 7.61 7.17
 -1 -17 20 -5.64 6.15
 -1 -17 20 4.26 6.01
 -1 -17 19 48.81 7.63
 -1 -17 19 34.69 6.92
 -1 17 19 46.41 8.7
 -1 17 18 22.93 7.83
 -1 -17 18 36.9 6.7
 -1 -17 18 26.52 6.49
 -1 -17 17 89.08 8.16
 1 -17 -17 96.29 6.44
 -1 -17 17 104.73 8.76
 -1 17 17 86.2 9.63
 -1 -17 16 24.78 6.57
 -1 -17 16 22.73 6.18
 1 -17 -16 26.6 5.08
 -1 17 16 7.23 6.46
 -1 -17 15 43.33 6.65
 -1 17 15 29.22 6.91
 1 -17 -15 37.17 5.06
 -1 -17 15 39.46 6.33
 -1 -17 14 -0.77 5.12
 1 -17 -14 -0.11 3.84
 -1 17 14 12.46 6.39
 -1 -17 13 67.95 6.93
 1 -17 -13 68.02 5.46
 1 17 -13 75.32 6.51
 -1 17 13 64.34 7.91
 -1 -17 12 26.1 5.65
 1 17 -12 22.04 4.81
 -1 17 12 22.02 5.88
 1 -17 -12 20.97 4.16
 -1 -17 11 0.95 4.49
 1 -17 -11 5.8 3.83
 1 17 -11 9.09 4.16
 -1 17 11 -1.14 5
 -1 17 10 97.45 8.03
 1 -17 -10 101.51 6.1
 1 17 -10 118.36 7.09
 -1 -17 10 97.62 7.43
 1 -17 -9 4.33 3.71
 -1 -17 9 -0.7 4.78
 -1 17 9 -6.06 5.23
 1 17 -9 7.32 4.1
 -1 17 8 493.63 14.31
 1 -17 -8 480.43 11.33
 -1 -17 8 474.17 13.5
 1 17 -8 459.27 11.99
 1 -17 -7 29.23 4.73
 -1 17 7 23.21 5.6
 1 17 -7 29.98 4.91
 -1 -17 7 21.4 5.63
 1 17 -6 488.82 12.25
 -1 -17 6 470.52 13.02
 1 -17 -6 481.06 11.36
 -1 17 6 477.97 13.43
 -1 -17 5 -2.46 4.46
 1 17 -5 11.24 4.16
 1 -17 -5 10.14 4
 -1 17 5 6.29 4.52
 1 -17 -4 103.13 6.18
 -1 17 4 109.38 7
 -1 -17 4 98.32 6.77
 1 17 -4 101.09 6.34
 1 17 -3 16.57 4.16
 1 -17 -3 14.13 3.95
 -1 -17 3 19.16 4.47
 -1 17 3 17.49 4.1
 -1 -17 2 13.46 4.27
 -1 17 2 17.55 4.05
 1 -17 -2 9.54 4.04
 1 17 -2 11.23 3.85
 -1 17 1 70.4 5.52
 -1 -17 1 59.99 5.6
 1 17 -1 65.41 5.7
 1 -17 -1 66.76 5.51
 1 17 0 14.45 4.29
 -1 -17 0 17.03 4.4
 -1 17 0 12.7 3.54
 1 -17 0 15.57 4.04
 1 17 1 43.65 5.15
 -1 17 -1 49.78 4.59
 -1 -17 -1 58.09 5.39
 1 -17 1 49.17 5.12
 1 17 2 3.84 3.92
 -1 17 -2 6.75 3.14
 -1 -17 -2 1.17 3.53
 1 -17 2 5.66 3.89
 -1 17 -3 90.78 5.5
 1 17 3 83.8 6.61
 1 -17 3 84.17 6.36
 -1 -17 -3 93.19 6.02
 -1 17 -4 10.88 3.5
 1 -17 4 1.98 3.92
 -1 -17 -4 0.54 3.51
 1 17 4 7.05 4.24
 1 17 5 100.63 7.17
 -1 17 -5 102.17 5.8
 -1 -17 -5 90.08 6.12
 1 -17 5 106.28 7.05
 -1 17 -6 26.39 4.1
 1 -17 6 21.55 5.25
 -1 -17 -6 26.95 4.72
 1 17 6 31.12 5.79
 -1 17 -7 361.27 9.72
 -1 -17 -7 362.19 10.47
 1 -17 7 352.5 11.63
 1 17 7 360.33 12.69
 -1 -17 -8 3.5 3.83
 1 -17 8 -4.83 4.6
 -1 17 -8 3.84 3.3
 1 17 8 -2.77 4.91
 1 -17 9 101.14 7.38
 -1 17 -9 99.02 5.79
 -1 -17 -9 89.09 6.21
 1 17 9 97.79 8.03
 -1 -17 -10 6 3.82
 1 17 10 15.77 5.55
 -1 17 -10 10.79 3.4
 -1 17 -11 29.54 4.14
 1 17 11 41.14 6.46
 1 -17 11 28.94 5.5
 -1 -17 -11 34.24 4.85
 1 -17 12 36.76 5.92
 -1 -17 -12 34.62 4.8
 1 17 12 44.1 6.74
 -1 17 -12 49.95 5
 -1 -17 -13 13.36 4.46
 1 -17 13 18.88 5.5
 1 17 13 8.79 5.93
 -1 17 -13 3.15 3.61
 1 17 14 178.26 11.21
 -1 -17 -14 183.78 8.39
 -1 17 -14 201.28 8.88
 1 -17 14 170.03 9.84
 1 -17 15 -2.47 5.3
 1 17 15 5.58 6.25
 -1 -17 -15 -0.38 4.31
 1 -17 16 174.71 10.36
 1 17 16 180.09 12.02
 -1 -17 -16 186.21 8.84
 1 -17 17 1.77 5.42
 -1 -17 -17 4.97 4.56
 1 17 17 -0.39 6.65
 1 -17 17 5.62 5.67
 1 -17 18 75.07 8.29
 -1 -17 -18 74.12 6.79
 1 17 18 58.26 9.05
 -1 -17 -19 12.16 5.11
 1 17 19 8.45 7.05
 1 -17 19 9.04 5.91
 1 17 20 8.22 7.59
 1 -17 20 21.14 6.97
 1 17 21 15.55 8.13
 1 -17 21 23.12 6.92
 1 -17 22 7.69 6.52
 1 17 22 5.01 7.89
 -1 -18 22 9.81 7
 -1 18 22 -2.87 8.38
 -1 -18 21 40.39 7.81
 -1 -18 21 40.71 7.73
 -1 18 21 47.05 9.76
 -1 -18 20 18.7 6.56
 -1 -18 20 15.43 6.88
 -1 18 20 24.57 8.56
 -1 -18 19 57 7.9
 -1 18 19 47.88 9
 -1 -18 19 47.45 7.66
 -1 18 18 36.73 8.53
 -1 -18 18 28.11 7.05
 -1 -18 18 24.61 6.9
 -1 18 17 72.11 9.47
 -1 -18 17 87.51 8.59
 -1 -18 16 44 6.99
 -1 18 16 46.61 8.34
 1 -18 -16 47.96 5.53
 1 -18 -15 32.67 5.18
 -1 -18 15 33.7 6.66
 -1 18 15 31.35 7.5
 -1 18 14 158.65 10.84
 -1 -18 14 142.26 9.41
 1 18 -14 175.06 9.25
 1 -18 -14 146.7 7.49
 -1 -18 13 12.41 5.29
 1 18 -13 13.75 4.77
 1 -18 -13 7.64 4.09
 -1 18 13 6.74 6.03
 1 18 -12 38.2 5.39
 1 -18 -12 34.04 4.67
 -1 18 12 29.84 6.51
 1 -18 -11 9.09 3.99
 1 18 -11 3.42 4.26
 -1 -18 11 6.7 4.89
 -1 18 11 -0.01 5.34
 1 18 -10 77.12 6.28
 -1 -18 10 66.42 6.61
 1 -18 -10 79.18 5.85
 -1 18 10 70.42 7.48
 -1 -18 9 66.76 6.66
 1 18 -9 68.29 5.91
 1 -18 -9 75.82 5.68
 -1 18 9 77.47 7.42
 -1 -18 8 -1.59 5.03
 1 -18 -8 9.96 4.1
 -1 18 8 -2.13 4.98
 1 18 -8 6.23 3.99
 1 -18 -7 68.68 5.65
 1 18 -7 70.05 5.99
 -1 -18 7 63.12 6.63
 -1 18 7 85.27 7.19
 1 -18 -6 12.68 4.2
 1 18 -6 7.91 3.94
 -1 -18 6 6.71 4.51
 -1 18 6 14.71 4.94
 1 -18 -5 272.36 9.33
 -1 18 5 275.82 10.65
 1 18 -5 284.27 9.88
 -1 -18 5 277.7 10.59
 1 18 -4 37.18 5.22
 -1 -18 4 25.24 5.12
 1 -18 -4 31.4 4.75
 -1 18 4 22.42 5.06
 1 -18 -3 188.87 8.15
 1 18 -3 184.06 8.27
 -1 -18 3 175.24 8.68
 -1 18 3 182.9 8.69
 -1 -18 2 43.22 5.36
 -1 18 2 53.14 5.47
 1 -18 -2 57.72 5.63
 1 18 -2 57.98 5.66
 1 -18 -1 136.18 7.44
 1 18 -1 120.16 7.24
 -1 18 1 141.51 7.47
 -1 -18 1 129.59 7.4
 -1 18 0 25.53 4.35
 1 -18 0 19.83 4.4
 -1 -18 0 33.78 5.1
 1 18 0 21.98 4.68
 -1 18 -1 68.2 5.39
 -1 -18 -1 60.4 5.79
 1 -18 1 75.44 6.26
 1 18 1 53.98 5.89
 -1 -18 -2 16.83 4.41
 1 -18 2 20.45 4.67
 -1 18 -2 16.62 3.92
 1 18 2 29.63 5.09
 1 18 3 20.41 4.88
 1 -18 3 28.94 5.21
 -1 -18 -3 27.13 4.82
 -1 18 -3 29.95 4.31
 -1 -18 -4 3.13 3.87
 -1 18 -4 0.94 3.39
 1 -18 4 2.02 4.27
 1 18 4 1.11 4.31
 -1 -18 -5 66.52 5.88
 1 18 5 69.19 6.59
 -1 18 -5 59.35 5.01
 -1 18 -6 158.76 7.18
 1 -18 6 172.41 9.04
 1 18 6 151.86 8.95
 -1 -18 -6 155.44 7.68
 1 18 7 8.65 5.33
 -1 18 -7 5.7 3.52
 -1 -18 -7 1.75 3.96
 1 -18 7 -0.21 4.82
 -1 -18 -8 109.73 6.73
 -1 18 -8 126.2 6.56
 1 18 8 106.1 8.37
 1 -18 8 117.91 7.97
 -1 -18 -9 -0.48 4.17
 1 -18 9 -1.62 4.41
 -1 18 -9 6.21 3.41
 1 18 9 7.95 5.29
 1 -18 10 26.04 5.7
 -1 -18 -10 29.63 4.63
 -1 18 -10 42 4.71
 1 18 10 51.12 6.84
 -1 -18 -11 0.42 3.76
 1 18 11 3.18 5.07
 1 -18 11 6.27 4.94
 -1 18 -11 0.96 3.33
 -1 -18 -12 8.85 3.96
 1 18 12 7.22 5.81
 1 -18 12 13.87 5.23
 -1 18 -12 9.75 3.87
 1 18 13 20.43 6.26
 -1 18 -13 23.41 4.59
 -1 -18 -13 16.53 4.48
 1 -18 13 15.83 5.33
 1 18 14 13.69 6.56
 -1 -18 -14 8.95 4.7
 -1 18 -14 8.16 4.28
 1 -18 14 6.69 5.33
 1 18 15 35.84 7.74
 -1 18 -15 33.15 5.35
 1 -18 15 25.93 6.41
 -1 -18 -15 20.24 4.96
 -1 -18 -16 12.98 4.87
 1 -18 16 11.67 6.17
 1 18 16 -3.22 6.52
 1 18 17 58.05 8.92
 -1 -18 -17 42.26 5.77
 1 -18 17 50.43 7.7
 1 -18 18 2.88 5.86
 1 18 18 14.92 7.62
 -1 -18 -18 18.7 5.38
 1 18 19 -0.26 7.23
 -1 -18 -19 12.26 5.04
 1 -18 19 3.32 5.98
 1 -18 20 13.42 6.69
 1 18 20 14.41 8.2
 1 -18 21 48.28 8.71
 1 18 21 64.61 10.42
 -1 -19 21 53.42 8.78
 -1 19 21 39.26 10.21
 -1 19 20 14.99 8.3
 -1 -19 20 15.73 7.1
 -1 19 19 59.44 9.98
 -1 -19 19 52 8.32
 -1 -19 18 58.58 8.16
 -1 19 18 71.51 10.1
 1 19 -17 52.04 7.38
 -1 -19 17 45.12 7.76
 -1 19 17 44.2 8.64
 -1 19 16 66.72 9.16
 1 19 -16 78.4 7.74
 -1 -19 16 65.97 8.05
 1 19 -15 104.27 8.17
 1 -19 -15 94.08 6.69
 -1 19 15 98.44 9.86
 -1 -19 15 93.79 8.68
 1 19 -14 25.8 5.65
 -1 -19 14 33.95 6.64
 -1 19 14 39.79 7.73
 1 -19 -14 26.01 5
 1 19 -13 22.25 5.18
 -1 -19 13 25.19 6.26
 -1 19 13 34.04 7.14
 1 -19 -13 33.96 5.22
 1 19 -12 0.44 4
 1 -19 -12 3.74 4
 -1 19 12 10.95 5.9
 -1 -19 12 1.49 4.98
 1 -19 -11 5.19 3.88
 -1 -19 11 4.46 4.97
 1 19 -11 0.05 3.92
 -1 19 11 -3.04 5.18
 1 19 -10 -1.95 3.94
 -1 -19 10 -1.77 4.7
 1 -19 -10 14.9 4.4
 -1 19 10 12.09 5.43
 1 -19 -9 5.31 3.74
 1 19 -9 -0.59 3.78
 -1 -19 9 -2.69 4.64
 -1 19 9 2.75 4.91
 1 19 -8 33.91 5.11
 -1 -19 8 26.39 5.43
 1 -19 -8 26.57 4.6
 -1 19 8 28.39 5.9
 1 19 -7 10.22 4.28
 1 -19 -7 2.45 3.79
 -1 -19 7 3.27 4.66
 -1 19 7 8.2 5.03
 -1 19 6 -0.49 4.65
 -1 -19 6 -0.39 4.22
 1 -19 -6 3.46 3.85
 1 19 -6 -3.38 3.91
 -1 -19 5 2.76 4.59
 -1 19 5 3.71 4.51
 1 -19 -5 3.29 4.04
 1 19 -5 -2.53 3.82
 -1 19 4 -8.17 4.78
 -1 -19 4 0.04 4.39
 1 -19 -4 6.31 4.1
 1 19 -4 1.82 3.97
 1 19 -3 3.82 4.25
 -1 19 3 2.99 4.25
 1 -19 -3 15.56 4.56
 -1 -19 3 9.69 4.75
 1 19 -2 43.62 5.5
 -1 -19 2 34.16 5.75
 1 -19 -2 31.05 5.18
 -1 19 2 39.76 5.38
 1 -19 -1 15.93 4.58
 1 19 -1 15.51 4.69
 -1 19 1 9.34 4.23
 -1 -19 1 19.27 4.95
 1 19 0 67.52 6.36
 -1 19 0 82.38 6.27
 1 -19 0 81.47 6.58
 -1 -19 0 60.59 6.1
 -1 19 -1 201.96 8.63
 -1 -19 -1 208.44 9.34
 1 19 1 191.22 9.31
 1 -19 1 190.36 9.03
 1 -19 2 138.44 8.09
 -1 19 -2 123.81 7.1
 1 19 2 137.98 8.63
 -1 -19 -2 130.33 7.77
 1 -19 3 141.33 8.35
 1 19 3 134.56 8.65
 -1 19 -3 131.25 7.16
 -1 -19 -3 160.14 8.22
 1 19 4 180.55 9.61
 1 -19 4 174.01 9.21
 -1 -19 -4 177.55 8.51
 -1 19 -4 157.66 7.52
 -1 -19 -5 98.79 6.97
 1 19 5 108.17 8.21
 -1 19 -5 104.96 6.6
 1 -19 6 60.93 6.56
 1 19 6 65.96 7.24
 -1 19 -6 63.01 5.36
 -1 -19 -6 60.85 5.82
 1 19 7 111.99 8.71
 -1 19 -7 131.07 6.94
 -1 -19 -7 126.81 7.41
 1 -19 7 127.84 8.22
 -1 19 -8 30.77 4.61
 -1 -19 -8 24.05 4.69
 1 19 8 23.94 5.84
 1 -19 8 29.77 5.74
 1 19 9 144.11 9.72
 -1 -19 -9 120.31 7.29
 1 -19 9 127.66 8.51
 -1 19 -9 127.42 6.99
 1 19 10 11.58 5.8
 1 -19 10 11.9 5.45
 -1 19 -10 5 3.69
 -1 -19 -10 18.21 4.59
 -1 19 -11 9.77 3.97
 1 -19 11 13.67 5.33
 -1 -19 -11 13.82 4.32
 1 19 11 9.21 6.01
 1 19 12 19.08 6.32
 1 -19 12 14.82 5.6
 -1 19 -12 11.04 4.11
 -1 -19 -12 9.72 4.42
 -1 19 -13 10.68 4.11
 1 -19 13 5.54 5.66
 -1 -19 -13 24.18 5.33
 1 19 13 5.43 5.83
 -1 -19 -14 15.12 4.79
 1 19 14 19.34 6.85
 1 -19 14 21.88 6.32
 -1 -19 -15 4.97 4.59
 1 -19 15 2.61 5.48
 1 19 15 -5.94 6.91
 1 -19 16 7.26 5.78
 1 19 16 21.92 7.65
 -1 -19 -16 22.27 5.08
 1 19 17 31.43 7.92
 -1 -19 -17 18.8 5.18
 1 -19 17 40.37 7.05
 1 19 18 0.62 7.11
 1 -19 18 3.1 5.79
 -1 -19 -18 -4.04 4.93
 1 19 19 22.09 8.39
 1 -19 19 40.77 7.62
 1 -19 20 15.6 7.26
 1 19 20 20.23 8.56
 -1 20 20 69.88 11.03
 -1 -20 20 48.92 8.41
 -1 -20 19 6.93 6.74
 -1 20 19 -4.78 8.01
 -1 -20 18 31.23 7.4
 -1 20 18 34.93 9.24
 1 20 -18 57.12 7.89
 -1 20 17 25.14 8.24
 -1 -20 17 4.82 6.03
 1 20 -17 12.73 6.15
 -1 20 16 -1.11 6.92
 -1 -20 16 -0.82 5.87
 1 20 -16 -3.4 5.14
 -1 -20 15 0.61 5.55
 1 20 -15 1.11 4.82
 -1 20 15 -0.78 6.76
 1 -20 -15 -3.78 4.63
 1 20 -14 -5.02 4.7
 1 -20 -14 -0.89 4.07
 -1 -20 14 1.69 5.49
 -1 20 14 3.43 6.24
 1 -20 -13 -2.51 4.04
 -1 20 13 6.02 6.14
 1 20 -13 -0.81 4.38
 -1 -20 13 6.51 5.7
 1 20 -12 7.6 4.5
 1 -20 -12 6.16 4.31
 -1 20 12 14.62 6.34
 -1 -20 12 5.31 5.23
 1 -20 -11 3.37 4.5
 -1 -20 11 -0.35 5.01
 1 20 -11 2.88 4.12
 -1 20 11 0.68 5.56
 1 -20 -10 12.02 4.22
 1 20 -10 6.96 4.16
 -1 -20 10 9.41 5.21
 -1 20 10 5.56 5.64
 -1 20 9 -0.64 5.23
 1 -20 -9 5.65 4.21
 1 20 -9 6.65 4.24
 -1 -20 9 -0.35 4.76
 1 20 -8 7.52 4.28
 1 -20 -8 8.11 4.31
 -1 -20 8 7.19 5.02
 -1 20 8 15.3 5.78
 1 20 -7 37.01 5.35
 1 -20 -7 29.14 4.94
 -1 20 7 31.66 6.18
 -1 -20 7 29.12 5.71
 -1 -20 6 57.91 6.69
 1 -20 -6 56.6 5.69
 1 20 -6 61.81 6.18
 -1 20 6 52.19 6.67
 -1 -20 5 9.61 5.27
 1 20 -5 0.47 4.21
 1 -20 -5 -3.07 4.31
 -1 20 5 8.37 5.13
 1 20 -4 162.93 8.65
 1 -20 -4 167.06 8.26
 -1 20 4 152.9 8.96
 -1 -20 4 155.32 8.92
 -1 20 3 184.21 9.62
 1 -20 -3 179.49 8.83
 1 20 -3 184.47 9.23
 -1 -20 3 186.23 9.62
 -1 20 2 251.98 10.6
 1 20 -2 247.65 10.39
 -1 -20 2 237.48 10.57
 1 -20 -2 272.37 10.42
 -1 -20 1 173.69 9.23
 1 20 -1 191.43 9.46
 1 -20 -1 189.5 9.21
 -1 20 1 180.13 8.96
 1 20 0 263.27 10.89
 -1 -20 0 277.11 10.9
 -1 20 0 260.07 10.26
 1 -20 0 260.22 10.47
 -1 20 -1 129.65 7.82
 -1 -20 -1 123.61 8.25
 1 20 1 119.71 8.32
 1 -20 1 122.7 8.19
 -1 -20 -2 214.28 9.66
 1 20 2 198.96 10.12
 -1 20 -2 209.82 9.11
 1 -20 2 238.02 10.38
 -1 -20 -3 38.01 5.87
 -1 20 -3 28.83 4.91
 1 20 3 38.29 6.46
 -1 20 -4 0.86 3.66
 1 20 4 -7.04 5.47
 1 -20 4 2.64 4.61
 1 -20 5 -7.25 5.06
 1 20 5 -0.86 5
 -1 -20 -5 3.82 4.5
 -1 20 -5 4.17 3.53
 1 -20 6 1.81 4.59
 -1 20 -6 -0.66 3.54
 1 20 6 8.95 5.5
 -1 -20 -6 -0.31 4.27
 -1 20 -7 9.75 3.9
 1 20 7 10.38 5.46
 1 -20 7 5.35 4.94
 -1 -20 -7 15.57 4.79
 -1 -20 -8 35.81 5.35
 -1 20 -8 39.02 5.01
 1 20 8 25.99 6.23
 1 -20 8 35.27 6.22
 -1 20 -9 3.3 3.68
 1 -20 9 -5.79 5.25
 1 20 9 1.91 5.63
 -1 -20 -9 -0.79 4.39
 1 20 10 4.27 5.61
 1 -20 10 2.74 5.06
 -1 20 -10 -0.83 3.63
 -1 -20 -10 2.06 4.27
 1 20 11 -2.73 5.56
 -1 20 -11 3.31 3.79
 1 -20 11 3.43 5.41
 -1 -20 -11 5.19 4.47
 -1 -20 -12 -3.27 4.29
 -1 20 -12 7.87 4.34
 1 -20 12 8.16 5.51
 1 20 12 4.33 6.01
 1 -20 13 -1.98 5.41
 1 20 13 3.44 6.43
 -1 -20 -13 -7.44 4.72
 1 20 14 13.41 6.95
 -1 -20 -14 16.34 4.91
 1 -20 14 11.65 6.01
 1 -20 15 10.5 6.08
 -1 -20 -15 3.9 4.47
 1 20 15 21.49 7.54
 1 20 16 12.72 7.4
 1 -20 16 6.48 5.94
 -1 -20 -16 10.6 4.86
 -1 -20 -17 9.65 4.92
 1 -20 17 7.68 6.07
 1 20 17 5.54 7.64
 1 20 18 15.82 8.29
 1 -20 18 27.04 7.12
 -1 -20 -18 6.94 5.23
 1 -20 19 20.25 7.31
 1 20 19 18.6 8.42
 -1 21 19 10.68 9.13
 -1 21 18 77.88 10.84
 -1 -21 18 75.78 9.1
 -1 -21 17 27.79 7.37
 -1 21 17 24.56 8.57
 -1 -21 16 69.73 8.55
 -1 21 16 58.79 9.28
 1 21 -16 54.73 7.46
 1 21 -15 1.28 5.06
 -1 -21 15 -3.31 5.95
 -1 21 15 11.72 7.61
 1 -21 -14 53.3 5.95
 1 21 -14 75.73 7.51
 -1 -21 14 69.02 8.05
 -1 21 14 59.79 9.23
 1 -21 -13 0.69 4.4
 -1 -21 13 4.11 5.51
 1 21 -13 -1.12 4.68
 -1 21 13 -5.55 6.55
 -1 -21 12 13.28 5.7
 -1 21 12 18.94 6.91
 1 21 -12 12.67 5.16
 1 -21 -12 15.75 4.79
 -1 21 11 24.84 6.84
 -1 -21 11 27.81 6.27
 1 -21 -11 19.57 4.91
 1 21 -11 17.17 5.23
 -1 21 10 -8.01 5.87
 1 -21 -10 1.45 4.25
 -1 -21 10 10.97 5.5
 1 21 -10 -0.89 4.3
 -1 21 9 2.37 5.66
 -1 -21 9 16.03 5.57
 1 -21 -9 17.33 4.74
 1 21 -9 17.44 4.67
 1 21 -8 6.86 4.38
 1 -21 -8 3.15 4.31
 -1 21 8 0.7 5.59
 -1 -21 8 6.43 5.39
 1 21 -7 44.11 5.91
 1 -21 -7 45.77 5.71
 -1 -21 7 42.93 6.48
 -1 21 7 58.38 7.27
 1 -21 -6 10.26 4.68
 -1 21 6 -0.88 5.17
 1 21 -6 -1.32 4.52
 -1 -21 6 11.44 5.32
 -1 21 5 73.59 7.47
 -1 -21 5 66.44 7.13
 1 -21 -5 84.07 6.83
 1 21 -5 77.9 6.87
 1 21 -4 3.75 4.92
 1 -21 -4 13.28 5.09
 -1 -21 4 19.72 6.06
 -1 21 4 22.92 6.04
 1 -21 -3 185.61 9.2
 1 21 -3 175.52 9.28
 -1 21 3 188.83 9.89
 -1 -21 3 204.19 10.44
 -1 21 2 128.01 8.54
 1 -21 -2 128.44 8.31
 -1 -21 2 129.59 8.81
 1 21 -2 114.02 8.25
 1 -21 -1 25.51 5.96
 -1 -21 1 10.9 5.69
 1 21 -1 22.8 6.02
 -1 21 1 22.58 5.69
 -1 21 0 212.58 9.89
 1 -21 0 224.89 10.23
 1 21 0 201.49 10.23
 -1 21 -1 -0.8 4.65
 1 -21 1 9.84 5.38
 1 21 1 -2.24 5.4
 -1 -21 -1 -1.48 5.12
 -1 21 -2 238.4 9.96
 1 21 2 248.79 11.42
 -1 -21 -2 254.8 10.73
 1 -21 2 238.82 10.52
 -1 21 -3 9.39 4.54
 1 21 3 9.22 5.86
 1 -21 3 18.42 5.71
 -1 -21 -3 27.69 5.78
 -1 21 -4 181.22 8.56
 1 -21 4 178.38 9.76
 1 21 4 160.67 9.89
 -1 -21 -4 196.1 9.39
 1 -21 5 0.34 5.3
 -1 21 -5 3.32 4.24
 1 21 5 4.82 5.6
 1 -21 6 202.71 10.34
 -1 21 -6 201.42 8.95
 1 21 6 193.56 10.98
 -1 -21 -6 212.63 9.67
 -1 -21 -7 11.09 4.95
 1 21 7 14.03 6.27
 -1 21 -7 8.8 4.44
 1 -21 7 1.47 5.35
 -1 21 -8 89.61 6.56
 1 21 8 92.21 8.53
 -1 -21 -8 97.77 7.45
 1 -21 8 92.12 8.24
 -1 21 -9 4.02 4
 1 21 9 9.17 5.99
 -1 -21 -9 16.54 5.06
 1 -21 9 5.23 5.44
 1 -21 10 13.93 5.99
 -1 21 -10 16.8 4.67
 1 21 10 17.96 6.94
 -1 -21 -10 13.89 4.84
 1 -21 11 -7.84 5.79
 1 21 11 -2.44 5.94
 -1 -21 -11 -7.35 4.66
 -1 -21 -12 2.37 4.44
 1 -21 12 -0.25 5.55
 1 21 12 11.45 6.25
 1 -21 13 24.31 6.67
 -1 -21 -13 28.1 5.51
 1 21 13 23.62 7.39
 1 -21 14 -7.43 6.03
 1 21 14 -6.65 7.14
 -1 -21 -14 2.54 4.61
 1 -21 15 12.82 6.38
 -1 -21 -15 23.31 5.5
 -1 -21 -16 5.3 4.96
 1 21 16 2.47 7.17
 1 -21 16 13.61 6.61
 -1 -21 -17 8.57 5.27
 1 21 17 11.09 7.7
 1 -21 17 7.82 6.55
 1 21 18 12.21 8.38
 1 -21 18 3.13 6.58
 -1 22 18 7.35 8.47
 -1 22 17 15.49 8.73
 -1 -22 17 25.75 7.47
 -1 22 16 -4.09 7.59
 -1 -22 16 2.37 6.49
 -1 22 15 48.79 9.07
 1 22 -15 51.79 7.41
 -1 -22 15 40.89 7.78
 1 22 -14 -2.84 5.59
 -1 -22 14 7.3 6.35
 -1 22 14 -8.96 7.48
 1 -22 -13 45.62 5.9
 1 22 -13 64.46 7.47
 -1 -22 13 56.65 7.86
 -1 22 13 59.82 9.19
 -1 -22 12 -0.47 5.88
 1 22 -12 13.94 5.6
 -1 22 12 -5 6.71
 1 -22 -12 -2.01 4.62
 -1 -22 11 52.17 7.35
 -1 22 11 64.01 8.62
 1 -22 -11 57.14 6.28
 1 22 -11 52.77 6.78
 1 22 -10 -1.63 4.55
 -1 -22 10 1.62 5.63
 -1 22 10 6.52 6.3
 1 -22 -10 6.64 4.82
 -1 -22 9 32.09 6.51
 1 22 -9 33.31 5.86
 1 -22 -9 29.26 5.44
 -1 22 9 32.09 7.23
 -1 -22 8 27.57 6.43
 1 22 -8 20.07 5.35
 1 -22 -8 18 5.01
 -1 22 8 23.86 6.48
 -1 -22 7 25.39 6.21
 1 22 -7 21.85 5.4
 -1 22 7 15.4 6.25
 1 -22 -7 24.79 5.48
 -1 -22 6 32.39 6.65
 1 -22 -6 44.79 6.29
 -1 22 6 28.26 6.42
 1 22 -6 44.71 6.01
 -1 22 5 10.74 6.02
 1 22 -5 1.71 4.66
 1 -22 -5 7.36 5.28
 -1 -22 5 3.97 5.42
 -1 -22 4 163.32 9.82
 1 22 -4 161.79 9.37
 1 -22 -4 187.95 9.5
 -1 22 4 170.52 10.14
 1 -22 -3 10.92 5.34
 -1 -22 3 -3.86 5.75
 1 22 -3 4.91 5.57
 -1 22 3 0.16 5.3
 -1 22 2 232.63 10.82
 -1 -22 2 255.45 11.48
 1 -22 -2 231.42 10.55
 1 22 -2 250.67 11.15
 1 -22 -1 8.97 5.53
 -1 -22 1 -6.09 5.76
 -1 22 1 11.53 5.45
 1 22 -1 12.48 5.98
 1 -22 0 258.42 11.12
 1 22 0 243.31 11.36
 -1 22 0 251.55 10.85
 -1 -22 0 250.88 11.22
 1 22 1 3.95 5.66
 -1 22 -1 11.13 5.1
 1 -22 1 0.64 5.01
 -1 -22 -1 6.12 5.27
 -1 -22 -2 69.88 7.24
 -1 22 -2 69.41 6.56
 1 -22 2 79.48 7.54
 1 22 2 63.8 7.22
 -1 22 -3 25.08 5.08
 1 -22 3 9.08 5.2
 -1 -22 -3 13.73 5.31
 1 22 3 12.81 5.85
 1 -22 4 7.51 5.25
 1 22 4 27.27 6.07
 -1 22 -4 27.12 5.09
 -1 -22 -4 22.64 5.46
 -1 -22 -5 23 5.41
 -1 22 -5 28.2 4.99
 1 22 5 22.43 6.4
 1 -22 5 33 6.2
 1 22 6 4.16 5.82
 1 -22 6 8.67 5.46
 -1 -22 -6 5.11 4.75
 -1 22 -6 3.94 4.19
 1 -22 7 10.39 5.73
 -1 -22 -7 15.2 5.33
 -1 22 -7 16.33 4.52
 1 22 7 14.42 5.86
 -1 22 -8 7.49 4.29
 1 -22 8 8.96 5.79
 -1 -22 -8 0.68 4.61
 1 22 8 7.42 6.02
 1 22 9 23.68 6.97
 1 -22 9 26.12 6.47
 -1 -22 -9 32.02 5.72
 -1 -22 -10 20.34 5.36
 1 -22 10 13.29 5.9
 1 22 10 0.28 6.25
 -1 -22 -11 29.8 5.51
 1 22 11 24.15 6.92
 1 -22 11 27.95 6.65
 -1 -22 -12 3.57 5.05
 1 -22 12 8.96 6.12
 1 22 12 6.77 6.81
 1 -22 13 18.48 6.77
 -1 -22 -13 13.36 5.44
 1 22 13 17.37 7.69
 1 22 14 6.33 7.04
 1 -22 14 1.19 6.19
 -1 -22 -14 -0.78 4.99
 1 -22 15 16.31 7
 -1 -22 -15 12.43 5.48
 1 22 15 7.94 7.58
 1 -22 16 28.58 7.77
 -1 -22 -16 41.75 6.55
 1 22 16 38.8 9.31
 1 22 17 16.1 8.38
 -1 23 17 -4.27 8.5
 -1 23 16 30.95 8.91
 -1 23 15 7.22 7.89
 -1 -23 15 6.1 6.62
 -1 -23 14 36.65 7.7
 -1 23 14 37.38 8.93
 -1 -23 13 26.12 7.24
 1 23 -13 36.25 7.12
 -1 23 13 16.06 8.24
 -1 -23 12 2.3 6.13
 1 23 -12 11.53 5.92
 1 -23 -12 15.15 5.47
 -1 23 12 7.37 7.22
 1 -23 -11 30.27 5.94
 -1 -23 11 22.36 6.99
 1 23 -11 30.98 6.35
 -1 23 11 37.27 8.11
 -1 23 10 12.57 7.14
 1 23 -10 9.67 5.47
 -1 -23 10 1.82 5.94
 1 -23 -10 9.53 5.06
 -1 -23 9 46.61 7.59
 -1 23 9 45.11 8.1
 1 -23 -9 40.62 6.15
 1 23 -9 63.87 7.28
 1 -23 -8 16.48 5.33
 -1 -23 8 22.15 6.48
 1 23 -8 16.57 5.54
 -1 23 8 17.71 6.82
 1 -23 -7 53.03 6.65
 1 23 -7 49.96 6.7
 -1 23 7 60.32 8.43
 -1 -23 7 50.67 7.37
 -1 -23 6 5.16 5.91
 1 23 -6 18.87 5.51
 1 -23 -6 19.66 5.47
 -1 23 6 14.57 6.62
 -1 -23 5 91.93 8.62
 1 -23 -5 107.47 8.04
 -1 23 5 97.65 8.68
 1 23 -5 105.06 8.2
 -1 23 4 2.54 5.58
 1 -23 -4 3.29 5.04
 -1 -23 4 8.58 5.82
 1 23 -4 6.46 5.18
 -1 -23 3 62.45 7.47
 1 -23 -3 57.33 7.03
 1 23 -3 57.15 6.95
 -1 23 3 53.49 7.01
 1 23 -2 -1.62 5.16
 1 -23 -2 -3.55 5.37
 -1 23 2 1.27 5.14
 -1 -23 1 66.81 7.68
 1 -23 -1 71.61 7.54
 1 23 -1 66.13 7.6
 -1 23 1 70.45 7.16
 1 -23 0 31.58 6.43
 -1 -23 0 32.88 6.4
 1 23 0 27.92 6.38
 -1 23 0 31.34 5.67
 1 23 1 4.72 5.69
 -1 -23 -1 7.71 5.57
 -1 23 -1 7.67 4.94
 1 -23 1 4.48 5.32
 1 23 2 78.86 8.14
 -1 -23 -2 70.98 7.25
 -1 23 -2 64.81 6.72
 1 -23 2 74.5 7.61
 1 -23 3 10.16 5.59
 1 23 3 -2.75 5.69
 -1 -23 -3 -4.56 5.55
 -1 23 -3 -1.19 4.53
 1 -23 4 27.73 6.27
 1 23 4 46.56 7.26
 -1 -23 -4 41.95 6.47
 -1 23 -4 38.56 5.86
 -1 23 -5 5.42 4.67
 1 23 5 -1.12 5.84
 1 -23 5 3.86 5.41
 -1 -23 -5 -0.35 4.96
 -1 -23 -6 35.55 6.13
 1 -23 6 29.76 6.48
 -1 23 -6 26.36 5.35
 1 23 6 29.77 6.85
 1 -23 7 3.87 5.43
 -1 -23 -7 5.66 5
 1 23 7 5.66 6.05
 1 23 8 7.62 6.56
 1 -23 8 8.63 6.03
 -1 -23 -8 8.76 5.24
 1 23 9 13.13 7.22
 -1 -23 -9 13.01 5.64
 1 -23 9 7.24 6.05
 1 23 10 -4.9 6.88
 -1 -23 -10 4.37 5
 1 -23 10 13.37 6.53
 1 23 11 108.54 10.89
 1 -23 11 106.2 9.65
 -1 -23 -11 99.53 8.18
 1 -23 12 22.03 7.28
 1 23 12 16.03 8.18
 -1 -23 -12 5.76 5.58
 1 23 13 95.46 10.92
 1 -23 13 75.84 9.3
 -1 -23 -13 99.06 8.4
 1 -23 14 33.46 8.08
 1 23 14 45.96 9.78
 -1 -23 -14 42.22 6.82
 -1 -23 -15 67.65 7.78
 1 23 15 49.95 10.25
 -1 24 15 55.17 10.19
 -1 24 14 44.64 9.91
 -1 24 13 83.32 10.9
 -1 -24 13 57.27 8.85
 -1 24 12 55.33 9.99
 -1 -24 12 58.34 8.83
 1 -24 -11 89.27 8.01
 -1 -24 11 102.35 9.96
 1 24 -11 99.93 9.28
 -1 24 11 106.84 11.01
 -1 -24 10 15.24 7.23
 1 24 -10 12.05 6.24
 1 -24 -10 20.24 5.94
 -1 24 10 29.21 8.39
 -1 -24 9 32.09 7.21
 -1 24 9 37.12 8.32
 1 24 -9 30.13 6.51
 1 -24 -9 25.88 5.93
 1 24 -8 -1.56 5.34
 1 -24 -8 3.85 5.14
 -1 24 8 2.34 6.48
 -1 -24 8 3.42 6.04
 1 24 -7 36.05 6.53
 -1 24 7 23.01 7.1
 1 -24 -7 32.83 6.11
 -1 -24 7 22.43 6.7
 1 -24 -6 6.63 5.08
 -1 24 6 14.94 6.61
 -1 -24 6 19.46 6.58
 1 24 -6 12.28 5.57
 1 -24 -5 12.46 5.42
 1 24 -5 11.83 5.54
 -1 -24 5 15.07 6.04
 -1 24 5 2.98 5.62
 -1 24 4 18.03 5.59
 1 24 -4 15.87 5.63
 -1 -24 4 17.7 6.37
 1 -24 -4 13.13 5.62
 -1 -24 3 10.28 5.82
 -1 24 3 4.37 5.28
 1 24 -3 11.2 5.59
 1 -24 -3 13.12 5.85
 -1 24 2 38.54 6.77
 -1 -24 2 55.32 7.36
 1 -24 -2 41.76 6.71
 1 24 -2 42.24 6.93
 -1 24 1 -1.81 5.04
 -1 -24 1 -9.58 5.72
 1 24 -1 4.28 5.56
 1 -24 -1 -0.63 5.2
 -1 -24 0 10.68 5.65
 -1 24 0 6.22 4.93
 1 -24 0 10.93 5.55
 1 24 0 15.87 6.05
 1 24 1 -2.12 5.27
 -1 -24 -1 0.51 5.17
 1 -24 1 8.31 5.39
 -1 24 -1 2.79 4.6
 1 -24 2 7.52 5.55
 -1 24 -2 8.29 4.89
 1 24 2 14.01 6.11
 -1 -24 -3 16.67 5.72
 1 -24 3 5.45 5.56
 1 24 3 1.69 5.78
 -1 24 -3 7.71 4.79
 1 24 4 8.35 6.21
 -1 -24 -4 5.32 5.17
 1 -24 4 0.65 5.46
 -1 -24 -5 26.62 6.32
 1 24 5 38.33 7.64
 1 -24 5 38.06 6.95
 1 24 6 14.88 6.71
 1 -24 6 17.74 6.4
 -1 -24 -6 8.12 5.37
 1 24 7 61.13 8.71
 -1 -24 -7 56.59 7.05
 1 -24 7 53.43 7.8
 1 24 8 56.19 8.74
 -1 -24 -8 35.42 6.74
 1 -24 8 37.75 7.49
 -1 -24 -9 85.58 8.23
 1 24 9 81.55 10.15
 1 -24 9 85.25 9.13
 1 24 10 30.67 8.6
 -1 -24 -10 30.47 6.66
 1 -24 10 21.46 7.47
 1 -24 11 77.64 9.3
 1 24 11 72.01 10.34
 -1 -24 -11 96.68 8.48
 -1 -24 -12 47.35 7.27
 1 -24 12 54.91 8.92
 1 24 12 33.87 8.99
 -1 -24 -13 53.17 7.59
 1 24 13 57.32 10.16
 1 -24 13 48.08 8.84
 -1 -24 -14 -0.27 5.73
 1 24 14 11.6 8.62
 -1 25 14 9.48 8.64
 -1 25 13 7.55 8.47
 -1 25 12 22.85 8.94
 -1 -25 11 14.78 7.33
 -1 25 11 11.65 8.16
 -1 -25 10 15.93 7.38
 1 -25 -10 19.85 6.23
 -1 25 10 22.85 8.3
 -1 25 9 50.19 9.24
 1 25 -9 44.18 7.61
 -1 -25 9 54.99 8.61
 1 -25 -9 35.03 6.67
 -1 -25 8 49.38 8.14
 -1 25 8 59.8 9.27
 1 -25 -8 70.57 7.52
 1 25 -8 57.5 7.96
 -1 25 7 40.59 8.19
 1 -25 -7 26.83 6.29
 -1 -25 7 24.79 7.2
 1 25 -7 31.69 6.79
 1 -25 -6 23.3 6.12
 -1 -25 6 22.73 6.96
 1 25 -6 33.81 6.75
 -1 25 6 28.05 7.33
 -1 25 5 17.67 6.54
 -1 -25 5 22 6.7
 1 25 -5 -0.2 5.14
 1 -25 -5 11.11 5.75
 1 -25 -4 17.89 5.95
 -1 -25 4 16.73 6.54
 1 25 -4 17.87 6.16
 -1 25 4 14.07 6.22
 -1 -25 3 38.05 7.13
 1 -25 -3 35.19 6.68
 1 25 -3 30.41 6.76
 -1 25 3 20.5 6.45
 1 25 -2 6.76 5.78
 1 -25 -2 5.09 5.45
 -1 -25 2 3.04 5.69
 -1 25 2 10.29 5.75
 1 25 -1 7.28 5.82
 1 -25 -1 0.62 5.39
 -1 25 1 5.14 5.39
 -1 -25 1 8.89 5.66
 1 25 0 -4.37 5.51
 1 -25 0 7.47 5.61
 -1 -25 0 -1.05 5.5
 -1 25 0 0.66 4.77
 -1 25 -1 2.05 4.93
 -1 -25 -1 -3.59 5.72
 1 25 1 10.46 5.82
 1 -25 1 16.63 6.1
 1 25 2 -3.31 5.57
 -1 -25 -2 -2.74 5.37
 1 -25 2 -1.03 5.31
 1 -25 3 -2.49 5.62
 -1 -25 -3 0.51 5.24
 1 25 3 3.24 6.03
 1 -25 4 -0.03 5.63
 1 25 4 2.65 6.19
 -1 -25 -4 -2.38 5.71
 -1 -25 -5 3.29 5.54
 1 25 5 6.9 6.7
 1 -25 5 8.87 6.13
 1 -25 6 3.01 5.85
 1 25 6 -7.96 6.89
 -1 -25 -6 -4.74 5.44
 -1 -25 -7 -5.34 5.46
 1 -25 7 -8.93 6.48
 1 25 7 3.02 6.83
 1 25 8 3.42 7.08
 1 -25 8 -8.52 6.65
 -1 -25 -8 13.11 6.03
 -1 -25 -9 24.49 6.46
 1 25 9 18.85 7.98
 1 -25 9 12.61 6.99
 -1 -25 -10 39.18 7.3
 1 25 10 29.46 8.77
 1 -25 10 41.19 8.45
 -1 -25 -11 24.5 6.75
 1 25 11 37.89 9.54
 -1 -25 -12 63.66 8.08
 1 25 12 61.83 10.48
 -1 -25 -13 80.86 8.71
 -1 26 12 98.59 11.9
 -1 26 11 19.78 8.79
 -1 26 10 42.38 9.52
 -1 26 9 11.44 8.13
 1 -26 -9 12.63 6.22
 1 -26 -8 23.44 6.53
 -1 26 8 16 7.99
 -1 -26 8 8.34 6.92
 -1 26 7 1.67 6.97
 -1 -26 7 4.96 6.55
 1 -26 -7 -2.79 5.89
 -1 26 6 25.65 7.28
 1 -26 -6 17.04 6.04
 1 26 -6 4.08 6.1
 -1 -26 6 18.24 7.01
 1 26 -5 6.88 5.98
 -1 -26 5 15.03 6.7
 1 -26 -5 11.38 5.84
 -1 26 5 12.35 6.71
 -1 -26 4 0.89 6.01
 1 26 -4 -5.05 5.92
 1 -26 -4 -2.7 5.58
 -1 26 4 -0.34 6.1
 1 -26 -3 35.9 6.96
 -1 26 3 27.89 7.08
 -1 -26 3 28.1 7.05
 1 26 -3 27.61 6.79
 -1 26 2 8.91 5.84
 1 26 -2 -1.24 5.71
 -1 -26 2 14.03 6.39
 1 -26 -2 0.19 5.68
 1 -26 -1 1.83 5.74
 1 26 -1 14.93 6.54
 -1 -26 1 8.52 5.86
 1 -26 0 -2.63 5.78
 -1 -26 0 0.13 5.91
 1 26 0 -0.07 6
 1 -26 1 2.98 5.9
 -1 -26 -1 10.83 6.14
 1 26 1 0.93 6.31
 1 26 2 12.7 6.69
 -1 -26 -2 12.43 6.25
 1 -26 2 -0.15 5.98
 1 -26 3 -0.07 5.89
 1 26 3 4.94 6.56
 -1 -26 -3 -5.8 6.03
 1 26 4 6.38 6.84
 -1 -26 -4 23.24 6.41
 1 -26 4 9.21 6.31
 -1 -26 -5 -2.46 6.03
 1 -26 5 6.91 6.45
 1 26 5 4.25 7.14
 1 26 6 60.15 9.39
 1 -26 6 72.67 8.95
 -1 -26 -6 63.64 8.11
 1 26 7 1.12 7.34
 1 -26 7 1.89 6.83
 -1 -26 -7 11.85 6.45
 -1 -26 -8 90.24 8.85
 1 -26 8 75.06 9.47
 1 26 8 77.93 10.42
 -1 -26 -9 35.81 7.32
 1 26 9 27.55 9.08
 1 26 10 121.98 12.55
 -1 -26 -10 114.97 9.61
 -1 -26 -11 17.83 6.69
 -1 -26 -12 39.59 7.63
 -1 27 11 2.33 8.36
 -1 27 10 25.61 9.16
 -1 27 9 -3 7.98
 1 -27 -8 28.89 6.83
 -1 27 8 20.21 8.2
 -1 27 7 4.4 7.41
 1 -27 -7 4.78 6.2
 1 -27 -6 45.73 7.57
 -1 27 6 50.78 9.08
 1 -27 -5 6.22 6.35
 1 27 -4 13.35 6.92
 -1 -27 4 25.73 7.55
 1 -27 -4 13.41 6.49
 1 -27 -3 15.73 6.52
 -1 -27 3 1.15 6.46
 1 27 -3 7.09 6.78
 1 -27 -2 35.6 7.37
 1 27 -2 40.14 7.98
 -1 -27 2 41.04 7.69
 1 -27 -1 3.59 6.27
 1 27 -1 6.3 6.96
 -1 -27 1 4.07 6.54
 1 -27 0 12.6 6.58
 -1 -27 0 -5.82 6.53
 1 27 0 14.51 7.1
 1 -27 1 38.72 7.81
 -1 -27 -1 53.99 8.15
 1 27 1 32.24 7.94
 -1 -27 -2 7.74 6.46
 1 -27 2 -3.96 6.67
 1 27 2 4.99 7.09
 1 -27 3 41.12 7.97
 -1 -27 -3 29.22 7.24
 1 -27 4 -2.65 6.55
 -1 -27 -4 4.51 6.29
 1 27 4 8.42 7.34
 1 -27 5 22.67 7.67
 -1 -27 -5 20.14 6.83
 1 27 5 23.47 7.95
 1 27 6 -4.41 8.17
 -1 -27 -6 -0.04 6.2
 1 27 7 27.14 8.96
 -1 -27 -7 39.69 7.61
 -1 -27 -8 31.03 7.45
 1 27 8 23.49 8.97
 -1 -27 -9 10.94 6.71
 -1 -27 -10 36.97 7.53
 1 -28 -6 3.89 6.11
 1 -28 -5 32.79 7.5
 1 -28 -4 8.91 6.72
 1 -28 -3 67.53 8.88
 1 -28 -2 19.93 7.54
 1 28 -1 94.05 10.2
 1 -28 -1 79.71 9.62
 1 -28 0 2.45 6.92
 1 28 0 22.24 8.32
 1 28 1 61.41 9.81
 1 28 2 3.45 7.77
 1 28 3 14.12 8.2
 1 28 4 28.79 8.67
 1 28 5 9.65 8.36
 1 28 6 27.05 9.03
 -2 0 29 1.32 7.59
 -2 0 28 20.2 8.14
 -2 0 27 -13.25 8.05
 -2 0 26 143.96 11.58
 -2 0 25 4.91 6.85
 -2 0 24 256.04 13.51
 -2 0 24 225.91 8.73
 -2 0 23 -2.3 3.51
 -2 0 23 0.25 6.08
 -2 0 22 31.51 6.73
 -2 0 22 32.86 4.34
 -2 0 21 6.69 5.6
 -2 0 21 2.63 3.22
 -2 0 20 11.75 5.62
 -2 0 20 7.67 3.45
 -2 0 19 2.58 4.81
 -2 0 19 2.42 2.76
 -2 0 18 43.79 6.23
 -2 0 18 40.35 3.8
 -2 0 17 1.38 2.42
 -2 0 17 2 4.58
 -2 0 16 15.13 2.76
 -2 0 16 16.94 5
 -2 0 15 0.22 2.15
 2 0 -15 1.14 2.35
 2 0 -14 75.24 3.78
 -2 0 14 66.15 3.48
 -2 0 14 59.56 5.57
 -2 0 13 -0.42 3.53
 2 0 -13 -1.34 1.87
 -2 0 13 2.98 1.89
 -2 0 12 48.3 4.91
 -2 0 12 43.22 2.71
 2 0 -12 49.73 2.87
 -2 0 11 -0.8 1.56
 2 0 -11 -1.69 1.69
 -2 0 10 191.07 7.03
 2 0 -10 206.54 4.25
 -2 0 10 197.68 4.33
 -2 0 9 -1.21 3.21
 2 0 -9 -0.46 1.39
 -2 0 9 -0.1 1.43
 2 0 -9 2.19 2.87
 2 0 -8 7.34 3.06
 -2 0 8 8.17 1.44
 -2 0 8 8.34 3.11
 2 0 -8 9.25 1.49
 -2 0 7 -1.04 2.64
 2 0 -7 0.62 1.23
 -2 0 7 1.24 1.15
 2 0 -7 3.35 2.74
 2 0 -6 301.34 6.78
 -2 0 6 289.34 6.75
 2 0 -6 285.72 3.51
 -2 0 6 291.07 3.45
 -2 0 5 0.4 2.32
 2 0 -5 0.48 1.05
 2 0 -5 -1 2.36
 -2 0 4 56.06 3.15
 2 0 -4 59.37 3.2
 2 0 -4 57.45 1.49
 2 0 -3 1.38 2.04
 2 0 -3 1.51 0.91
 -2 0 3 -0.65 1.92
 2 0 -2 2006.75 7.64
 2 0 -2 2004.47 11.82
 -2 0 2 2025.25 11.72
 2 0 -1 2.25 1.05
 -2 0 1 2.62 1.02
 -2 0 1 4.49 1.51
 2 0 -1 3.02 1.46
 2 0 0 1611.44 8.66
 -2 0 0 1605.04 8.32
 2 0 0 1590.8 8.22
 2 0 1 3.25 1.34
 2 0 1 1.26 1.03
 -2 0 -1 0.13 1.16
 -2 0 -2 180.62 3.24
 2 0 2 188.99 3.92
 2 0 2 176.56 3.16
 2 0 2 190.49 3.7
 2 0 3 2.97 1.62
 -2 0 -3 1.17 1.49
 2 0 3 0.77 1.71
 2 0 3 -0.38 1.59
 2 0 4 6.21 1.94
 2 0 4 8.54 1.82
 2 0 4 9.96 2.04
 -2 0 -4 7.04 1.83
 -2 0 -5 -0.02 1.9
 2 0 5 -1.35 1.93
 2 0 5 -0.33 1.95
 -2 0 -6 2798.2 17.26
 2 0 6 2843.37 17.62
 -2 0 -7 -1.72 2.24
 2 0 7 -0.39 2.41
 2 0 7 -0.21 2.34
 2 0 8 303.29 6.87
 -2 0 -8 307.36 6.97
 2 0 8 299.01 7.12
 2 0 9 -1.73 2.42
 -2 0 -9 -0.26 2.57
 2 0 9 0.3 2.7
 2 0 10 1242.54 14.49
 2 0 10 1257.87 15.54
 2 0 11 0.21 2.98
 2 0 11 -1.72 2.51
 2 0 12 13.76 3.09
 2 0 12 15.18 3.61
 2 0 13 -6.75 4.38
 2 0 13 0.22 2.7
 2 0 14 76.52 6.67
 2 0 14 47.46 4.31
 2 0 15 0.64 3.17
 2 0 15 1.28 3.9
 2 0 16 36.02 4.25
 2 0 16 36.49 5.35
 2 0 17 -1.5 3.35
 2 0 17 2.26 4.24
 2 0 18 74.58 6.75
 2 0 18 86.72 6.07
 2 0 19 4.85 4.93
 2 0 19 -4.59 3.91
 2 0 20 50.66 6.72
 2 0 20 53.17 5.7
 2 0 21 2.35 5.22
 2 0 21 0.57 4.26
 2 0 22 13.56 6.21
 2 0 22 -0.95 4.96
 2 0 23 8.9 5.03
 2 0 23 -11.86 6.58
 2 0 24 20.1 7.45
 2 0 24 26.22 6.39
 2 0 25 -4.78 6.53
 2 0 25 3.05 5.16
 2 0 26 22.85 6.06
 2 0 26 5.94 6.92
 2 0 27 -5.79 7.18
 2 0 27 2.23 5.57
 2 0 28 95.23 10.93
 2 0 28 92.78 9.03
 2 0 29 2.74 5.98
 2 0 29 1.18 7.82
 -2 -1 29 30.6 8.74
 -2 1 29 2.41 8.08
 -2 -1 28 3.73 7.23
 -2 1 28 6.58 8.03
 -2 -1 27 22.38 8.26
 -2 1 27 18.31 7.78
 -2 -1 26 55.06 9.24
 -2 1 26 66.71 9.79
 -2 1 25 52.96 8.72
 -2 -1 25 64.74 5.8
 -2 -1 25 56.53 8.94
 -2 1 24 217.39 12.6
 -2 1 24 197.53 8
 -2 -1 24 198.99 8.42
 -2 -1 24 185.94 12.15
 -2 -1 23 35.96 4.73
 -2 -1 23 36.9 7.4
 -2 1 23 30.26 4.26
 -2 1 23 41.18 7.67
 -2 -1 22 296.82 13.17
 -2 1 22 289.03 8.73
 -2 1 22 299.82 13.32
 -2 -1 22 293.37 9.22
 -2 1 21 52.04 7.42
 -2 1 21 51.55 4.48
 -2 -1 21 50.36 4.69
 -2 -1 21 49.85 7.31
 -2 -1 20 426.56 10.09
 -2 1 20 433.37 9.78
 -2 -1 20 468.56 14.96
 -2 1 20 436.84 14.67
 -2 1 19 -0.29 4.83
 -2 1 19 5.22 2.72
 -2 -1 19 0.91 4.73
 -2 -1 19 0.58 2.93
 -2 -1 18 129.7 8.27
 -2 1 18 149.44 8.97
 -2 -1 18 136.29 5.74
 -2 1 18 126.56 5.33
 -2 -1 17 69.43 4.41
 -2 -1 17 65.87 6.68
 -2 1 17 78.46 7
 -2 1 17 70.14 4.1
 -2 1 16 196.86 5.8
 -2 -1 16 208.27 9.34
 -2 -1 16 189.56 6.08
 -2 1 16 199.09 9.22
 -2 1 16 190.85 5.51
 -2 1 15 8.97 2.24
 -2 1 15 24.77 5.63
 -2 -1 15 2.11 2.24
 -2 -1 15 32.25 5.98
 2 1 -15 4.55 2.37
 -2 -1 14 38.96 4.9
 2 1 -14 34.81 3.16
 -2 1 14 38.48 5.01
 -2 1 14 35.46 2.72
 -2 -1 14 39.92 3.06
 -2 -1 13 249.68 5.97
 -2 -1 13 267.76 9.17
 -2 1 13 246.95 5.48
 -2 1 13 247.96 8.98
 2 1 -13 254.81 5.91
 -2 1 12 14.5 4.04
 2 -1 -12 11.21 1.9
 -2 -1 12 11.36 2.06
 2 1 -12 13.74 2.18
 -2 1 12 12.97 1.95
 -2 -1 12 13.86 4.06
 -2 -1 11 5.95 1.94
 -2 1 11 5.52 1.63
 2 -1 -11 6.71 1.69
 -2 1 11 4.55 3.47
 2 1 -11 7.38 1.9
 -2 -1 11 8.91 3.36
 2 1 -10 18.85 2.1
 -2 -1 10 13.51 1.99
 -2 1 10 17.67 3.7
 2 -1 -10 15.9 1.76
 -2 1 10 14.83 1.73
 -2 1 9 17.54 1.57
 -2 1 9 12.2 3.39
 2 -1 -9 16.85 1.61
 2 1 -9 14.4 1.86
 2 1 -9 15.59 3.18
 -2 -1 9 17.47 3.67
 2 -1 -9 16.66 3.55
 -2 -1 9 13.72 1.88
 -2 1 8 7.38 3.06
 -2 -1 8 6.17 1.64
 2 1 -8 6.29 1.58
 2 1 -8 2.94 2.81
 -2 -1 8 8.95 3.16
 2 -1 -8 7.2 2.75
 2 -1 -8 7.07 1.28
 -2 1 8 7.12 1.28
 2 -1 -7 190.6 2.7
 2 1 -7 189.08 6
 -2 -1 7 188.36 6.11
 -2 1 7 185.59 6.03
 2 -1 -7 187.56 5.9
 2 1 -7 190.32 3.64
 -2 -1 7 174.89 3.62
 2 1 -6 23.11 3.07
 -2 -1 6 23.4 3.06
 -2 -1 6 24.34 1.76
 2 1 -6 27.59 1.86
 2 -1 -6 23.38 1.08
 -2 1 6 23.28 2.97
 2 -1 -6 21.34 2.99
 2 1 -5 403.56 4.59
 -2 -1 5 417.07 7.33
 2 -1 -5 426.94 7.26
 2 1 -5 407.14 7.42
 -2 1 5 419.41 7.34
 -2 -1 5 411.59 4.47
 2 1 -4 2.61 2.31
 -2 -1 4 3.65 1.19
 -2 1 4 3.82 2.17
 -2 -1 4 4.33 2.31
 2 -1 -4 1.98 2.18
 2 1 -4 2.46 1.24
 -2 1 3 26.54 2.37
 2 -1 -3 31.06 2.44
 -2 -1 3 35.98 1.61
 2 1 -3 32.98 1.54
 2 1 -3 30.22 2.59
 -2 -1 3 36.38 2.67
 -2 1 1 3573.09 12.8
 2 1 -1 3457.03 15.28
 -2 -1 1 3546.11 15.15
 -2 -1 1 3521.9 12.33
 2 -1 -1 3462.42 10.19
 2 1 -1 3493.76 12.56
 2 -1 -1 3543.93 10.92
 2 -1 -1 3591.64 12.9
 2 -1 0 2151.65 8.71
 2 -1 0 2177.41 9.81
 2 1 0 2115.01 10.57
 2 1 0 2156.8 10.4
 -2 -1 0 2166.21 10.46
 2 1 0 2135.76 11.13
 -2 1 -1 40.53 1.99
 2 1 1 38.44 2.03
 2 1 1 40.95 1.99
 2 -1 1 43.95 1.38
 -2 -1 -1 39.55 1.96
 2 -1 1 43.08 2.08
 -2 -1 -1 38.11 2.01
 2 -1 2 5774.5 19.73
 2 -1 2 5688.79 14.02
 -2 1 -2 5770.02 13.7
 -2 -1 -2 5625.6 19.27
 -2 -1 -2 5823.44 18.57
 2 1 2 5654.71 18.97
 -2 1 -2 5762.61 19.73
 2 1 2 5704.53 18.57
 -2 1 -3 203.78 3.29
 2 1 3 204.23 4.11
 2 1 3 202.37 4.15
 -2 -1 -3 204.29 4.18
 -2 1 -3 215.96 4.53
 -2 -1 -3 209.94 4.14
 2 -1 3 200.18 4.31
 2 -1 3 198.27 3.35
 -2 1 -4 721.07 8.23
 -2 1 -4 686.69 6.55
 2 1 4 690.54 7.66
 -2 -1 -4 674.43 7.67
 2 -1 4 693.84 6.88
 2 1 4 676.62 7.89
 2 -1 4 713.25 8.23
 2 1 5 4.19 2.31
 -2 1 -5 3.09 1.9
 -2 -1 -5 1.27 1.99
 2 -1 5 2.03 1.89
 -2 1 -5 2.1 1.72
 2 -1 5 2.39 2.09
 2 1 5 3 1.83
 2 1 5 2.77 1.98
 2 -1 6 6.93 2.4
 -2 1 -6 5.7 2.2
 2 -1 6 9.03 2.46
 -2 -1 -6 5.24 2.22
 2 1 6 6.22 2.41
 2 1 6 4.5 2.21
 -2 1 -6 5.08 2.09
 2 1 6 5.1 1.96
 2 1 7 273.58 6.18
 -2 -1 -7 251.92 6.13
 2 1 7 247.24 6.42
 2 -1 7 254.79 6
 -2 1 -7 263.95 6.16
 2 1 7 250.63 5.77
 2 -1 7 247.98 6.1
 -2 1 -7 259.53 5.91
 -2 -1 -8 239.48 6.48
 -2 1 -8 231.75 6.12
 -2 1 -8 231.93 6.03
 2 1 8 221.48 5.74
 2 1 8 221.83 5.97
 2 -1 8 230.07 6.24
 2 -1 8 219.92 6.21
 2 1 8 211.65 6.5
 2 -1 9 414.63 8.67
 -2 -1 -9 427.25 8.94
 2 1 9 442.48 8.5
 2 1 9 410.49 8.99
 -2 1 -9 438.89 8.55
 2 -1 9 420.15 8.48
 2 -1 10 8.92 2.71
 2 -1 10 7.23 3.02
 -2 1 -10 5.47 2.67
 2 1 10 6.14 2.71
 2 1 10 4.45 3.17
 2 1 11 271.69 8.34
 2 -1 11 276.53 7.6
 2 -1 11 255.41 7.81
 2 1 11 265.72 7.24
 2 -1 12 -1.1 3.02
 2 -1 12 1.44 2.69
 2 1 12 1.39 3.4
 2 1 12 1.72 2.61
 2 -1 13 37.83 4.67
 2 1 13 35.72 3.83
 2 1 13 32.9 4.61
 2 -1 13 37.56 3.88
 2 -1 14 6.32 4.85
 2 -1 14 -0.1 3.04
 2 1 14 1.75 3
 2 1 14 13.6 5.19
 2 -1 15 252.43 9.2
 2 1 15 231.91 7.95
 2 1 15 241.07 9.18
 2 -1 15 249.72 8.34
 2 -1 16 14.96 4.45
 2 1 16 16.46 4.75
 2 -1 16 9.72 3.58
 2 1 16 9.34 3.46
 2 -1 17 -3.59 4.13
 2 1 17 -0.44 4.35
 2 -1 17 3.85 3.57
 2 1 17 6.94 3.57
 2 1 18 222.49 8.66
 2 -1 18 220.56 8.86
 2 1 18 226.48 10.23
 2 -1 18 216.67 9.67
 2 1 19 120.78 8.17
 2 -1 19 125.22 8.27
 2 -1 19 112.37 6.98
 2 1 19 115.51 6.95
 2 -1 20 202.41 8.97
 2 1 20 209.07 8.89
 2 -1 20 193.15 10
 2 1 20 209.14 10.51
 2 -1 21 24.96 5.22
 2 1 21 33.84 6.67
 2 1 21 31.87 5.28
 2 -1 21 23.36 6.03
 2 1 22 458.63 13.33
 2 -1 22 472.88 15.74
 2 1 22 490.23 16.19
 2 -1 22 484.11 13.93
 2 -1 23 53.85 7.88
 2 1 23 44.29 7.58
 2 -1 23 73.4 7.03
 2 1 23 58.02 6.54
 2 1 24 404.62 13.3
 2 1 24 373.87 15.52
 2 -1 24 391.43 15.7
 2 -1 24 407.06 13.57
 2 -1 25 10.35 6.93
 2 1 25 1.78 6.69
 2 1 25 -0.03 5.02
 2 -1 25 0.77 5.27
 2 -1 26 55.89 8.64
 2 1 26 45.17 8.52
 2 1 26 47.79 6.72
 2 -1 26 47.39 6.9
 2 1 27 16.14 7.92
 2 1 27 18.22 6.2
 2 -1 27 38.03 6.89
 2 -1 28 35.71 7.45
 2 -1 28 44.4 9.11
 2 1 28 39.95 9.19
 2 1 28 40.19 7.41
 2 -1 29 0.53 8.04
 2 1 29 17.08 6.51
 2 -1 29 7.59 6.52
 2 1 29 17.03 8.62
 -2 2 29 8.87 7.99
 -2 -2 29 16.15 8.4
 -2 2 28 24.7 8.44
 -2 -2 28 5.16 7.42
 -2 -2 27 1.93 6.87
 -2 2 27 8.91 7.38
 -2 -2 26 132.45 11.32
 -2 2 26 139.94 11.6
 -2 2 25 3.49 6.91
 -2 -2 25 5.77 4.13
 -2 -2 25 5.44 6.82
 -2 -2 24 112.09 10.03
 -2 2 24 126.12 10.61
 -2 -2 24 119.78 7.03
 -2 2 24 128.79 6.62
 -2 2 23 -2.93 3.23
 -2 2 23 2.77 6.13
 -2 -2 23 1.41 3.68
 -2 -2 23 -2.76 6
 -2 -2 22 47.93 7.19
 -2 -2 22 45.3 4.89
 -2 2 22 44.32 7.5
 -2 2 22 56.8 4.68
 -2 2 21 13.57 5.97
 -2 -2 21 8.44 3.55
 -2 -2 21 3.98 5.71
 -2 2 21 2.89 3.08
 -2 2 20 17.88 5.84
 -2 2 20 9.47 2.96
 -2 -2 20 3.34 5.32
 -2 -2 20 11.97 3.57
 -2 2 19 17.87 5.47
 -2 -2 19 19.91 3.61
 -2 2 19 19.64 3.06
 -2 -2 19 16.13 5.27
 -2 -2 18 12.21 5.14
 -2 -2 18 8.1 2.96
 -2 2 18 5.47 2.51
 -2 2 18 7.61 4.86
 -2 2 17 22 2.91
 -2 -2 17 25.74 5.25
 -2 -2 17 21.37 3.4
 -2 -2 16 131.08 7.72
 -2 -2 16 137.32 5.55
 -2 2 16 123.55 4.53
 -2 2 16 140.15 8.04
 -2 2 16 126.31 4.67
 -2 2 15 60.02 3.2
 -2 -2 15 57.61 3.88
 -2 2 15 70.23 6.64
 -2 -2 15 76.31 6.94
 -2 2 15 59.9 3.35
 -2 -2 14 46.25 3.42
 -2 -2 14 45.48 5.33
 -2 2 14 50.81 5.42
 2 2 -14 48.45 3.55
 -2 2 14 45.05 2.85
 -2 2 14 48.71 2.79
 -2 -2 13 4.49 3.68
 2 2 -13 1.85 2.18
 -2 2 13 2.9 3.63
 -2 -2 13 -0.02 2.04
 -2 2 13 2.92 1.65
 -2 2 13 1.09 1.62
 -2 -2 12 222.81 8.36
 2 2 -12 223.3 5.64
 -2 -2 12 221.36 5.73
 -2 2 12 227.94 4.5
 -2 2 12 223.62 4.64
 -2 2 11 13.36 1.69
 -2 -2 11 10.02 3.72
 -2 2 11 14.44 1.67
 2 2 -11 13.57 2.34
 -2 2 11 17.24 3.84
 -2 -2 11 11.53 2.25
 -2 -2 10 9.64 2.16
 -2 -2 10 12.41 3.63
 -2 2 10 9.06 1.42
 -2 2 10 8.48 3.38
 2 2 -10 10.1 2.21
 -2 2 10 9.93 1.48
 2 2 -9 36.43 4.03
 -2 -2 9 40.24 4.07
 -2 2 9 39.27 4.13
 -2 2 9 42.04 1.85
 -2 2 9 41.92 1.76
 2 2 -9 40.75 2.62
 2 -2 -9 36.41 3.9
 -2 -2 9 39.21 2.6
 2 2 -8 28.5 2.28
 -2 2 8 29.3 1.45
 -2 2 8 33.42 1.44
 -2 2 8 31.12 3.67
 2 2 -8 32.29 3.61
 2 -2 -8 28.11 3.49
 -2 -2 8 31.34 3.69
 -2 -2 8 27.56 2.27
 2 2 -7 110.41 5.13
 2 2 -7 109.98 3.37
 -2 -2 7 103.54 3.28
 -2 2 7 106.44 1.83
 -2 2 7 107.94 4.97
 2 -2 -7 112.18 4.85
 2 -2 -6 155.34 5.12
 -2 2 6 158.43 5.34
 2 2 -6 148.86 3.68
 -2 -2 6 153.57 3.55
 2 2 -6 149.45 5.31
 -2 -2 6 153.35 5.17
 2 2 -5 65.9 2.54
 -2 -2 5 72.01 3.89
 -2 2 5 72.18 3.66
 2 -2 -5 62.57 3.51
 2 2 -5 69.9 3.97
 -2 -2 5 65.53 2.46
 2 2 -4 211.85 3.69
 -2 2 4 218.5 5
 -2 -2 4 214.99 5.24
 2 -2 -4 207.48 4.93
 -2 -2 4 213.16 3.66
 2 2 -4 218.03 5.54
 2 2 -3 146.89 4.39
 2 -2 -3 151.65 3.84
 -2 2 3 154.55 3.85
 2 2 -3 148.71 3.14
 -2 -2 3 153.35 3.12
 -2 -2 3 148.28 4.36
 -2 -2 2 1230.07 10.43
 -2 -2 2 1230.1 8.19
 2 2 -2 1220.75 8.23
 2 -2 -2 1227.35 5.79
 2 2 -2 1243.11 10.57
 -2 2 2 1224.02 5.65
 2 -2 -2 1217.8 8.56
 -2 2 2 1239.19 8.64
 2 -2 -1 639.16 5.19
 -2 -2 1 633.72 6.17
 2 2 -1 620.05 7.21
 2 -2 -1 618.33 5
 2 2 -1 633.79 6.19
 -2 2 1 634.46 4.98
 -2 -2 1 621.33 7.11
 2 2 0 193.04 3.89
 -2 -2 0 193.85 3.65
 -2 2 0 195.63 3.35
 2 2 0 194.98 4.15
 2 2 0 201.71 3.76
 2 -2 0 195.79 3.34
 2 2 1 17.09 1.95
 2 -2 1 14.16 1.73
 -2 -2 -1 12.61 1.82
 -2 2 -1 15.35 1.72
 2 2 1 14.05 1.84
 -2 -2 -1 16.8 1.86
 2 -2 2 69.49 2.8
 -2 -2 -2 71.91 2.8
 -2 2 -2 69.28 2.72
 2 2 2 68.09 2.69
 -2 -2 -2 69.95 2.84
 2 2 2 68.05 2.85
 2 -2 3 38.58 2.54
 -2 -2 -3 38.73 2.42
 2 2 3 36.62 2.3
 -2 2 -3 43.03 1.62
 -2 2 -3 41.17 2.48
 -2 -2 -3 42.54 2.49
 2 -2 3 40.45 1.75
 2 2 3 44.02 2.62
 2 -2 4 290.46 4.28
 2 2 4 287.23 5.6
 -2 2 -4 284.16 4.12
 -2 -2 -4 288.46 5.55
 2 -2 4 299.12 5.67
 2 2 4 288.91 5.26
 -2 2 -4 281.62 5.52
 -2 -2 -4 288.89 5.32
 2 -2 5 114.8 3.38
 -2 -2 -5 110.5 3.99
 -2 2 -5 112.49 3.98
 -2 -2 -5 112.52 3.75
 2 2 5 114.15 4.2
 2 2 5 114.25 3.68
 2 -2 5 119.72 4.11
 -2 2 -5 113.42 3.22
 -2 2 -6 146.47 4.07
 -2 -2 -6 146.97 4.78
 2 -2 6 143.57 4.21
 2 -2 6 151 4.79
 2 2 6 145.94 4.32
 -2 2 -6 140.91 4.56
 2 2 6 136.98 4.83
 -2 2 -7 109.3 4.46
 2 -2 7 119.04 4.66
 2 2 7 114.37 4.1
 2 2 7 116.58 4.93
 2 2 7 114.51 4.32
 -2 -2 -7 115.68 4.7
 2 -2 7 116.45 4.21
 -2 2 -7 121.22 4.22
 2 2 8 2521.92 17.93
 -2 2 -8 2379.82 18.7
 -2 -2 -8 2470.68 19.7
 2 2 8 2491.15 20.61
 2 -2 8 2461.27 18.38
 2 2 8 2541.22 18.77
 2 -2 8 2576.23 19.65
 -2 2 -8 2555.17 18.24
 2 2 9 13.64 2.77
 2 2 9 12.65 3.28
 2 -2 9 8.81 2.93
 -2 2 -9 13.86 2.89
 2 -2 9 15.73 3.12
 -2 -2 -9 12.74 3
 2 2 10 87.15 4.43
 -2 2 -10 85.76 4.63
 2 2 10 85.95 5.25
 2 -2 10 92.95 4.83
 2 -2 10 90.28 4.72
 2 -2 11 30.89 3.7
 -2 2 -11 23.86 3.42
 2 2 11 33.58 3.54
 2 -2 11 31.69 3.83
 2 2 11 33.29 4.39
 2 -2 12 131.58 6.12
 2 2 12 118.58 5.36
 2 2 12 132.32 6.71
 2 -2 12 122.65 5.65
 2 -2 13 42.41 4.88
 2 2 13 42.91 4.03
 2 -2 13 42.23 4.26
 2 2 13 28.6 4.95
 2 2 14 193.72 7.02
 2 -2 14 187.16 7.34
 2 -2 14 180.33 7.94
 2 2 15 0.78 3.94
 2 2 15 0.22 3.01
 2 -2 15 2.26 3.82
 2 -2 15 1.73 3.41
 2 2 16 31.99 5.39
 2 -2 16 25.76 4.09
 2 2 16 31.1 4.15
 2 -2 16 34.55 5.08
 2 -2 17 41.71 5.48
 2 2 17 38.04 4.45
 2 -2 17 35.73 4.72
 2 2 17 44.21 5.85
 2 2 18 422.54 13.51
 2 -2 18 438.36 12.96
 2 2 18 412.1 11.09
 2 -2 18 418.57 11.64
 2 -2 19 33.18 5.89
 2 2 19 32.22 4.82
 2 2 19 41.65 6.57
 2 -2 19 26.24 4.85
 2 2 20 38.29 6.24
 2 -2 20 28.21 5.85
 2 2 20 41.35 5.25
 2 -2 20 36.11 5.19
 2 2 21 31.74 6.52
 2 -2 21 28.72 6.1
 2 -2 21 23.81 5.3
 2 2 21 38.16 5.49
 2 -2 22 56.76 7.49
 2 2 22 49.51 6.24
 2 2 22 70.05 8.28
 2 -2 22 70.9 6.89
 2 2 23 17.06 5.16
 2 -2 23 16.6 6.6
 2 2 23 19.19 6.63
 2 -2 23 12.37 5.23
 2 2 24 -3.17 6.87
 2 -2 24 -5.63 6.27
 2 2 24 5.09 5.36
 2 -2 24 1.6 5.17
 2 -2 25 19.82 7.18
 2 2 25 33.05 7.67
 2 2 25 16.61 5.42
 2 -2 25 25.62 5.92
 2 2 26 25.39 7.93
 2 -2 26 18.4 7.41
 2 -2 26 22.8 6.18
 2 2 26 29.58 6.1
 2 -2 27 5.73 7.18
 2 2 27 4.02 5.53
 2 2 27 7.38 7.47
 2 -2 27 -2.36 6.04
 2 -2 28 77.73 8.69
 2 2 28 75.5 10.48
 2 -2 28 63.08 10.08
 2 2 28 66.04 8.11
 2 -2 29 2.26 7.91
 2 2 29 11.88 8.72
 2 -2 29 7.01 6.41
 2 -2 30 59.36 10.52
 -2 3 29 37.95 9.47
 -2 -3 29 29.95 8.83
 -2 3 28 19.65 8.29
 -2 -3 28 10.6 7.35
 -2 -3 27 19.33 7.66
 -2 3 27 41.26 8.74
 -2 3 26 10.97 7.74
 -2 -3 26 13.81 4.71
 -2 -3 26 8.67 6.7
 -2 3 25 42.01 8.32
 -2 -3 25 31.66 5.05
 -2 -3 25 20.19 7.21
 -2 3 24 7.58 6.73
 -2 -3 24 9.05 4.13
 -2 -3 24 -7.56 6.52
 -2 -3 23 132.35 9.93
 -2 3 23 114.81 6.02
 -2 3 23 124.7 10.13
 -2 -3 23 125.32 7.01
 -2 3 22 44.44 4.17
 -2 -3 22 59.5 7.44
 -2 3 22 50.49 7.41
 -2 -3 22 37.47 4.72
 -2 3 21 94.08 5
 -2 -3 21 88.23 5.8
 -2 -3 21 96.42 8.31
 -2 3 21 88.23 8.35
 -2 3 20 24.06 6.11
 -2 3 20 21.49 3.17
 -2 -3 20 14.08 5.49
 -2 -3 20 17.49 3.75
 -2 3 19 15.56 2.85
 -2 -3 19 21.91 5.44
 -2 3 19 14.91 5.27
 -2 -3 19 19.17 3.62
 -2 3 18 94.09 7.66
 -2 -3 18 81.23 5.19
 -2 -3 18 80.41 7.1
 -2 3 18 78.81 4.27
 -2 3 17 143.14 5.13
 -2 -3 17 134.69 5.96
 -2 3 17 136.97 4.99
 -2 3 17 151.3 8.64
 -2 -3 17 133.72 8.16
 -2 3 16 1.8 2.12
 -2 3 16 3.45 4.34
 -2 -3 16 4.3 2.81
 -2 3 16 1.73 2.02
 -2 -3 16 12.89 4.61
 -2 -3 15 613.34 14.48
 -2 -3 15 563.16 10.39
 -2 3 15 587.05 8.66
 -2 3 15 537.94 14.03
 -2 3 15 573.1 8.38
 -2 3 14 14.56 2.16
 -2 -3 14 12.2 2.83
 -2 -3 14 3.91 4.45
 -2 3 14 6.21 4.29
 -2 3 14 13.13 2.1
 -2 -3 13 141.58 7.11
 2 3 -13 137.24 5.07
 -2 3 13 135.85 7.24
 -2 3 13 136.69 3.92
 -2 3 13 140.75 3.87
 -2 -3 13 126.68 4.92
 -2 3 12 281.78 9.21
 -2 3 12 277.06 5.01
 -2 -3 12 273.31 6.65
 2 3 -12 288.97 6.73
 -2 -3 12 273.53 8.85
 -2 3 12 293.76 4.95
 -2 -3 11 1282.61 13.11
 -2 3 11 1274.75 17.92
 -2 3 11 1269.52 9.62
 -2 -3 11 1252.44 17.42
 -2 3 11 1280.72 9.34
 2 3 -11 1302.37 13.14
 2 3 -10 1238.71 12.32
 -2 -3 10 1207.25 12.23
 -2 -3 10 1192.74 16.23
 -2 3 10 1225.87 8.37
 -2 3 10 1204 16.73
 -2 3 10 1211.64 8.65
 2 3 -9 12.27 2.33
 2 -3 -9 9.37 3.16
 -2 3 9 9.64 1.21
 -2 3 9 10.89 3.42
 -2 -3 9 10.35 2.18
 -2 -3 9 12.81 3.31
 -2 3 9 11.57 1.29
 2 3 -8 365.85 6.44
 2 3 -8 359.01 8.73
 -2 -3 8 344.6 8.27
 -2 -3 8 346.82 6.2
 2 -3 -8 353.82 8.41
 -2 3 8 356.95 3.71
 -2 3 8 360.84 3.8
 2 3 -7 2279.05 14.66
 -2 -3 7 2238.29 19.1
 2 -3 -7 2246.47 18.99
 -2 3 7 2228.14 19.38
 2 3 -7 2274.5 20.15
 -2 -3 7 2241.47 14.48
 -2 3 7 2278.26 7.85
 2 3 -6 945.19 12.29
 2 -3 -6 934.3 11.48
 -2 -3 6 932.78 11.98
 -2 -3 6 904.57 8.91
 -2 3 6 909.49 11.69
 2 3 -6 912.6 9.06
 -2 -3 5 94.37 3.15
 2 3 -5 91.15 4.24
 2 3 -5 99.14 3.23
 -2 3 5 94.93 4.12
 -2 -3 5 101.61 4.26
 2 -3 -5 97.51 3.99
 2 3 -4 130.64 4.54
 -2 -3 4 135.88 4.61
 -2 3 4 160.87 4.54
 -2 -3 4 159.36 3.72
 2 3 -4 160.48 3.8
 2 -3 -4 165.74 4.44
 2 3 -3 480.4 7.68
 -2 -3 3 473.14 5.93
 2 -3 -3 493.24 6.41
 2 3 -3 504.18 6.11
 -2 3 3 476.17 6.54
 2 -3 -3 506.95 3.78
 -2 -3 3 501.52 7.63
 -2 3 3 499.52 3.7
 -2 3 2 6.56 1.63
 -2 -3 2 5.51 1.67
 2 -3 -2 5.34 1.16
 2 -3 -2 5.26 1.65
 2 3 -2 6.57 2.26
 -2 -3 2 5.63 2.13
 2 3 -2 5.41 1.61
 -2 3 2 6.35 1.19
 -2 3 1 108.05 2.57
 2 -3 -1 106.34 2.43
 2 3 -1 111.36 3.18
 2 -3 -1 109.63 2.57
 -2 -3 1 106.21 3.14
 2 -3 0 245.44 4.06
 -2 3 0 253.31 4.02
 -2 -3 0 240.32 4.45
 2 3 0 250.8 4.71
 2 3 1 410.04 5.89
 -2 -3 -1 421.42 5.84
 -2 3 -1 424.51 5.6
 2 -3 1 413.63 5.62
 2 3 1 418.5 6.12
 -2 -3 -1 427.29 6.1
 -2 -3 -2 25.13 2.2
 2 3 2 25.94 2.34
 2 -3 2 24.44 2.27
 2 3 2 26.81 2.28
 -2 3 -2 29.46 2.34
 -2 -3 -2 26.01 2.36
 -2 3 -3 102.06 3.5
 2 3 3 94.51 3.4
 -2 -3 -3 90.69 3.35
 -2 -3 -3 98.06 3.61
 2 3 3 99.77 3.7
 2 -3 3 94.8 3.48
 2 -3 4 180.12 3.31
 2 3 4 186.02 4.53
 -2 -3 -4 188.74 4.88
 2 3 4 185.84 5.05
 -2 3 -4 188.81 3.3
 -2 3 -4 186.99 4.75
 -2 -3 -4 191.24 4.61
 2 -3 4 185.79 4.9
 -2 3 -5 52.9 2.54
 2 3 5 55.27 3.01
 -2 -3 -5 53.18 3.02
 -2 -3 -5 55.51 3.4
 2 -3 5 51.29 2.56
 2 3 5 53.13 3.61
 2 -3 5 50.35 3.39
 -2 3 -5 56.17 3.28
 2 -3 6 25.96 2.9
 -2 3 -6 24.77 2.63
 -2 3 -6 29.36 2.41
 -2 -3 -6 25.84 2.6
 2 3 6 22.17 2.47
 2 3 6 26.14 3.16
 -2 -3 -6 26.08 2.99
 2 -3 6 26.38 2.38
 -2 3 -7 1172.81 12.87
 -2 3 -7 1193.01 11.49
 2 -3 7 1192.43 13.4
 -2 -3 -7 1169.96 12.01
 2 3 7 1185.56 12.04
 2 3 7 1180.28 14.08
 -2 -3 -7 1182.47 13.62
 2 -3 7 1198.78 11.36
 -2 -3 -8 40.09 3.84
 2 -3 8 56.31 4.15
 -2 3 -8 50.7 3.43
 2 3 8 45.89 3.34
 2 -3 8 55.32 3.67
 2 3 8 51.69 4.38
 2 -3 9 1281.08 13.78
 2 3 9 1258.22 16.08
 2 -3 9 1265.7 14.99
 2 3 9 1288.83 14.19
 -2 3 -9 1315.2 13.98
 2 3 10 326.83 7.8
 -2 3 -10 327.67 7.78
 2 -3 10 330.76 8.31
 2 -3 10 329.85 7.83
 2 3 10 332.16 9.17
 -2 3 -11 1007.3 14.02
 2 3 11 1047.96 16.02
 2 3 11 1033.76 13.56
 2 -3 11 1037.1 14.55
 2 -3 11 1067.55 14.27
 2 3 12 745.12 12.06
 2 3 12 744.54 14.18
 2 -3 12 738.56 12.79
 2 3 13 988.12 17.01
 2 3 13 936.66 13.96
 2 -3 13 999.64 15.52
 2 -3 13 940.51 14.83
 2 3 14 653.99 14.42
 2 -3 14 629.27 12.98
 2 3 14 619.1 11.67
 2 -3 14 620.48 12.52
 2 -3 15 152.03 7.52
 2 3 15 128.11 6.27
 2 3 15 131.08 7.75
 2 -3 15 138.84 6.79
 2 3 16 129.93 8.02
 2 -3 16 133.49 6.86
 2 -3 16 143.41 7.52
 2 3 16 145.78 6.71
 2 3 17 108 7.61
 2 -3 17 101.52 6.84
 2 -3 17 95.44 6.35
 2 3 17 112.64 6.29
 2 -3 18 10.11 4.26
 2 3 18 4.27 4.94
 2 -3 18 11.44 4.56
 2 3 18 8.57 3.96
 2 -3 19 181.45 8.58
 2 3 19 187.75 10.17
 2 -3 19 203.78 9.69
 2 3 19 197.85 8.47
 2 -3 20 1.75 4.71
 2 3 20 -0.39 3.84
 2 3 20 5.34 5.58
 2 -3 20 0.73 4.38
 2 -3 21 215.99 9.66
 2 -3 21 197.55 10.25
 2 3 21 205.35 9.05
 2 3 21 208.93 11.21
 2 -3 22 45.22 7.68
 2 -3 22 32.21 5.77
 2 3 22 38.18 5.54
 2 3 22 33.33 7.05
 2 -3 23 51.06 7.56
 2 -3 23 39.44 6.03
 2 3 23 66.18 9.15
 2 3 23 48.47 5.96
 2 3 24 34.16 7.67
 2 -3 24 38.6 7.54
 2 -3 24 32.26 5.99
 2 3 24 31.4 5.77
 2 3 25 19.53 5.44
 2 -3 25 1.81 5.18
 2 -3 25 23.35 6.93
 2 3 25 16.46 6.91
 2 3 26 4.44 5.17
 2 -3 26 -2.81 6.91
 2 3 26 13.05 7.42
 2 -3 26 -2.03 5.34
 2 3 27 31.12 8.44
 2 -3 27 33.47 8.24
 2 3 27 34.63 6.5
 2 -3 27 38.51 7.23
 2 3 28 0.64 5.77
 2 -3 28 7.75 6.37
 2 3 28 -4.58 7.55
 2 -3 28 4.71 7.3
 2 -3 29 30.38 7.7
 2 -3 29 19.86 8.42
 2 3 29 39.08 9.77
 -2 -4 29 9.27 7.34
 -2 4 29 3.77 8.16
 -2 4 28 20.59 8.87
 -2 -4 28 18.04 7.66
 -2 -4 27 9.85 7.09
 -2 4 27 -7.97 7.65
 -2 -4 26 30.18 7.73
 -2 4 26 12.01 7.66
 -2 -4 26 22.26 5.01
 -2 -4 25 -0.9 6.36
 -2 -4 25 0.98 3.95
 -2 4 25 -3.18 6.85
 -2 4 24 62.64 8.61
 -2 -4 24 64.73 8.37
 -2 -4 24 62.4 5.89
 -2 -4 23 5.19 4.03
 -2 4 23 -2.11 3.05
 -2 -4 23 0.79 5.53
 -2 -4 22 -2.96 3.73
 -2 -4 22 2.86 5.38
 -2 4 22 1.99 2.87
 -2 4 22 -0.21 5.71
 -2 4 21 4.55 2.61
 -2 -4 21 6.62 5.32
 -2 4 21 -0.21 5.47
 -2 -4 21 3.88 3.37
 -2 -4 20 16.36 5.53
 -2 -4 20 18.66 3.87
 -2 4 20 16.77 3.04
 -2 4 20 20.69 5.8
 -2 4 19 1.43 2.32
 -2 4 19 2.24 4.61
 -2 -4 19 -2.92 3.23
 -2 -4 19 -2 4.64
 -2 -4 18 375.63 12.6
 -2 -4 18 372.82 9.76
 -2 4 18 378.98 13.16
 -2 4 18 372.69 7.94
 -2 -4 17 21.7 5.16
 -2 -4 17 21.28 3.73
 -2 4 17 18.12 2.82
 -2 4 17 16.27 4.88
 -2 4 17 21.85 2.71
 -2 4 16 91.01 3.96
 -2 4 16 97.14 7.18
 -2 -4 16 90.96 5.07
 -2 4 16 87.21 3.86
 -2 -4 15 25.68 3.46
 -2 4 15 24.68 2.43
 -2 -4 15 26.15 4.87
 -2 4 15 22.64 2.42
 -2 -4 14 787.99 12.21
 -2 4 14 800.98 16.27
 -2 -4 14 817.07 15.8
 -2 4 14 770.74 9.19
 -2 4 14 806.95 9.26
 -2 4 13 4.07 1.71
 -2 -4 13 7.47 3.86
 -2 4 13 5.75 1.76
 -2 4 13 2.49 3.9
 -2 -4 13 4.81 2.63
 -2 -4 12 518.43 11.91
 -2 4 12 510.36 6.5
 -2 4 12 510.36 6.64
 -2 -4 12 513.03 9.29
 -2 4 12 516.31 12.41
 2 4 -12 523.22 9.38
 -2 -4 11 11.92 3.95
 -2 4 11 10.05 3.95
 -2 4 11 12.53 1.75
 -2 -4 11 10.03 2.69
 -2 4 11 13.98 1.74
 2 4 -11 13.09 2.9
 2 4 -10 34.8 3.41
 -2 -4 10 40.04 4.58
 -2 4 10 40.51 2.18
 -2 4 10 34.31 2.1
 -2 4 10 34.78 4.9
 -2 -4 10 31.43 3.35
 -2 -4 9 13.21 2.64
 -2 4 9 10.78 3.72
 -2 -4 9 9.36 3.29
 2 4 -9 13.19 2.66
 -2 4 9 13.47 1.46
 -2 4 9 13.72 1.42
 -2 -4 8 15.23 2.51
 2 4 -8 15.02 2.51
 -2 4 8 15.92 1.37
 -2 4 8 17.85 1.3
 2 4 -8 17.08 3.66
 -2 -4 8 13.73 3.25
 -2 4 8 22.19 3.59
 2 -4 -8 10.04 2.98
 2 4 -7 15.34 2.53
 2 4 -7 16.55 3.5
 -2 -4 7 17.32 3.44
 -2 -4 7 15.1 2.62
 2 -4 -7 15.76 1.28
 2 -4 -7 12.39 3.12
 -2 4 7 18.32 1.4
 -2 4 7 18.88 3.45
 2 4 -6 144.21 4.36
 2 4 -6 144.13 5.57
 2 -4 -6 142.67 2.25
 -2 4 6 142.6 5.33
 -2 -4 6 148.01 5.56
 -2 4 6 147.3 2.41
 2 -4 -6 143.29 5.24
 -2 -4 6 149.4 4.39
 -2 4 5 13.69 2.86
 2 -4 -5 12.48 1.18
 2 4 -5 16.75 3.07
 -2 -4 5 14.08 3.12
 2 4 -5 14.49 2.3
 -2 4 5 13.96 1.24
 -2 -4 5 16.96 2.36
 2 -4 -5 11.41 2.79
 -2 -4 4 1147.97 12.43
 -2 4 4 1142.64 6.4
 -2 -4 4 1102.2 9.93
 2 -4 -4 1122.76 11.01
 2 4 -4 1113.19 12.32
 2 -4 -4 1131.08 6.08
 2 4 -4 1104.89 10.09
 -2 4 4 1120.68 11.12
 -2 4 3 722.12 5.55
 2 4 -3 699.51 7.82
 -2 4 3 716.03 8.02
 2 4 -3 704.68 9.58
 -2 -4 3 674.26 7.7
 -2 -4 3 710.5 9.44
 2 -4 -3 716.05 5.46
 2 -4 -3 678.27 7.79
 -2 -4 2 17.85 2.11
 2 -4 -2 16.98 1.94
 2 -4 -2 16.85 1.7
 2 4 -2 11.91 2.66
 -2 4 2 19.13 1.98
 -2 4 2 19.16 1.64
 2 4 -2 16.11 2.12
 -2 -4 2 14.13 2.55
 2 -4 -1 121.06 3.14
 -2 -4 1 118.83 3.58
 2 4 -1 118.83 3.59
 2 -4 -1 130.62 2.7
 2 4 -1 121.66 3.82
 -2 4 1 126.79 2.8
 2 4 -1 122.06 4.1
 -2 4 1 124.46 3
 2 4 0 990.25 9.36
 -2 -4 0 982.12 9.2
 2 -4 0 1004.99 5.18
 2 -4 0 993.47 8.5
 2 4 0 1003.9 9.76
 -2 4 0 1003.93 8.51
 -2 -4 -1 12.51 2.27
 -2 4 -1 9.72 1.99
 -2 -4 -1 12.04 2.09
 2 4 1 12.09 1.98
 2 4 1 13.96 2.29
 2 -4 1 10.58 2.04
 2 4 2 7.37 1.94
 -2 -4 -2 9.27 2.11
 -2 4 -2 10.54 2.16
 2 4 2 7.45 2.25
 -2 -4 -2 9.89 2.22
 2 -4 2 8.12 2.11
 -2 -4 -3 12.37 2.24
 -2 -4 -3 13.21 2.38
 2 4 3 10.36 2.43
 -2 4 -3 12.86 2.26
 2 4 3 12.8 2.12
 2 -4 3 12.48 2.33
 -2 4 -4 5.64 1.36
 -2 4 -4 5.09 2.21
 2 4 4 4.28 2.03
 2 4 4 7.19 2.45
 -2 -4 -4 6.77 2.17
 2 -4 4 4.94 1.34
 2 -4 4 8.29 2.44
 -2 -4 -4 5.38 2.05
 -2 4 -5 4.28 1.59
 2 -4 5 7.18 2.52
 -2 4 -5 4.9 2.3
 2 -4 5 5.08 1.84
 -2 -4 -5 6.63 2.18
 2 4 5 3.8 2.06
 -2 -4 -5 8.5 2.55
 2 4 5 3.71 2.4
 2 -4 6 365.39 5.89
 2 4 6 372.55 6.9
 2 -4 6 379.04 7.7
 -2 4 -6 387.65 6.04
 -2 -4 -6 396.97 7.96
 -2 -4 -6 382.16 7.07
 -2 4 -6 370.45 7.34
 2 4 6 370.44 8.19
 2 -4 7 155.81 4.57
 -2 4 -7 154.26 4.49
 -2 -4 -7 156.2 5.02
 -2 4 -7 153.97 5.36
 2 4 7 144.13 5.74
 2 4 7 152.27 4.91
 2 -4 7 167.64 5.76
 -2 -4 -7 149.58 5.6
 2 -4 8 1362.94 13.21
 -2 4 -8 1409.21 13.27
 2 4 8 1366.37 16.44
 -2 -4 -8 1425.4 14.02
 2 4 9 29.16 4.06
 2 -4 9 28.95 3.24
 -2 4 -9 31.71 3.11
 2 -4 9 29.45 3.7
 2 4 10 1272.78 14.68
 -2 4 -10 1284.82 14.74
 2 -4 10 1306.8 16.02
 2 4 10 1313.63 17.52
 2 -4 10 1302.55 14.7
 2 -4 11 236.95 7.21
 2 4 11 240.11 8.43
 -2 4 -11 221.7 6.96
 2 -4 11 230.48 7.6
 2 4 11 240.62 7.04
 2 4 12 11.92 3.24
 2 -4 12 12.03 3.56
 2 -4 12 9.81 3.48
 2 4 12 17.2 4.48
 2 -4 13 108.18 6.82
 2 -4 13 64.08 5.28
 2 4 13 62.39 4.67
 2 4 13 93.65 7.41
 2 -4 14 5.29 3.75
 2 -4 14 -3.04 4.02
 2 4 14 7.73 3.44
 2 4 14 4.56 4.56
 2 4 15 73.92 5.13
 2 -4 15 82.45 5.86
 2 -4 15 82.1 6.11
 2 4 15 78.26 6.7
 2 -4 16 387.91 11.18
 2 4 16 356.21 12.14
 2 -4 16 407.17 11.21
 2 4 16 359.43 9.8
 2 -4 17 10.14 4.27
 2 -4 17 7.61 4.32
 2 4 17 12.34 3.8
 2 4 17 11.64 4.96
 2 -4 18 96.08 6.72
 2 -4 18 86.62 6.9
 2 4 18 96.13 6.17
 2 4 18 95.11 7.7
 2 -4 19 31.89 5.35
 2 4 19 32.19 6.42
 2 -4 19 49.59 6.2
 2 4 19 43.34 5.17
 2 4 20 217.61 8.91
 2 -4 20 227.22 9.76
 2 -4 20 227.85 10.37
 2 4 20 202.61 10.81
 2 4 21 1.42 4.13
 2 -4 21 1.63 4.57
 2 4 21 -0.92 5.74
 2 -4 21 4.51 5.1
 2 -4 22 64.67 6.73
 2 4 22 73.18 8.33
 2 4 22 60.36 6.18
 2 -4 22 69.36 7.62
 2 4 23 5.06 6.46
 2 -4 23 3.83 5.07
 2 -4 23 14.59 6.42
 2 4 23 1.94 4.4
 2 -4 24 23.71 6.65
 2 -4 24 21.25 5.8
 2 4 24 27.92 5.35
 2 4 24 23.73 7.08
 2 4 25 8.65 6.84
 2 4 25 11.49 4.95
 2 -4 25 3.79 5.38
 2 -4 25 0.64 6.15
 2 4 26 6.59 7.19
 2 -4 26 -0.46 6.45
 2 4 26 7.82 5.05
 2 -4 26 -0.8 5.67
 2 4 27 9.43 5.47
 2 -4 27 2.88 6.66
 2 -4 27 -1.2 5.86
 2 4 27 20.33 8.07
 2 4 28 23.05 8.77
 2 -4 28 14.47 7.58
 2 -4 28 17.26 6.79
 2 4 28 15.62 5.87
 2 -4 29 4.51 7.83
 2 -4 29 10 6.83
 -2 -5 29 9.92 7.84
 -2 5 28 86.78 11.13
 -2 -5 28 102.35 10.65
 -2 -5 27 -4.66 6.81
 -2 5 27 -4.76 7.68
 -2 -5 26 54.08 6.08
 -2 -5 26 63.93 8.7
 -2 5 26 60.92 9.65
 -2 -5 25 -1.76 6.14
 -2 -5 25 -1.91 4.18
 -2 5 25 6.71 6.67
 -2 5 24 12 6.97
 -2 -5 24 14.35 4.46
 -2 -5 24 9.5 6.22
 -2 5 23 11.07 6.48
 -2 -5 23 7.73 3.87
 -2 -5 23 -0.06 5.68
 -2 5 22 3.59 5.68
 -2 -5 22 5 3.72
 -2 5 22 7.97 2.82
 -2 -5 22 5.51 5.54
 -2 -5 21 4.5 3.56
 -2 -5 21 0.12 4.78
 -2 5 21 0.17 5.39
 -2 5 21 1.59 2.57
 -2 -5 20 -6.66 3.58
 -2 -5 20 6.92 5.02
 -2 5 20 1.52 4.97
 -2 5 20 0.94 2.41
 -2 -5 19 23.97 5.53
 -2 -5 19 28.27 4.2
 -2 5 19 30.61 3.15
 -2 5 19 26.83 5.87
 -2 5 18 7.05 4.99
 -2 -5 18 3.69 4.79
 -2 5 18 11.36 2.67
 -2 -5 18 4.45 3.4
 -2 -5 17 31.5 4.17
 -2 5 17 34.25 3.24
 -2 -5 17 36.49 5.56
 -2 5 17 39.32 5.83
 -2 5 17 27.9 2.9
 -2 5 16 92.36 7.33
 -2 5 16 97.94 4.07
 -2 -5 16 101.59 5.53
 -2 5 16 89.62 4.09
 -2 5 15 5.74 4.3
 -2 5 15 4.1 2.02
 -2 -5 15 5.16 2.97
 -2 -5 15 -2.18 4.09
 -2 5 15 0.81 1.93
 -2 -5 14 400.83 9.17
 -2 5 14 414.89 12.49
 -2 -5 14 423.58 12.09
 -2 5 14 385.49 6.63
 -2 5 14 374.51 6.56
 -2 -5 13 116 6.82
 -2 5 13 127.53 3.87
 -2 5 13 113.01 3.71
 -2 -5 13 116.65 5.37
 -2 5 13 124.55 7.43
 -2 -5 12 1164.07 17.39
 -2 -5 12 1132.51 14.08
 -2 5 12 1153.59 18.29
 -2 5 12 1143.45 9.78
 -2 5 12 1177.16 9.91
 -2 -5 11 64.75 4.15
 -2 -5 11 63.39 5.25
 -2 5 11 63.9 2.58
 -2 5 11 62.16 2.54
 -2 5 11 63.81 5.35
 -2 -5 10 2150.19 22.15
 -2 5 10 2138.2 11.99
 2 5 -10 2182.99 18.34
 -2 5 10 2197.37 11.97
 -2 -5 10 2201.33 18.36
 -2 5 10 2230.32 23.05
 -2 -5 9 281.07 8.34
 -2 5 9 289.85 4.4
 2 5 -9 288.62 6.95
 -2 -5 9 291.14 6.97
 -2 5 9 268.09 8.3
 -2 5 8 2056.49 20.05
 2 5 -8 2124.79 16.81
 2 -5 -8 2074.77 19.67
 -2 -5 8 2067.33 19.79
 2 5 -8 2097.07 20.97
 -2 -5 8 2039.74 16.55
 -2 5 8 2107.48 10.51
 2 -5 -8 2031.97 9.82
 -2 5 7 14.13 1.41
 2 5 -7 12.74 3.23
 -2 -5 7 12.63 3.33
 2 -5 -7 16.04 3.04
 -2 5 7 17.35 3.22
 -2 -5 7 10.63 2.53
 2 -5 -7 12.23 1.37
 2 5 -7 19.02 2.66
 -2 5 6 1327.36 14.42
 2 5 -6 1414.24 12.85
 -2 -5 6 1348.3 15.25
 2 5 -6 1442.28 15.74
 -2 -5 6 1363.23 12.64
 2 -5 -6 1367.88 7.66
 -2 5 6 1377.69 8.02
 2 -5 -6 1386.64 14.28
 2 -5 -5 3.01 1.23
 2 5 -5 2.58 2.8
 -2 -5 5 1.37 2.64
 2 5 -5 3.62 2.12
 -2 5 5 3.31 1.31
 -2 5 5 4.18 2.41
 -2 -5 5 3.55 2.21
 2 -5 -5 3.79 2.45
 -2 5 4 390.22 7.05
 -2 5 4 412.3 4.71
 2 -5 -4 388.7 4.5
 -2 -5 4 392.36 6.62
 -2 -5 4 397.58 7.86
 2 5 -4 400.48 6.73
 2 5 -4 394.42 7.78
 2 -5 -4 393.45 6.75
 2 5 -3 201.75 4.91
 -2 5 3 213.95 3.84
 2 5 -3 204.53 5.7
 -2 -5 3 209.39 5.74
 -2 -5 3 208.29 4.94
 2 -5 -3 207.29 3.71
 -2 5 3 200.61 4.81
 2 -5 -3 206.96 4.65
 -2 5 2 48.21 2.29
 2 -5 -2 49.33 2.34
 2 5 -2 45.03 3.32
 2 -5 -2 46.78 2.4
 -2 -5 2 46.41 3.3
 2 5 -2 49.03 2.83
 -2 5 2 43.69 2.42
 -2 -5 2 41.58 2.75
 -2 -5 1 642.12 8.07
 -2 5 1 663.92 7.18
 2 5 -1 645.03 8.96
 2 5 -1 652.89 8.6
 2 -5 -1 642.95 5.92
 2 5 -1 648.06 8.17
 -2 5 1 649.74 6.29
 2 -5 -1 634.27 7.09
 2 5 0 37.34 2.71
 2 -5 0 36.61 1.57
 2 -5 0 34.6 2.53
 -2 -5 0 35.14 2.67
 -2 5 0 35.73 2.5
 -2 -5 0 35.8 2.72
 2 5 0 35.79 2.78
 -2 -5 -1 95.49 3.57
 2 5 1 100.52 3.75
 -2 -5 -1 102.21 3.84
 2 5 1 101.27 3.99
 2 -5 1 99.12 3.55
 -2 5 -1 96.75 3.62
 2 5 2 3.91 2.07
 -2 -5 -2 2.15 2.01
 2 5 2 3.99 2.17
 -2 5 -2 0.56 1.92
 2 -5 2 1.49 2.08
 -2 -5 -2 0.54 2.09
 2 -5 3 101.33 4.05
 -2 5 -3 98.5 2.23
 2 5 3 98.92 4.26
 -2 5 -3 98.62 3.94
 2 5 3 100.72 3.91
 -2 -5 -3 102.62 4.13
 -2 -5 -3 96.18 3.79
 -2 5 -4 2.32 2.2
 -2 5 -4 2.34 1.34
 -2 -5 -4 2.72 2.01
 2 -5 4 2 1.4
 2 5 4 1.41 2
 2 5 4 2.37 2.48
 2 -5 4 3.5 2.35
 -2 -5 -4 2.6 2.24
 2 5 5 18.46 3.02
 2 -5 5 17.43 1.89
 -2 5 -5 12.77 2.54
 -2 5 -5 17.61 1.88
 -2 -5 -5 19.22 2.62
 2 5 5 19.07 2.45
 -2 -5 -5 20.94 2.94
 2 -5 5 12.68 2.73
 2 -5 6 1060.28 13
 -2 5 -6 1027.7 12.49
 -2 -5 -6 1068.05 11.8
 -2 -5 -6 1048.89 13.04
 2 5 6 1063.7 11.97
 2 5 6 1039.42 13.64
 2 -5 6 1033.85 9.53
 -2 5 -6 1072.01 9.78
 2 -5 7 221.68 6.62
 2 5 7 250.15 7.56
 2 -5 7 243.62 5.37
 -2 -5 -7 247.96 6.27
 2 5 7 239.61 6.23
 -2 5 -7 231.67 5.34
 2 -5 8 1387.06 15.93
 2 -5 8 1371.94 13.03
 -2 5 -8 1419.53 13.39
 2 5 8 1429.16 17.24
 -2 -5 -8 1406.11 14.22
 -2 -5 -9 86.85 4.39
 2 -5 9 89.41 5.08
 2 5 9 81.49 5.33
 -2 5 -9 82.33 4.09
 2 -5 9 81.35 4.31
 2 -5 10 3433.94 26.4
 2 5 10 3493.71 28.73
 -2 -5 -10 3457.34 23.31
 2 -5 10 3337.99 23.39
 -2 5 -10 3351.67 23.57
 2 -5 11 330.76 9.12
 -2 5 -11 319.79 8.19
 2 -5 11 322.13 8.2
 2 5 11 320.59 9.91
 2 -5 12 3011.39 24.41
 2 5 12 3030.94 24.05
 2 5 12 3061.46 29.34
 2 -5 12 3020.51 26.33
 2 -5 13 19.57 4.61
 2 5 13 16.9 3.62
 2 -5 13 27.9 4.68
 2 5 13 34.3 5.97
 2 -5 14 1449.74 18.75
 2 -5 14 1449.62 19.46
 2 5 14 1467.21 17.85
 2 5 14 1434.68 21.62
 2 -5 15 87.99 6.07
 2 -5 15 105.01 6.48
 2 5 15 91.02 5.6
 2 5 15 94.28 7.05
 2 -5 16 1006.53 17.26
 2 -5 16 1065.05 17.53
 2 5 16 997.34 15.83
 2 5 16 1029.55 19.81
 2 5 17 107.66 7.89
 2 -5 17 117.38 7.15
 2 5 17 114.74 6.29
 2 -5 17 115.89 7.1
 2 5 18 96.56 7.94
 2 -5 18 106.13 7.29
 2 -5 18 111.41 7.2
 2 5 18 98.06 6.21
 2 -5 19 3.56 4.23
 2 5 19 0.9 3.98
 2 5 19 2.26 5.18
 2 -5 19 -3.83 4.77
 2 -5 20 49.68 6.69
 2 -5 20 54.07 6.23
 2 5 20 44.83 5.3
 2 5 20 42.17 7.05
 2 -5 21 -5.79 5.23
 2 -5 21 8.14 4.93
 2 5 21 -1.69 5.36
 2 5 21 -3.45 3.89
 2 -5 22 9.16 5.18
 2 5 22 -2.34 4.22
 2 5 22 0.73 6.17
 2 -5 22 -3.54 5.54
 2 -5 23 11.79 6.19
 2 5 23 17 4.77
 2 -5 23 15.05 5.52
 2 5 23 10.83 6.85
 2 -5 24 -4.83 5.56
 2 -5 24 -3.5 5.03
 2 5 24 -1.58 4.46
 2 5 24 -10.79 6.71
 2 5 25 -0.75 6.64
 2 -5 25 -0.68 5.95
 2 -5 25 2.39 5.17
 2 5 25 5.46 4.71
 2 -5 26 -3.96 6.53
 2 -5 26 8.35 5.9
 2 5 26 -4.53 7.14
 2 5 26 8.65 5.1
 2 -5 27 9.23 6.07
 2 -5 27 7.21 6.67
 2 5 27 -5.42 7.57
 2 5 27 8.12 5.15
 2 -5 28 13.43 7.32
 2 5 28 13.51 8.2
 2 -5 28 10.71 6.66
 2 -5 29 -7.09 6.8
 -2 -6 29 11.71 7.98
 -2 -6 28 10.2 7.37
 -2 6 28 0.73 8.02
 -2 6 27 21.52 8.4
 -2 -6 27 11.32 7.23
 -2 6 26 14.65 8.14
 -2 -6 26 23.81 7.23
 -2 -6 26 33.05 5.55
 -2 -6 25 13.81 6.61
 -2 -6 25 1.02 4.17
 -2 6 25 9.23 6.76
 -2 -6 24 -1.65 6
 -2 -6 24 0 3.91
 -2 6 24 1.72 6.38
 -2 -6 23 4.86 4.03
 -2 -6 23 4.34 5.74
 -2 6 22 2.24 5.67
 -2 -6 22 -0.92 5.57
 -2 6 22 -2.3 2.66
 -2 -6 22 0.13 3.75
 -2 6 21 7.95 5.77
 -2 -6 21 1.19 5
 -2 -6 21 2.24 3.61
 -2 6 21 -0.18 2.5
 -2 6 20 22.76 5.97
 -2 -6 20 9.49 5.17
 -2 -6 20 12.51 3.99
 -2 6 20 10.9 2.73
 -2 6 19 4.66 2.44
 -2 -6 19 6.55 5.07
 -2 -6 19 13.8 4.06
 -2 6 19 5.85 5.05
 -2 6 18 41.99 6.18
 -2 -6 18 35.46 5.8
 -2 -6 18 43.6 4.69
 -2 6 18 33.55 3.13
 -2 6 17 2.71 4.72
 -2 -6 17 2.28 3.44
 -2 6 17 6.68 2.48
 -2 6 17 -0.25 2.23
 -2 6 16 441.51 8.01
 -2 -6 16 498.66 13.32
 -2 -6 16 479.92 10.85
 -2 6 16 456.29 7.87
 -2 6 16 495.28 14.3
 -2 6 15 11.75 4.77
 -2 -6 15 8.86 3.42
 -2 -6 15 10.48 4.57
 -2 6 15 6.55 2.24
 -2 6 15 2.88 2
 -2 -6 14 123.17 5.74
 -2 6 14 120.52 3.98
 -2 6 14 118.55 7.57
 -2 6 14 121.85 4.07
 -2 -6 14 120.79 7.25
 -2 -6 13 -0.97 4.42
 -2 6 13 3.73 1.69
 -2 6 13 3.48 1.83
 -2 6 13 -4.63 4.6
 -2 -6 13 -2 3.14
 -2 -6 12 432.12 11.22
 -2 6 12 432.36 6.4
 -2 6 12 434.39 11.65
 -2 -6 12 426.55 9.34
 -2 6 12 436.83 6.39
 -2 6 11 17.23 4.07
 -2 -6 11 9.56 3.6
 -2 6 11 10.76 1.72
 -2 -6 11 10.15 2.83
 -2 -6 10 5 2.84
 -2 -6 10 10.99 3.65
 -2 6 10 12.56 1.81
 2 -6 -10 10.59 1.73
 -2 6 10 13.96 4.02
 -2 6 9 9.81 1.67
 2 -6 -9 7.61 1.63
 2 6 -9 10.12 2.81
 -2 -6 9 8.11 2.8
 -2 6 9 11.08 3.57
 -2 -6 9 8.22 3.32
 -2 6 8 44.25 4.26
 2 -6 -8 44.79 2.2
 2 6 -8 44.26 3.66
 -2 6 8 41.98 2.2
 -2 -6 8 43.15 3.66
 -2 -6 8 34.93 4.04
 -2 6 7 166.54 6.3
 2 6 -7 162.65 5.4
 2 6 -7 163.75 6.35
 -2 -6 7 156.98 6.13
 2 -6 -7 159.23 3.36
 -2 -6 7 158.85 5.3
 -2 6 7 163.74 3.49
 2 -6 -7 151.91 5.74
 2 -6 -6 460.47 8.68
 2 -6 -6 445.85 5.22
 2 6 -6 453.77 9.58
 2 6 -6 440.4 7.98
 -2 -6 6 458.67 8.1
 -2 -6 6 421.5 9.02
 -2 6 6 441.38 5.41
 -2 6 6 433.71 8.84
 2 -6 -5 1067.37 12.02
 2 -6 -5 1026.31 8.02
 2 6 -5 1035.85 11.64
 -2 -6 5 1030.5 13.4
 2 6 -5 1062.05 13.51
 -2 6 5 1052.33 8.21
 -2 6 5 1031.86 12.29
 -2 -6 5 1051.04 11.79
 -2 6 4 725.3 7.09
 2 6 -4 748.25 11.1
 2 -6 -4 697 6.86
 2 -6 -4 734.94 9.34
 -2 -6 4 712.91 10.73
 -2 -6 4 697.16 9.43
 2 6 -4 728.75 9.63
 -2 6 4 701.9 9.62
 2 -6 -3 287.86 4.78
 2 6 -3 279.25 6.75
 2 6 -3 288.61 6.15
 2 -6 -3 270.72 5.34
 -2 6 3 275.01 5.73
 -2 -6 3 285.75 6.08
 -2 6 3 286.4 4.86
 -2 -6 3 280.25 6.82
 2 6 -2 388.03 6.92
 -2 6 2 367.13 5.76
 2 -6 -2 366.16 5.63
 2 6 -2 376.08 7.07
 -2 -6 2 372.22 6.82
 2 6 -2 379.79 7.61
 -2 6 2 368.23 5.89
 2 -6 -2 382.62 5.71
 2 6 -1 27 2.65
 2 6 -1 27.33 2.8
 -2 -6 1 23.92 2.51
 2 -6 -1 28.77 1.99
 2 6 -1 28.23 2.95
 -2 6 1 25.85 2.39
 2 -6 -1 25.74 2.35
 -2 6 1 28.96 2.1
 -2 6 0 1 1.95
 2 -6 0 3.97 1.35
 2 6 0 4.85 2.15
 2 -6 0 5.65 2.18
 2 6 0 2.26 2.3
 -2 6 0 2.52 1.33
 -2 -6 0 2.39 2.24
 -2 -6 0 1.98 2.17
 2 -6 1 10.25 2.39
 -2 -6 -1 11.63 2.47
 -2 6 -1 9.83 1.29
 2 6 1 7.46 2.52
 -2 -6 -1 11.08 2.52
 2 6 1 8.74 2.38
 -2 6 -1 10.07 2.35
 -2 6 -2 18.37 1.26
 -2 6 -2 16.62 2.54
 -2 -6 -2 16.26 2.57
 2 6 2 18.86 2.85
 -2 -6 -2 17.62 2.52
 2 -6 2 11.96 2.45
 -2 6 -2 19.41 1.46
 2 6 2 11.64 2.37
 2 -6 3 20.51 2.69
 -2 6 -3 21.08 1.57
 -2 -6 -3 21.45 2.76
 2 6 3 17.06 2.57
 -2 6 -3 16.08 2.56
 2 6 3 21.84 2.91
 -2 -6 -3 18.47 2.48
 -2 6 -3 21.4 1.32
 -2 6 -4 240.89 4.01
 2 -6 4 246.37 6.31
 2 6 4 244.18 5.98
 2 -6 4 237.7 3.69
 2 6 4 259.45 6.82
 -2 -6 -4 247.86 6.39
 -2 6 -4 239.49 6.16
 -2 -6 -4 244.98 5.87
 -2 6 -5 6.53 1.67
 2 -6 5 7.63 2.74
 2 6 5 10.41 3
 2 -6 5 12.36 1.86
 2 6 5 8.46 2.41
 -2 6 -5 7.18 2.64
 -2 -6 -5 10.9 2.53
 -2 -6 -5 8.67 2.65
 -2 -6 -6 222.54 5.91
 2 6 6 224.25 6.06
 2 -6 6 219.9 4.65
 2 6 6 215.02 6.82
 2 -6 6 235.57 6.86
 -2 6 -6 218.07 4.74
 2 -6 7 264.84 5.57
 2 6 7 264.15 7.98
 -2 -6 -7 260.25 6.51
 -2 6 -7 266.73 5.73
 2 6 8 539.6 11.26
 -2 -6 -8 551.06 9.31
 2 -6 8 538.35 10.5
 2 -6 8 552.52 8.35
 -2 6 -8 539.24 8.48
 -2 -6 -9 7.99 2.87
 -2 6 -9 7.96 2.53
 2 -6 9 10.43 2.78
 2 -6 9 9.27 3.26
 2 6 9 6.29 3.6
 2 -6 10 103.73 4.8
 -2 -6 -10 102.29 4.91
 2 -6 10 110.31 5.8
 2 6 10 94.8 6.05
 -2 6 -10 100.31 4.78
 -2 -6 -11 149.18 5.69
 2 -6 11 152.57 6.66
 2 -6 11 157.96 5.9
 2 6 11 151.13 7.38
 -2 6 -11 155.85 6.06
 2 -6 12 10.12 4.15
 2 6 12 13.17 5.23
 2 -6 13 -4.54 3.67
 2 -6 13 -4.85 3.82
 2 6 13 1.58 3.01
 2 6 13 -9.59 5.22
 2 -6 14 142.4 6.84
 2 6 14 138.16 6.35
 2 -6 14 126.45 6.9
 2 6 14 122.24 7.64
 2 -6 15 53.06 5.31
 2 6 15 59.97 4.82
 2 6 15 48.18 5.92
 2 -6 15 61.67 5.31
 2 -6 16 266.55 9.62
 2 6 16 285.44 9
 2 6 16 290.09 11.45
 2 -6 16 295.5 9.63
 2 -6 17 63.52 5.84
 2 6 17 80.93 5.66
 2 6 17 72.85 7.13
 2 -6 17 71.51 6.23
 2 6 18 257.15 11.55
 2 6 18 270.07 9.16
 2 -6 18 275.3 10.21
 2 -6 18 288.39 10.63
 2 -6 19 2.11 4.53
 2 -6 19 -4.56 4.74
 2 6 19 7.54 5.67
 2 6 19 1.26 3.92
 2 6 20 234.52 11.77
 2 -6 20 218.36 9.94
 2 -6 20 206.79 9.87
 2 6 20 218.07 9.04
 2 6 21 -6.3 6.14
 2 -6 21 -1.54 4.58
 2 -6 21 -4.06 4.98
 2 6 21 -3.52 4.25
 2 -6 22 182.11 9.77
 2 -6 22 176.45 9.93
 2 6 22 159.14 8.42
 2 -6 23 0.98 5.55
 2 6 23 9.12 6.94
 2 -6 23 1.02 5.07
 2 6 23 2.5 4.26
 2 -6 24 1.61 5.21
 2 -6 24 8.7 5.98
 2 6 24 4.3 4.14
 2 6 24 -0.65 6.83
 2 -6 25 8.14 5.83
 2 -6 25 17.98 6.19
 2 6 25 4.53 4.49
 2 6 25 3.38 6.75
 2 6 26 -5.43 4.68
 2 -6 26 0.03 6.39
 2 -6 26 1.06 5.68
 2 6 26 6.07 7.34
 2 -6 27 -3.6 6.67
 2 6 27 5.2 5.25
 2 6 27 3.06 7.37
 2 -6 27 9.45 6.3
 2 6 28 15.38 8.93
 2 -6 28 38.19 7.47
 2 -6 28 34.49 8.14
 2 -6 29 9.49 7.13
 -2 -7 29 44.17 9.36
 -2 7 28 39.94 9.44
 -2 -7 28 40.58 8.63
 -2 -7 27 21.79 7.91
 -2 -7 27 24.5 5.88
 -2 7 27 31.47 8.88
 -2 7 26 8.14 7.16
 -2 -7 26 -2.65 6.86
 -2 -7 26 4.75 4.52
 -2 -7 25 55.99 8.42
 -2 -7 25 54.09 6.23
 -2 7 25 66.03 9.49
 -2 7 24 -6.01 6.77
 -2 -7 24 0.13 5.93
 -2 -7 24 -5.17 4.12
 -2 -7 23 24.44 6.56
 -2 7 23 28.53 7.05
 -2 -7 23 35.18 5.11
 -2 7 22 12.62 6.61
 -2 -7 22 22.15 4.78
 -2 -7 22 16.32 6.23
 -2 7 21 121.83 9.72
 -2 -7 21 110.86 8.57
 -2 -7 21 114.07 7.03
 -2 7 21 99.56 5.12
 -2 7 20 2.58 5.72
 -2 -7 20 7.64 5.16
 -2 -7 20 7.72 4.14
 -2 7 20 7.25 2.68
 -2 -7 19 102.88 7.93
 -2 7 19 95.69 4.57
 -2 7 19 99.32 8.54
 -2 -7 19 102.4 6.49
 -2 -7 18 41.81 4.99
 -2 7 18 28.29 6
 -2 7 18 31.44 3.19
 -2 -7 18 32.96 5.59
 -2 7 17 383.29 13.4
 -2 -7 17 399.51 10.68
 -2 7 17 384.37 7.64
 -2 -7 17 407.51 12.53
 -2 7 16 17.17 2.83
 -2 7 16 8.77 5.15
 -2 7 16 15.97 2.89
 -2 -7 16 22.07 5.15
 -2 -7 16 17.11 4.13
 -2 7 15 97.51 7.38
 -2 -7 15 91.94 6.71
 -2 7 15 78.93 3.87
 -2 -7 15 82.63 5.42
 -2 7 15 78.65 3.59
 -2 7 14 437 12.78
 -2 7 14 432.91 7.23
 -2 -7 14 446.21 10.35
 -2 7 14 406.6 7.17
 -2 -7 14 441.51 12.09
 -2 -7 13 461.12 10.25
 -2 7 13 436.55 7.09
 -2 7 13 462.92 12.74
 -2 7 13 458.55 7.1
 -2 7 12 543.29 7.52
 -2 -7 12 575.47 11.24
 -2 -7 12 530.83 12.37
 -2 7 12 549.63 13.3
 -2 7 11 21.96 4.36
 -2 7 11 24.47 2.2
 -2 -7 11 21.05 3.35
 2 -7 -11 21.79 2.09
 -2 -7 11 16.53 3.81
 -2 7 10 352.22 9.93
 -2 -7 10 356.93 9.64
 -2 7 10 367.41 5.9
 -2 -7 10 351.13 8.51
 2 -7 -10 363.62 5.57
 -2 -7 9 314 8.93
 -2 7 9 312.34 9.09
 -2 7 9 314.65 5.29
 2 -7 -9 312.82 5.04
 -2 -7 9 313.71 7.83
 2 -7 -8 616.21 6.8
 -2 -7 8 624.34 11.84
 -2 7 8 655.2 7.34
 -2 -7 8 635.31 10.54
 -2 7 8 596.3 11.67
 2 -7 -7 97.13 3.01
 -2 7 7 98.66 3.15
 -2 -7 7 94.27 5.23
 2 -7 -7 88.55 4.73
 -2 7 7 96.26 5.23
 -2 -7 7 95.08 4.66
 2 7 -6 710.72 12.09
 2 7 -6 694.6 10.5
 -2 -7 6 707.66 11.84
 -2 7 6 696.46 7.47
 -2 7 6 685.04 11.21
 2 -7 -6 695.19 10.74
 2 -7 -6 706.44 7.3
 -2 -7 6 717.66 10.67
 2 7 -5 931.29 11.81
 -2 7 5 944.33 8.87
 -2 7 5 924.24 12.13
 2 7 -5 921.89 13.27
 2 -7 -5 947 11.67
 -2 -7 5 952.82 11.93
 2 -7 -5 944.65 8.69
 -2 -7 5 927.76 12.89
 -2 7 4 596.57 7.25
 2 7 -4 593.15 10.33
 2 -7 -4 592.57 7.16
 -2 -7 4 605.6 9.49
 2 7 -4 575.48 9.21
 -2 -7 4 583.76 10.19
 2 -7 -4 586.11 8.57
 -2 7 4 581.92 9.14
 -2 7 3 1671.35 12.37
 2 7 -3 1645.19 16.43
 2 7 -3 1609.45 14.89
 -2 7 3 1655.5 13.94
 2 -7 -3 1650.23 13.24
 -2 -7 3 1646.61 14.85
 2 -7 -3 1631.63 11.97
 2 7 -2 8.79 2.43
 2 -7 -2 12.94 2.26
 2 7 -2 8.8 2.88
 2 -7 -2 9.63 1.97
 -2 7 2 11 2.19
 -2 -7 2 9.88 2.59
 -2 7 2 8.75 2.06
 2 7 -2 10.67 2.75
 2 -7 -1 1464.5 10.38
 -2 7 1 1489.8 12.63
 2 7 -1 1460.78 14.33
 2 7 -1 1417.66 13.88
 -2 7 1 1429.13 11.07
 2 7 -1 1453.97 15.01
 -2 -7 1 1438.28 14.01
 2 -7 -1 1445.28 12.42
 2 -7 0 124.44 4.33
 -2 -7 0 122.01 4.58
 -2 7 0 118.18 3.19
 2 7 0 119.97 4.83
 2 -7 0 122.85 3.06
 -2 7 0 125.56 4.29
 2 7 1 72.35 4.01
 -2 7 -1 74.17 3.71
 2 -7 1 75.88 3.94
 -2 -7 -1 65.56 3.73
 -2 7 -1 72.78 2.46
 2 7 1 71.18 3.88
 -2 -7 -1 65.06 3.79
 2 7 2 11.57 2.47
 2 -7 2 9.75 2.53
 -2 7 -2 12.23 2.51
 -2 -7 -2 10.78 2.42
 -2 7 -2 11.91 1.33
 2 7 2 9.03 2.68
 -2 7 -2 10.54 1.53
 -2 -7 -2 10.08 2.38
 -2 7 -3 385.75 4.57
 -2 -7 -3 378.65 7.28
 -2 7 -3 364.78 7.54
 -2 -7 -3 351.71 7.69
 -2 7 -3 380.58 5.03
 2 -7 3 386.09 7.67
 2 7 3 368.23 7.46
 -2 7 -4 1.64 2.38
 -2 -7 -4 3.17 2.23
 -2 -7 -4 2.13 2.39
 -2 7 -4 2.13 1.48
 2 7 4 0.77 2.25
 2 7 4 2.13 2.54
 2 -7 4 -0.85 2.69
 -2 -7 -5 53.87 3.53
 -2 7 -5 54.24 2.65
 2 -7 5 60.39 2.62
 2 -7 5 45.91 3.74
 2 7 5 55.37 4.33
 -2 7 -6 8.48 1.96
 2 -7 6 9.01 2.01
 2 -7 6 8.31 3.02
 2 7 6 6.31 3.24
 -2 -7 -6 4.23 2.28
 2 -7 7 36.97 4.08
 -2 7 -7 30.96 2.62
 2 -7 7 34.41 2.69
 2 7 7 39.55 4.28
 -2 -7 -7 31.82 3.19
 2 7 8 312.73 9.11
 2 -7 8 311.36 6.53
 -2 -7 -8 307.73 7.35
 -2 7 -8 322.72 6.79
 -2 -7 -9 111.52 4.91
 2 -7 9 121.35 4.74
 2 7 9 107.73 6.19
 -2 7 -9 116.97 4.73
 -2 7 -10 1138 14.07
 2 -7 10 1150.27 13.54
 2 -7 10 1176.91 16.56
 2 7 10 1184.49 18.04
 -2 -7 -10 1156.36 14.22
 -2 7 -11 381.81 8.99
 -2 -7 -11 381.92 8.8
 2 -7 11 406.58 8.9
 2 -7 11 392.19 10.31
 2 7 11 384 11.17
 2 -7 12 1048.13 14.54
 -2 -7 -12 1072.58 14.46
 2 -7 12 1063.59 16.7
 2 -7 13 65.49 5.45
 2 -7 13 75.49 5.06
 2 7 13 63.47 6.12
 2 -7 14 414.53 10.32
 2 -7 14 421.59 11.47
 2 7 14 396.44 12.44
 2 7 14 407.65 9.91
 2 -7 15 202.68 7.88
 2 7 15 189.04 9.43
 2 7 15 200.36 7.52
 2 -7 15 187.71 8.36
 2 -7 16 167.63 7.68
 2 7 16 169.15 7.27
 2 7 16 162.57 9.2
 2 -7 16 166.58 8.24
 2 -7 17 17.58 4.6
 2 -7 17 23.49 4.71
 2 7 17 23.74 3.97
 2 7 17 17.09 5.38
 2 -7 18 64.97 6.43
 2 -7 18 65.07 6.23
 2 7 18 66.25 5.53
 2 7 18 76.69 7.77
 2 7 19 189.4 8.18
 2 7 19 189.2 10.84
 2 -7 19 183.42 8.9
 2 -7 19 178.69 9.12
 2 -7 20 -2.41 4.81
 2 -7 20 5.25 4.9
 2 7 20 4.8 5.83
 2 7 20 6.79 3.98
 2 -7 21 31.38 5.87
 2 7 21 25.78 4.89
 2 -7 21 38.67 6.14
 2 7 21 24.03 6.85
 2 -7 22 0.02 4.88
 2 7 22 3.49 6.49
 2 7 22 6.49 4.31
 2 7 23 53.94 6.16
 2 -7 23 43.16 6.82
 2 -7 23 49.36 7.02
 2 7 23 61.83 8.85
 2 7 24 11.13 6.82
 2 -7 24 2.27 5.85
 2 7 24 3.38 4.35
 2 -7 24 12.08 5.7
 2 7 25 38.74 8.68
 2 -7 25 35.61 6.93
 2 -7 25 26.45 6.95
 2 7 25 29.41 5.8
 2 -7 26 3.79 6.26
 2 -7 26 -9.4 6.39
 2 7 26 -11.74 7.89
 2 7 26 1.02 4.66
 2 -7 27 4.52 6.74
 2 7 27 24.03 8.57
 2 -7 27 4.61 6.4
 2 -7 28 20.33 7.23
 -2 -8 29 7.83 7.68
 -2 -8 28 46.98 9.04
 -2 8 28 52.9 10.35
 -2 -8 27 18.72 7.62
 -2 8 27 31.87 9.01
 -2 -8 27 17.04 5.56
 -2 -8 26 35.35 7.72
 -2 8 26 36.66 8.62
 -2 -8 26 39.87 6.18
 -2 -8 25 17.43 5.24
 -2 8 25 29.73 8.27
 -2 -8 25 30.3 7.36
 -2 -8 24 47.33 7.74
 -2 -8 24 56.35 6.35
 -2 8 24 64.92 9.2
 -2 8 23 16.94 7.23
 -2 -8 23 14.97 6.61
 -2 -8 23 15.42 4.64
 -2 8 22 1.22 6.48
 -2 -8 22 7.62 5.82
 -2 -8 22 1.18 4.36
 -2 -8 21 58.52 6.09
 -2 8 21 69.82 8.32
 -2 8 21 71.13 4.45
 -2 -8 21 71.53 7.77
 -2 -8 20 -3.8 5.18
 -2 8 20 1.35 2.63
 -2 -8 20 -7.86 4.55
 -2 8 20 5.98 5.58
 -2 8 19 33.85 3.45
 -2 8 19 26.34 6.58
 -2 -8 19 23.46 4.86
 -2 -8 18 363.91 12.55
 -2 -8 18 340.09 10.48
 -2 8 18 316.8 12.91
 -2 8 18 301.8 7.21
 -2 8 17 23.11 6.34
 -2 -8 17 16.36 5.26
 -2 8 17 15.93 2.94
 -2 -8 17 12.65 4.38
 -2 8 16 151.63 5.42
 -2 -8 16 170.4 8.52
 -2 8 16 151.36 4.93
 -2 -8 16 153.72 7.18
 -2 8 16 170.35 9.32
 -2 8 15 36.03 3.26
 -2 8 15 37.08 3.07
 -2 -8 15 32.23 5.42
 -2 8 15 28.33 5.68
 -2 -8 15 34.1 4.58
 -2 8 14 531.73 14.13
 -2 -8 14 536.15 11.71
 -2 8 14 530.52 8.12
 -2 -8 14 561.17 13.38
 -2 8 13 8.01 4.4
 -2 8 13 8.45 2.27
 -2 -8 13 6.55 3.44
 -2 8 12 34.41 2.62
 2 -8 -12 44.77 3.12
 -2 8 12 38.03 5.46
 -2 -8 12 39.32 4.3
 2 -8 -11 1.12 2.1
 -2 -8 11 3.66 3.79
 -2 -8 11 4.82 2.87
 -2 8 11 4.3 1.83
 -2 8 11 3.13 3.58
 -2 -8 10 119.96 6.31
 -2 -8 10 117.84 5.55
 2 -8 -10 115.21 3.68
 -2 8 10 119.6 3.8
 -2 8 10 120.89 6.59
 -2 -8 9 44.04 3.97
 2 -8 -9 46.68 2.57
 -2 8 9 40.12 4.48
 -2 8 9 44.66 2.68
 -2 -8 9 48.98 4.62
 -2 -8 8 173.51 6.87
 -2 8 8 172.82 4.41
 -2 -8 8 159.43 6.14
 2 -8 -8 172.12 4.23
 -2 8 8 161.69 6.75
 2 -8 -7 -0.09 1.72
 -2 8 7 1.39 1.64
 -2 -8 7 3.94 3
 -2 -8 7 0.97 2.63
 -2 8 7 1.04 3
 2 -8 -6 466.95 9.18
 -2 -8 6 456.01 9.1
 -2 8 6 482.6 9.91
 2 -8 -6 480.27 6.78
 -2 8 6 486.41 6.99
 2 -8 -5 41.23 3.37
 -2 8 5 35.46 2.66
 -2 -8 5 34.02 3.72
 2 -8 -5 37.28 2.65
 -2 8 5 37.26 3.64
 -2 -8 5 41.62 3.69
 2 -8 -4 1513.05 12.19
 -2 8 4 1522.63 12.54
 2 8 -4 1521.42 16.96
 -2 8 4 1501.01 14.91
 2 -8 -4 1539.26 14.31
 -2 -8 4 1570 15.81
 -2 -8 4 1526.58 16.53
 2 8 -3 25.94 3.26
 2 8 -3 25.09 3.61
 -2 8 3 18.94 2.54
 2 -8 -3 19.32 2.5
 2 8 -3 24.66 3.15
 -2 -8 3 27.93 3.39
 2 -8 -3 24.76 2.73
 -2 8 3 16.92 2.8
 2 8 -2 607.58 9.87
 2 -8 -2 644.31 8.15
 2 8 -2 667.63 10.35
 -2 8 2 647.82 8.81
 2 -8 -2 628.29 8.6
 2 8 -2 618.25 10.66
 -2 8 2 616.78 8.56
 -2 -8 2 645.7 10.11
 2 -8 -1 24.02 2.81
 2 8 -1 25.03 3.44
 2 8 -1 27.72 3.25
 2 8 -1 25.28 3.28
 2 -8 -1 28.49 2.31
 -2 8 1 25.11 2.38
 -2 8 1 28.97 2.9
 -2 -8 1 32.64 3.37
 -2 -8 0 519.51 9.16
 2 -8 0 564.53 6.69
 2 8 0 567.1 9.77
 -2 8 0 580.93 8.88
 2 -8 0 531.68 8.64
 -2 8 0 543.99 7.04
 2 8 0 519.35 9.09
 -2 -8 0 558.25 9.14
 -2 -8 -1 79.42 4.17
 -2 -8 -1 93.12 4.36
 -2 8 -1 91.18 4.26
 2 -8 1 85.51 4.22
 2 8 1 85.91 4.51
 -2 8 -1 90.96 2.94
 2 8 1 93.36 4.42
 -2 8 -2 3.15 2.45
 2 8 2 3.32 2.68
 2 -8 2 2.45 2.62
 -2 8 -2 2.03 1.51
 -2 8 -2 1.5 1.38
 -2 -8 -2 2.92 2.42
 -2 8 -3 132.74 5.15
 2 -8 3 138.06 5.18
 -2 8 -3 137.88 3.6
 -2 -8 -3 139.61 4.97
 2 8 3 139.93 5.59
 -2 8 -3 134.01 3.23
 -2 8 -4 10.65 1.55
 2 -8 4 13.92 3.13
 -2 -8 -4 10.02 2.64
 -2 8 -4 6.92 1.7
 2 8 4 9.77 3.1
 -2 8 -5 242.92 5.05
 2 -8 5 242.19 7.18
 -2 -8 -5 248.9 6.52
 -2 8 -6 177.97 4.74
 -2 -8 -6 194.18 5.93
 2 -8 6 179.74 4.45
 2 -8 6 182.6 6.43
 2 8 6 176.52 6.9
 2 -8 7 116.86 5.64
 2 -8 7 117.46 4.09
 2 8 7 114.81 6.06
 -2 -8 -7 114.19 4.92
 -2 8 -7 113.95 4.25
 2 -8 8 14.52 3.49
 -2 -8 -8 11.66 2.78
 -2 8 -8 10.64 2.39
 2 -8 8 11.37 2.53
 2 8 8 16.76 3.91
 2 -8 9 7.92 3.16
 -2 8 -9 7.27 2.48
 2 8 9 6.7 3.74
 2 -8 9 12.94 2.73
 -2 -8 -9 6.62 2.71
 2 -8 10 350.78 7.96
 -2 -8 -10 327.66 8.19
 2 8 10 326.62 10.25
 2 -8 10 346.85 9.54
 -2 8 -10 332.77 8
 2 -8 11 33.85 4.85
 -2 8 -11 28.96 3.66
 2 -8 11 23.28 4.07
 2 -8 12 5.33 3.66
 2 -8 12 3.14 3.1
 -2 -8 -12 -2.07 3.51
 2 8 12 0.39 4.14
 -2 -8 -13 26.24 3.76
 2 -8 13 26.99 4.42
 2 -8 13 26.37 3.9
 2 8 13 32.53 5.37
 2 -8 14 5.16 3.77
 2 -8 14 2.2 3.32
 2 8 14 -3.61 4.37
 2 -8 15 3.26 3.68
 2 -8 15 3.79 3.83
 2 8 15 9.22 3.56
 2 8 15 6.69 4.93
 2 8 16 79.94 5.49
 2 8 16 82.16 7.45
 2 -8 16 73.3 5.74
 2 -8 16 87.83 6.53
 2 -8 17 -0.92 4.25
 2 8 17 4.31 4.99
 2 -8 17 4.95 4.06
 2 8 17 9.93 3.83
 2 -8 18 126.45 7.93
 2 8 18 119.56 8.97
 2 -8 18 109.02 7.16
 2 8 18 131.37 7.08
 2 8 19 9.29 6
 2 8 19 3.72 4.02
 2 -8 19 -4.4 4.47
 2 -8 19 -3.7 4.85
 2 -8 20 84.54 7.32
 2 -8 20 74.17 7.04
 2 8 20 75.41 6.14
 2 8 20 81.84 8.5
 2 8 21 -1.83 6.18
 2 8 21 -5.73 4.15
 2 -8 21 -7.74 5.36
 2 -8 21 -3.79 4.95
 2 8 22 26.52 7.54
 2 -8 22 14.09 5.74
 2 -8 22 21.18 6.17
 2 -8 23 16.19 5.91
 2 -8 23 13.18 5.92
 2 8 23 5.45 7.11
 2 8 23 14.17 4.82
 2 8 24 -0.07 4.42
 2 8 24 2.68 7.4
 2 -8 24 -5.06 5.62
 2 -8 24 0.89 5.61
 2 -8 25 16.22 6.49
 2 8 25 20.36 5.59
 2 -8 25 10.46 6.31
 2 8 25 19.82 7.83
 2 8 26 33.24 8.9
 2 8 26 42.31 6.43
 2 -8 26 33.63 7.38
 2 -8 26 30.01 7.25
 2 8 27 0.31 8.03
 2 -8 27 9.47 6.63
 2 -8 28 -5.49 7.14
 -2 -9 29 24.18 8.49
 -2 -9 28 -0.05 6.94
 -2 -9 27 28.88 6.31
 -2 -9 27 9.47 6.88
 -2 9 27 20.02 8.77
 -2 -9 26 10.73 5.4
 -2 9 26 7.51 7.29
 -2 -9 26 0.59 6.55
 -2 9 25 25.36 8.35
 -2 -9 25 13.31 6.5
 -2 -9 25 30.31 6.12
 -2 9 24 86.37 9.92
 -2 -9 24 89.28 7.62
 -2 -9 24 82.79 8.99
 -2 -9 23 46.72 7.68
 -2 -9 23 49.24 6.28
 -2 9 23 54.62 8.67
 -2 9 22 224.95 12.9
 -2 -9 22 245.3 12.07
 -2 -9 22 250.9 10.52
 -2 9 21 88.74 9.25
 -2 -9 21 105.76 8.84
 -2 -9 21 92.9 7.4
 -2 -9 20 457.46 13.07
 -2 9 20 420.3 9.08
 -2 -9 20 435.24 14.38
 -2 9 20 477.17 16.61
 -2 9 19 227.3 11.9
 -2 9 19 214.68 6.7
 -2 -9 19 233.31 9.58
 -2 -9 19 224.52 10.71
 -2 9 18 397.51 14.48
 -2 -9 18 374.08 11.43
 -2 9 18 360.92 7.88
 -2 -9 18 388.76 12.99
 -2 9 17 211.76 10.61
 -2 9 17 193.12 5.84
 -2 -9 17 198.62 8.58
 -2 -9 17 212.47 9.94
 -2 9 16 192.46 9.93
 -2 -9 16 196.16 9.22
 -2 -9 16 187.96 8.14
 -2 9 16 169.73 5.37
 -2 9 15 308.8 6.76
 -2 9 15 316.71 11.78
 -2 -9 15 303.3 10.71
 -2 -9 15 320.37 9.91
 -2 9 14 155.51 5.18
 -2 -9 14 170.29 7.44
 -2 9 14 165.66 8.86
 2 -9 -13 69.4 3.46
 -2 -9 13 68.67 5.82
 -2 9 13 62.98 3.52
 -2 -9 13 75.64 5.4
 -2 9 13 66.23 6.13
 -2 -9 12 1.22 3.18
 -2 9 12 7.51 2.16
 2 -9 -12 5.13 2.06
 -2 -9 12 -3.91 4.49
 -2 9 12 2.99 3.97
 -2 -9 11 289.47 9.81
 -2 9 11 239.79 5.63
 -2 -9 11 223.57 7.81
 2 -9 -11 272.46 5.78
 -2 9 11 242.54 9.22
 -2 9 10 35.75 4.67
 -2 -9 10 35.56 4.62
 2 -9 -10 36.85 2.7
 -2 9 10 41.84 2.83
 -2 -9 10 46.39 4.26
 -2 9 9 23.65 2.47
 -2 -9 9 21.98 3.95
 -2 -9 9 22.01 3.48
 -2 9 9 22.38 3.89
 2 -9 -9 23.29 2.34
 -2 9 8 4.49 3.16
 -2 -9 8 -1.08 3.26
 2 -9 -8 1.13 1.8
 -2 9 8 2.5 1.79
 -2 -9 8 3.14 2.85
 2 -9 -7 355.75 6.37
 -2 -9 7 374.27 9.38
 -2 9 7 372.79 6.62
 -2 -9 7 366.62 8.68
 -2 9 6 111.16 5.54
 -2 -9 6 125.8 6.06
 2 -9 -6 131.65 4.2
 -2 -9 6 128.03 5.5
 -2 9 6 127.46 4.18
 2 -9 -5 530.52 7.88
 2 -9 -5 524.64 9.42
 -2 9 5 542.5 10.23
 -2 9 5 542.62 8.11
 -2 -9 5 553.92 10.76
 -2 -9 5 555.98 10.28
 2 -9 -4 10.3 2.67
 -2 9 4 13.04 2.41
 -2 9 4 6.43 2.79
 2 9 -4 9.35 2.91
 -2 -9 4 13.33 3.17
 2 -9 -4 15.08 2.49
 -2 9 3 1288.99 13.85
 2 -9 -3 1247.56 12.51
 2 9 -3 1279.05 15.01
 -2 -9 3 1302.52 14.84
 2 -9 -3 1289.57 12.81
 -2 9 3 1280.48 12.76
 2 -9 -2 885.23 10.13
 -2 9 2 894.32 11.04
 2 -9 -2 897.35 10.94
 2 9 -2 901.38 12.51
 -2 -9 2 913.87 12.5
 -2 9 2 878.59 10.72
 -2 9 1 643.78 8.81
 2 9 -1 654.79 10.91
 2 -9 -1 647.45 8.3
 2 -9 -1 637.28 9.51
 -2 9 1 660.7 9.84
 -2 9 0 1061.04 10.6
 -2 -9 0 1070.04 13.22
 2 -9 0 1071.63 12.5
 2 -9 0 1069.59 9.92
 -2 9 0 1048.12 12.49
 2 -9 1 413.16 8.39
 2 9 1 405.79 8.9
 -2 9 -1 417.2 6.39
 -2 9 -1 423.07 8.59
 -2 9 -2 712.59 8.21
 -2 9 -2 691.41 7.76
 2 -9 2 686.12 10.73
 -2 -9 -2 700.2 10.7
 2 9 2 688.5 11.58
 2 9 3 297.67 8.01
 -2 9 -3 289.81 5.52
 2 -9 3 296.17 7.67
 -2 -9 -3 293.26 7.23
 -2 9 -3 294.14 5.13
 2 -9 4 1253.31 15.22
 -2 9 -4 1248.39 11.18
 2 9 4 1259.92 16.32
 -2 -9 -4 1293.55 14.38
 -2 9 -4 1275.07 10.16
 2 -9 5 168.88 6.37
 2 9 5 139.41 6.33
 -2 9 -5 153.57 3.85
 -2 -9 -5 159.49 5.63
 -2 9 -5 149.64 4.4
 2 -9 6 217.07 7.14
 -2 9 -6 209.08 5.34
 2 9 6 202.34 7.5
 2 -9 6 200.13 4.83
 -2 -9 -6 200.61 6.19
 -2 9 -7 -1.43 2.19
 2 -9 7 0.73 2.01
 2 -9 7 5.29 3.24
 2 9 7 2.54 3.15
 -2 -9 -7 0.15 2.52
 -2 9 -8 64.19 3.73
 2 -9 8 61.54 4.82
 -2 -9 -8 60.35 4.01
 2 -9 8 65.67 3.63
 2 9 8 75.16 5.56
 -2 9 -9 7.02 2.42
 -2 -9 -9 8 2.84
 2 -9 9 5.81 3.35
 2 9 9 10.92 4.02
 2 -9 9 -0.06 2.94
 -2 9 -10 12.46 2.83
 2 -9 10 19.84 3.66
 2 -9 10 14.4 4.19
 2 9 10 23.91 5.27
 -2 -9 -11 -0.85 3.24
 2 -9 11 -0.07 3.6
 2 9 11 2.71 4.06
 -2 9 -11 8.22 2.99
 2 -9 11 7.55 2.98
 2 -9 12 7.2 3.72
 -2 -9 -12 9.94 3.2
 2 -9 12 0.9 3.08
 2 9 12 4.43 4.12
 -2 -9 -13 65.55 4.67
 2 -9 13 64.89 4.83
 2 9 13 73.33 6.53
 2 -9 13 60.68 5.52
 2 -9 14 -3.05 3.83
 2 9 14 -0.12 4.44
 2 -9 14 5.08 3.45
 -2 -9 -14 2.59 3.08
 2 9 15 3.09 4.66
 2 -9 15 6.92 4.18
 2 -9 15 3.56 3.67
 2 -9 16 4.23 3.95
 2 -9 16 -2.03 4.04
 2 9 16 -1.71 4.65
 2 9 16 3.47 3.39
 2 -9 17 64.59 5.86
 2 -9 17 53.04 5.94
 2 9 17 61.25 5.44
 2 9 17 51.09 6.8
 2 -9 18 60.38 6.54
 2 -9 18 56.21 5.79
 2 9 18 49.58 5.32
 2 9 18 38.03 6.94
 2 -9 19 60.8 6.28
 2 -9 19 62.53 6.76
 2 9 19 51.75 5.47
 2 9 19 56.09 7.62
 2 -9 20 77.42 7.35
 2 -9 20 77.7 6.86
 2 9 20 79.36 8.8
 2 9 20 72.32 6.16
 2 9 21 128.03 7.6
 2 9 21 110.2 9.89
 2 -9 21 132.65 8.75
 2 -9 21 116.46 8.67
 2 9 22 106.11 10.17
 2 -9 22 103.14 8.19
 2 9 22 91.19 7.05
 2 -9 22 102.92 8.62
 2 9 23 56.09 6.3
 2 -9 23 48.91 7.11
 2 -9 23 64.79 7.83
 2 9 23 45.52 8.53
 2 9 24 78.17 10.02
 2 -9 24 80.74 8.4
 2 -9 24 67.25 7.81
 2 9 24 78.32 7.02
 2 -9 25 72.99 8.58
 2 9 25 82.79 7.51
 2 9 25 82.94 10.78
 2 -9 26 22.95 7.05
 2 9 26 18.35 5.61
 2 9 26 24.14 9.12
 2 -9 27 6.32 6.75
 -2 -10 28 20.27 8.13
 -2 10 27 17.45 8.47
 -2 -10 27 7.84 7.02
 -2 -10 27 0.03 5.46
 -2 10 26 83.2 10.95
 -2 -10 26 71.35 9.29
 -2 -10 26 70.9 7.6
 -2 10 25 12.29 8.12
 -2 -10 25 16.7 7.11
 -2 -10 25 12.64 5.71
 -2 -10 24 80.39 9
 -2 10 24 89.86 10.25
 -2 10 23 10.93 7.28
 -2 -10 23 12.88 5.39
 -2 -10 23 14.67 6.34
 -2 -10 22 76.7 8.49
 -2 -10 22 46.17 6.47
 -2 10 22 67.91 9.2
 -2 -10 21 14.33 5.16
 -2 10 21 12.49 6.86
 -2 -10 21 25.09 6.55
 -2 -10 20 16.18 5.99
 -2 -10 20 2.43 4.85
 -2 10 20 9.13 6.63
 -2 -10 19 2.52 4.87
 -2 10 19 -4.71 5.9
 -2 10 19 6.14 2.94
 -2 -10 19 12.09 5.71
 -2 -10 18 0.64 5
 -2 -10 18 0.26 4.38
 -2 10 18 8.21 6.12
 -2 10 18 2.5 2.61
 -2 -10 17 21.25 5.47
 -2 10 17 12.47 2.83
 -2 -10 17 10.6 4.54
 -2 10 17 11.71 5.67
 -2 10 16 240.55 11.02
 -2 -10 16 241.66 10.1
 -2 -10 16 254.47 9.48
 -2 10 16 243.99 6.43
 -2 -10 15 21.1 5.02
 -2 -10 15 10.93 4.02
 -2 10 15 14.85 5.14
 2 -10 -14 11.57 2.59
 -2 -10 14 19.35 4.66
 -2 -10 14 20.17 4.26
 -2 10 14 12.41 2.72
 -2 10 14 10.1 4.54
 -2 10 13 6.06 4.29
 -2 10 13 2.15 2.26
 -2 -10 13 5.5 4.22
 -2 -10 13 2.42 3.52
 2 -10 -13 4.27 2.39
 -2 10 12 109.96 7.11
 -2 -10 12 107.76 6.75
 -2 -10 12 110.41 6.14
 2 -10 -12 117.45 4.36
 -2 10 12 107.81 4.41
 2 -10 -11 -2.14 2.28
 -2 10 11 -1.48 3.62
 -2 10 11 0.9 2.11
 -2 -10 11 -5.59 3.5
 -2 10 10 8.16 4.04
 -2 10 10 5.51 2.07
 -2 -10 10 11.65 3.65
 2 -10 -10 15.72 2.92
 -2 10 9 1.4 3.37
 -2 -10 9 0.83 3.57
 -2 -10 9 7.13 3.2
 -2 10 9 5.29 2.11
 2 -10 -9 -0.15 2.41
 -2 -10 8 20.47 3.78
 -2 10 8 21.82 2.6
 2 -10 -8 18.15 2.41
 -2 -10 8 14.1 3.42
 -2 10 8 18.85 3.8
 -2 10 7 17.13 2.46
 2 -10 -7 16.38 2.44
 -2 -10 7 17.36 3.61
 -2 -10 7 18.25 3.64
 -2 10 7 13.96 3.57
 -2 -10 6 347.97 8.77
 2 -10 -6 343.62 6.68
 -2 10 6 325.66 6.76
 -2 -10 6 334.95 9.04
 2 -10 -5 47.39 3.25
 2 -10 -5 46.71 3.75
 -2 10 5 47.49 3.29
 -2 10 5 46.84 4.07
 -2 -10 5 40.21 3.91
 2 -10 -4 396.56 7.35
 -2 10 4 379.92 7.51
 -2 -10 4 402.51 9.08
 -2 10 4 393.28 8.72
 2 -10 -4 364.78 7.77
 2 10 -4 385.71 8.84
 2 -10 -3 15.76 2.63
 2 -10 -3 16.48 2.6
 -2 10 3 17.13 2.9
 -2 10 3 15.99 2.74
 -2 -10 3 12.71 3.2
 2 10 -3 12.64 2.92
 -2 10 2 537.93 9.08
 2 -10 -2 528.08 8.31
 2 10 -2 522.91 10.1
 2 -10 -2 531.85 9.04
 -2 10 2 517.26 9.13
 2 -10 -1 297.6 7.08
 -2 10 1 289.24 7.26
 2 10 -1 298.51 7.92
 2 -10 -1 303.53 6.15
 -2 10 1 292.8 6.49
 2 10 0 36.58 4.02
 -2 -10 0 45.8 4.18
 2 -10 0 36.15 2.85
 -2 10 0 38.3 2.99
 2 -10 0 33.79 3.62
 -2 10 -1 378 6.67
 -2 -10 -1 378.67 8.51
 2 10 1 387.91 9.02
 2 -10 2 6.75 3.09
 -2 10 -2 7.64 2.07
 -2 -10 -2 13.1 3.14
 2 10 2 8.26 3.27
 -2 10 -2 11.88 2.09
 -2 10 -3 156.22 4.58
 -2 10 -3 153.49 4.22
 2 10 3 153.07 6.41
 2 -10 3 147.6 5.97
 -2 -10 -3 147.3 5.67
 2 -10 4 256.37 7.64
 -2 10 -4 258.21 5.7
 -2 10 -4 270.76 5.34
 -2 -10 -4 258.75 7.18
 2 10 4 265.05 8.25
 -2 10 -5 325.17 6.5
 -2 -10 -5 345.42 8.19
 2 -10 5 333.01 8.73
 2 10 5 348.81 9.57
 -2 10 -5 329.09 5.85
 2 -10 6 80.48 5.25
 2 10 6 71.86 5.39
 -2 -10 -6 82.41 4.62
 -2 10 -6 75.49 3.24
 -2 10 -6 77.93 3.86
 2 10 7 95.21 6.08
 -2 10 -7 91.27 4.32
 2 -10 7 98.39 5.74
 2 -10 7 86.42 3.96
 -2 -10 -7 95.99 5
 -2 -10 -8 239.36 7.18
 2 -10 8 247.9 8.35
 2 10 8 240.57 8.96
 2 -10 8 245.44 6.19
 -2 10 -8 242.28 6.57
 -2 10 -9 52.1 3.86
 2 -10 9 81.29 5.96
 2 10 9 74.75 6.42
 2 -10 9 56.68 4.05
 2 -10 10 97.56 6.14
 -2 10 -10 87.24 4.85
 2 10 10 85.19 6.26
 2 -10 10 85.4 4.61
 -2 10 -11 14.6 3.17
 2 -10 11 15.93 3.99
 -2 -10 -11 13.49 3.22
 2 -10 11 16.04 3.29
 2 10 11 8.5 4.21
 -2 -10 -12 5.81 3.09
 2 -10 12 14.06 3.52
 2 -10 12 14.13 4.06
 2 10 12 11.48 4.5
 -2 -10 -13 24.03 3.51
 2 -10 13 20.58 3.84
 2 10 13 18.31 4.7
 2 -10 13 22.59 4.6
 2 -10 14 -0.17 3.84
 2 -10 14 6.79 3.44
 -2 -10 -14 1.64 3.07
 2 10 14 -0.43 4.66
 2 -10 15 -2.29 4.16
 2 -10 15 -5.02 3.88
 2 10 15 4.98 4.71
 -2 -10 -15 -1.46 3.22
 2 -10 16 1.84 4
 2 -10 16 3.5 4.33
 2 10 16 -0.15 4.97
 2 10 17 -8.03 5.48
 2 -10 17 5.2 4.63
 2 -10 17 4.91 4.04
 2 10 17 4.16 3.63
 2 -10 18 44.25 5.97
 2 -10 18 48.91 5.61
 2 10 18 63.01 5.68
 2 10 18 54.93 7.49
 2 -10 19 12.24 5.07
 2 10 19 1.7 3.67
 2 -10 19 9.14 5.12
 2 10 19 4.13 6.09
 2 -10 20 3.62 5.07
 2 -10 20 -3.37 4.92
 2 10 20 14.68 6.62
 2 10 20 7.01 4.25
 2 -10 21 -3.97 5.33
 2 -10 21 -4.12 5.15
 2 10 21 -7.85 6.87
 2 10 21 8.14 4.38
 2 10 22 1.33 6.6
 2 -10 22 17.02 5.95
 2 -10 22 1.47 5.37
 2 10 22 1.15 4.26
 2 10 23 17.97 7.71
 2 -10 23 6.44 5.64
 2 -10 23 15.86 6.39
 2 10 23 9.9 4.79
 2 -10 24 5.37 6.28
 2 10 24 7.77 7.56
 2 10 24 7.28 4.86
 2 10 25 -2.94 7.96
 2 10 25 -4.09 4.99
 2 -10 25 -9.84 6.41
 2 10 26 13.72 8.62
 2 -10 26 21.09 7.32
 2 -10 27 -4.19 7.07
 -2 -11 28 8.24 7.43
 -2 -11 28 -3.46 5.99
 -2 -11 27 35.04 8.23
 -2 -11 27 20.67 6.41
 -2 11 26 26.54 8.87
 -2 -11 26 16.85 7.03
 -2 -11 26 14 6.09
 -2 -11 25 -4.11 5.46
 -2 -11 25 5.38 6.52
 -2 11 25 7.76 7.63
 -2 -11 24 90.42 9.26
 -2 -11 24 103.11 8.52
 -2 11 24 80.54 10.15
 -2 -11 23 -1.95 6.11
 -2 -11 23 -0.86 5.15
 -2 11 23 -0.52 6.9
 -2 -11 22 227.71 10.68
 -2 -11 22 227.83 11.98
 -2 11 22 241.39 13.75
 -2 -11 21 -6.18 6.16
 -2 -11 21 3.46 5.21
 -2 11 21 4.97 6.36
 -2 11 20 441.13 16.56
 -2 -11 20 435.01 14.81
 -2 -11 20 473.02 13.87
 -2 11 19 26.09 3.47
 -2 -11 19 21.37 5.36
 -2 11 19 19.23 6.5
 -2 -11 19 19.37 5.79
 -2 11 18 460.42 15.85
 -2 -11 18 435.53 14.13
 -2 -11 18 473.74 13.24
 -2 11 18 434.95 9.02
 -2 11 17 -7.26 6.07
 -2 11 17 -1.77 2.64
 -2 -11 17 -0.72 5.11
 -2 -11 17 -3.41 4.59
 -2 11 16 442.12 14.65
 -2 -11 16 430.76 13.14
 -2 -11 16 443.86 12.39
 -2 11 15 2.52 4.7
 -2 -11 15 -4.25 4.26
 -2 -11 15 9.49 4.6
 2 -11 -15 3.53 2.64
 -2 11 14 26.07 5.35
 -2 -11 14 23.12 5.02
 -2 -11 14 20.71 4.3
 2 -11 -14 22.06 3.02
 2 -11 -13 72.97 3.86
 -2 -11 13 73.39 5.99
 -2 11 13 82.82 6.89
 -2 -11 13 74.62 5.65
 2 -11 -12 6.89 2.53
 -2 11 12 5.74 4.43
 -2 -11 12 7.73 4.08
 -2 -11 12 3.7 3.55
 -2 11 12 8.03 2.66
 2 -11 -11 144.14 4.88
 -2 -11 11 145.43 7.25
 -2 11 11 142.02 7.69
 -2 -11 11 137.76 6.78
 -2 11 11 136.84 5.13
 -2 11 10 -1.75 3.85
 2 -11 -10 1.89 2.28
 -2 -11 10 -5.89 4.28
 -2 -11 10 0.56 3.32
 -2 11 10 -1.22 2.28
 2 -11 -9 137.74 4.94
 -2 11 9 124.17 4.8
 -2 11 9 142.72 7.22
 -2 -11 9 138.65 6.68
 -2 -11 8 -1.2 3.47
 -2 11 8 1.54 2.3
 -2 -11 8 -3.35 4.22
 2 -11 -8 10.11 3
 -2 11 8 4.92 3.55
 -2 -11 7 270.57 8.41
 2 -11 -7 268.75 6.39
 -2 11 7 257.03 6.55
 -2 -11 7 274.74 8.75
 -2 11 7 282.69 8.78
 -2 -11 6 99.78 5.47
 2 -11 -6 103.92 4.32
 -2 11 6 95.23 4.45
 -2 11 6 99.82 5.6
 -2 11 5 32.12 3.19
 -2 11 5 30.4 3.81
 -2 -11 5 41.23 4.13
 2 11 -5 28.17 3.67
 2 -11 -5 38.35 3.41
 2 -11 -4 107.18 4.9
 -2 11 4 107.76 4.83
 -2 -11 4 111.87 5.65
 -2 11 4 108.2 5.36
 2 -11 -4 116.99 4.74
 2 11 -4 111.73 5.52
 -2 -11 3 32.22 4.02
 2 11 -3 30.74 3.77
 -2 11 3 33.83 3.55
 2 -11 -3 25.65 3.12
 2 -11 -3 35.49 3.45
 2 -11 -2 1464.73 14.4
 2 11 -2 1484.94 17.36
 2 -11 -2 1493.15 15.6
 -2 11 2 1500.5 15.78
 -2 -11 2 1472.97 17.13
 2 -11 -1 28.26 3.33
 2 11 -1 43.79 4.76
 -2 11 1 35.15 3.65
 2 -11 -1 35.26 4.07
 -2 -11 1 50.41 4.7
 -2 -11 0 1540.73 17.33
 2 11 0 1538.42 18.02
 2 -11 0 1484.03 13.47
 2 -11 0 1501.68 16.34
 -2 11 0 1496.81 14.46
 -2 -11 -1 132.41 5.95
 2 11 1 126.57 6.17
 2 -11 1 125.88 5.71
 -2 11 -1 130.61 4.72
 -2 11 -1 126.89 4.64
 -2 11 -2 2901.82 19.13
 -2 -11 -2 2882.18 23.19
 2 11 2 2865.23 25.05
 2 -11 2 2904.39 23.51
 -2 11 -2 2927.47 18.48
 -2 11 -3 37.56 3.04
 2 -11 3 30.09 4.32
 -2 11 -3 39.98 3.28
 2 11 3 33.38 4.63
 -2 -11 -3 41.97 4.27
 -2 11 -4 1232.84 12.68
 2 -11 4 1219.28 16.14
 -2 11 -4 1242.1 11.75
 2 11 4 1267.45 17.56
 -2 -11 -4 1256.51 15.49
 2 -11 5 229.3 7.81
 -2 11 -5 214.53 5.85
 -2 -11 -5 227.3 7.16
 2 11 5 229.76 8.37
 -2 11 -5 235.96 5.37
 2 -11 6 1375.08 17.86
 2 11 6 1318.32 18.94
 -2 11 -6 1314.2 12.31
 -2 11 -6 1335.74 13.96
 -2 -11 -6 1323.74 16.14
 -2 -11 -7 2.75 3.48
 -2 11 -7 11.69 2.72
 2 -11 7 4.25 3.93
 -2 11 -7 11.42 2.24
 2 11 7 15.6 4.46
 -2 -11 -8 232.46 7.52
 2 -11 8 218.86 8.28
 2 -11 8 172.08 5.57
 2 11 8 193.72 8.66
 -2 11 -8 188.87 6.15
 -2 11 -9 156.54 5.98
 -2 -11 -9 159.03 6.39
 2 -11 9 174.73 7.69
 2 11 9 161.82 8.07
 2 -11 9 160.97 5.57
 -2 11 -10 1.86 2.87
 -2 -11 -10 6.45 3.13
 2 11 10 9.61 4.19
 2 -11 10 5.97 3
 2 -11 10 -3.11 3.73
 2 -11 11 2.38 3.69
 2 -11 11 4.84 3.19
 -2 -11 -11 7.66 3.25
 2 11 11 6.98 4.07
 2 -11 12 0.96 3.69
 2 -11 12 5.47 3.18
 2 11 12 -2.02 4.45
 -2 -11 -12 -1.42 3.03
 2 11 13 130.51 8.33
 2 -11 13 133.19 7.5
 2 -11 13 135.68 6.4
 -2 -11 -13 144.41 6.57
 2 -11 14 -2.36 4.19
 2 -11 14 1.46 3.43
 2 11 14 11.42 5.2
 -2 -11 -14 3.04 3.27
 2 11 15 50.61 6.56
 2 -11 15 49.84 5.75
 2 -11 15 62.56 5.54
 -2 -11 -15 48.46 4.76
 2 -11 16 19.75 5.27
 2 -11 16 16.76 4.49
 2 11 16 12.01 5.69
 2 11 17 -3.36 5.52
 2 -11 17 0.2 4.59
 2 -11 17 13.53 4.45
 2 11 17 8.93 4.02
 2 -11 18 80.6 7.33
 2 -11 18 67.92 6.29
 2 11 18 78.83 6.13
 2 11 18 74.32 8.16
 2 11 19 -5.14 5.78
 2 -11 19 2.98 4.85
 2 -11 19 -2.59 4.52
 2 11 19 -3.57 3.79
 2 -11 20 143.17 9.15
 2 11 20 137.92 10.61
 2 11 20 123.93 7.62
 2 -11 20 146.76 8.89
 2 11 21 17.92 6.97
 2 -11 21 1.78 5.3
 2 -11 21 -3.37 5.39
 2 11 21 13.16 4.59
 2 -11 22 135.26 9.75
 2 -11 22 132.07 8.99
 2 11 22 117.28 7.86
 2 11 22 111.08 10.68
 2 11 23 -0.66 4.38
 2 11 23 11.35 7.32
 2 -11 23 -1.06 5.79
 2 -11 24 106.36 9.52
 2 11 24 92.46 7.61
 2 11 24 89.53 10.87
 2 11 25 4.05 7.89
 2 -11 25 -5.15 6.6
 2 11 25 1.23 5.01
 2 -11 26 72.3 9.32
 -2 -12 28 8.61 7.59
 -2 -12 28 6.95 6.3
 -2 -12 27 14.18 6.58
 -2 -12 27 1.47 6.99
 -2 12 26 46.45 9.52
 -2 -12 26 42.86 7.37
 -2 -12 26 36.4 8.27
 -2 -12 25 -3.7 6.84
 -2 -12 25 12.9 6.08
 -2 12 25 9.02 7.92
 -2 -12 24 20.07 7.06
 -2 12 24 28.71 8.31
 -2 -12 24 34.62 6.58
 -2 -12 23 7.9 5.55
 -2 -12 23 1.51 6.16
 -2 12 23 4.43 6.97
 -2 12 22 34.23 8.06
 -2 -12 22 27.21 6.8
 -2 -12 22 26.71 5.97
 -2 12 21 14.54 6.68
 -2 -12 21 19.84 6.55
 -2 -12 21 -1.59 5.01
 -2 12 20 -0.77 6.59
 -2 -12 20 16.02 5.86
 -2 -12 20 7.31 4.75
 -2 -12 19 50.36 7.06
 -2 -12 19 34.56 5.75
 -2 12 19 33.79 7.33
 -2 -12 18 68.22 7.31
 -2 -12 18 72.51 6.86
 -2 12 18 78.15 8.22
 -2 12 18 63.49 4.42
 -2 12 17 124.75 5.34
 -2 -12 17 117.34 8.13
 -2 -12 17 138.78 8.01
 -2 12 17 131.78 9.64
 -2 12 16 55.54 7.19
 -2 -12 16 56.92 6.52
 -2 -12 16 61.39 6.27
 -2 -12 15 31.49 5.54
 -2 -12 15 28.98 5.02
 2 -12 -15 35.96 3.68
 -2 12 15 37.73 6.26
 -2 12 14 180.58 9.63
 2 -12 -14 187.31 5.96
 -2 -12 14 176.13 8.81
 -2 -12 14 158.42 7.91
 -2 12 13 4.23 4.51
 2 -12 -13 -5.88 2.7
 -2 -12 13 6.13 4.22
 -2 -12 13 -2.37 3.78
 -2 -12 12 9.39 4.31
 -2 -12 12 4.49 3.94
 -2 12 12 19.77 4.94
 2 -12 -12 12.39 2.87
 2 -12 -11 45.28 3.66
 -2 -12 11 52.94 5.55
 -2 -12 11 47.22 4.96
 -2 12 11 46.66 5.48
 2 -12 -10 4.82 2.58
 -2 -12 10 2.76 3.83
 -2 -12 10 -0.85 3.64
 -2 12 10 2.14 3.94
 -2 -12 9 -0.67 3.77
 2 -12 -9 12.17 2.73
 -2 12 9 6.81 4.08
 -2 -12 9 3.75 3.6
 2 -12 -8 43.55 3.53
 -2 -12 8 43.44 4.76
 -2 -12 8 53.87 5.56
 -2 12 8 46.65 4.92
 2 -12 -7 17.47 3.56
 -2 12 7 10.21 3.85
 -2 -12 7 16.87 4.15
 2 -12 -6 83.44 4.61
 2 12 -6 71.95 4.95
 -2 12 6 84.43 5.41
 -2 -12 6 79 5.32
 2 -12 -5 12.43 3.11
 -2 -12 5 16.07 3.81
 2 12 -5 14.98 3.42
 -2 12 5 21.18 3.8
 2 -12 -4 415.01 8.56
 -2 -12 4 440.34 10.4
 2 12 -4 418.91 9.93
 -2 12 4 444.66 9.86
 2 12 -3 5.91 3.02
 2 -12 -3 6.3 2.87
 -2 -12 3 9.13 3.45
 -2 12 3 10.29 3.05
 2 -12 -2 206.02 6.62
 2 12 -2 200.17 7.24
 2 -12 -2 193.61 5.94
 -2 12 2 202.13 6.52
 -2 -12 2 206.91 7.23
 -2 12 1 68.86 4.12
 2 -12 -1 65.52 4.45
 -2 -12 1 81.88 5.14
 2 -12 -1 71.05 3.93
 2 12 -1 78.05 5.14
 -2 12 0 217.03 6.18
 2 -12 0 217.62 5.84
 -2 -12 0 221.33 7.4
 2 12 0 205.88 7.37
 2 -12 0 206.25 6.98
 -2 12 -1 25.81 2.86
 -2 -12 -1 21.36 3.51
 2 12 1 34.57 4.18
 2 -12 1 29.5 3.88
 -2 12 -1 29.22 3.03
 2 -12 2 11.37 3.37
 -2 12 -2 13.83 2.42
 -2 -12 -2 19.48 3.61
 2 12 2 12.05 3.62
 -2 12 -2 19.78 2.85
 2 12 3 -3.1 3.27
 -2 12 -3 2.27 2.24
 -2 12 -3 2.81 2.01
 2 -12 3 -0.46 3.41
 -2 -12 -3 0.22 3.01
 -2 12 -4 99.33 4.43
 -2 12 -4 103.82 4.16
 -2 -12 -4 98.74 5.43
 2 12 4 100 6.12
 2 12 5 227.5 8.69
 -2 -12 -5 233.74 7.66
 -2 12 -5 216.5 6.21
 2 -12 5 208.59 7.95
 -2 12 -5 223.98 5.69
 2 -12 6 824.06 14.58
 -2 12 -6 799.19 10.23
 2 12 6 806.68 15.62
 -2 12 -6 780.39 11.39
 -2 -12 -7 57.24 4.76
 2 -12 7 75.32 5.87
 -2 12 -7 65.98 3.74
 2 12 7 67.14 5.88
 -2 12 -7 61.81 4.11
 -2 -12 -8 323.02 8.69
 2 -12 8 324.92 9.88
 -2 12 -8 339.46 7.16
 -2 12 -8 321.09 8.19
 2 12 8 323.4 10.74
 -2 12 -9 8.78 3.11
 2 -12 9 13.87 4.43
 -2 -12 -9 13.55 3.5
 2 12 9 16.19 4.84
 2 12 10 84.35 6.67
 2 -12 10 82.23 6.24
 -2 -12 -10 82.93 5.22
 2 -12 10 71.41 4.5
 2 -12 11 33.74 4.81
 -2 -12 -11 31.52 3.94
 2 -12 11 38.82 3.99
 2 12 11 33.71 5.31
 2 -12 12 8.85 4.14
 2 12 12 13.93 4.93
 2 -12 12 9.43 3.36
 -2 -12 -12 4.05 3.22
 2 -12 13 49.58 5.7
 -2 -12 -13 45.8 4.65
 2 -12 13 54.69 4.89
 2 12 13 53.65 6.6
 2 -12 14 5.35 4.48
 -2 -12 -14 7.76 3.79
 2 -12 14 9.79 3.98
 2 12 14 9.8 5.23
 2 -12 15 24.77 5.57
 2 -12 15 24.92 4.62
 -2 -12 -15 25.28 4.5
 2 12 15 18.99 6.12
 2 -12 16 37.31 5.16
 -2 -12 -16 23.51 4.38
 2 12 16 29.67 6.43
 2 -12 17 30.13 5.78
 2 -12 17 26.29 5.21
 2 12 17 16.72 6.48
 2 -12 18 26.83 5.72
 2 -12 18 21.13 4.97
 2 12 18 22.18 6.64
 2 12 18 19.37 4.43
 2 12 19 -1.38 6.34
 2 -12 19 -4.35 5.11
 2 12 19 7.5 4.44
 2 -12 19 13.93 5.37
 2 12 20 36.71 7.89
 2 -12 20 48.5 7.07
 2 -12 20 21.35 5.6
 2 12 20 33.9 5.27
 2 12 21 8.25 6.71
 2 12 21 2.71 4.01
 2 -12 21 4.06 5.67
 2 -12 21 8.02 5.29
 2 -12 22 -3.09 5.67
 2 12 22 8.63 4.66
 2 12 22 14.28 7.28
 2 12 23 8.32 4.64
 2 12 23 6.23 7.06
 2 -12 23 14.59 6.36
 2 -12 24 3.71 6.2
 2 12 24 3.48 4.92
 2 12 24 -8.49 7.57
 2 12 25 5.98 7.9
 2 -12 25 21.46 7.19
 2 -12 26 39.13 8.21
 -2 -13 27 14.57 7.58
 -2 -13 27 31.65 7.15
 -2 -13 26 0.13 6.66
 -2 -13 26 -1.31 5.96
 -2 13 25 25.11 8.51
 -2 -13 25 16.24 7.22
 -2 -13 25 15.86 6.26
 -2 13 24 0.54 7.25
 -2 -13 24 5.05 6.33
 -2 -13 24 0.75 5.56
 -2 -13 23 13.14 6.51
 -2 13 23 13.49 7.36
 -2 -13 23 25.99 6.29
 -2 -13 22 17.67 5.64
 -2 13 22 25.52 7.58
 -2 -13 22 23.59 6.87
 -2 -13 21 23.01 5.65
 -2 -13 21 24.99 6.46
 -2 13 21 18.75 7.29
 -2 -13 20 56.81 7.5
 -2 -13 20 58.71 6.85
 -2 13 20 38.89 7.7
 -2 13 19 29.67 7.19
 -2 -13 19 25.86 6.2
 -2 -13 19 30.86 5.75
 -2 -13 18 120.16 8.6
 -2 -13 18 93.67 7.5
 -2 13 18 95.91 5.1
 -2 13 18 118.46 9.64
 -2 -13 17 154.28 9.22
 -2 -13 17 142.26 8.36
 -2 13 17 125.6 9.47
 -2 -13 16 9.4 5.07
 -2 -13 16 13.28 4.89
 2 -13 -16 16.79 3.61
 -2 13 16 10.14 5.39
 -2 -13 15 98.46 7.35
 2 -13 -15 99.04 5.03
 -2 -13 15 101.45 7.14
 -2 13 15 108.13 8.37
 -2 -13 14 17.2 4.62
 -2 -13 14 2.81 4.45
 2 -13 -14 20.87 3.33
 -2 13 14 9.28 5.22
 -2 13 13 130.28 8.59
 2 -13 -13 138.45 5.52
 -2 -13 13 119.03 7.54
 2 -13 -12 68.7 4.29
 -2 -13 12 59.09 6.08
 -2 13 12 62.21 6.54
 -2 -13 12 60.41 5.81
 -2 -13 11 664.25 14.31
 -2 13 11 668.18 15.84
 -2 -13 11 627.96 14.25
 2 -13 -11 677 10.67
 -2 -13 10 436.22 11.87
 -2 -13 10 448.31 11.88
 2 -13 -10 468.61 9.12
 -2 13 10 451.79 12.81
 -2 -13 9 811.33 15.38
 2 -13 -9 870.94 12.02
 -2 -13 9 836.88 15.49
 -2 13 9 835.22 16.45
 2 -13 -8 350.68 8
 -2 13 8 333.64 10.59
 -2 -13 8 346.28 10.31
 -2 -13 7 874.89 15.42
 2 -13 -7 918.93 12.51
 2 13 -7 896.62 14.95
 -2 13 7 884.72 15.73
 2 -13 -6 372.71 8.37
 -2 13 6 378.19 10.31
 -2 -13 6 354.97 10.09
 2 13 -6 378.07 9.93
 2 -13 -5 606.29 10.68
 -2 13 5 579.03 12.07
 2 13 -5 558.35 11.83
 -2 -13 5 622.4 12.76
 -2 -13 4 40.5 4.89
 2 13 -4 33.88 4.28
 -2 13 4 40.18 4.23
 2 13 -3 31.59 4.21
 -2 -13 3 36.21 4.62
 -2 13 3 36.99 3.88
 -2 13 2 25.82 3.39
 -2 -13 2 22.45 4.16
 2 13 -2 19.39 3.83
 2 -13 -2 31.72 4.34
 -2 -13 1 279.49 8.59
 2 13 -1 261.69 8.49
 2 -13 -1 257.18 7.91
 -2 13 1 265.17 7.28
 2 -13 0 217.41 7.55
 2 13 0 212.02 7.85
 -2 13 0 222.71 6.62
 2 -13 0 191.71 5.9
 -2 -13 0 198.08 7.38
 -2 -13 -1 68.54 5.11
 -2 13 -1 68.95 4.06
 2 13 1 71.98 5.36
 2 -13 1 72.47 5.38
 -2 13 -1 68.21 4.01
 -2 -13 -2 216.95 7.66
 2 -13 2 231.77 8.15
 -2 13 -2 181.87 5.69
 -2 13 -2 192.2 6.13
 2 13 2 196.86 7.96
 -2 -13 -3 295.32 8.67
 -2 13 -3 234.28 6.58
 2 13 3 262.75 9.11
 2 -13 3 304.26 9.21
 -2 13 -3 238.39 6.28
 2 13 4 145.67 7.44
 2 -13 4 160.9 7.37
 -2 -13 -4 146.28 6.68
 -2 13 -4 139.42 4.95
 -2 13 -4 134.81 5.33
 -2 13 -5 106.15 4.38
 -2 13 -5 111.79 5
 2 -13 5 93.81 5.96
 2 13 5 97.39 6.39
 -2 -13 -5 107.28 5.75
 -2 13 -6 2.13 2.27
 -2 -13 -6 -3.63 3.56
 2 13 6 7.06 4.03
 2 -13 6 -0.48 3.77
 -2 13 -6 3.7 2.66
 -2 -13 -7 502.44 10.92
 -2 13 -7 505.73 8.79
 2 -13 7 512.25 12.19
 2 13 7 515.48 13.25
 -2 -13 -8 7.6 3.64
 -2 13 -8 4.55 2.5
 2 -13 8 8.71 4.1
 -2 13 -8 3.85 3.13
 2 13 8 10.67 4.58
 -2 13 -9 109.78 4.8
 -2 -13 -9 97.14 5.62
 2 -13 9 100.36 6.56
 2 13 9 103.02 7.25
 2 13 10 19.4 5.06
 2 -13 10 26.09 4.68
 2 13 11 343.18 12.13
 -2 -13 -11 391.51 10.09
 2 -13 11 360.63 11.32
 2 -13 11 394.78 9.46
 2 13 12 64.34 6.93
 2 -13 12 66.06 6.38
 -2 -13 -12 74.99 5.5
 2 -13 12 68.06 5.12
 -2 -13 -13 246.58 8.66
 2 -13 13 229.68 9.88
 2 -13 13 235.67 8.3
 2 13 13 243.31 11.26
 2 -13 14 82.51 5.92
 2 -13 14 72.55 6.84
 -2 -13 -14 91.12 6.07
 2 13 14 73.8 7.75
 2 -13 15 403.05 13.23
 2 -13 15 447.11 11.67
 -2 -13 -15 441.86 11.59
 2 13 15 415.62 14.78
 2 13 16 41.88 7
 2 -13 16 44.99 6.36
 -2 -13 -16 48.89 5.3
 2 -13 16 51 5.6
 2 -13 17 77.98 7.43
 2 -13 17 85.18 6.77
 -2 -13 -17 66.14 5.98
 2 13 17 80 8.62
 2 -13 18 -4.1 5.21
 2 -13 18 -5.7 4.87
 2 13 18 9.84 5.95
 2 -13 19 42.3 6.73
 2 13 19 48.7 5.81
 2 13 19 40.62 8
 2 -13 19 30.56 5.73
 2 -13 20 9.77 5.73
 2 13 20 -2.81 6.37
 2 13 20 13.75 4.57
 2 13 21 20.87 4.97
 2 -13 21 19.51 6.27
 2 13 21 11.97 7.3
 2 13 22 23.34 8.13
 2 -13 22 25.49 6.76
 2 13 22 28.11 5.49
 2 13 23 11.91 7.69
 2 13 23 15.65 5.19
 2 -13 23 7.16 5.94
 2 13 24 8.32 7.94
 2 -13 24 18.02 6.79
 2 -13 25 0.72 6.48
 -2 -14 27 1.21 6.36
 -2 -14 27 2.52 7.01
 -2 -14 26 3.8 6.37
 -2 -14 26 3.64 6.81
 -2 -14 25 2 6.55
 -2 -14 25 -13.06 6.32
 -2 14 25 -13.02 8.52
 -2 14 24 11.72 7.83
 -2 -14 24 9.71 6
 -2 -14 24 16.5 6.99
 -2 14 23 -0.61 7.16
 -2 -14 23 -9.51 5.94
 -2 -14 23 -3.04 6.02
 -2 -14 22 1.93 5.06
 -2 -14 22 -1.82 5.93
 -2 14 21 9.01 6.96
 -2 -14 21 8.71 5.96
 -2 -14 21 14.3 5.65
 -2 -14 20 2.64 5.8
 -2 -14 20 17.79 5.61
 -2 14 20 14.94 7.03
 -2 -14 19 16.83 5.94
 -2 14 19 21.54 6.86
 -2 -14 19 18.32 5.42
 -2 -14 18 71.43 7.51
 -2 -14 18 71.8 7.09
 -2 14 18 73.55 8.41
 -2 14 17 37.25 7.01
 2 -14 -17 42.89 4.46
 -2 -14 17 48.78 6.59
 -2 14 16 157.39 10.22
 -2 -14 16 148.9 8.88
 2 -14 -16 174.38 6.62
 -2 -14 16 159.56 8.85
 -2 -14 15 44.81 6.11
 -2 -14 15 47.52 5.98
 2 -14 -15 43.5 4.29
 -2 14 15 38.92 6.96
 -2 -14 14 147.71 8.34
 -2 -14 14 150.53 8.68
 2 -14 -14 135.76 5.89
 -2 14 14 156 9.54
 2 -14 -13 -0.46 3.2
 -2 14 13 -6.78 5.38
 -2 -14 13 8.52 4.65
 -2 -14 13 0.96 4.54
 2 -14 -12 410.99 9.02
 -2 14 12 385.86 13.09
 -2 -14 12 389.5 11.97
 -2 -14 12 364.46 11.51
 2 -14 -11 1.27 3.35
 -2 -14 11 7.22 4.44
 -2 -14 11 -2.29 4.69
 -2 14 11 -2 5.32
 2 -14 -10 10.17 3.42
 -2 -14 10 8.46 4.7
 -2 14 10 1.26 4.98
 -2 -14 10 -0.4 4.52
 2 -14 -9 50.35 4.61
 -2 -14 9 38.1 5.64
 -2 14 9 32.76 5.81
 -2 -14 8 4.16 4.41
 -2 14 8 5.82 4.81
 2 14 -8 10.31 4.29
 2 -14 -8 15.67 3.84
 -2 -14 7 306.35 10.16
 2 -14 -7 329.85 8.3
 2 14 -7 336.32 10.01
 -2 14 7 299.78 10.32
 -2 -14 6 200.2 8.19
 2 -14 -6 230.59 7.18
 2 14 -6 225.8 8.26
 -2 14 6 219.96 8.51
 2 -14 -5 97.79 5.27
 2 14 -5 81.01 5.72
 -2 -14 5 87.27 6.05
 -2 14 5 98.39 6.15
 -2 14 4 29.9 4
 2 14 -4 26.76 4.1
 -2 -14 4 20.42 4.06
 2 -14 -4 26.7 3.72
 2 14 -3 50.95 4.81
 -2 -14 3 40 4.64
 -2 14 3 46.19 4.4
 2 -14 -3 40.05 4.05
 -2 -14 2 242.07 8.5
 -2 14 2 249.13 7.79
 2 -14 -2 231.38 7.53
 2 14 -2 230.74 8.19
 -2 -14 1 34.36 4.6
 2 14 -1 39.81 4.65
 2 -14 -1 26.64 3.87
 -2 14 1 41.79 3.83
 -2 14 0 33.62 3.56
 2 14 0 24.24 4.11
 -2 -14 0 18.4 3.76
 2 -14 0 10.15 3.67
 -2 -14 -1 100.84 5.85
 -2 14 -1 111.99 5.15
 2 14 1 97.22 6.11
 2 -14 1 93.45 5.73
 2 -14 2 2.83 3.42
 2 14 2 12.26 3.95
 -2 -14 -2 10.65 3.6
 -2 14 -2 8.95 2.73
 -2 14 -2 12.78 2.72
 -2 -14 -3 89.7 5.51
 -2 14 -3 97.21 4.65
 2 14 3 90.67 6.19
 -2 14 -3 93.19 4.89
 2 -14 3 85.62 5.62
 -2 14 -4 295.28 7.89
 -2 -14 -4 305.94 8.89
 2 14 4 310.53 10.16
 2 -14 4 322.29 9.64
 -2 14 -4 310.82 7.4
 2 14 5 63.95 5.76
 -2 14 -5 56.83 4.21
 2 -14 5 50.01 5.23
 -2 -14 -5 59.9 5.04
 -2 14 -5 53.86 3.72
 -2 14 -6 179.99 5.77
 -2 14 -6 146.27 6.06
 -2 -14 -6 169.97 7.06
 2 -14 6 174.7 7.97
 2 14 6 156.18 8.02
 -2 14 -7 2.54 2.41
 2 14 7 6.53 4.71
 -2 -14 -7 2.41 3.38
 2 -14 7 -2.69 4.19
 -2 -14 -8 146.42 6.74
 2 -14 8 144.22 7.58
 -2 14 -8 149.28 5.48
 2 14 8 153.93 8.4
 -2 14 -9 3.18 2.46
 2 -14 9 4.83 3.81
 -2 -14 -9 2.15 3.2
 2 14 9 7.46 4.4
 2 14 10 2.48 4.57
 -2 14 -10 5.44 2.7
 2 -14 10 2.09 4.15
 -2 -14 -10 9.99 3.55
 2 -14 11 22.45 5.07
 2 14 11 19.06 5.38
 2 14 12 80.16 7.9
 2 -14 12 92.08 7.21
 -2 -14 -12 83.39 5.91
 2 14 13 7.5 5.56
 2 -14 13 12.48 4.99
 2 -14 13 -0.68 3.9
 -2 -14 -13 2.54 3.9
 2 -14 14 58.04 6.67
 2 -14 14 66.71 5.8
 -2 -14 -14 54.15 5.58
 2 14 15 21.54 6.54
 -2 -14 -15 36.99 5.27
 2 -14 15 30.6 6.11
 2 -14 15 26.46 5.1
 2 -14 16 65.27 7.28
 2 -14 16 73.64 6.55
 2 14 16 66.76 8.2
 -2 -14 -16 64.41 6.1
 -2 -14 -17 11.95 4.53
 2 -14 17 23.17 5.87
 2 -14 17 5.62 4.79
 2 14 17 12 6.57
 2 -14 18 123.59 9.03
 2 -14 18 112.46 7.83
 2 14 18 109.99 10.17
 2 14 19 16.25 7.12
 2 14 19 18.07 4.86
 2 -14 19 17.55 6.2
 2 14 20 19.34 7.72
 2 -14 20 25.46 6.15
 2 14 20 24.74 5.1
 2 14 21 -1.94 7.28
 2 -14 21 4.33 5.91
 2 14 21 9.53 4.67
 2 14 22 15.74 5.08
 2 14 22 14.4 8.24
 2 -14 22 13.28 6.37
 2 14 23 32.96 8.93
 2 14 23 23.22 5.59
 2 -14 23 19.38 6.74
 2 14 24 8.25 8.05
 2 -14 24 6.21 6.53
 -2 -15 26 16.72 7.14
 -2 -15 26 16.99 7.53
 -2 -15 25 5.54 6.44
 -2 -15 25 3.27 6.79
 -2 -15 24 10.52 6.28
 -2 -15 24 9.2 6.52
 -2 15 24 12.39 8.39
 -2 -15 23 15.17 6.04
 -2 -15 23 8.36 6.46
 -2 15 23 0.88 7.1
 -2 -15 22 0.24 5.96
 -2 -15 22 3.9 5.34
 -2 15 22 5.3 6.99
 -2 15 21 -3.42 7.02
 -2 -15 21 7.88 5.55
 -2 -15 21 -0.66 5.84
 -2 -15 20 -4.55 5.67
 -2 -15 20 -1.87 5
 -2 15 20 10.64 6.85
 -2 15 19 13.93 6.85
 -2 -15 19 9.69 5.7
 -2 -15 19 13.86 6.13
 -2 -15 18 1.14 5.1
 -2 -15 18 13.35 5.92
 -2 15 18 4.42 6.31
 -2 15 17 8.16 6.09
 -2 -15 17 7.05 5.65
 -2 -15 17 14.07 5.16
 -2 15 16 14.31 5.97
 -2 -15 16 19.63 5.59
 2 -15 -16 14.26 3.71
 -2 -15 16 15.71 5.27
 2 -15 -15 23.78 4.05
 -2 -15 15 27.68 5.64
 -2 -15 15 29.88 6.28
 -2 15 15 17.27 6.38
 -2 15 14 339.59 13.55
 -2 -15 14 360.14 12.35
 2 -15 -14 336.42 8.71
 -2 -15 13 77.04 7.03
 2 -15 -13 87.51 5.3
 -2 15 13 73.55 7.64
 -2 -15 13 90.32 7.18
 2 -15 -12 343.73 8.64
 -2 15 12 304.5 12.22
 -2 -15 12 319.13 11.38
 -2 -15 12 326.63 11.33
 -2 -15 11 227.13 9.88
 -2 15 11 229.08 10.94
 2 -15 -11 259.53 7.93
 -2 -15 10 1674.96 23.36
 -2 15 10 1658.1 25.11
 2 -15 -10 1735.18 18.54
 -2 15 9 389.17 12.85
 2 15 -9 389.14 11.58
 2 -15 -9 427.22 9.89
 -2 -15 9 416.19 12.71
 2 15 -8 2706.76 27.49
 2 -15 -8 2705.25 22.99
 -2 15 8 2765.5 30.29
 2 -15 -7 286.17 8.47
 -2 -15 7 273.34 10.38
 -2 15 7 278.25 10.72
 -2 -15 6 697.02 14.64
 2 -15 -6 723.85 12.52
 2 15 -6 697.45 14.01
 -2 15 6 728.63 14.93
 -2 -15 5 17.57 4.77
 2 15 -5 31.2 4.65
 -2 15 5 14.99 4.11
 2 -15 -5 24.25 3.97
 2 -15 -4 273.89 8.19
 2 15 -4 263.11 9.01
 -2 -15 4 282.42 9.48
 -2 15 4 287.81 9.19
 2 -15 -3 78.08 5.25
 -2 15 3 81.1 5.5
 2 15 -3 85.41 5.9
 -2 -15 3 82.63 5.93
 2 -15 -2 13.45 3.79
 -2 15 2 7.3 3.16
 -2 -15 2 13.57 3.95
 2 15 -2 7.46 3.5
 2 -15 -1 5.52 3.38
 -2 -15 1 16.27 4.09
 2 15 -1 4.62 3.51
 -2 15 1 6.95 2.97
 -2 -15 0 3.13 3.34
 2 15 0 0.35 3.34
 2 -15 0 11.09 3.86
 -2 15 0 3.64 2.71
 -2 -15 -1 -0.49 3.32
 2 -15 1 7.63 3.68
 -2 15 -1 3.48 2.52
 2 15 1 5.5 3.69
 -2 15 -2 3.76 2.62
 -2 -15 -2 1.81 3.34
 2 -15 2 11.68 3.91
 2 15 2 0.56 3.64
 2 -15 3 21.31 4.3
 2 15 3 26.02 4.53
 -2 15 -3 20.23 2.96
 -2 -15 -3 27.41 4
 -2 -15 -4 8.68 3.64
 2 15 4 8.97 4.23
 2 -15 4 13.29 3.99
 -2 15 -4 9.89 2.66
 -2 15 -5 19.17 3.1
 2 -15 5 21.17 4.76
 -2 -15 -5 23.96 4.18
 2 15 5 20.15 4.85
 2 -15 6 84.4 6.47
 2 15 6 71.54 6.42
 -2 15 -6 69.07 4.26
 -2 -15 -6 86.51 5.77
 2 15 7 31.77 5.43
 2 -15 7 32.61 5.13
 -2 15 -7 39.56 3.58
 -2 -15 -7 26.46 4.18
 2 -15 8 32.29 5.05
 2 15 8 36.11 5.49
 -2 15 -8 30.73 3.37
 -2 -15 -8 36.61 4.48
 -2 15 -9 63.44 4.33
 -2 -15 -9 55.23 5.02
 2 -15 9 64.46 6.24
 2 15 9 57.96 6.45
 2 -15 10 170.16 8.71
 -2 -15 -10 188.5 7.87
 -2 15 -10 196.98 6.85
 2 15 10 179.66 9.65
 2 15 11 60.51 7.22
 2 -15 11 78.33 7.01
 -2 -15 -11 74.79 5.95
 -2 15 -11 83.64 5.21
 2 -15 12 497.32 14.13
 -2 -15 -12 506.78 12.27
 2 15 12 473.27 15.36
 2 -15 13 95.76 7.75
 -2 -15 -13 111.17 6.89
 2 15 13 83.54 8.2
 -2 -15 -14 568.82 13.42
 2 -15 14 603.54 13.38
 2 15 14 542.58 17
 2 -15 14 571.58 15.69
 2 15 15 81.7 9.07
 2 -15 15 94.56 8.37
 -2 -15 -15 87.73 6.82
 2 -15 15 82.54 6.82
 2 -15 16 273.67 10.4
 2 -15 16 245.22 11.43
 2 15 16 250.91 13.1
 -2 -15 -16 255.8 9.84
 2 -15 17 53.4 7.21
 -2 -15 -17 62.22 6.25
 2 15 17 49.34 8.35
 -2 -15 -18 38.43 5.63
 2 -15 18 38.83 6.84
 2 15 18 40.98 8.17
 2 -15 19 -0.17 5.48
 2 15 19 0.27 6.44
 2 -15 20 5.12 6.03
 2 15 20 -4.34 4.45
 2 15 20 3.69 6.75
 2 -15 21 2.55 5.7
 2 15 21 4.64 4.64
 2 15 21 7.6 7.37
 2 15 22 -6.54 4.97
 2 -15 22 5.04 6.02
 2 15 22 -6.85 7.7
 2 15 23 1.83 7.6
 2 -15 23 -3.22 6.4
 -2 -16 25 8.67 6.98
 -2 -16 25 6.41 6.95
 -2 -16 24 2.18 6.72
 -2 -16 24 7.13 6.69
 -2 -16 23 20.18 6.77
 -2 16 23 14.4 8.19
 -2 -16 23 14.05 6.8
 -2 -16 22 6.06 5.99
 -2 -16 22 14.39 6.73
 -2 16 22 14.12 7.91
 -2 -16 21 2.46 5.47
 -2 -16 21 8.26 6.57
 -2 16 21 -1.54 7.1
 -2 -16 20 30.27 6.52
 -2 16 20 27.21 7.83
 -2 -16 20 13.16 6.16
 -2 16 19 11.24 6.89
 -2 -16 19 -0.06 5.58
 -2 -16 19 1.28 5.94
 -2 -16 18 103.95 8.45
 -2 16 18 100.92 9.98
 -2 -16 18 116.01 9.08
 -2 16 17 16.01 7.05
 -2 -16 17 26.93 6.16
 -2 -16 17 26.05 6.57
 2 -16 -16 126.46 6.37
 -2 -16 16 122.18 8.61
 -2 -16 16 133.55 9.08
 -2 16 16 111.69 9.58
 2 -16 -15 15.16 3.89
 -2 -16 15 29.84 5.89
 -2 -16 15 13.51 5.31
 -2 16 15 16 6.19
 -2 -16 14 124.34 8.32
 2 -16 -14 147.04 6.59
 -2 16 14 126.19 9.54
 -2 -16 14 120.33 8.46
 -2 16 13 19 6
 -2 -16 13 16.69 5.18
 -2 -16 13 18.77 5.1
 2 -16 -13 9.55 3.56
 2 -16 -12 86.42 5.34
 -2 16 12 76.07 7.7
 -2 -16 12 78.44 7.14
 2 -16 -11 36.61 4.54
 2 16 -11 29.01 5.22
 -2 16 11 45.56 6.69
 2 16 -10 52.41 5.86
 2 -16 -10 65.04 5.11
 -2 16 10 67.32 7.31
 -2 -16 9 89.89 7.27
 2 -16 -9 93.6 5.74
 2 16 -9 100.34 7.01
 -2 -16 8 2.95 5.27
 2 -16 -8 16.9 4.07
 2 16 -8 3.31 4.61
 -2 16 8 9.86 5.38
 2 -16 -7 84.43 5.72
 2 16 -7 84.1 6.57
 -2 16 7 66.08 6.8
 -2 -16 7 80.92 6.86
 2 -16 -6 58.64 4.87
 2 16 -6 68.49 5.96
 -2 -16 6 51.42 5.95
 -2 16 6 67.36 6.18
 -2 -16 5 2.92 4.13
 2 -16 -5 2.01 3.63
 2 16 -5 0.92 4
 -2 16 5 9.24 4.26
 2 -16 -4 241.01 8.09
 2 16 -4 224.49 8.84
 -2 16 4 246.73 9.07
 -2 -16 4 244.63 9.25
 2 16 -3 0.44 3.51
 -2 -16 3 0.38 3.97
 2 -16 -3 1.74 3.33
 -2 16 3 0.8 3.33
 -2 -16 2 10.24 4.02
 2 16 -2 16.89 4.08
 -2 16 2 10.93 3.36
 2 -16 -2 13.27 3.75
 -2 16 1 5.78 3.05
 -2 -16 1 11.4 4.01
 2 16 -1 3.06 3.61
 2 -16 -1 12.09 3.82
 -2 -16 0 106.22 6.57
 -2 16 0 101.29 5.54
 2 -16 0 93.16 6.01
 2 16 0 96.39 6.5
 -2 -16 -1 6.99 3.61
 2 16 1 8.62 3.91
 -2 16 -1 10.48 3.05
 2 -16 1 0.73 3.57
 -2 -16 -2 0.53 3.36
 -2 16 -2 13.03 3.02
 2 -16 2 9.42 3.91
 2 16 2 12.95 4.09
 2 16 3 12.27 4.14
 2 -16 3 10.5 3.76
 -2 -16 -3 13.95 3.92
 -2 16 -3 11.9 2.95
 -2 -16 -4 4.88 3.54
 -2 16 -4 9.06 2.88
 2 -16 4 5.03 3.89
 2 16 4 8.6 4.18
 2 16 5 192.31 9.26
 2 -16 5 173.67 8.32
 -2 -16 -5 180.69 7.82
 -2 16 -5 186.32 6.54
 -2 16 -6 230.59 7.17
 -2 -16 -6 216 8.38
 2 -16 6 225.72 9.25
 2 16 6 238.43 10.22
 2 16 7 13.4 4.7
 2 -16 7 4.08 4.34
 -2 16 -7 10.94 3.03
 -2 -16 -7 14.45 4.05
 -2 -16 -8 19.85 4.16
 2 -16 8 18.08 4.66
 -2 16 -8 23.75 3.37
 2 16 8 23.77 5.34
 -2 -16 -9 -0.51 3.84
 2 -16 9 11.06 4.77
 -2 16 -9 1.67 2.87
 2 16 9 1.49 4.63
 -2 -16 -10 48.08 5.24
 -2 16 -10 51.97 4.36
 2 -16 10 53.24 6.35
 2 16 10 46.76 6.74
 -2 16 -11 8.64 3.17
 2 -16 11 0.08 4.78
 2 16 11 1.84 5.05
 -2 -16 -11 3.98 3.97
 -2 -16 -12 1.73 3.92
 2 -16 12 8.8 4.9
 -2 16 -12 1.15 3.13
 2 16 12 -2.45 5.46
 -2 -16 -13 1.4 4.03
 2 -16 13 5.25 5
 -2 16 -13 6.26 3.68
 2 16 13 13.41 6.11
 2 -16 14 13.59 5.83
 -2 -16 -14 21.25 5.05
 2 16 14 6.03 6.06
 -2 -16 -15 -0.84 4.41
 2 -16 15 -0.49 5.18
 2 16 15 3.83 6.16
 2 -16 16 117.31 8.9
 -2 -16 -16 151.42 8.28
 2 16 16 137.87 11
 -2 -16 -17 7.54 4.72
 2 16 17 -1.18 6.81
 2 -16 17 17.39 6.12
 2 -16 18 65.11 7.82
 -2 -16 -18 67.86 6.59
 2 16 18 61.39 9.07
 2 16 19 6.27 7.16
 2 -16 19 0.78 5.55
 2 -16 20 22.97 6.79
 2 16 20 21.25 5.3
 2 16 20 10.08 7.36
 2 16 21 -5.76 7.72
 2 -16 21 -1.29 5.98
 2 16 21 1.43 4.67
 2 -16 22 22.92 7.22
 2 16 22 24.65 5.9
 2 16 22 14.27 8.35
 -2 -17 24 4.46 7.25
 -2 -17 24 12.3 6.91
 -2 -17 23 63.25 8.71
 -2 17 23 50.76 10.24
 -2 -17 23 45.82 8.32
 -2 17 22 1.08 7.76
 -2 -17 22 -2.88 6.44
 -2 -17 22 2.64 6.1
 -2 -17 21 34.31 7.27
 -2 -17 21 38.96 7.51
 -2 17 21 43.06 9.15
 -2 17 20 -3.09 7.5
 -2 -17 20 6.08 6.49
 -2 -17 20 -12.8 6.37
 -2 -17 19 138.62 9.85
 -2 17 19 137.13 11.76
 -2 -17 19 128.37 9.8
 -2 17 18 -4.61 7.14
 -2 -17 18 13.67 6.36
 -2 -17 18 13.91 6.09
 -2 -17 17 92.71 8.26
 -2 17 17 118.43 10.58
 -2 17 16 22.82 7.4
 -2 -17 16 22.15 6.52
 -2 -17 16 31.4 6.33
 2 -17 -15 67.43 5.42
 -2 -17 15 80.09 7.64
 -2 17 15 78.54 8.97
 -2 -17 15 63.33 7.2
 -2 17 14 35.89 7.04
 -2 -17 14 25.34 5.76
 2 -17 -14 38.05 4.6
 -2 17 13 19.08 6.08
 2 -17 -13 17.17 4.01
 -2 -17 13 8.36 5.02
 -2 -17 12 133.42 8.45
 -2 17 12 128.29 9.23
 2 -17 -12 137.14 6.52
 2 17 -12 154.73 8.5
 2 -17 -11 35.04 4.5
 -2 -17 11 35.44 5.94
 2 17 -11 32.19 5.55
 -2 17 11 42.46 6.89
 2 17 -10 550 14.12
 2 -17 -10 540.27 11.59
 -2 -17 10 511.68 14.26
 -2 17 10 551.75 15.74
 -2 17 9 8.91 5.89
 2 17 -9 5.91 5.07
 -2 -17 9 13.48 5.54
 2 -17 -9 6.78 4.23
 2 -17 -8 757.35 13.66
 2 17 -8 781.73 16.12
 -2 -17 8 757.7 16.69
 -2 17 8 749.4 17.14
 2 -17 -7 29.89 4.61
 2 17 -7 41.37 5.55
 -2 17 7 33.47 5.9
 -2 -17 7 39.2 6.07
 -2 17 6 338.52 11.29
 2 -17 -6 358.01 9.92
 2 17 -6 334.17 10.74
 -2 -17 6 350.11 11.48
 -2 -17 5 2.97 4.23
 2 -17 -5 5.92 3.81
 -2 17 5 -2.88 4.2
 2 17 -5 6.21 4.34
 2 -17 -4 45.07 4.95
 -2 17 4 45.45 5.24
 2 17 -4 37.83 4.99
 -2 -17 4 54.83 5.82
 -2 -17 3 89.94 6.49
 2 17 -3 76.08 6.01
 -2 17 3 85.9 6.09
 2 -17 -3 76.16 5.73
 2 -17 -2 9.53 4.02
 -2 -17 2 7.35 4.31
 -2 17 2 12.45 3.89
 2 17 -2 3.41 3.96
 2 17 -1 49.37 5.43
 -2 -17 1 56.81 5.5
 -2 17 1 58.23 4.88
 2 -17 -1 56.85 5.2
 2 17 0 7.05 4.18
 -2 -17 0 2.4 3.81
 -2 17 0 3.75 3.12
 2 -17 0 1.67 3.71
 -2 -17 -1 246.46 9.15
 2 -17 1 245.29 9.16
 -2 17 -1 247.37 8.21
 2 17 1 234.96 9.5
 2 -17 2 10.52 4.49
 2 17 2 6.79 4.23
 -2 -17 -2 8.59 4.11
 -2 17 -2 6.33 3.29
 -2 -17 -3 145.38 7.42
 2 -17 3 137.64 7.47
 -2 17 -3 137.37 6.24
 2 17 3 128.78 7.75
 2 -17 4 23.94 5.06
 -2 17 -4 19.65 3.67
 2 17 4 22.52 5.35
 -2 -17 -4 29.28 4.78
 -2 17 -5 431.28 9.95
 2 -17 5 429.42 12.46
 -2 -17 -5 409.8 11.38
 2 -17 6 117.36 7.73
 -2 17 -6 113.27 5.77
 2 17 6 124.19 8.37
 -2 -17 -6 129.52 7.19
 2 -17 7 149.01 8.29
 -2 17 -7 166.72 6.61
 2 17 7 146.81 9.01
 -2 -17 -7 146.16 7.47
 -2 17 -8 103.42 5.58
 2 17 8 103.77 8.1
 2 -17 8 108.1 7.65
 -2 -17 -8 97.87 6.53
 2 -17 9 57.02 6.39
 2 17 9 74.6 7.36
 -2 17 -9 69.04 4.87
 -2 -17 -9 69.52 5.86
 2 17 10 149.68 9.78
 -2 -17 -10 150.23 7.62
 -2 17 -10 151.43 6.67
 2 -17 10 146.21 8.74
 2 17 11 -5.12 5.42
 -2 -17 -11 3.36 3.98
 2 -17 11 4.3 4.87
 -2 17 -11 5.9 3.41
 2 -17 12 279.36 11.64
 -2 17 -12 282.82 9.13
 -2 -17 -12 271.46 9.9
 2 17 12 272.16 12.7
 -2 -17 -13 16.15 4.9
 -2 17 -13 14.12 4.24
 2 -17 13 28.8 6.25
 2 17 13 20.77 6.74
 2 17 14 268.99 13.46
 -2 -17 -14 297.48 10.69
 2 -17 14 287.46 12.22
 -2 -17 -15 15.15 5.08
 2 -17 15 16.27 6.16
 2 17 15 24.3 7.04
 -2 -17 -16 132.89 8.02
 2 17 16 132.6 10.76
 2 -17 16 115.52 9.27
 2 -17 17 5.3 5.7
 2 17 17 4.07 6.78
 -2 -17 -17 13 5.04
 2 -17 18 10.19 5.82
 -2 -17 -18 17.65 4.95
 2 17 19 2.56 6.98
 2 -17 19 -4.04 5.88
 -2 -17 -19 -2.69 4.92
 2 17 20 19.12 7.84
 2 -17 20 12.17 6.52
 2 17 21 37.25 9.09
 2 17 21 27.49 5.96
 2 -17 21 45.43 8
 -2 -18 23 23.01 7.85
 -2 -18 23 -2.08 6.85
 -2 18 22 30.72 9.73
 -2 -18 22 39.08 8.24
 -2 -18 22 34.2 7.88
 -2 -18 21 5.41 6.65
 -2 18 21 19.69 8.51
 -2 -18 21 3.2 6.33
 -2 18 20 9.18 7.81
 -2 -18 20 -5.02 6.14
 -2 -18 20 4.86 6.44
 -2 -18 19 4.21 6.05
 -2 -18 19 11.22 6.98
 -2 18 19 0.01 7.58
 -2 -18 18 44.14 7.44
 -2 -18 18 57.68 8.02
 -2 18 18 44.8 9
 -2 18 17 -7.53 6.92
 -2 -18 17 12.41 6.56
 -2 -18 17 -5.43 6.06
 -2 -18 16 106.26 8.89
 -2 18 16 104.71 10.09
 -2 18 15 7.05 6.58
 -2 -18 15 11.84 5.77
 2 -18 -14 92.26 6.17
 2 18 -14 87.36 7.62
 -2 -18 14 86.23 7.82
 -2 18 14 92.31 9.18
 -2 18 13 10.46 5.95
 -2 -18 13 4.06 5.11
 2 -18 -13 0.81 3.67
 2 18 -13 17.34 5.18
 -2 18 12 55.1 7.51
 2 -18 -12 38.99 4.8
 -2 -18 12 48.15 6.48
 2 18 -12 45.5 5.85
 -2 18 11 -0.78 5.08
 2 -18 -11 -2.07 3.64
 2 18 -11 -2.84 4.52
 -2 -18 11 0.16 4.68
 2 18 -10 -4.22 4.36
 -2 -18 10 -1.17 4.65
 2 -18 -10 -0.1 3.63
 -2 18 10 1.82 5.07
 2 18 -9 55.01 6.02
 2 -18 -9 35.9 4.65
 -2 -18 9 48.19 6.22
 -2 18 9 33.2 6.19
 -2 -18 8 -4.6 4.88
 2 -18 -8 3.72 3.68
 2 18 -8 -3.4 4.41
 -2 18 8 3.88 4.79
 2 -18 -7 2.31 3.68
 2 18 -7 -2.68 4.07
 -2 18 7 0.41 4.59
 -2 -18 7 -4.96 4.68
 2 -18 -6 55.82 5.26
 -2 18 6 49.57 5.94
 -2 -18 6 47.41 6.09
 2 18 -6 38.87 5.42
 -2 18 5 107.38 7.25
 -2 -18 5 88.66 7.07
 2 18 -5 87.53 6.64
 2 -18 -5 105.59 6.4
 2 -18 -4 -2.31 4.02
 2 18 -4 6.25 4.29
 -2 18 4 3.04 3.93
 -2 -18 4 0.16 4.47
 -2 -18 3 52.41 5.91
 -2 18 3 48.04 5.18
 2 18 -3 49.86 5.68
 2 -18 -3 59.33 5.45
 -2 -18 2 82.9 6.67
 2 -18 -2 83.79 6.06
 -2 18 2 76.62 6.01
 2 18 -2 80.48 6.49
 2 -18 -1 12.27 4.18
 -2 -18 1 15.69 4.65
 -2 18 1 4.81 3.7
 2 18 -1 5.65 4.34
 2 18 0 3.4 4.15
 -2 -18 0 1.52 3.92
 2 -18 0 5.17 4.28
 -2 18 0 7.9 3.7
 -2 18 -1 7.96 3.72
 -2 -18 -1 9.58 4.44
 2 18 1 6.34 4.45
 2 -18 1 12.62 4.6
 -2 18 -2 -2.16 3.78
 2 18 2 0.85 4.47
 -2 -18 -2 1.71 4.28
 2 -18 2 -3.2 4.47
 -2 -18 -3 21.97 5.12
 2 18 3 15.48 5.22
 2 -18 3 2.98 4.91
 -2 18 -3 0.22 3.82
 -2 -18 -4 275.99 9.94
 -2 18 -4 263.19 8.54
 2 -18 4 284.46 10.62
 2 18 4 279.44 11.37
 2 -18 5 -1.76 4.98
 -2 18 -5 3.57 3.76
 2 18 5 10.89 5.5
 -2 -18 -5 9.1 4.83
 2 -18 6 397.17 12.62
 -2 18 -6 362.9 9.71
 2 18 6 384.57 13.51
 -2 -18 -6 369.79 11.26
 2 18 7 32.19 6.45
 2 -18 7 42.64 6.42
 -2 18 -7 30.36 4.28
 -2 -18 -7 33.88 5.66
 -2 18 -8 199.17 7.46
 2 18 8 198.56 10.57
 2 -18 8 196.84 9.77
 -2 -18 -8 178.92 8.46
 2 -18 9 38.84 6.07
 2 18 9 49.36 6.97
 -2 -18 -9 38.33 5.24
 -2 18 -9 45.93 4.64
 2 18 10 32.92 6.73
 2 -18 10 18.54 5.24
 -2 18 -10 34.61 4.28
 -2 -18 -10 30.55 4.93
 -2 -18 -11 13.52 4.34
 2 18 11 5.73 5.76
 2 -18 11 -0.78 4.93
 -2 18 -11 12.52 3.7
 2 18 12 -3.03 5.72
 -2 -18 -12 2.02 4.24
 -2 -18 -13 0.89 4.51
 2 18 13 5.49 5.68
 2 -18 13 8.76 5.54
 2 18 14 1.58 6.3
 -2 -18 -14 11.98 4.83
 2 -18 14 8.82 5.57
 2 -18 15 2.64 5.64
 -2 -18 -15 7.58 4.68
 2 18 15 17.87 7.01
 -2 -18 -16 15.69 5.02
 2 -18 16 20.68 6.43
 2 18 16 13.38 6.47
 -2 -18 -17 2.95 4.56
 2 18 17 7.73 6.79
 2 -18 17 3.99 5.89
 2 -18 18 2.75 6.18
 -2 -18 -18 16.97 5.3
 2 18 18 8.59 7.35
 2 18 19 0.98 7.26
 -2 -18 -19 11.88 5.46
 2 -18 19 -0.31 6.13
 2 18 20 7.19 7.74
 2 -18 20 17.96 7.01
 -2 -19 22 47.76 8.61
 -2 -19 22 42.12 8.78
 -2 19 21 92.07 11.85
 -2 -19 21 107.71 10.47
 -2 -19 21 87.88 10.05
 -2 19 20 85.25 11.08
 -2 -19 20 73.2 9.26
 -2 -19 20 63.17 8.67
 -2 19 19 106.89 11.63
 -2 -19 19 97.81 9.51
 -2 19 18 99.97 11.02
 -2 -19 18 85.84 8.93
 -2 19 17 133.74 11.73
 -2 -19 17 117.39 9.69
 -2 -19 16 24.13 6.69
 2 19 -16 31.27 6.9
 2 19 -15 130.58 9.4
 -2 -19 15 103.92 9
 -2 19 15 128.79 10.67
 2 19 -14 4.32 5.26
 2 -19 -14 -0.21 4.06
 -2 -19 14 5.01 5.59
 -2 19 14 9 6.34
 2 -19 -13 56.25 5.6
 -2 -19 13 40.56 6.5
 -2 19 13 45.73 7.52
 2 19 -13 52.77 6.68
 -2 19 12 8.48 5.87
 2 -19 -12 5.96 3.84
 2 19 -12 0.97 4.51
 -2 -19 12 5.19 5.11
 2 -19 -11 5.01 3.88
 2 19 -11 2.86 4.62
 -2 -19 11 10.77 5.15
 -2 19 11 7.44 5.6
 -2 19 10 32.22 6.43
 2 -19 -10 27.96 4.52
 2 19 -10 27.32 5.45
 -2 -19 10 21.99 5.53
 -2 19 9 31.33 6.2
 2 19 -9 39.8 5.74
 2 -19 -9 35.27 4.84
 -2 -19 9 31.3 5.65
 2 -19 -8 34.42 4.73
 2 19 -8 31.82 5.24
 -2 -19 8 32.76 5.69
 -2 19 8 35.34 6.07
 2 19 -7 3.67 4.25
 2 -19 -7 7.61 3.99
 -2 19 7 14.84 5.02
 -2 -19 7 1.44 4.43
 2 19 -6 8.16 4.34
 2 -19 -6 3.86 3.98
 -2 -19 6 3.95 4.54
 -2 19 6 -0.65 4.31
 2 -19 -5 59.29 5.56
 2 19 -5 72.21 6.53
 -2 19 5 66.5 6.48
 -2 -19 5 72.64 6.78
 -2 19 4 18.9 4.68
 2 -19 -4 15.58 4.48
 2 19 -4 16.08 4.77
 -2 -19 4 20.07 4.91
 2 -19 -3 40.15 5.39
 -2 -19 3 38.55 5.73
 2 19 -3 42.9 5.77
 -2 19 3 29.63 5.04
 -2 -19 2 66.33 6.63
 2 -19 -2 53 5.71
 2 19 -2 59.07 6.21
 -2 19 2 55.29 5.77
 2 19 -1 232.91 10.29
 -2 19 1 259.2 9.85
 -2 -19 1 253.39 10.35
 2 -19 -1 244.69 9.54
 2 19 0 176.09 9.23
 2 -19 0 174.39 8.74
 -2 19 0 178.4 8.41
 -2 -19 -1 416.84 12.61
 -2 19 -1 412.93 11.6
 2 -19 1 430.98 12.67
 2 19 1 409.42 13.15
 -2 -19 -2 388.41 12.12
 -2 19 -2 365.45 10.83
 2 -19 2 348.41 11.71
 2 19 2 389 13.17
 -2 -19 -3 420.78 12.53
 -2 19 -3 380.09 10.93
 2 19 3 384.26 13.43
 2 -19 3 404.15 12.7
 -2 -19 -4 348.8 11.53
 -2 19 -4 315.42 9.89
 2 19 4 322.64 12.58
 2 -19 4 327.43 11.71
 -2 -19 -5 329.09 11.16
 2 -19 5 332.09 11.98
 -2 19 -5 310.14 9.56
 2 19 5 316.84 12.64
 2 19 6 41.78 6.66
 2 -19 6 32.09 6
 -2 -19 -6 41.01 5.68
 -2 19 -6 31.75 4.77
 2 -19 7 275.22 11.21
 -2 19 -7 255.18 8.72
 -2 -19 -7 250.33 9.99
 2 19 7 261.59 12.03
 -2 -19 -8 2.95 4.47
 2 -19 8 -1.88 5.04
 -2 19 -8 -2.55 3.53
 2 19 8 1.98 5.46
 -2 19 -9 60.02 5.09
 -2 -19 -9 42.52 5.54
 2 19 9 54.84 7.49
 2 -19 9 61.71 6.96
 2 19 10 6.76 5.64
 -2 -19 -10 0.41 4.17
 -2 19 -10 10.87 3.79
 2 -19 10 6.34 5.35
 2 -19 11 25.35 5.96
 -2 -19 -11 18.24 4.64
 2 19 11 18.19 6.12
 -2 -19 -12 29.28 5.42
 2 19 12 11.54 6.25
 2 -19 12 17.48 5.79
 -2 -19 -13 9.36 4.74
 2 -19 13 -8.63 5.73
 2 19 13 0.51 6.03
 -2 -19 -14 10.18 4.74
 2 19 14 14.08 6.68
 2 -19 14 12.4 5.88
 -2 -19 -15 12.64 5
 2 -19 15 -5.89 5.74
 2 19 15 5.75 6.67
 -2 -19 -16 -1.09 4.77
 2 -19 16 4.72 5.48
 2 19 16 -3.89 6.76
 -2 -19 -17 -2.95 4.79
 2 -19 17 4.68 5.95
 2 19 17 -4.79 6.67
 -2 -19 -18 10.63 5.26
 2 19 18 14.18 7.54
 2 -19 18 1.8 6.36
 2 19 19 30.35 8.79
 2 -19 19 30.1 7.46
 -2 -19 -19 23.48 5.93
 -2 20 20 32.85 9.57
 -2 -20 20 24.68 7.75
 -2 -20 19 -0.43 6.57
 2 20 -19 -4.31 6.62
 -2 20 19 -1.13 8.06
 2 20 -18 15.2 6.92
 -2 -20 18 10.88 6.64
 -2 20 18 -1.95 7.9
 -2 20 17 -3.46 7.87
 2 20 -17 8.55 6.44
 -2 -20 17 0.84 6.38
 2 20 -16 49.5 7.46
 -2 20 16 53.64 9.09
 -2 -20 16 62.25 7.91
 -2 20 15 4.54 6.69
 2 20 -15 4.44 5.81
 -2 -20 15 1.71 5.74
 -2 20 14 49.35 8.04
 2 20 -14 73.21 7.73
 -2 -20 14 54.8 7.42
 2 20 -13 9.84 5.38
 -2 20 13 21.78 7.03
 2 -20 -13 5.97 4.11
 -2 -20 13 14.47 5.82
 -2 -20 12 17.84 5.72
 2 -20 -12 -3.09 4.22
 2 20 -12 14.2 5.27
 -2 20 12 16.4 6.71
 2 20 -11 4.13 4.53
 2 -20 -11 9.84 4.31
 -2 -20 11 -0.85 4.93
 -2 20 11 8.51 5.81
 2 20 -10 0.83 4.32
 2 -20 -10 -2.42 3.98
 -2 -20 10 7.43 4.84
 -2 20 10 -2.9 5.42
 2 -20 -9 5.6 3.98
 2 20 -9 6.31 4.56
 -2 -20 9 -3.09 4.89
 -2 20 9 -1.7 5.05
 -2 -20 8 15.75 5.19
 2 20 -8 25.61 5.31
 2 -20 -8 10.38 4.17
 -2 20 8 24.98 5.66
 -2 -20 7 13.35 5.18
 -2 20 7 16.79 5.28
 2 -20 -7 11.84 4.16
 2 20 -7 20.29 5.01
 -2 -20 6 4.92 4.74
 2 -20 -6 5.78 4.13
 2 20 -6 4.63 4.45
 -2 20 6 1.22 4.28
 2 -20 -5 -3.1 4.11
 -2 -20 5 8.9 4.93
 2 20 -5 4.94 4.61
 -2 20 5 -2.65 4.53
 2 -20 -4 43.58 5.43
 2 20 -4 47.85 6.15
 -2 20 4 35.45 5.52
 -2 -20 4 53 6.33
 -2 -20 3 48.11 6.45
 2 20 -3 31.72 5.72
 -2 20 3 45.31 5.88
 2 -20 -3 49.49 5.93
 2 20 -2 31.49 5.68
 -2 -20 2 41.15 6.08
 -2 20 2 40.81 5.65
 2 -20 -2 47.21 5.9
 -2 -20 1 -3.79 4.86
 2 20 -1 -7.98 5.07
 2 -20 -1 9.24 4.71
 -2 20 1 -5.61 4.55
 -2 -20 0 79.29 7.11
 2 20 0 86.22 7.39
 -2 20 0 82.93 6.44
 2 -20 0 93.53 7.19
 2 20 1 0.98 5
 -2 -20 -1 0.88 4.95
 -2 20 -1 -6.34 4.57
 2 -20 1 -0.87 4.84
 -2 -20 -2 3.56 4.74
 -2 20 -2 0.82 4.04
 2 20 2 4.3 5.29
 2 -20 2 1.87 5.02
 2 20 3 -12.21 5.88
 2 -20 3 -0.97 4.98
 -2 20 -3 -9.35 4.36
 -2 -20 -3 0.02 4.64
 2 20 4 28 6.09
 -2 -20 -4 37.31 5.79
 -2 20 -4 39.87 4.93
 2 -20 4 28.11 5.84
 2 20 5 6.27 5.93
 -2 20 -5 8.94 4.21
 2 -20 5 2.48 5.03
 -2 -20 -5 8.04 4.88
 -2 20 -6 187.8 8.12
 -2 -20 -6 204.33 9.45
 2 -20 6 193.39 9.96
 2 20 6 199.77 11.03
 -2 -20 -7 10.24 4.76
 -2 20 -7 5.26 4
 2 -20 7 15.42 5.68
 2 20 7 2.29 5.69
 -2 -20 -8 79.71 6.81
 2 20 8 104.05 9.02
 2 -20 8 107.41 8.33
 -2 20 -8 97.14 6.29
 2 20 9 15.67 6.17
 -2 -20 -9 24.25 5.11
 2 -20 9 18 5.5
 2 20 10 21.93 6.53
 -2 -20 -10 24.29 5.29
 2 -20 10 16.05 5.67
 2 -20 11 3.66 5.49
 -2 -20 -11 8.96 4.78
 2 20 11 6.18 6.14
 2 -20 12 7.09 5.56
 2 20 12 1.64 6.17
 -2 -20 -12 0.92 4.56
 -2 -20 -13 3.32 4.71
 2 20 13 -3.31 6.36
 2 -20 13 -2.26 5.47
 2 20 14 7.02 6.9
 2 -20 14 6.6 5.71
 -2 -20 -14 1.75 4.51
 2 -20 15 11.27 6.13
 2 20 15 6.75 6.88
 -2 -20 -15 11.2 5.09
 -2 -20 -16 2.95 4.83
 2 -20 16 -0.85 5.84
 2 20 16 6.61 6.95
 -2 -20 -17 11.63 5.49
 2 -20 17 4.82 6.25
 2 20 17 10.5 7.49
 2 -20 18 2.81 6.33
 -2 -20 -18 6.73 5.42
 2 20 18 3.96 7.67
 -2 -20 -19 21.7 6.5
 2 21 -19 6.65 6.94
 -2 -21 19 1.87 6.89
 -2 21 19 9.21 8.81
 -2 21 18 118.29 12.01
 2 21 -18 129.92 10.6
 -2 -21 18 129.27 10.78
 -2 21 17 3.53 7.97
 -2 -21 17 -2.48 6.77
 2 21 -17 3.44 6.25
 -2 21 16 116.76 11.58
 2 21 -16 128.92 10.21
 -2 -21 16 119.48 10.07
 -2 21 15 1.85 7.5
 -2 -21 15 -3.7 6.13
 -2 -21 14 68.37 8.25
 2 21 -14 68.81 7.94
 -2 21 14 64.71 9.19
 -2 21 13 -2.98 6.51
 2 21 -13 -0.36 5.23
 -2 -21 13 -5.22 5.95
 -2 -21 12 16.6 6.12
 2 -21 -12 24.45 4.86
 2 21 -12 26.76 6.08
 -2 21 12 29.86 7.46
 2 21 -11 9.62 5.31
 2 -21 -11 9.93 4.4
 -2 21 11 6.73 5.9
 -2 -21 10 9.39 5.39
 2 -21 -10 6.6 4.56
 -2 21 10 9.6 5.91
 2 21 -10 10.68 5.08
 -2 -21 9 2.67 4.98
 2 21 -9 4.43 4.77
 -2 21 9 1.38 5.34
 2 -21 -9 14.75 4.68
 2 -21 -8 9.38 4.56
 -2 -21 8 1.72 4.91
 -2 21 8 13.17 5.74
 2 21 -8 -1.4 4.53
 2 -21 -7 5.83 4.23
 2 21 -7 -6.19 4.72
 2 -21 -6 -9.19 4.63
 -2 -21 6 -6.05 5.29
 2 21 -6 3.36 4.69
 -2 21 6 5.15 4.91
 -2 -21 5 42.29 6.47
 2 -21 -5 37.7 5.42
 2 21 -5 46.52 6.39
 -2 21 5 40.71 6.17
 -2 21 4 95.71 7.73
 -2 -21 4 82.45 7.64
 2 -21 -4 83.15 6.94
 2 21 -4 89.09 7.64
 2 -21 -3 2.94 4.92
 -2 21 3 1.14 4.74
 2 21 -3 2.45 5.07
 -2 -21 3 -1.82 5.31
 2 -21 -2 217.84 9.87
 -2 21 2 242.95 10.57
 2 21 -2 216.59 10.46
 -2 -21 2 203.4 10.41
 -2 21 1 14.69 5.25
 2 -21 -1 18.09 5.82
 -2 -21 1 1.92 5.18
 2 21 -1 11.75 5.67
 -2 -21 0 336.07 12.35
 2 21 0 352 13.02
 -2 21 0 363.6 11.93
 2 -21 0 337.17 11.82
 -2 -21 -1 22.01 5.83
 2 -21 1 40.46 6.37
 2 21 1 40.93 6.98
 -2 21 -1 32.08 5.78
 2 21 2 263.77 11.82
 -2 -21 -2 275.86 11.12
 2 -21 2 267.64 11.15
 -2 21 -2 267.32 10.13
 -2 -21 -3 19.64 5.57
 2 -21 3 19.45 5.77
 -2 21 -3 17.78 4.92
 2 21 3 18.32 6.1
 2 21 4 175.48 10.4
 2 -21 4 173.46 9.68
 -2 -21 -4 181.87 9.35
 -2 21 -4 178.22 8.37
 2 -21 5 7.95 5.37
 2 21 5 14.86 6.05
 -2 -21 -5 22.81 5.62
 2 -21 6 140.18 9.27
 -2 -21 -6 128.29 8.22
 2 21 6 132.11 9.83
 -2 21 -6 133.36 7.37
 -2 -21 -7 0.91 4.64
 2 -21 7 -0.78 5.51
 2 21 7 2.91 5.8
 -2 -21 -8 34.96 5.76
 2 -21 8 23.86 6.22
 2 21 8 20.9 6.68
 -2 -21 -9 2.33 4.6
 2 21 9 3.83 5.8
 2 -21 9 -2.9 5.69
 -2 -21 -10 4.74 4.4
 2 -21 10 5.45 5.46
 2 21 10 4.3 5.94
 2 -21 11 13.99 5.95
 -2 -21 -11 15.31 5.04
 2 21 11 16.21 6.65
 2 -21 12 6.74 5.82
 2 21 12 8.15 6.99
 -2 -21 -12 10.76 5.11
 2 -21 13 13.87 6.29
 -2 -21 -13 10.5 5.07
 2 21 13 9.99 7.24
 -2 -21 -14 8.06 5.04
 2 -21 14 7.55 6.01
 2 21 14 2.14 6.91
 -2 -21 -15 16.12 5.62
 2 -21 15 9.82 6.29
 2 21 15 4.58 7.27
 -2 -21 -16 12.97 5.56
 2 -21 16 8.87 6.79
 2 -21 17 12.99 6.69
 -2 -21 -17 8.38 5.44
 2 21 17 14.94 8.29
 -2 -21 -18 30.67 6.67
 -2 22 18 15.87 8.8
 -2 22 17 5.86 8.16
 2 22 -17 -0.3 6.09
 -2 -22 17 13.8 6.82
 -2 22 16 25.98 8.69
 2 22 -16 29.94 6.97
 -2 -22 16 17.19 7.17
 -2 -22 15 40.9 7.8
 2 22 -15 40.06 7.67
 -2 22 15 56.4 9.71
 -2 -22 14 47.42 7.91
 2 22 -14 70.38 8.29
 -2 22 14 55.14 9.33
 -2 22 13 13.23 7.3
 2 22 -13 15.37 6.2
 -2 -22 13 10.56 6.24
 2 22 -12 29.94 6.49
 -2 22 12 32.72 7.77
 -2 -22 12 21.25 6.5
 -2 -22 11 3.09 5.54
 2 -22 -11 12.28 4.72
 2 22 -11 4.25 5.34
 -2 22 11 11.69 6.96
 2 -22 -10 4.74 4.57
 -2 -22 10 8.16 5.52
 2 22 -10 15.47 5.6
 -2 22 10 15.16 6.57
 -2 -22 9 -7.5 5.51
 2 -22 -9 1.26 4.43
 2 22 -9 7.6 5.33
 -2 22 9 -1.35 5.65
 -2 -22 8 -0.79 5.13
 2 22 -8 -3.35 4.82
 -2 22 8 2.83 5.64
 2 -22 -8 -3.47 4.34
 -2 -22 7 4.62 5.45
 2 22 -7 3.99 5.28
 2 -22 -7 0.33 4.54
 -2 22 7 5.3 5.38
 -2 -22 6 33.98 6.54
 2 22 -6 22.97 5.81
 2 -22 -6 42.68 5.97
 -2 22 6 25.73 5.94
 2 -22 -5 33.27 5.73
 2 22 -5 32.45 6.12
 -2 22 5 17.79 5.69
 -2 -22 5 30.22 6.41
 2 -22 -4 68.23 6.9
 2 22 -4 51.26 6.85
 -2 -22 4 41.77 7.04
 -2 22 4 47.75 6.73
 2 -22 -3 57.83 6.76
 -2 -22 3 46.63 7.12
 -2 22 3 74.84 7.57
 2 22 -3 66.89 7.61
 2 22 -2 39.34 6.52
 -2 -22 2 66.54 7.35
 -2 22 2 57.52 6.78
 2 -22 -2 54.36 6.75
 2 -22 -1 22.29 5.86
 -2 -22 1 8.99 5.22
 -2 22 1 30.41 5.83
 2 22 -1 18.41 5.95
 2 -22 0 5.96 4.95
 -2 -22 0 8.42 5.42
 2 22 0 9.84 5.47
 -2 22 0 -0.49 4.46
 2 -22 1 1.12 4.87
 -2 -22 -1 3.64 4.85
 2 22 1 -3.9 5.28
 -2 22 -1 -2.23 4.34
 2 -22 2 -1.07 5.09
 -2 -22 -2 -2.1 5.04
 2 22 2 -3.95 5.64
 -2 22 -2 0.17 4.07
 2 -22 3 -6.17 5.29
 2 22 3 10.96 5.66
 -2 22 -3 -0.36 4.05
 -2 -22 -3 1.17 4.84
 -2 22 -4 9.65 4.1
 -2 -22 -4 6.17 5.1
 2 22 4 12.03 5.87
 2 -22 4 8.02 5.46
 -2 -22 -5 13.48 5.46
 2 -22 5 6.07 5.36
 2 22 5 1.38 5.45
 2 22 6 46.7 7.37
 -2 -22 -6 37.02 6.25
 2 -22 6 49.09 6.99
 -2 -22 -7 3.75 5
 2 -22 7 0.12 5.38
 2 22 7 11.61 6.37
 -2 -22 -8 32.61 5.93
 2 -22 8 48.34 7.11
 2 22 8 39.03 7.53
 2 -22 9 5.24 5.59
 -2 -22 -9 15.36 5.5
 2 22 9 8.66 6.57
 2 -22 10 19.9 6.56
 -2 -22 -10 26.29 5.75
 2 22 10 33 7.74
 -2 -22 -11 -9.42 5.38
 2 -22 11 1.52 5.79
 2 22 11 -5.05 6.77
 2 -22 12 12.86 6.42
 -2 -22 -12 6.7 5.09
 2 22 12 -2.16 7.04
 2 22 13 -14.98 7.6
 2 -22 13 -4.79 6.34
 -2 -22 -13 4.7 5.33
 -2 -22 -14 0.7 5.25
 2 22 14 9.7 7.24
 2 -22 14 2.06 6.26
 2 -22 15 -3.4 6.54
 -2 -22 -15 1.86 5.2
 2 22 15 16.98 8.07
 2 22 16 6.27 8.14
 -2 -22 -16 25.48 6.1
 -2 -22 -17 13.81 6.3
 -2 23 17 10.14 8.38
 2 23 -16 9.39 6.74
 -2 23 16 0.43 8.1
 -2 23 15 45.96 9.45
 2 23 -15 39.44 7.86
 -2 -23 15 46.38 8.08
 2 23 -14 10.21 6.38
 -2 23 14 2.97 7.73
 -2 -23 14 12.65 6.77
 -2 -23 13 63.17 8.56
 2 23 -13 76.41 8.71
 -2 23 13 57.5 9.69
 2 23 -12 -8.97 6.45
 -2 -23 12 -4.45 6.36
 -2 23 12 -5.44 7.51
 2 23 -11 121.49 9.55
 -2 23 11 109.09 10.73
 2 -23 -11 88.58 7.25
 -2 -23 11 90.78 9.12
 2 23 -10 27.87 6.67
 2 -23 -10 16.15 5.42
 -2 -23 10 11.8 6.51
 -2 23 10 21.09 7.55
 2 23 -9 104.63 8.87
 2 -23 -9 92.32 7.37
 -2 23 9 119.45 10.23
 -2 -23 9 95.41 9.16
 -2 -23 8 9.8 6.33
 2 -23 -8 26.74 5.77
 2 23 -8 18.98 6.39
 -2 23 8 16.95 6.7
 2 -23 -7 164.43 9.02
 2 23 -7 182.43 10.45
 -2 -23 7 163.12 10.65
 -2 23 7 160.21 10.68
 -2 -23 6 12.55 5.93
 2 -23 -6 11.07 5.3
 2 23 -6 4.68 5.98
 -2 23 6 10.39 5.98
 -2 -23 5 69.96 7.95
 2 -23 -5 78.33 7.35
 -2 23 5 53.49 7.3
 2 23 -5 80.65 7.99
 -2 -23 4 6.35 5.83
 -2 23 4 6.05 5.6
 2 -23 -4 9.26 5.42
 2 23 -4 0.19 5.49
 2 -23 -3 75.35 7.28
 -2 -23 3 100.04 8.71
 -2 23 3 108.12 8.57
 2 23 -3 103.91 8.55
 2 -23 -2 26.95 6.06
 -2 23 2 28.57 5.95
 -2 -23 2 23.89 6.27
 2 23 -2 33.18 6.41
 2 -23 -1 8.11 5.44
 -2 23 1 27.61 5.63
 2 23 -1 31.76 6.54
 -2 -23 1 6.89 5.55
 -2 -23 0 30.42 6.37
 2 23 0 34.42 6.53
 -2 23 0 28.67 5.63
 2 -23 0 35.75 6.42
 2 -23 1 -1.73 5.04
 -2 -23 -1 8.76 5.35
 -2 23 -1 11.21 4.95
 -2 -23 -2 38.03 6.33
 2 23 2 38.79 6.92
 2 -23 2 54.66 6.83
 2 -23 3 9.5 5.39
 -2 -23 -3 5.74 5.14
 2 23 3 17.73 5.84
 2 23 4 23.19 6.4
 -2 -23 -4 19.58 5.46
 2 -23 4 26.32 6.05
 -2 -23 -5 5.39 5.19
 2 -23 5 7.54 5.46
 2 23 5 -1.57 5.76
 2 23 6 37.61 7.49
 -2 -23 -6 34.33 6
 -2 -23 -7 14.11 5.66
 2 -23 7 27.68 6.38
 2 23 7 16.56 6.74
 2 23 8 5.97 6.39
 -2 -23 -8 2.18 4.99
 2 -23 8 11.37 6.37
 2 -23 9 70 8.31
 2 23 9 81.49 9.61
 -2 -23 -9 69.7 7.36
 -2 -23 -10 -0.47 5.21
 2 -23 10 -8.36 6.7
 2 23 10 4.41 7.09
 2 -23 11 109.76 9.78
 -2 -23 -11 118.98 8.71
 2 23 11 110.88 10.95
 2 23 12 19.27 8.18
 -2 -23 -12 3.32 5.66
 2 -23 12 18.04 7.41
 2 -23 13 100.02 10.09
 -2 -23 -13 119.68 8.91
 2 23 13 108.28 11.58
 -2 -23 -14 13.74 5.7
 2 -23 14 8.81 7.15
 2 23 14 18.17 8.44
 -2 -23 -15 35.35 6.92
 -2 -23 -16 3.78 5.82
 -2 24 16 27.32 9.62
 -2 24 15 22.12 8.92
 2 24 -14 38.88 7.84
 -2 24 14 22.23 8.85
 2 24 -13 4.54 6.75
 -2 -24 13 -3.62 6.64
 -2 24 13 8.66 7.72
 -2 -24 12 32.9 7.74
 2 24 -12 38.88 7.66
 -2 24 12 42.9 9.22
 -2 -24 11 0.17 6.45
 2 24 -11 7.11 6.43
 -2 24 11 7.5 7.39
 2 -24 -10 20.38 5.87
 -2 24 10 22.76 7.57
 2 24 -10 43.32 7.5
 -2 -24 10 18.87 6.89
 2 24 -9 -0.94 5.85
 -2 -24 9 -2.66 6.18
 2 -24 -9 -4.43 5.1
 -2 24 9 3.9 6.89
 -2 -24 8 0.46 5.84
 2 24 -8 -1.4 5.75
 2 -24 -8 -5.24 5.45
 -2 24 8 2.96 6.51
 2 -24 -7 17.31 5.54
 -2 -24 7 13.74 6.51
 2 24 -7 8.16 5.74
 -2 24 7 8.13 6.21
 -2 -24 6 11.14 6.19
 2 24 -6 19.16 6.04
 2 -24 -6 12.18 5.42
 -2 24 6 18.33 6.38
 -2 -24 5 7.74 6.22
 2 -24 -5 2.19 5.29
 2 24 -5 4.77 5.78
 -2 24 5 9.87 5.7
 2 -24 -4 57.9 7.06
 -2 -24 4 63.92 8.04
 2 24 -4 52.59 7.41
 -2 24 4 63.1 7.96
 2 -24 -3 2.84 5.31
 -2 -24 3 3.58 5.78
 -2 24 3 17.41 5.92
 2 24 -3 13.63 6.01
 -2 -24 2 37.99 6.96
 -2 24 2 39.59 6.56
 2 -24 -2 40.26 6.58
 2 24 -2 25.72 6.54
 2 24 -1 10.65 5.66
 2 -24 -1 4.57 5.33
 -2 -24 1 1.68 5.51
 -2 24 1 9.94 5.45
 2 -24 0 3.52 5.27
 2 24 0 5.26 5.8
 -2 -24 0 1.47 5.55
 2 -24 1 6.12 5.15
 2 24 1 8.71 5.81
 -2 -24 -1 7.48 5.51
 -2 -24 -2 -5.73 5.3
 2 24 2 0.7 5.59
 2 -24 2 7.01 5.32
 2 -24 3 2.21 5.42
 -2 -24 -3 1.73 5.07
 -2 -24 -4 3.74 5.26
 2 24 4 4.91 5.84
 2 -24 4 4.84 5.53
 -2 -24 -5 0.77 5.03
 2 -24 5 8.19 5.68
 2 24 5 4.35 6.07
 2 -24 6 6.36 5.71
 2 24 6 22.58 7.54
 -2 -24 -6 15.18 5.76
 -2 -24 -7 17.59 5.76
 2 -24 7 16.55 6.37
 2 24 7 8.52 6.7
 -2 -24 -8 15.48 5.91
 2 24 8 28.26 8.21
 2 -24 8 14.48 6.65
 -2 -24 -9 13.43 5.72
 2 -24 9 2.56 6.2
 2 24 9 3.81 6.93
 -2 -24 -10 15.84 5.85
 2 -24 10 1.28 6.41
 2 24 10 7 7.22
 -2 -24 -11 15.6 5.99
 2 24 11 19.17 8.24
 2 -24 11 13.03 6.9
 2 24 12 7.63 7.63
 -2 -24 -12 -3.47 5.83
 2 -24 12 -0.6 6.93
 -2 -24 -13 -9.78 5.84
 2 24 13 -10.94 8.47
 -2 -24 -14 -1.58 5.78
 -2 -24 -15 7.62 6.11
 -2 25 15 13.98 9.26
 -2 25 14 22.27 9.56
 -2 25 13 19.55 9.12
 2 25 -12 82.34 9.75
 -2 25 12 96.79 11.3
 -2 25 11 64.95 10.3
 2 25 -11 42.06 8.28
 2 25 -10 82.29 9.29
 -2 25 10 93.82 10.83
 -2 -25 10 68.59 9.01
 -2 -25 9 108 10.56
 2 -25 -9 97.14 8.29
 2 25 -9 109.87 9.93
 -2 25 9 78.86 10.37
 -2 -25 8 117.85 10.6
 2 25 -8 125.49 10.2
 2 -25 -8 105.84 8.61
 -2 25 8 120.06 11.17
 -2 25 7 39.66 8.26
 2 -25 -7 51.18 7.08
 2 25 -7 51.55 8.11
 -2 -25 7 47.32 8.2
 -2 -25 6 62.87 8.57
 2 25 -6 76.72 8.69
 2 -25 -6 60.57 7.29
 -2 25 6 64.34 8.59
 -2 -25 5 28.55 7.18
 2 -25 -5 30.08 6.45
 2 25 -5 39.65 7.39
 -2 25 5 29.53 7.1
 2 25 -4 20.37 6.51
 -2 -25 4 33.28 7.09
 2 -25 -4 21.4 6.2
 -2 25 4 14.77 6.43
 2 -25 -3 12.24 5.85
 -2 -25 3 11.59 6.34
 2 25 -3 4.12 5.85
 2 -25 -2 2.7 5.43
 -2 -25 2 10.32 6.26
 2 25 -2 9.17 6.18
 2 -25 -1 -1.27 5.42
 -2 -25 1 3.24 5.5
 2 25 -1 -9.21 6.18
 2 25 0 5.37 5.57
 -2 -25 0 6.39 5.68
 2 -25 0 1.94 5.37
 2 -25 1 10.58 5.96
 -2 -25 -1 4.53 5.43
 2 25 1 7.18 6.15
 2 -25 2 -0.12 5.74
 -2 -25 -2 4.05 5.39
 2 25 2 0.93 6.37
 2 -25 3 -2.73 5.68
 -2 -25 -3 3.48 5.31
 2 25 3 -1.16 5.86
 -2 -25 -4 6.7 5.52
 2 -25 4 13.45 5.96
 2 25 4 8.23 6.59
 2 -25 5 3.84 6.02
 2 25 5 2.12 6.45
 -2 -25 -5 5.14 5.62
 -2 -25 -6 21.56 6.4
 2 -25 6 25.34 6.92
 -2 -25 -7 5.43 5.72
 2 25 7 17.66 7.58
 2 -25 7 16.9 6.78
 2 -25 8 37.65 7.87
 -2 -25 -8 38.09 6.99
 2 25 8 26.86 8.4
 -2 -25 -9 28.89 6.92
 2 -25 9 18.78 7.23
 2 25 9 4.86 7.7
 2 -25 10 111.63 10.31
 2 25 10 88 11.41
 -2 -25 -10 105.5 9.15
 -2 -25 -11 60.4 8.2
 2 25 11 60.08 10.67
 -2 -25 -12 82.92 8.81
 -2 -25 -13 54.23 8.07
 -2 -25 -14 47.86 7.92
 -2 26 13 18.09 9.87
 -2 26 12 36.66 9.64
 -2 26 11 -9.88 8.64
 2 26 -10 0.47 6.67
 -2 26 10 -1.18 7.78
 2 26 -9 8.84 6.69
 -2 26 9 0.43 7.28
 2 -26 -8 6.98 5.8
 2 26 -8 -3.85 6.59
 -2 26 8 -7.07 7.36
 -2 -26 7 12.52 7.14
 2 -26 -7 5.2 5.72
 2 26 -7 3.88 6.41
 -2 -26 6 10.13 6.68
 2 26 -6 9.17 6.43
 2 -26 -6 1.92 5.58
 -2 -26 5 9.13 6.68
 2 -26 -5 26.34 6.5
 2 26 -5 15.62 6.91
 2 -26 -4 16.91 6.3
 -2 -26 4 3.65 6.3
 2 26 -4 11.63 6.82
 2 -26 -3 28.79 6.6
 -2 -26 3 5.08 6.51
 2 26 -3 15.25 7.1
 2 -26 -2 8.77 6.09
 -2 -26 2 14.13 6.55
 2 26 -2 8.77 6.57
 2 -26 -1 15.07 6.17
 2 26 -1 3.15 6.18
 -2 -26 1 6.45 5.97
 2 -26 0 -4.44 5.89
 2 26 0 1.67 6.27
 -2 -26 0 -0.96 5.93
 2 -26 1 -1.04 5.56
 -2 -26 -1 0.58 5.9
 2 26 1 -12.55 6.78
 2 26 2 4.36 6.42
 -2 -26 -2 2.19 5.82
 2 -26 2 14.06 6.46
 2 -26 3 7.47 5.98
 2 26 3 1.49 6.8
 -2 -26 -3 0.21 5.7
 2 -26 4 9.64 6.4
 -2 -26 -4 -0.13 5.98
 2 26 4 3.52 6.62
 2 -26 5 6.61 6.39
 2 26 5 13.6 7.28
 -2 -26 -5 17.1 6.49
 -2 -26 -6 15.84 6.54
 2 -26 6 24.86 7.19
 2 26 6 16.46 8.16
 -2 -26 -7 21.77 6.83
 2 -26 7 29.99 7.71
 2 26 7 19.38 8.28
 -2 -26 -8 15.29 6.55
 2 26 8 20.86 8.66
 2 26 9 32.32 9.31
 -2 -26 -9 18.4 7.13
 -2 -26 -10 -0.16 6.19
 -2 -26 -11 31.89 7.59
 -2 -26 -12 7.86 6.22
 2 27 -8 26.64 7.71
 2 -27 -7 2.01 5.91
 2 27 -7 -7.72 7.12
 2 -27 -6 27.11 6.86
 2 27 -6 36.2 8.14
 2 -27 -5 11.68 6.45
 2 27 -5 -2.72 6.95
 2 -27 -4 9.83 6.33
 2 27 -4 16.93 7.37
 2 27 -3 24.55 7.71
 2 -27 -3 16.52 6.74
 2 27 -2 17.71 7.27
 -2 -27 2 4.34 6.43
 2 -27 -2 5.53 6.07
 2 -27 -1 15.07 6.85
 -2 -27 1 11.38 7
 2 27 -1 20.32 7.81
 2 -27 0 15.63 6.98
 -2 -27 0 13.34 6.58
 2 27 0 8.61 7.27
 2 27 1 42.39 8.79
 2 -27 1 50.02 8.12
 -2 -27 -1 53.48 8.12
 2 -27 2 2.48 6.4
 -2 -27 -2 2.84 6.53
 2 27 2 7.53 7.38
 2 27 3 24.44 8.1
 -2 -27 -3 23.19 7.27
 2 -27 3 46.73 8.07
 2 -27 4 2.07 6.48
 2 27 4 11.17 7.78
 -2 -27 -4 1.53 6.33
 -2 -27 -5 26.02 7.02
 2 27 5 13.48 7.97
 -2 -27 -6 12.65 6.82
 2 27 6 5.15 7.99
 -2 -27 -7 24.81 7.39
 2 28 -5 11.59 7.71
 2 -28 -5 7.19 6.5
 2 -28 -4 13.84 6.6
 2 28 -4 3.43 7.4
 2 -28 -3 2.3 6.46
 2 28 -3 9.09 7.7
 2 -28 -2 13.12 7.03
 2 28 -2 24.23 8.2
 2 -28 -1 14.59 7.17
 2 28 -1 1.83 7.44
 2 -28 0 -5.15 6.72
 2 28 0 7.3 7.97
 2 28 1 -6.57 7.84
 2 28 2 2.08 7.51
 2 28 3 -8.31 8.01
 -3 0 29 25.59 8.54
 -3 0 28 3.49 7.57
 -3 0 27 -7.57 7.93
 -3 0 26 41.84 8.55
 -3 0 25 3.95 7.11
 -3 0 24 15.73 7.61
 -3 0 23 6.89 6.39
 -3 0 23 -1.95 3.51
 -3 0 22 13.6 3.95
 -3 0 22 14.96 6.82
 -3 0 21 1.98 5.66
 -3 0 21 -3.42 3.21
 -3 0 20 127.38 9.19
 -3 0 20 113.84 5.48
 -3 0 19 2.63 5.19
 -3 0 19 0.64 2.69
 -3 0 18 260.9 11.29
 -3 0 18 239.14 6.87
 -3 0 17 3.03 2.56
 -3 0 17 -0.9 4.8
 3 0 -17 5.63 2.77
 -3 0 16 1647.66 24.34
 -3 0 16 1630.42 15.24
 3 0 -16 1614.87 14.75
 -3 0 15 -2.21 2.36
 -3 0 15 9.04 5.11
 3 0 -15 3.56 2.4
 -3 0 14 738.68 9.36
 3 0 -14 744.96 9
 -3 0 13 0.89 3.84
 -3 0 13 -0.36 1.78
 3 0 -13 -0.89 2.02
 -3 0 12 1101.45 9.95
 -3 0 12 1105.45 17.46
 -3 0 11 -1.32 3.48
 -3 0 11 -1.87 1.63
 3 0 -11 0.99 1.56
 -3 0 10 262.98 4.34
 3 0 -10 265.27 4.28
 -3 0 9 4.25 3.23
 -3 0 9 0.76 1.2
 3 0 -9 0.73 1.27
 3 0 -8 6.9 1.31
 3 0 -8 8.61 3.06
 -3 0 8 7.95 1.15
 -3 0 8 8.14 3.08
 3 0 -7 1.26 2.76
 3 0 -7 0.52 1.14
 -3 0 7 -2.75 2.83
 -3 0 7 0.97 0.94
 -3 0 6 84.5 1.89
 -3 0 6 79.42 4.2
 3 0 -6 81.51 2.02
 3 0 -6 86.38 4.51
 -3 0 5 1.64 2.6
 -3 0 5 1.75 0.92
 3 0 -5 2 0.97
 3 0 -5 1.5 2.6
 3 0 -4 1.7 1.1
 -3 0 4 2.46 1
 -3 0 4 2.3 2.2
 3 0 -4 0.63 2.4
 3 0 -3 2.98 2.39
 3 0 -3 3.31 1.43
 -3 0 3 6.18 1.39
 -3 0 2 5258.74 16.11
 3 0 -2 5274.07 21.83
 -3 0 2 5253.1 21.75
 3 0 -2 5303.92 16.22
 -3 0 1 1.32 1.45
 3 0 -1 0.98 1.81
 -3 0 1 0.44 1.85
 3 0 -1 0.88 1.33
 -3 0 0 2423.75 12.61
 3 0 0 2425.26 12.55
 3 0 1 0.98 1.39
 3 0 1 0.53 1.55
 3 0 1 0.65 1.21
 3 0 2 858.49 8.87
 3 0 2 882.79 8.63
 3 0 2 852.44 7.43
 -3 0 -2 876 7.48
 3 0 3 0.62 1.75
 3 0 3 1.15 1.87
 -3 0 -3 0.15 1.53
 3 0 3 2.27 1.56
 -3 0 -4 825.07 8.14
 3 0 4 806.75 9.66
 3 0 4 779.48 9.18
 3 0 4 795.39 8.3
 3 0 5 -0.2 2.19
 3 0 5 0.98 1.88
 -3 0 -5 0.67 1.79
 3 0 5 -2.14 2.02
 3 0 6 165.19 4.98
 3 0 6 157.48 5.16
 3 0 6 186.39 5.11
 -3 0 -6 198.72 4.93
 3 0 7 0.8 2.39
 3 0 7 -1.34 2.33
 -3 0 -7 -2.12 2.27
 3 0 8 2355.6 18.85
 3 0 8 2367.84 19.47
 3 0 9 2.73 2.81
 3 0 9 -3.06 2.59
 -3 0 -9 -1.43 2.48
 3 0 10 12.84 2.95
 3 0 10 11.82 3.11
 -3 0 -10 13.56 2.84
 3 0 11 -1.01 2.89
 3 0 11 0.09 2.73
 3 0 12 0.27 3.86
 3 0 12 10.48 3.25
 3 0 13 2.06 3.25
 3 0 13 3.69 4.45
 3 0 14 83.94 5.45
 3 0 14 72.12 5.63
 3 0 15 0.7 3.24
 3 0 15 1.5 3.76
 3 0 16 108.5 6.95
 3 0 16 84.7 5.87
 3 0 17 -0.3 4.2
 3 0 17 -1.49 3.65
 3 0 18 38.75 5.82
 3 0 18 18.48 4.55
 3 0 19 3.72 4.85
 3 0 19 2.87 3.94
 3 0 20 70.88 7.4
 3 0 20 62.81 6.41
 3 0 21 1.77 5.36
 3 0 21 -3.21 4.6
 3 0 22 98.56 8.11
 3 0 22 107.55 9.11
 3 0 23 1.37 5.11
 3 0 23 18.68 6.99
 3 0 24 179.53 11.63
 3 0 24 193.17 10.58
 3 0 25 -7.43 6.65
 3 0 25 -10.19 5.54
 3 0 26 52.34 8.83
 3 0 26 63.84 8.09
 3 0 27 -0.14 6.13
 3 0 27 4.03 7.37
 3 0 28 128.26 12.08
 3 0 28 150.83 10.98
 3 0 29 8.82 6.8
 3 0 29 1.63 8.18
 -3 1 29 -16.17 8.38
 -3 -1 29 8.52 7.71
 -3 1 28 9.41 7.81
 -3 -1 28 -0.04 7.26
 -3 1 27 54.15 9.62
 -3 -1 27 36.46 8.68
 -3 1 26 139.64 11.83
 -3 -1 26 134.35 11.47
 -3 1 25 25.68 8.17
 -3 -1 25 26.37 7.71
 -3 1 24 423.08 16.58
 -3 -1 24 382.49 15.78
 -3 1 23 46.99 7.96
 -3 -1 23 65.81 8.5
 -3 -1 23 51.17 5.03
 -3 -1 22 456.01 10.76
 -3 1 22 439.07 9.95
 -3 1 22 446.45 15.91
 -3 -1 22 440.52 15.85
 -3 1 21 0.3 5.83
 -3 -1 21 0.85 5.57
 -3 1 21 1.95 3.07
 -3 -1 21 5.43 3.35
 -3 -1 20 102.71 5.34
 -3 1 20 111.91 8.68
 -3 -1 20 106.44 8.7
 -3 1 20 99.57 4.96
 -3 1 19 32.98 3.49
 -3 1 19 33.61 6.29
 -3 -1 19 32.16 6.38
 -3 -1 19 30.24 3.67
 -3 1 18 290.02 7.15
 -3 1 18 292.32 11.77
 -3 -1 18 312.84 12.26
 -3 -1 18 300.53 7.75
 -3 1 17 123.79 4.8
 -3 1 17 144.98 8.71
 -3 -1 17 133.25 5.38
 -3 -1 17 144.27 8.75
 -3 1 17 124.43 4.52
 -3 1 16 66.57 3.79
 -3 -1 16 66.48 4.15
 3 1 -16 62.71 4.07
 -3 1 16 61 6.6
 -3 1 15 391.88 12.39
 -3 1 15 403.4 7.11
 -3 -1 15 413.56 7.95
 3 1 -15 393.61 7.5
 -3 1 14 43.44 2.93
 -3 -1 14 32.66 3.09
 3 1 -14 43.75 3.19
 -3 1 14 45.13 5.99
 -3 -1 14 35 5.82
 -3 -1 13 47.67 5.44
 -3 1 13 49.95 2.66
 -3 -1 13 41.15 2.84
 3 1 -13 44.23 3.03
 3 -1 -13 44.14 2.53
 -3 1 13 40.56 4.92
 3 -1 -12 55.24 2.49
 -3 1 12 47.92 2.43
 -3 1 12 47.07 5.1
 -3 -1 12 44.73 2.78
 3 1 -12 49.09 2.89
 -3 -1 12 44.62 4.96
 -3 1 11 746.1 14.01
 -3 -1 11 761.26 14.18
 3 -1 -11 779.87 6.83
 -3 -1 11 739.52 8.35
 -3 1 11 742.53 6.95
 3 1 -11 753.2 8.27
 -3 -1 10 14.23 1.87
 -3 1 10 14.78 1.42
 -3 -1 10 16.91 3.77
 -3 1 10 16.41 3.83
 3 -1 -10 13.89 1.49
 3 1 -10 14.94 1.99
 -3 1 9 12.85 3.49
 -3 -1 9 6.65 3.28
 3 -1 -9 8.09 1.2
 -3 1 9 8.2 1.09
 -3 -1 9 7.95 1.6
 3 1 -9 8.81 1.75
 3 1 -8 24.85 3.64
 -3 1 8 29.65 3.67
 -3 -1 8 26.39 3.51
 3 1 -8 26.6 1.96
 -3 -1 8 28.62 1.79
 3 -1 -8 28.5 1.27
 3 -1 -8 28.71 3.61
 3 1 -7 118.58 5.38
 -3 1 7 126.54 5.25
 -3 -1 7 123.06 5.3
 3 -1 -7 121.65 5.21
 -3 -1 7 124.73 2.87
 3 1 -7 131.77 3.14
 3 -1 -6 6.03 2.51
 3 1 -6 8.4 2.75
 -3 1 6 10.52 2.91
 -3 -1 6 10.89 2.84
 3 1 -6 11.45 1.59
 -3 -1 6 9.74 1.34
 -3 -1 5 8.32 1.39
 3 1 -5 7.77 2.68
 -3 1 5 6.5 2.56
 -3 -1 5 4.84 2.66
 3 1 -5 7.39 1.31
 3 -1 -5 5.26 2.51
 3 -1 -4 23.66 1.22
 3 1 -4 23.15 2.95
 -3 1 4 22.85 2.7
 -3 -1 4 29.56 2.93
 -3 -1 4 22.4 1.63
 3 1 -4 22.47 1.54
 3 -1 -4 25.43 2.69
 -3 1 3 100.21 3.66
 3 -1 -3 104.1 3.87
 3 1 -3 100.59 2.67
 3 1 -3 99.47 4.03
 -3 -1 3 101.73 4.11
 -3 -1 3 98.9 2.69
 3 -1 -3 106.51 2.2
 3 1 -2 9253.46 30.54
 -3 1 2 9300.67 26.92
 -3 -1 2 9393.78 30.4
 3 1 -2 9200.41 23.59
 3 -1 -2 9406.12 27.83
 3 -1 -1 725.61 6.54
 3 1 -1 735.08 8.44
 -3 1 1 736.05 7.14
 3 -1 -1 739.94 7.23
 -3 -1 1 723.41 8.21
 3 -1 -1 717.26 6.18
 -3 -1 1 716.9 7.01
 3 1 -1 717.82 7.05
 -3 -1 0 490.35 6.12
 3 1 0 478.95 6.03
 3 -1 0 490.49 5.47
 3 1 0 456.74 6.47
 3 1 0 478.36 5.97
 -3 1 0 473.19 5.28
 3 -1 0 461.47 5.73
 3 -1 0 488.24 5.54
 3 -1 1 19.66 2.07
 3 -1 1 21.69 1.73
 3 -1 1 22.25 1.88
 3 1 1 25.4 2.12
 3 -1 1 24.96 1.57
 -3 -1 -1 22.68 2.25
 3 1 1 21.38 2.1
 3 -1 2 598.58 5.47
 -3 -1 -2 574.12 7.35
 3 -1 2 587.75 7.03
 3 1 2 564.38 7.13
 3 -1 2 579.32 7.38
 -3 1 -2 615.42 5.48
 -3 -1 -2 616.45 6.96
 3 1 2 575.38 6.89
 3 1 3 222.08 4.62
 3 1 3 221.23 4.84
 3 -1 3 218.22 3.7
 -3 -1 -3 221.96 4.93
 3 -1 3 213.53 4.99
 -3 1 -3 218.66 3.73
 -3 -1 -3 225.37 4.67
 3 1 4 194.4 4.86
 3 1 4 203.85 4.83
 3 -1 4 204.51 5.21
 -3 1 -4 209.81 3.99
 -3 -1 -4 200.69 4.59
 3 -1 4 205.49 4.09
 3 -1 5 207.82 4.72
 3 1 5 222.14 5.59
 3 1 5 222.08 5.36
 -3 -1 -5 226.92 5.19
 3 -1 5 218.09 5.7
 -3 1 -5 225.29 4.51
 3 1 5 222.84 5.38
 3 1 6 50.29 3.54
 3 1 6 46.45 3.13
 -3 1 -6 52.07 3.37
 -3 -1 -6 45.93 3.1
 -3 1 -6 48.04 2.87
 3 -1 6 46.56 2.98
 3 -1 6 54.52 3.58
 3 1 6 50.41 3.32
 -3 -1 -7 160.31 5.17
 3 1 7 165.46 5.38
 3 1 7 146.14 5.29
 3 -1 7 160.61 5.49
 3 -1 7 167.88 4.97
 -3 1 -7 162.69 4.71
 -3 -1 -8 82.41 4.31
 -3 1 -8 78.98 3.91
 3 -1 8 88.06 4.7
 3 -1 8 93.92 4.48
 3 1 8 88.39 4.67
 3 1 8 93.66 4.72
 -3 -1 -9 448.42 9.1
 3 1 9 456.01 9.33
 3 -1 9 482.02 9.09
 3 -1 9 474.54 9.66
 3 1 9 477.16 9.72
 -3 1 -9 466.37 8.75
 3 -1 10 103.16 5.08
 3 1 10 108.22 5.18
 -3 1 -10 104.62 4.98
 3 1 10 107.63 5.46
 3 -1 10 101.12 5.23
 3 1 11 15.68 3.08
 3 -1 11 17.65 3.37
 3 -1 11 18.08 3.37
 3 1 11 20.64 3.77
 3 1 12 -6.87 4.33
 3 -1 12 -4.48 4.08
 3 1 12 2.52 2.92
 3 -1 12 0.86 3.08
 3 1 13 108.17 6.86
 3 1 13 108.11 5.79
 3 -1 13 114.08 6.5
 3 -1 13 91.66 5.58
 3 -1 14 9.68 3.86
 3 1 14 7.23 4.01
 3 1 14 8.92 3.35
 3 -1 14 6.16 3.39
 3 1 15 10.1 4.29
 3 -1 15 8.37 4.19
 3 1 15 5.48 3.47
 3 -1 15 10.1 3.63
 3 -1 16 0.41 3.85
 3 1 16 8.44 4.28
 3 -1 16 7.23 3.78
 3 1 16 4.31 3.46
 3 1 17 33.23 5.42
 3 -1 17 27.13 5.02
 3 1 17 24.96 4.46
 3 -1 17 35.23 4.85
 3 -1 18 173.94 9.08
 3 -1 18 164.55 8.1
 3 1 18 168.25 8.09
 3 1 18 166.75 9.05
 3 1 19 -2.26 4.94
 3 -1 19 8.86 5.07
 3 -1 19 2.56 4.09
 3 1 19 0.23 3.95
 3 1 20 190.6 10.11
 3 -1 20 181.55 9.67
 3 1 20 180.06 8.85
 3 -1 20 193.27 9.25
 3 -1 21 12.87 4.92
 3 -1 21 18.82 5.98
 3 1 21 12.21 4.88
 3 1 21 20.4 6.3
 3 -1 22 188.85 10.87
 3 1 22 193.06 11.2
 3 1 22 203.33 9.98
 3 -1 22 187.43 9.77
 3 -1 23 3.08 5.09
 3 -1 23 10.62 6.5
 3 1 23 12.22 6.49
 3 1 23 -0.57 4.91
 3 1 24 101.42 9.93
 3 -1 24 103.9 9.54
 3 1 24 107.11 8.52
 3 -1 24 100.7 8.46
 3 1 25 20.7 5.87
 3 1 25 2.68 6.57
 3 -1 25 2.12 6.58
 3 -1 25 7.8 5.54
 3 -1 26 37.08 7
 3 1 26 15.85 7.67
 3 -1 26 32.9 8.05
 3 1 26 19.24 6.4
 3 1 27 9.64 7.68
 3 -1 27 -9.05 7.34
 3 -1 27 0.08 6.17
 3 1 27 4.12 5.93
 3 -1 28 6.95 6.69
 3 1 28 11.89 8.31
 3 -1 28 -0.47 7.76
 3 1 28 9.98 6.71
 3 -1 29 7.17 6.75
 3 1 29 -0.76 8.32
 3 -1 29 8.12 8.44
 3 1 29 -3.89 6.6
 -3 2 29 15.59 8.65
 -3 -2 29 21.25 8.43
 -3 2 28 67.95 10.23
 -3 -2 28 55.14 9.63
 -3 2 27 41.42 8.96
 -3 -2 27 27.09 8.07
 -3 2 26 73.08 9.79
 -3 -2 26 58.07 9.14
 -3 2 25 27.89 7.97
 -3 -2 25 21.9 7.49
 -3 2 24 48.24 8.11
 -3 -2 24 34.57 4.98
 -3 -2 24 35.39 7.55
 -3 2 23 56.12 8.17
 -3 -2 23 55.29 5.05
 -3 -2 23 59.65 8.06
 -3 2 22 47.24 7.95
 -3 -2 22 47.9 7.54
 -3 -2 22 44.17 4.86
 -3 2 22 39.93 4.19
 -3 2 21 62.49 4.32
 -3 -2 21 79.58 8
 -3 -2 21 67.66 5.03
 -3 2 21 78.4 8.28
 -3 2 20 11.86 2.87
 -3 -2 20 18.24 5.55
 -3 -2 20 10.95 3.25
 -3 2 20 10.57 5.72
 -3 -2 19 1.53 2.9
 -3 2 19 7.52 5.29
 -3 2 19 -2.94 2.52
 -3 -2 19 3.99 4.78
 -3 2 18 467.19 8.24
 -3 2 18 503.44 8.77
 -3 2 18 473.23 14.67
 -3 -2 18 526.04 15.06
 -3 -2 18 505.5 10.26
 -3 2 17 29.65 2.95
 -3 2 17 26.33 5.95
 -3 -2 17 33.4 3.72
 -3 -2 17 36.82 6.17
 -3 2 17 31.31 2.95
 -3 -2 16 388.23 12.35
 -3 2 16 374.29 12.4
 -3 2 16 360.86 6.45
 -3 -2 16 384.81 8.31
 -3 2 16 371.61 6.82
 -3 2 15 189.56 4.82
 -3 2 15 193.44 9.38
 -3 -2 15 188.83 8.8
 -3 2 15 209.84 4.77
 3 2 -15 194.78 5.84
 -3 -2 15 192.83 5.96
 -3 2 14 927.62 17.69
 -3 2 14 931.48 9.24
 -3 -2 14 942.34 11.6
 3 2 -14 887.11 11.14
 -3 2 14 919.28 8.65
 -3 -2 14 945.46 17.39
 -3 2 13 122.35 3.48
 -3 2 13 118.64 3.17
 -3 -2 13 109.85 4.35
 -3 -2 13 128.42 7.17
 3 2 -13 120.57 4.56
 -3 2 13 119.86 7.1
 -3 2 12 40.9 4.83
 -3 2 12 39.65 2.04
 -3 -2 12 41.43 4.79
 -3 2 12 42.37 1.93
 -3 -2 12 38.46 2.81
 3 2 -12 34.31 2.67
 -3 2 11 12.69 1.34
 -3 -2 11 14.5 2.29
 -3 2 11 7.51 3.93
 -3 -2 11 17.96 4.01
 -3 2 11 13.62 1.49
 3 2 -11 11.64 2.36
 3 2 -10 14.67 2.22
 -3 -2 10 10.16 1.88
 -3 -2 10 11.82 3.6
 -3 2 10 12.74 1.05
 -3 2 10 16.42 3.79
 3 2 -9 22.63 2.31
 -3 2 9 15.25 3.46
 -3 -2 9 19.71 3.66
 -3 -2 9 24.37 2.11
 -3 2 8 498.47 10.09
 3 2 -8 515.4 6.74
 3 2 -8 482.18 10.49
 3 -2 -8 530.78 10.29
 -3 -2 8 516.67 10.4
 -3 -2 8 505.51 6.39
 -3 -2 7 49.75 2.36
 3 2 -7 47.33 4.13
 3 2 -7 48.49 2.52
 -3 -2 7 48.57 3.97
 3 -2 -7 52.85 3.88
 -3 2 7 49.76 3.94
 -3 2 6 3.86 2.56
 3 -2 -6 6.45 2.58
 3 2 -6 2.73 2.74
 -3 -2 6 4.33 2.76
 3 2 -6 4.92 1.63
 -3 -2 6 2.22 1.42
 -3 -2 5 358.74 5.07
 -3 2 5 353.28 7.09
 3 2 -5 379.17 7.79
 -3 -2 5 357.95 7.54
 3 2 -5 368.72 5.19
 3 -2 -5 380.29 7.24
 -3 2 4 69.25 3.51
 -3 -2 4 70.67 2.55
 3 2 -4 71.22 2.54
 -3 -2 4 72.66 3.87
 3 -2 -4 75.43 3.58
 3 -2 -4 71.92 1.53
 3 2 -4 78.29 3.94
 3 -2 -4 73.08 1.41
 3 2 -3 97.9 2.97
 3 -2 -3 91.66 3.47
 -3 2 3 91.87 3.5
 3 -2 -3 89.92 1.93
 3 2 -3 95.78 4.15
 -3 -2 3 89.54 2.9
 3 -2 -3 93.98 2.13
 -3 -2 3 90.99 4.1
 -3 -2 2 3406.6 15.57
 3 -2 -2 3491.82 16.17
 3 2 -2 3442.29 15.73
 3 2 -2 3454.51 19.63
 3 -2 -2 3405.68 11.77
 -3 -2 2 3428.63 19.4
 3 -2 -2 3467.37 12.78
 -3 2 2 3394.49 15.82
 -3 -2 1 9948.73 26.96
 3 -2 -1 9954.83 24.37
 3 2 -1 9949.64 27.47
 3 2 -1 9999 31.87
 3 -2 0 579 5.34
 -3 -2 0 575.54 7.07
 -3 2 0 571.54 5.13
 3 2 0 568.14 7.72
 3 -2 0 577.91 6.53
 3 2 0 590.94 7.21
 -3 2 0 599.7 6.6
 3 2 0 577.24 7.35
 3 -2 1 153.8 2.64
 -3 2 -1 149.64 3.9
 3 -2 1 153.22 3.89
 3 -2 1 158.63 2.38
 -3 -2 -1 157.59 4.07
 -3 -2 -1 148.84 3.98
 3 2 1 156.49 4.02
 3 2 1 148.77 3.92
 -3 2 -2 25.9 2.38
 3 2 2 28.22 2.46
 -3 -2 -2 26.55 2.37
 3 2 2 30.71 2.38
 3 -2 2 28.6 1.4
 3 -2 2 29.42 2.49
 -3 -2 -2 28.6 2.34
 -3 -2 -3 37.37 2.67
 -3 2 -3 44.13 1.71
 3 2 3 38.69 2.62
 -3 2 -3 40.01 2.83
 -3 -2 -3 45.46 2.82
 3 -2 3 41.22 2.9
 3 2 3 38.59 2.74
 3 -2 3 41.4 1.7
 -3 2 -4 127.15 4.29
 -3 2 -4 121.97 2.81
 3 -2 4 124.1 4.33
 3 2 4 123.71 4.32
 -3 -2 -4 124.57 4.18
 3 2 4 123.2 4.09
 -3 -2 -4 120.79 3.93
 3 -2 4 120.48 3.05
 3 2 5 8.48 2.04
 3 2 5 6.82 2.4
 3 -2 5 5.8 2.4
 -3 2 -5 5.69 2.24
 -3 -2 -5 8.18 2.2
 -3 -2 -5 9.49 2.21
 -3 2 -5 5.6 1.55
 3 -2 5 11.39 1.95
 -3 2 -6 1358.78 14.05
 3 2 6 1343.12 13.23
 -3 -2 -6 1438.86 13.68
 3 2 6 1409.38 14.18
 3 -2 6 1430.55 14.46
 -3 2 -6 1402.37 11.14
 3 -2 6 1410.93 11.54
 -3 2 -7 481.68 7.36
 3 2 7 495.75 8.93
 3 2 7 493.89 9.18
 -3 -2 -7 476.58 8.58
 3 -2 7 490.44 7.7
 3 -2 7 468.6 8.95
 -3 -2 -8 538.5 9.65
 3 2 8 546.48 9.77
 3 -2 8 538.57 9.93
 -3 2 -8 542.9 8.47
 3 2 8 543.47 10.08
 3 -2 8 539.1 8.77
 3 -2 9 353.8 7.76
 3 2 9 378.78 8.42
 -3 2 -9 355.98 7.52
 3 -2 9 370.46 8.77
 3 2 9 345.27 8.62
 3 -2 10 371.51 8.32
 3 2 10 393.87 8.92
 3 -2 10 375.53 9
 -3 2 -10 370.55 8.28
 3 2 10 397.61 9.56
 3 2 11 139.77 6.41
 3 2 11 133.43 5.77
 -3 2 -11 119.19 5.41
 3 -2 11 137.88 5.8
 3 -2 11 131.53 5.98
 3 2 12 263.97 8.06
 3 -2 12 272.8 8.36
 3 2 12 253.42 8.77
 3 -2 12 253.85 8.19
 3 -2 13 89.49 5.75
 3 2 13 98.19 5.6
 3 -2 13 82.27 5.49
 3 -2 14 104.7 6.12
 3 2 14 99.22 6.53
 3 2 14 105.13 5.87
 3 -2 14 99.61 5.96
 3 -2 15 54.83 5.24
 3 -2 15 51.83 4.96
 3 2 15 55.26 4.92
 3 2 15 59.03 5.85
 3 -2 16 13.62 4.09
 3 2 16 17.83 4.63
 3 2 16 12.29 3.77
 3 -2 16 14.1 3.98
 3 2 17 131.46 7.91
 3 -2 17 127.44 7.33
 3 2 17 132.07 7.05
 3 -2 17 142.56 7.81
 3 -2 18 14.55 4.36
 3 2 18 13.35 5.13
 3 -2 18 11.04 4.81
 3 2 18 21.66 4.7
 3 2 19 105.22 8.22
 3 -2 19 90.96 6.8
 3 -2 19 101.8 7.62
 3 2 19 103.66 6.88
 3 2 20 21.71 4.93
 3 2 20 21.51 6.19
 3 -2 20 12.4 5.36
 3 -2 20 25.14 5.14
 3 2 21 177.78 10.67
 3 -2 21 203.34 10.67
 3 -2 21 177.05 9.4
 3 2 21 190.94 9.43
 3 2 22 13.09 6.37
 3 2 22 14.86 5.09
 3 -2 22 10.35 5.15
 3 -2 22 1.14 5.75
 3 -2 23 71.03 8.2
 3 2 23 86.52 7.52
 3 2 23 87.56 9
 3 -2 23 83.16 7.77
 3 -2 24 19.45 5.8
 3 -2 24 15.67 6.94
 3 2 24 1.52 6.71
 3 2 24 9.74 5.33
 3 2 25 29.65 6.23
 3 -2 25 17.38 6.82
 3 -2 25 27.25 6.51
 3 2 26 77.5 9.76
 3 -2 26 78.84 9.37
 3 2 26 76.62 8.04
 3 -2 26 62.26 7.85
 3 -2 27 42.33 7.72
 3 2 27 12.61 7.9
 3 -2 27 21.29 8.11
 3 2 27 27.86 6.81
 3 2 28 45.69 9.64
 3 -2 28 36.17 9.02
 3 -2 28 44.69 8.04
 3 2 28 49.63 8.01
 3 2 29 29.29 7.57
 3 -2 29 20.15 7.65
 3 2 29 20.81 9.23
 3 -2 29 24.04 9.21
 -3 -3 29 30.94 8.85
 -3 3 29 52.1 10.43
 -3 3 28 20.39 8.69
 -3 -3 28 16.05 7.67
 -3 3 27 27.71 8.44
 -3 -3 27 34.46 8.28
 -3 3 26 5.7 7.22
 -3 -3 26 1.75 7.08
 -3 3 25 92.3 9.99
 -3 -3 25 116.07 10.45
 -3 3 24 48.82 8.5
 -3 -3 24 40.88 7.89
 -3 -3 24 54.56 5.61
 -3 3 23 52.9 8.05
 -3 -3 23 72.2 8.28
 -3 -3 23 53.62 5.15
 -3 3 22 101.55 9.17
 -3 -3 22 105.88 6.21
 -3 3 21 60.8 4.07
 -3 3 21 74.54 7.9
 -3 -3 21 52.97 4.74
 -3 -3 21 62.38 7.5
 -3 3 20 -0.84 5.25
 -3 3 20 6.88 2.54
 -3 -3 20 13.12 5.48
 -3 -3 20 2.71 2.96
 -3 3 19 49.1 3.44
 -3 -3 19 58.88 6.79
 -3 -3 19 44.81 4.26
 -3 3 19 46.44 6.55
 -3 3 18 15.96 5.48
 -3 -3 18 5.9 5.09
 -3 -3 18 9.42 3.27
 -3 3 18 4.93 2.37
 -3 3 18 3.16 2.29
 -3 3 17 174.03 9.49
 -3 -3 17 187.15 9.43
 -3 -3 17 182.51 6.46
 -3 3 17 176.38 5.05
 -3 3 17 176.43 4.98
 -3 3 16 64.85 3.23
 -3 3 16 72.01 6.77
 -3 -3 16 64.8 4.27
 -3 3 16 68.81 3.19
 -3 -3 16 57.23 6.21
 -3 3 15 76.05 3.17
 -3 -3 15 75.91 4.31
 -3 3 15 85.52 3.18
 -3 -3 15 81.4 6.55
 -3 3 15 66.89 6.35
 -3 3 14 292.33 10.67
 -3 -3 14 298.06 10.51
 -3 3 14 292.73 4.91
 -3 -3 14 281.68 6.97
 -3 3 14 276.85 5.04
 3 3 -14 275.41 6.94
 -3 3 13 635.17 6.79
 -3 3 13 628.16 14.09
 -3 3 13 650.14 6.5
 -3 -3 13 647.07 14.08
 -3 -3 13 665.29 9.99
 3 3 -13 651.06 9.9
 -3 3 12 289.98 3.96
 -3 -3 12 308.13 9.72
 -3 3 12 303.07 9.78
 -3 -3 12 285.26 6.42
 -3 3 12 295.79 4.23
 3 3 -12 294.76 6.65
 3 3 -11 78.54 3.69
 -3 3 11 82.49 2.12
 -3 -3 11 78.24 5.53
 -3 3 11 73.09 5.37
 -3 -3 11 77.82 3.59
 -3 3 11 75.72 1.93
 3 3 -10 4.77 2.27
 -3 3 10 3.47 3.6
 -3 -3 10 3.36 3.43
 -3 3 10 3.86 0.87
 -3 -3 10 4.34 2.02
 -3 -3 9 399.98 9.74
 -3 -3 9 415.25 6.7
 3 3 -9 414.91 6.89
 -3 3 9 424.45 9.98
 -3 3 8 9.26 3.26
 3 3 -8 8.09 2.04
 -3 -3 8 8.42 3.25
 -3 -3 8 7.58 1.95
 3 -3 -8 4.71 2.89
 -3 3 7 14.66 3
 3 3 -7 14.65 2.11
 -3 -3 7 14.23 3.2
 -3 -3 7 16.09 2.04
 3 3 -7 13.55 3.12
 3 -3 -7 13.19 3
 3 -3 -6 44.07 3.45
 -3 3 6 43.52 3.52
 -3 -3 6 44.9 2.47
 3 3 -6 43.69 3.82
 3 3 -6 47.42 2.66
 -3 -3 6 47.55 3.9
 -3 -3 5 553.71 6.89
 3 -3 -5 559.09 8.63
 -3 3 5 559.2 8.82
 3 3 -5 568.68 9.67
 -3 -3 5 549.69 9.57
 3 3 -5 565.75 7.03
 -3 3 4 3.51 2.28
 -3 -3 4 2.91 2.57
 3 -3 -4 4.57 0.87
 3 3 -4 5.48 1.81
 -3 -3 4 5.29 1.81
 3 3 -4 4.55 2.69
 3 -3 -4 4 2.3
 3 -3 -3 111.07 2.34
 -3 -3 3 107.81 3.44
 3 3 -3 108.95 4.51
 -3 -3 3 118.33 4.63
 -3 3 3 107.38 2.28
 -3 3 3 112.98 3.74
 3 -3 -3 104.04 3.63
 3 3 -3 109.44 3.43
 3 -3 -2 2147.05 12.51
 3 -3 -2 2143.97 10.71
 -3 3 2 2159.79 10.5
 3 3 -2 2178.5 13.71
 -3 3 2 2170.54 12.52
 3 3 -2 2154.89 16.32
 -3 -3 2 2142.17 13.43
 -3 -3 2 2157.47 16.27
 3 -3 -1 181.06 3.77
 -3 3 1 184.24 3.41
 3 3 -1 191.74 4.57
 3 -3 -1 183.23 3.34
 3 3 -1 176.36 5.13
 -3 -3 1 187.52 4.51
 -3 3 1 184.83 3.81
 -3 -3 0 170.46 4.25
 -3 3 0 169.07 3.9
 3 3 0 165.61 4.29
 3 3 0 170.51 4.76
 3 3 0 155.61 4.39
 3 -3 0 152.75 3.76
 3 -3 0 158.04 2.55
 -3 -3 -1 5.99 2.1
 3 3 1 3.77 2.11
 -3 3 -1 3.64 1.82
 -3 -3 -1 4.12 2.06
 3 3 1 6.87 2.03
 3 -3 1 4.66 1.92
 -3 3 -2 0.63 1.84
 3 -3 2 -0.33 1.94
 -3 -3 -2 1.36 1.96
 3 3 2 2.21 2.16
 3 3 2 1.2 1.89
 -3 -3 -2 0.72 1.99
 -3 3 -3 223.32 2.49
 -3 3 -3 214.49 5.24
 3 3 3 207.8 5.39
 3 3 3 219.34 5.2
 3 -3 3 222.53 2.73
 -3 -3 -3 218.38 5.32
 3 -3 3 207.81 5.18
 -3 -3 -3 224.28 5.36
 3 -3 4 71.34 2.3
 -3 3 -4 73.08 3.59
 -3 -3 -4 68.42 3.49
 3 3 4 74.31 3.49
 3 3 4 67.52 3.69
 -3 -3 -4 69.97 3.5
 -3 3 -4 74.86 2.03
 3 -3 4 73.58 3.69
 3 -3 5 31.92 2.11
 3 3 5 28.18 2.7
 -3 -3 -5 31.33 2.88
 -3 3 -5 26.54 2.93
 3 3 5 33.5 3.13
 -3 3 -5 31.97 1.87
 3 -3 5 30.39 3.08
 -3 -3 -5 38.09 3.02
 3 -3 6 423.59 6.16
 -3 3 -6 418.41 5.91
 3 3 6 401.74 8.22
 3 -3 6 424.88 8.31
 3 3 6 392.08 7.55
 -3 3 -6 407.19 8
 -3 -3 -6 422.98 7.91
 -3 -3 -6 411.28 7.95
 3 -3 7 1617.07 12.96
 -3 -3 -7 1621.11 15.93
 -3 3 -7 1659.98 12.79
 3 3 7 1628.93 16.89
 3 -3 7 1661.13 16.78
 3 -3 8 338.32 6.77
 3 3 8 357.21 8.67
 -3 3 -8 341.78 6.61
 3 -3 8 346.75 8.29
 3 -3 9 0.99 2.53
 3 3 9 3.34 2.62
 -3 3 -9 4.7 2.23
 3 -3 9 4.12 2.86
 3 3 9 4.28 2.98
 3 3 10 355.85 8.6
 3 -3 10 359.93 9.07
 -3 3 -10 343.08 7.79
 3 -3 10 342.43 7.74
 3 3 10 349.58 9.34
 3 3 11 264.04 7.71
 -3 3 -11 244.62 7.2
 3 -3 11 260.79 7.39
 3 -3 11 271.14 8.26
 3 3 11 278.91 8.77
 3 -3 12 215.01 7.51
 3 3 12 222.69 8.72
 3 3 12 191.73 7.07
 3 -3 12 197.44 7.55
 3 -3 13 37.29 4.28
 3 3 13 45.3 4.33
 3 -3 13 48.19 4.72
 3 -3 14 54.31 4.92
 3 3 14 56.25 5.78
 3 3 14 57.55 4.83
 3 -3 14 50.38 4.85
 3 -3 15 29.99 4.58
 3 -3 15 31.67 4.46
 3 3 15 41.62 5.67
 3 3 15 38.94 4.42
 3 3 16 70.21 6.37
 3 -3 16 72.75 5.82
 3 -3 16 74.48 5.8
 3 3 16 70.87 5.54
 3 -3 17 18.9 4.59
 3 -3 17 17.02 4.46
 3 3 17 13.59 4.97
 3 3 17 13.08 4.11
 3 3 18 56.86 6.95
 3 -3 18 58.33 6.4
 3 3 18 50.9 5.51
 3 -3 18 47.51 5.56
 3 3 19 50.68 6.6
 3 -3 19 30.61 5.64
 3 3 19 41.68 5.42
 3 -3 19 46.13 5.81
 3 3 20 78.02 7.99
 3 3 20 93.76 7.01
 3 -3 20 87.31 7.1
 3 -3 20 80.58 7.51
 3 3 21 19.02 6.5
 3 -3 21 12.27 5.29
 3 -3 21 19.01 5.78
 3 3 21 17.46 5
 3 -3 22 87.14 8.16
 3 -3 22 81.83 7.47
 3 3 22 90.86 8.83
 3 3 22 81.41 7.03
 3 -3 23 11.26 5.22
 3 -3 23 28.21 6.8
 3 3 23 18.95 5.3
 3 3 24 40.54 7.7
 3 -3 24 41.82 7.64
 3 -3 24 45.93 6.89
 3 3 24 46.68 6.39
 3 3 25 16.37 7.44
 3 -3 25 11.11 5.8
 3 -3 25 15.09 7.01
 3 3 25 9.21 5.36
 3 3 26 8.92 5.59
 3 -3 26 3.55 5.63
 3 -3 26 10.55 7.07
 3 3 26 -0.36 7.21
 3 -3 27 13.13 7.48
 3 3 27 12.67 7.95
 3 3 27 8.95 6.06
 3 3 28 -5.51 8.01
 3 -3 28 -4.29 6.52
 3 -3 28 3.32 7.44
 3 3 28 -5.31 6.16
 3 3 29 12.33 6.88
 -3 -4 29 15.07 8.67
 -3 4 28 22.83 8.79
 -3 -4 28 54.89 9.59
 -3 4 27 -8.53 7.67
 -3 -4 27 0.04 7.02
 -3 -4 26 135.66 11.31
 -3 4 26 134.78 11.82
 -3 -4 25 2.34 7.01
 -3 4 25 13.87 7.56
 -3 4 24 76.61 9.17
 -3 -4 24 53.25 7.94
 -3 -4 24 70.02 5.88
 -3 -4 23 30.95 6.75
 -3 -4 23 33.53 4.71
 -3 4 23 22.52 7.01
 -3 4 22 63.33 7.94
 -3 -4 22 74.02 7.89
 -3 -4 22 61.09 5.32
 -3 4 21 2.44 2.48
 -3 -4 21 5.01 5.14
 -3 -4 21 1.55 3.3
 -3 4 20 4.37 2.44
 -3 4 20 4.25 5.23
 -3 -4 20 -6.39 5.29
 -3 -4 20 3.4 3.1
 -3 4 19 0.77 2.18
 -3 4 19 3.56 4.82
 -3 -4 19 4.4 4.75
 -3 -4 19 2.16 3.12
 -3 -4 18 37.15 5.59
 -3 -4 18 30.2 3.86
 -3 4 18 26.76 2.75
 -3 4 17 11.03 2.17
 -3 4 17 18.14 5.25
 -3 -4 17 22.52 5.25
 -3 -4 17 16.86 3.36
 -3 4 17 19.02 2.46
 -3 4 16 137.84 4.1
 -3 -4 16 158.67 8.57
 -3 4 16 157.66 8.78
 -3 -4 16 152.22 5.99
 -3 4 16 142.7 4.08
 -3 4 15 65.75 6.4
 -3 -4 15 70.39 6.24
 -3 4 15 67.83 2.86
 -3 -4 15 70.62 4.48
 -3 4 15 64.17 2.89
 -3 4 14 29.24 2.12
 -3 -4 14 27.99 3.32
 -3 4 14 38.1 5.79
 -3 4 14 36.1 2.24
 -3 -4 13 54.14 5.6
 -3 -4 13 54.15 3.8
 -3 4 13 47.65 5.41
 -3 4 13 51.65 2.26
 -3 4 13 53.31 2.18
 -3 -4 12 21.59 4.53
 -3 4 12 23.89 1.66
 -3 -4 12 16.17 2.97
 -3 4 12 20.24 4.7
 -3 4 12 21.36 1.67
 3 4 -12 21.43 3.17
 3 4 -11 396.37 7.79
 -3 4 11 420.5 10.95
 -3 -4 11 403.65 10.68
 -3 -4 11 409.77 7.8
 -3 4 10 1091.94 16.44
 3 4 -10 1069.88 12.15
 -3 4 10 1043.59 5.21
 -3 -4 10 1096.69 16.45
 -3 -4 10 1068.66 11.84
 -3 4 9 35.28 4.3
 3 4 -9 33.12 3.14
 -3 -4 9 39.85 4.46
 -3 -4 9 34.05 3.01
 -3 4 8 233.56 7.3
 -3 -4 8 225.71 5.33
 3 4 -8 224.75 5.48
 3 4 -7 50.77 4.33
 3 4 -7 55.73 3.13
 -3 -4 7 51.35 4.27
 -3 4 7 58.29 4.14
 -3 -4 7 52.66 3.04
 3 -4 -7 55.54 3.99
 -3 -4 6 533.87 10.13
 3 4 -6 535.82 10.17
 3 4 -6 544.01 7.73
 3 -4 -6 556.5 9.34
 -3 4 6 527.57 9.31
 -3 -4 6 530.53 7.54
 -3 4 5 28.19 2.94
 3 4 -5 31.03 3.49
 -3 4 5 30.44 1.11
 -3 -4 5 31.25 3.58
 3 4 -5 33.7 2.62
 3 -4 -5 31.1 1.18
 -3 -4 5 30.25 2.54
 3 -4 -5 31.81 3.08
 3 -4 -4 248.72 3.23
 3 -4 -4 256.82 5.57
 3 4 -4 251.2 6.74
 -3 -4 4 242.15 6.62
 -3 4 4 255.75 5.72
 3 4 -4 256.24 5.26
 -3 4 4 255.14 3.12
 -3 -4 4 239.68 5.11
 3 4 -3 233.44 6.24
 -3 4 3 233.05 5.01
 -3 -4 3 219.4 4.97
 -3 -4 3 232.68 6.24
 3 -4 -3 222.6 3.52
 -3 4 3 225.01 3.42
 3 -4 -3 227.68 4.86
 3 4 -3 226.71 4.99
 3 4 -2 260.39 5.34
 3 -4 -2 258.51 4.18
 -3 4 2 265.78 4.15
 -3 4 2 259.18 4.65
 -3 -4 2 258.75 5.36
 3 4 -2 275.35 6.41
 -3 -4 2 259.12 6.39
 3 -4 -2 262.38 4.52
 -3 4 1 99.15 2.58
 3 4 -1 101.94 4.26
 3 4 -1 93.51 3.85
 -3 -4 1 100.05 3.69
 3 -4 -1 95.54 3.02
 -3 4 1 105.14 3.11
 3 4 -1 105.59 3.76
 3 -4 -1 97.66 2.52
 3 4 0 181.32 4.72
 3 4 0 182.54 5.19
 3 4 0 164.47 4.77
 -3 4 0 171.47 4.09
 -3 -4 0 167.63 4.57
 3 -4 0 175.52 4.21
 -3 4 -1 328.86 5.85
 3 4 1 346.63 6.35
 3 4 1 321.23 6.57
 -3 -4 -1 325.23 6.4
 -3 -4 -1 315.74 6.07
 3 -4 1 299.57 5.66
 -3 -4 -2 207.44 5.23
 3 4 2 215.84 5.27
 -3 -4 -2 222.9 5.46
 3 4 2 208.95 5.6
 3 -4 2 207.39 5.18
 -3 4 -2 210.79 5.08
 3 4 3 27.53 2.67
 -3 -4 -3 30.59 2.8
 -3 -4 -3 29.62 2.79
 3 4 3 26.11 2.92
 -3 4 -3 27.94 2.71
 3 -4 3 25.59 2.68
 3 -4 4 183.64 2.76
 3 4 4 188.61 5.29
 -3 -4 -4 185.63 5.35
 -3 -4 -4 198.48 5.57
 -3 4 -4 201.83 5.48
 -3 4 -4 203.77 2.61
 3 4 4 206.21 5.84
 3 -4 4 178.68 5.51
 -3 -4 -5 101.7 4.32
 3 4 5 99.32 4.2
 3 -4 5 90.93 2.69
 3 -4 5 104.38 4.54
 -3 4 -5 99.97 4.36
 -3 -4 -5 91.35 4.34
 3 4 5 98.68 4.67
 -3 4 -5 104.72 2.59
 -3 -4 -6 6.53 2.48
 3 -4 6 5.99 1.83
 -3 -4 -6 3.57 2.46
 3 4 6 7.46 2.77
 -3 4 -6 7.55 1.67
 3 -4 6 9.06 2.87
 3 -4 7 1093.53 10.32
 3 4 7 1103.54 14.59
 -3 -4 -7 1132.28 13.36
 -3 4 -7 1104.64 10.23
 -3 4 -8 170.18 4.79
 3 -4 8 173.44 4.89
 3 -4 8 167.32 6.28
 3 4 8 160.75 6.37
 -3 -4 -8 168.74 5.73
 3 4 9 -0.35 3.17
 -3 4 -9 0.39 2.06
 3 -4 9 2.96 2.93
 3 -4 9 1.94 2.39
 3 4 10 144.72 6.6
 3 4 10 138.15 5.68
 3 -4 10 136.34 5.22
 -3 4 -10 137.21 5.11
 3 -4 10 140.46 6.25
 3 4 11 61.85 4.51
 3 -4 11 58.1 4.19
 -3 4 -11 61.17 4.04
 3 4 11 53.85 5.04
 3 -4 11 57.64 4.79
 3 -4 12 159.61 6.86
 3 4 12 139.28 6.18
 3 -4 12 149.93 6.83
 3 4 13 20.09 4.69
 3 -4 13 24.49 3.84
 3 -4 13 17.17 4.01
 3 4 13 15.93 3.65
 3 4 14 722.93 15.43
 3 4 14 717.47 13.44
 3 -4 14 730.05 13.49
 3 -4 14 693.06 13.98
 3 -4 15 195.11 8.06
 3 4 15 198.83 7.88
 3 -4 15 195.35 8.33
 3 4 15 196.94 9.23
 3 -4 16 201.09 8.43
 3 4 16 193.1 9.38
 3 4 16 187.06 7.89
 3 -4 16 189.71 8.58
 3 -4 17 24.06 4.87
 3 4 17 27.52 5.65
 3 4 17 25.31 4.6
 3 -4 17 25.6 5.02
 3 4 18 668.37 17.01
 3 -4 18 671.7 15.38
 3 4 18 659.48 14.54
 3 -4 18 622.32 14.93
 3 4 19 132.06 9.2
 3 -4 19 139.78 8.35
 3 -4 19 146.16 8.4
 3 4 19 132.91 7.68
 3 -4 20 135.81 8.46
 3 4 20 145.42 9.67
 3 -4 20 141.45 8.59
 3 4 20 157.65 8.37
 3 4 21 50.57 7.43
 3 -4 21 58.29 6.94
 3 4 21 53.34 6.14
 3 -4 21 49.51 6.47
 3 -4 22 45.7 7.1
 3 -4 22 51.91 6.72
 3 4 22 45.18 6.16
 3 4 22 59.07 7.99
 3 4 23 24.71 7.22
 3 -4 23 20.73 5.88
 3 -4 23 18.38 6.33
 3 4 23 24.25 5.58
 3 4 24 -2.36 6.48
 3 -4 24 0.69 5.94
 3 4 24 0.69 4.99
 3 -4 24 5.29 5.27
 3 4 25 26.31 7.71
 3 -4 25 23.42 6.44
 3 -4 25 21.52 7.19
 3 4 25 34.96 6.29
 3 4 26 3.73 7.12
 3 -4 26 5.8 5.97
 3 -4 26 3.05 6.43
 3 4 26 7.86 5.53
 3 4 27 11.35 7.99
 3 -4 27 20.93 7.48
 3 4 27 11.84 5.81
 3 -4 27 17.27 6.9
 3 4 28 4.9 6.02
 3 -4 28 -6.71 6.43
 3 4 28 9.11 8.09
 -3 -5 29 11.55 8.25
 -3 5 28 48.99 9.86
 -3 -5 28 39.6 9.1
 -3 -5 27 5.57 7.23
 -3 5 27 11.55 7.96
 -3 5 26 12.07 7.75
 -3 -5 26 21.16 7.37
 -3 5 25 3.95 6.91
 -3 -5 25 6.92 6.33
 -3 -5 25 7.41 4.24
 -3 5 24 3.12 6.69
 -3 -5 24 6.39 6.33
 -3 -5 24 -2.11 3.87
 -3 5 23 -3.13 6.08
 -3 -5 23 2.7 5.91
 -3 -5 23 7.9 3.94
 -3 -5 22 6.59 5.68
 -3 -5 22 8.62 3.76
 -3 5 22 5.48 5.96
 -3 5 21 8.03 5.81
 -3 -5 21 9.32 5.59
 -3 -5 21 1.79 3.3
 -3 5 20 2.64 5.26
 -3 5 20 4.8 2.24
 -3 -5 20 6.7 5.31
 -3 -5 20 1.5 3.06
 -3 5 19 4.47 2.14
 -3 5 19 7.4 4.98
 -3 -5 19 16.71 5.3
 -3 -5 19 5.42 3.12
 -3 5 18 56.98 6.68
 -3 -5 18 64.86 4.89
 -3 5 18 55.64 3.19
 -3 5 17 3.54 4.55
 -3 -5 17 2 4.18
 -3 -5 17 2.11 2.96
 -3 5 17 -3.12 2
 -3 5 17 -0.48 1.74
 -3 -5 16 157.12 8.57
 -3 5 16 160.11 8.75
 -3 -5 16 163.61 6.49
 -3 5 16 154.18 4.19
 -3 5 16 166.71 4.29
 -3 5 15 47.73 5.93
 -3 -5 15 59 5.94
 -3 -5 15 49.48 4.17
 -3 5 15 50.75 2.6
 -3 5 15 48.39 2.51
 -3 5 14 596.7 14.5
 -3 -5 14 621.06 14.4
 -3 5 14 598.55 6.57
 -3 -5 14 626.97 11.1
 -3 5 14 623.29 6.79
 -3 5 13 15.12 4.87
 -3 5 13 9.41 1.58
 -3 -5 13 11.63 4.81
 -3 -5 13 11.67 3.09
 -3 5 13 10.17 1.58
 -3 5 12 955.43 6.98
 -3 -5 12 994.95 16.98
 -3 5 12 1002.65 17.29
 -3 -5 12 997.7 13.04
 -3 5 12 956.3 7.03
 -3 -5 11 1321.24 18.74
 -3 -5 11 1336.85 14.55
 -3 5 11 1301.51 7.45
 3 5 -11 1286.57 14.71
 -3 5 11 1275.06 7.34
 -3 5 11 1329.3 19.12
 -3 5 10 1434.07 18.96
 3 5 -10 1402.17 14.83
 -3 -5 10 1469.39 19.03
 -3 -5 10 1447.31 14.63
 -3 5 10 1440.75 6.92
 -3 5 9 145.39 6.63
 3 5 -9 173.64 5.66
 -3 -5 9 166.95 7.02
 -3 5 9 153.84 2.22
 -3 -5 9 161.71 5.3
 -3 5 8 1064.6 14.86
 -3 -5 8 1052.11 11.85
 3 -5 -8 1016.51 14.46
 3 5 -8 1068.68 12.09
 -3 -5 8 1054.8 15.47
 -3 5 7 147.84 2.17
 3 5 -7 154.19 4.9
 -3 -5 7 155.16 6.38
 -3 -5 7 142.86 4.72
 -3 5 7 140.12 5.76
 3 -5 -7 149.43 1.95
 3 -5 -7 153.68 5.81
 -3 5 6 343.07 7.89
 3 -5 -6 328.34 3.24
 -3 -5 6 333.2 6.69
 3 5 -6 343.6 8.64
 3 -5 -6 350.02 7.59
 -3 -5 6 353.67 8.63
 3 5 -6 333.03 6.63
 -3 5 6 340.72 3.45
 -3 5 5 816.06 10.98
 3 -5 -5 796.04 5.69
 -3 -5 5 696.75 11.48
 3 5 -5 804.07 9.83
 3 -5 -5 822.63 10.56
 -3 -5 5 779.68 9.62
 -3 5 5 812.17 5.89
 3 5 -4 40.44 3.69
 3 -5 -4 39.05 1.91
 -3 -5 4 38.52 2.96
 -3 -5 4 43.2 3.88
 -3 5 4 41.05 3.13
 3 5 -4 41.02 2.93
 -3 5 4 37.46 1.86
 3 -5 -4 39.36 2.97
 3 -5 -3 43.36 2.7
 -3 5 3 44.85 2.79
 -3 -5 3 50.16 3.04
 3 -5 -3 47.88 2.37
 3 5 -3 46.93 3.76
 -3 -5 3 46.1 3.77
 3 5 -3 46.63 2.98
 -3 5 3 47.04 2.16
 -3 5 2 32.52 2.24
 3 -5 -2 30.23 2.35
 -3 5 2 30.53 2.19
 -3 -5 2 29.63 2.74
 3 5 -2 32.17 3.33
 3 -5 -2 29.34 2.23
 3 5 -2 33.44 2.9
 -3 5 1 13.05 1.57
 3 -5 -1 16.71 2.17
 -3 5 1 15.66 2.1
 -3 -5 1 13.26 2.48
 3 5 -1 18.34 2.99
 3 5 -1 13.81 2.75
 3 5 -1 13.5 2.36
 3 -5 -1 16.22 1.65
 3 -5 0 395.69 6.47
 3 5 0 392.61 7.16
 3 5 0 391.47 7.76
 3 -5 0 387.27 3.45
 -3 5 0 391.35 6.29
 -3 -5 0 378.4 6.99
 3 5 0 397.19 7.43
 -3 -5 -1 315.83 6.47
 3 5 1 325.74 6.65
 -3 -5 -1 321.28 6.73
 3 5 1 310.25 6.77
 -3 5 -1 320.16 6.05
 3 5 2 257.44 6.33
 3 -5 2 245.99 5.84
 -3 -5 -2 259.14 6.3
 -3 -5 -2 251.25 5.97
 -3 5 -2 264.98 5.81
 3 5 2 257.88 6.11
 -3 5 -3 55.47 3.33
 -3 -5 -3 51.68 3.36
 3 5 3 63.31 3.79
 3 5 3 51 3.34
 -3 -5 -3 58.29 3.57
 3 -5 3 52.93 3.5
 -3 -5 -4 32.66 3.05
 3 5 4 35.16 3.35
 3 5 4 36.18 3.08
 3 -5 4 30.19 3.16
 -3 -5 -4 30.01 3.05
 -3 5 -4 33.41 3.15
 3 -5 5 21.18 1.63
 3 5 5 24.9 3.35
 -3 5 -5 26.81 1.58
 -3 -5 -5 24.29 2.95
 -3 -5 -5 21.78 2.92
 3 -5 5 21.8 3.2
 -3 5 -6 57.11 2.42
 -3 -5 -6 58.6 3.79
 3 -5 6 54.76 2.56
 3 5 6 49.02 4.15
 3 -5 6 52.74 3.98
 3 -5 7 2.06 1.91
 -3 5 -7 1.69 1.65
 3 5 7 0.42 2.98
 3 -5 7 3.46 2.96
 -3 -5 -7 2.45 2.53
 -3 -5 -8 48.06 3.74
 3 5 8 44.8 4.25
 3 -5 8 48.18 3.04
 -3 5 -8 50.2 2.98
 3 -5 8 52.96 4.34
 3 -5 9 101.08 4.18
 -3 -5 -9 107.18 5.04
 3 5 9 99.37 5.85
 -3 5 -9 94.78 4.05
 3 5 10 33.26 4.25
 3 -5 10 39.6 3.39
 -3 5 -10 40.94 3.3
 3 -5 10 34.54 4.1
 -3 -5 -10 44.11 4
 3 -5 11 0.78 3.56
 3 -5 11 3.77 3.24
 -3 5 -11 2.82 2.59
 3 5 11 -0.52 4.45
 3 5 11 5 2.94
 3 -5 12 312.41 8.25
 3 5 12 324.69 8.9
 -3 5 -12 301.91 8.27
 3 -5 12 329.68 9.75
 3 5 13 83.77 5.34
 3 -5 13 81.74 5.27
 3 5 13 91.29 6.65
 3 -5 13 89.08 6.04
 3 -5 14 271.87 8.53
 3 5 14 281.08 10.46
 3 5 14 253.76 8.52
 3 -5 14 261.43 9.18
 3 5 15 26.29 4.31
 3 -5 15 39.27 4.85
 3 -5 15 33.7 4.9
 3 5 15 35.89 5.51
 3 -5 16 212.86 8.94
 3 5 16 197.09 8.12
 3 -5 16 205.06 8.25
 3 5 16 199.6 9.73
 3 -5 17 59.33 6.03
 3 -5 17 53.5 5.79
 3 5 17 53.61 5.38
 3 5 17 64.11 6.88
 3 -5 18 20.55 5.37
 3 5 18 11.8 4.59
 3 -5 18 19.84 5.16
 3 5 18 11.14 5.85
 3 -5 19 135.58 8.26
 3 -5 19 146.04 8.4
 3 5 19 126.99 7.5
 3 5 20 18.5 6.33
 3 -5 20 28.86 5.83
 3 -5 20 29.87 5.57
 3 5 20 19.83 4.94
 3 5 21 10.61 6.22
 3 -5 21 0.48 5.16
 3 -5 21 7.71 4.77
 3 5 21 -6.48 4.86
 3 5 22 27.75 7.41
 3 5 22 19.36 5.34
 3 -5 22 27.01 5.79
 3 5 23 -3.94 6.64
 3 -5 23 9.81 5.47
 3 -5 23 5.62 5.76
 3 5 23 4.95 4.75
 3 -5 24 25.78 6.42
 3 -5 24 17.72 6.32
 3 5 24 21.11 7.54
 3 5 24 21.12 5.5
 3 5 25 -4.34 6.85
 3 -5 25 12.01 6.11
 3 -5 25 -3.68 6.05
 3 5 25 -0.01 5.03
 3 5 26 1.05 7.33
 3 -5 26 4.39 6.38
 3 -5 26 13.53 6.28
 3 5 26 6.65 5.61
 3 -5 27 3.23 6.1
 3 5 27 9.54 7.92
 3 5 27 3.33 5.54
 3 5 28 3.54 8.05
 3 -5 28 11.71 6.67
 3 5 28 11.19 6.39
 -3 -6 29 -10.97 8.24
 -3 6 28 116.74 12.28
 -3 -6 28 124.16 11.61
 -3 6 27 5.06 7.48
 -3 -6 27 1.46 6.94
 -3 6 26 43.37 9.29
 -3 -6 26 28.06 7.76
 -3 -6 25 -9.98 6.85
 -3 6 25 -4.64 6.88
 -3 -6 25 -0.56 4.19
 -3 6 24 57.27 8.6
 -3 -6 24 47.22 7.92
 -3 -6 24 54.99 5.93
 -3 -6 23 0.14 5.62
 -3 6 23 1.63 6.2
 -3 -6 23 2.57 3.99
 -3 -6 22 4.93 3.78
 -3 6 22 2.9 5.7
 -3 -6 22 3.3 5.49
 -3 6 21 1.26 5.53
 -3 -6 21 4.85 5.03
 -3 -6 21 0.69 3.47
 -3 6 20 1.44 2.13
 -3 6 20 -7.46 5.83
 -3 -6 20 -4.8 5.05
 -3 -6 20 -1.72 3.34
 -3 6 19 45.72 6.85
 -3 -6 19 54.43 6.65
 -3 -6 19 52.29 4.92
 -3 6 19 39.83 3.02
 -3 -6 18 57.23 4.9
 -3 6 18 58.17 6.92
 -3 6 18 60.47 3.2
 -3 -6 18 48.31 6.2
 -3 6 17 28.75 2.4
 -3 6 17 33.01 5.83
 -3 6 17 30.07 2.66
 -3 -6 17 19.56 5.08
 -3 -6 17 27.53 3.9
 -3 6 16 44.55 5.98
 -3 6 16 42.93 2.73
 -3 -6 16 41.96 5.68
 -3 -6 16 43.39 4.28
 -3 6 16 42.82 2.58
 -3 6 15 31.63 2.29
 -3 6 15 35.06 5.51
 -3 -6 15 29.56 5.07
 -3 -6 15 21.47 3.5
 -3 6 15 25.81 2.07
 -3 6 14 79.48 6.73
 -3 -6 14 77.63 6.49
 -3 -6 14 65.73 4.8
 -3 6 14 73.89 2.83
 -3 6 14 72.86 2.83
 -3 6 13 303.51 10.69
 -3 -6 13 315.86 10.78
 -3 -6 13 260.31 7.58
 -3 6 13 264.6 4.29
 -3 6 13 269.11 4.43
 -3 6 12 85.25 6.82
 -3 -6 12 77.14 6.5
 -3 -6 12 74.94 5.06
 -3 6 12 78.52 2.79
 -3 6 12 81.84 2.69
 -3 6 11 1836.18 22.6
 -3 -6 11 1811.08 21.93
 -3 6 11 1825.7 9.69
 -3 -6 11 1810.11 17.73
 -3 6 11 1807.24 9.22
 -3 -6 10 370.97 10.49
 -3 6 10 361.67 4.4
 -3 6 10 381.69 10.61
 -3 -6 10 379.34 8.46
 -3 6 9 301.05 9
 3 6 -9 295.06 7.4
 -3 -6 9 292.44 9.05
 -3 6 9 286.04 3.7
 -3 -6 9 279.46 7.04
 3 -6 -9 285.15 3.48
 -3 6 8 2124.81 21.22
 3 -6 -8 2087.76 8.78
 -3 6 8 2111.86 9.55
 3 6 -8 2084.72 18.02
 -3 -6 8 2170.51 22.25
 -3 -6 8 2164.98 17.84
 -3 6 7 31.67 4.1
 -3 6 7 22.64 1.67
 -3 -6 7 23.18 3.14
 3 6 -7 32.44 3.41
 -3 -6 7 31.54 4.26
 3 -6 -7 27.49 1.63
 3 -6 -7 31.03 3.74
 3 -6 -6 1375.22 8.16
 -3 6 6 1404.8 8.57
 3 -6 -6 1430.01 14.89
 3 6 -6 1364.83 13.85
 -3 -6 6 1377.69 16.9
 -3 -6 6 1388.75 13.76
 -3 6 6 1416.98 15.52
 -3 6 5 9.15 2.78
 3 6 -5 3.68 2.36
 -3 6 5 3.97 1.43
 3 -6 -5 4.66 2.59
 -3 -6 5 8.44 3.32
 3 -6 -5 8.09 1.65
 -3 -6 5 4.83 2.49
 -3 6 4 2657.21 13.3
 -3 6 4 2578.51 18.13
 -3 -6 4 2607.58 18.45
 3 6 -4 2531.34 21.76
 3 -6 -4 2597.91 13.05
 -3 -6 4 2690.2 21.92
 3 -6 -4 2569.28 17.33
 3 6 -4 2582.71 18.34
 -3 -6 3 14.43 2.74
 -3 6 3 11.69 2.35
 3 -6 -3 13.3 2.06
 -3 6 3 12.1 1.92
 3 6 -3 14.22 2.69
 3 6 -3 10.74 3.09
 -3 -6 3 14.37 3.39
 3 -6 -3 11.86 2.17
 -3 6 2 1317.43 10.56
 3 6 -2 1279.16 14.6
 3 -6 -2 1294.55 10.7
 3 6 -2 1327.22 14.03
 -3 -6 2 1277.8 12.99
 3 6 -2 1269.88 12.92
 3 -6 -2 1278.07 9.93
 -3 6 2 1339.09 10.85
 -3 6 1 5.24 1.97
 3 -6 -1 6.79 1.54
 -3 6 1 9.7 1.64
 3 -6 -1 7.19 2.18
 -3 -6 1 8.9 2.51
 3 6 -1 6.66 2.62
 3 6 -1 4.27 2.5
 3 6 -1 7.32 2.5
 3 -6 0 1471.71 12.52
 3 -6 0 1488.03 7.24
 -3 -6 0 1478.63 13.92
 3 6 0 1448.02 15.2
 3 6 0 1439.32 14.15
 3 6 0 1486.25 14.82
 -3 6 0 1481.26 12.76
 3 -6 1 156.29 4.82
 3 6 1 154.91 5.17
 -3 -6 -1 155.84 5.29
 -3 -6 -1 153.86 5
 -3 6 -1 154.87 4.72
 3 -6 2 1.23 2.31
 -3 -6 -2 1.68 2.16
 -3 -6 -2 2.31 2.26
 3 6 2 1.74 2.34
 3 6 2 2.8 2.57
 -3 6 -2 3.16 2.13
 3 -6 3 52.41 3.6
 -3 -6 -3 58.8 3.58
 3 6 3 54.77 3.56
 3 6 3 51.36 3.76
 -3 6 -3 44.44 3.3
 -3 -6 -3 50.7 3.64
 3 -6 4 5.07 2.67
 3 6 4 -0.12 2.63
 -3 -6 -4 5.8 2.56
 -3 6 -4 3.27 2.39
 3 6 5 191.95 6.57
 3 -6 5 200.88 3.08
 -3 -6 -5 201.68 6.04
 -3 6 -5 201.56 3.22
 3 -6 6 332.37 8.17
 3 6 6 329.48 8.64
 3 -6 6 331.02 4.8
 -3 -6 -6 334.39 7.73
 -3 6 -6 344.01 4.98
 -3 -6 -7 20.65 3.27
 3 -6 7 14.03 2.12
 -3 6 -7 18.01 2.07
 3 6 7 15.75 3.58
 3 -6 7 14.78 3.34
 3 -6 8 205.74 7
 3 -6 8 217.95 5.1
 -3 -6 -8 208.8 6.54
 -3 6 -8 216.67 5.16
 3 6 8 207.06 7.58
 -3 6 -9 104.72 4.2
 3 6 9 101.34 5.98
 3 -6 9 97.02 4.03
 -3 -6 -9 93 4.84
 3 6 10 1.86 3.62
 3 -6 10 1.5 2.83
 -3 6 -10 8.22 2.42
 -3 -6 -10 9.91 3.15
 3 -6 10 4.19 3.37
 3 -6 11 152.42 7.14
 3 -6 11 136.2 5.7
 -3 -6 -11 155.17 6.48
 3 6 11 150.18 7.92
 3 6 12 307.83 10.49
 3 -6 12 325.51 9.82
 3 -6 12 341.68 8.45
 -3 6 -12 315.01 8.36
 3 -6 13 1.82 3.39
 3 6 13 -1.7 4.19
 3 6 13 -2.08 3.2
 3 -6 13 3.59 3.59
 3 -6 14 324.25 10.36
 3 -6 14 326.64 9.29
 3 6 14 301.85 10.98
 3 6 14 302.05 9.24
 3 -6 15 3.09 3.8
 3 6 15 7.38 4.89
 3 6 15 -5.4 3.76
 3 -6 15 -5.07 4.33
 3 -6 16 703.45 15.47
 3 -6 16 689.96 13.92
 3 6 16 674.01 16.65
 3 -6 17 19.61 4.79
 3 6 17 19.12 5.68
 3 -6 17 21.54 4.98
 3 6 17 15.72 4.28
 3 -6 18 468.5 12.75
 3 6 18 458.77 12.44
 3 6 18 468.33 15.09
 3 -6 18 482.88 13.67
 3 6 19 33.44 6.84
 3 -6 19 30.21 5.67
 3 -6 19 16.07 5.43
 3 6 19 20.1 4.78
 3 6 20 294.67 13.2
 3 -6 20 288.66 11.13
 3 -6 20 284.8 11.55
 3 6 20 267.63 10.37
 3 6 21 9.15 6.21
 3 -6 21 4.53 5.22
 3 -6 21 -1.56 5.37
 3 6 21 11.92 4.94
 3 -6 22 73.43 7.68
 3 -6 22 61.52 7.33
 3 6 22 63.83 6.63
 3 -6 23 17.97 6.14
 3 -6 23 17.03 6.01
 3 6 23 15.8 5.35
 3 6 23 13.71 7.09
 3 6 24 9.35 5.21
 3 6 24 20.82 7.35
 3 -6 24 16.31 6
 3 -6 24 14.94 6.06
 3 6 25 41.61 8.91
 3 -6 25 16.2 6.6
 3 -6 25 22.43 6.76
 3 6 25 27.1 6.46
 3 6 26 1.33 7.02
 3 -6 26 -0.81 5.94
 3 6 26 5.34 5.39
 3 -6 27 10.15 6.55
 3 6 27 7.98 8.03
 3 6 27 -0.6 5.53
 3 -6 28 5.67 6.53
 3 6 28 2.62 6.27
 -3 -7 29 27.26 9.32
 -3 7 28 6.1 8.46
 -3 -7 28 9.9 7.66
 -3 7 27 66.55 10.11
 -3 -7 27 80.15 10.1
 -3 -7 26 6 7.05
 -3 7 26 0.3 7.2
 -3 -7 25 22.98 7.25
 -3 -7 25 20.43 4.84
 -3 7 25 30.18 8.25
 -3 7 24 -12.58 7.27
 -3 -7 24 -4.22 6.42
 -3 -7 24 -3.26 4.06
 -3 7 23 114.22 10.41
 -3 -7 23 103.25 9.45
 -3 -7 23 107.86 7.14
 -3 7 22 -1.36 5.84
 -3 -7 22 6.79 5.86
 -3 -7 22 3.65 3.76
 -3 -7 21 42.62 5.14
 -3 -7 21 33.92 6.45
 -3 7 20 10.33 5.84
 -3 -7 20 9.62 3.87
 -3 -7 20 19.11 5.68
 -3 7 19 104.62 8.67
 -3 -7 19 109.44 8.25
 -3 -7 19 111.45 6.55
 -3 7 19 96.82 4.07
 -3 -7 18 7.94 3.92
 -3 7 18 10.61 5.39
 -3 7 18 9.99 2.2
 -3 -7 17 115.69 7.81
 -3 7 17 109.99 8.05
 -3 -7 17 107.72 6.16
 -3 7 17 117.32 3.93
 -3 -7 16 124.41 7.87
 -3 -7 16 115.74 6.16
 -3 7 16 111.02 7.77
 -3 7 16 107.5 3.63
 -3 7 16 101.85 3.7
 -3 7 15 210.37 4.79
 -3 7 15 221.59 9.97
 -3 -7 15 234.07 9.68
 -3 -7 15 226.93 7.84
 -3 7 15 207.84 4.55
 -3 -7 14 381.35 11.63
 -3 7 14 361.67 5.5
 -3 -7 14 384.21 9.5
 -3 7 14 385.63 12.15
 -3 7 13 44.35 5.91
 -3 7 13 38.72 2.17
 -3 -7 13 50.04 5.97
 -3 -7 13 43.75 4.39
 -3 7 13 42.36 2.43
 -3 7 12 787.99 15.93
 -3 7 12 745.79 7.28
 -3 -7 12 784.92 15.48
 -3 -7 12 738.76 12.31
 -3 7 12 730.23 6.9
 -3 7 11 170.75 8.12
 -3 -7 11 168.49 8.01
 -3 -7 11 167.04 6.48
 -3 7 11 165.48 3.67
 -3 7 10 2256.92 24.27
 3 -7 -10 2234.87 10.74
 -3 -7 10 2220.83 24.35
 -3 7 10 2227.32 11.61
 -3 7 9 21.08 4.53
 3 -7 -9 16.41 1.81
 -3 7 9 13.23 1.85
 -3 -7 9 16.8 3.42
 -3 -7 9 12.43 4.36
 -3 7 8 931.7 14.41
 -3 7 8 914.68 7.51
 -3 -7 8 943.31 15.19
 3 -7 -8 896.65 6.93
 -3 -7 8 878.81 12.34
 -3 7 7 605.62 6.44
 3 -7 -7 601.45 6.04
 3 -7 -7 608.52 10.85
 -3 -7 7 641.39 12.23
 -3 7 7 621.48 11.32
 -3 -7 7 617.17 10.11
 -3 7 6 95.21 3
 -3 7 6 91.48 4.8
 3 -7 -6 97.41 2.93
 -3 -7 6 109.46 4.76
 3 -7 -6 100.53 4.71
 -3 -7 6 96.53 5.7
 -3 7 5 418.51 8.41
 -3 7 5 428.13 5.88
 -3 -7 5 415.01 8.23
 -3 -7 5 422.97 9.58
 3 7 -5 410.69 8.22
 3 -7 -5 412.15 7.89
 3 -7 -5 394.87 5.57
 -3 -7 4 20.41 3
 -3 7 4 16.48 2.74
 -3 7 4 19.41 2.12
 -3 -7 4 19.68 3.54
 3 7 -4 17.35 2.95
 3 -7 -4 22.79 2.23
 3 -7 -4 19.37 2.66
 -3 -7 3 1400.48 14.21
 3 -7 -3 1395.61 11.85
 3 7 -3 1366.66 14.28
 -3 7 3 1421.31 11.55
 3 -7 -3 1381.89 11.32
 -3 7 3 1398.86 12.77
 -3 7 2 100.86 3.72
 3 7 -2 93.32 4.45
 -3 -7 2 104.84 4.59
 3 -7 -2 109.74 3.91
 3 7 -2 90.74 4.92
 3 -7 -2 101.08 3.37
 3 7 -2 92.41 4.7
 -3 7 2 100.63 3.68
 -3 7 1 4.72 1.56
 -3 7 1 4.89 2.12
 3 7 -1 3.91 2.64
 3 -7 -1 4.46 2.21
 3 7 -1 3.18 2.73
 3 7 -1 2.14 2.22
 -3 -7 1 3.37 2.46
 3 -7 -1 4.27 1.54
 3 7 0 156.08 5.47
 3 -7 0 173.66 5.04
 -3 7 0 174.97 3.37
 -3 -7 0 177.76 5.55
 3 7 0 159.65 5.93
 3 7 0 172.89 5.87
 3 -7 0 168.87 3.02
 -3 7 0 173.86 5.01
 3 -7 1 316.5 6.84
 3 7 1 345.49 7.97
 -3 -7 -1 328.65 7.25
 -3 7 -1 334.42 6.99
 -3 -7 -2 4.33 2.53
 3 -7 2 8.6 2.68
 3 7 2 10.81 3.01
 -3 7 -2 8.56 2.5
 3 7 3 180.92 6.24
 -3 7 -3 183.1 5.94
 -3 -7 -3 194.76 5.9
 3 -7 4 3.9 2.81
 -3 7 -4 1.41 1.01
 -3 -7 -4 5.91 2.67
 3 7 4 5.64 3.1
 -3 -7 -5 400.99 8.3
 3 7 5 418.12 9.5
 3 -7 5 424.82 9.1
 -3 7 -6 79.46 2.73
 3 -7 6 84.58 2.66
 -3 -7 -6 88.65 4.52
 3 -7 6 92.18 4.97
 3 7 6 85.56 5.21
 3 -7 7 44.56 2.54
 -3 -7 -7 45.91 3.86
 3 7 7 46.83 4.41
 3 -7 7 44.57 4.18
 -3 7 -7 38.52 2.45
 3 -7 8 15.11 3.46
 3 -7 8 9.54 2.11
 3 7 8 17.97 3.81
 -3 -7 -8 12.93 3.16
 -3 7 -8 11.21 2.09
 3 -7 9 113.79 5.88
 3 -7 9 102.2 4.19
 -3 -7 -9 107.14 5.22
 3 7 9 118.41 6.56
 -3 7 -9 107.33 4.28
 -3 -7 -10 241.07 7.51
 3 7 10 248.88 9.24
 -3 7 -10 247.03 6.45
 3 -7 11 3.31 3.77
 3 -7 11 -6.31 3.1
 -3 -7 -11 -5.46 3.66
 -3 7 -11 0.04 2.6
 3 7 11 -2.53 4.43
 3 -7 12 285.01 9.33
 -3 7 -12 266.08 7.7
 -3 -7 -12 276.09 8.2
 3 7 12 255.49 9.83
 3 -7 12 279.2 7.57
 3 -7 13 95.33 5.29
 3 -7 13 91.94 6.19
 3 7 13 95.68 7.12
 3 7 14 219.83 9.8
 3 7 14 213.09 8
 3 -7 14 221.49 8.88
 3 -7 14 221.4 7.62
 3 -7 15 140.55 6.63
 3 -7 15 145.1 7.76
 3 7 15 129.07 6.83
 3 7 15 143.52 8.58
 3 -7 16 -2.07 4.47
 3 7 16 3.44 5.11
 3 -7 16 13.11 4.08
 3 7 16 -3.75 3.97
 3 -7 17 375.51 12.3
 3 7 17 347.69 13.08
 3 -7 17 381.36 11.07
 3 7 17 389.28 11.3
 3 7 18 10.3 6.15
 3 -7 18 17.55 4.98
 3 -7 18 19.47 5.59
 3 7 18 7.82 4.48
 3 -7 19 135.02 8
 3 -7 19 139.84 8.76
 3 7 19 135.5 9.74
 3 7 19 129.38 7.84
 3 7 20 57.09 7.92
 3 -7 20 50.82 6.34
 3 7 20 45.45 5.86
 3 -7 20 52.86 6.77
 3 7 21 72.22 8.7
 3 -7 21 78.55 7.65
 3 -7 21 67.17 7.06
 3 7 21 69.92 6.93
 3 7 22 89.07 9.51
 3 -7 22 100.16 8.08
 3 7 22 117.16 8.13
 3 -7 22 95.54 8.41
 3 -7 23 3.78 5.63
 3 -7 23 10.8 5.82
 3 7 23 12.78 5.32
 3 7 23 4.17 6.63
 3 -7 24 27.04 6.64
 3 7 24 14.84 5.37
 3 -7 24 24.38 6.44
 3 7 24 10.82 7.29
 3 7 25 6.23 7.64
 3 7 25 19.71 6.27
 3 7 26 14.39 8.14
 3 -7 26 5.9 6.65
 3 7 26 0.39 5.46
 3 7 27 -0.98 7.83
 3 7 27 2.95 5.91
 3 -7 27 1.92 6.58
 -3 -8 28 36.39 8.5
 -3 8 27 11.97 7.95
 -3 -8 27 23.66 7.99
 -3 8 26 61.77 9.98
 -3 -8 26 56.54 9.17
 -3 -8 26 60.4 6.84
 -3 8 25 6.47 7.35
 -3 -8 25 12.84 6.75
 -3 -8 25 19.94 5.1
 -3 8 24 16.69 7.14
 -3 -8 24 7.89 6.36
 -3 -8 24 15.34 4.89
 -3 8 23 3.71 6.61
 -3 -8 23 17.03 6.64
 -3 -8 23 5.09 4.17
 -3 8 22 -1.86 6.11
 -3 -8 22 2.16 3.96
 -3 8 21 19.24 6.5
 -3 -8 21 28.65 6.41
 -3 -8 21 26.14 4.88
 -3 8 20 45.98 7.18
 -3 -8 20 34.97 6.19
 -3 -8 20 36.86 4.96
 -3 8 19 51.72 7.42
 -3 -8 19 59.39 7.01
 -3 -8 19 49.26 5.38
 -3 8 19 43.12 3.2
 -3 8 18 112.06 8.77
 -3 -8 18 121.52 8.36
 -3 8 18 90.68 3.78
 -3 -8 18 98.33 6.39
 -3 8 17 115.77 4.03
 -3 -8 17 140.19 8.64
 -3 -8 17 146.77 7.35
 -3 8 17 121.93 8.58
 -3 -8 16 201.71 9.46
 -3 8 16 177.55 4.49
 -3 -8 16 190.08 7.69
 -3 8 16 180.17 9.65
 -3 8 16 167.05 4.73
 -3 -8 15 149.77 8.17
 -3 8 15 149.59 4.3
 -3 -8 15 153.9 7
 -3 8 15 159.27 4.12
 -3 8 14 151.62 4.15
 -3 8 14 159.04 8.57
 -3 8 14 157.29 3.87
 -3 -8 14 157.04 8.22
 -3 -8 14 169.67 6.96
 -3 -8 13 152.85 7.77
 -3 8 13 147.01 3.69
 -3 8 13 134.38 3.78
 -3 -8 13 131.13 6.18
 -3 8 13 130.27 7.67
 -3 8 12 162.61 4.05
 -3 -8 12 178.21 8.72
 -3 -8 12 171.92 6.86
 -3 8 12 177.43 8.53
 3 -8 -11 551.81 6.28
 -3 -8 11 536.28 12.84
 -3 8 11 502.7 6.5
 -3 -8 11 499.89 10.54
 -3 8 11 488.89 12.5
 -3 8 10 91.46 6.27
 -3 -8 10 83.57 6.13
 -3 8 10 95.15 3.21
 3 -8 -10 90.2 3.03
 -3 -8 10 93.64 5.38
 -3 8 9 191.62 7.58
 -3 8 9 193.17 4.13
 -3 -8 9 193.57 6.54
 -3 -8 9 199.42 7.79
 3 -8 -9 191.25 3.84
 -3 8 8 93.52 5.48
 -3 8 8 95.05 3.16
 -3 -8 8 101.47 6.08
 3 -8 -8 102.03 3.03
 -3 -8 8 100.1 5.06
 -3 8 7 153.13 6.2
 -3 -8 7 148.06 5.7
 3 -8 -7 154.95 3.71
 -3 8 7 159.89 3.95
 -3 -8 7 151.28 6.73
 -3 8 6 1061.84 9.79
 3 -8 -6 1042.86 9.37
 -3 -8 6 1052.35 15.58
 3 -8 -6 1024.52 13.3
 -3 -8 6 1059.06 13.5
 -3 8 6 1054.88 14.16
 -3 8 5 135.75 4.09
 3 -8 -5 142.65 3.97
 -3 -8 5 144.88 6.4
 -3 8 5 146.77 5.56
 3 -8 -5 144.51 5.19
 -3 -8 5 151.81 5.71
 -3 8 4 95.08 3.55
 3 -8 -4 96.09 3.55
 3 -8 -4 94.1 3.99
 -3 8 4 97.45 4.39
 -3 -8 4 96.61 4.68
 -3 8 3 106.21 3.93
 -3 8 3 100.59 4.07
 3 -8 -3 98.1 3.84
 3 -8 -3 99.69 3.84
 3 8 -3 99.52 5.08
 -3 -8 3 92.71 4.63
 -3 8 2 258.45 5.76
 -3 -8 2 227.96 6.53
 3 -8 -2 237.08 5.75
 -3 8 2 251.48 5.57
 3 -8 -2 247.95 4.98
 3 8 -2 246.36 7.16
 3 -8 -1 255.97 6.14
 -3 -8 1 262.49 6.91
 3 8 -1 263.46 7.37
 3 -8 -1 273.78 4.74
 -3 8 1 270.03 6.23
 -3 8 1 264.55 5.08
 3 -8 0 169.99 5.29
 -3 -8 0 167.6 5.67
 -3 8 0 170.97 5.27
 -3 8 0 169.93 3.78
 3 -8 0 167.78 3.39
 3 8 0 153.94 5.91
 3 -8 1 33.97 3.47
 -3 8 -1 34.98 3.4
 -3 8 -1 33.09 1.94
 -3 -8 -1 38.45 3.73
 3 8 1 33.77 3.85
 3 -8 2 27.32 3.35
 3 8 2 24.16 3.46
 -3 8 -2 26.39 1.61
 -3 -8 -2 25.1 3.29
 -3 8 -2 24.16 3.22
 -3 8 -3 714.07 5.73
 3 -8 3 718.12 11.27
 3 -8 4 1779 17.76
 3 8 4 1765.02 18.89
 -3 -8 -4 1796.85 17.3
 -3 -8 -5 589.99 10.4
 -3 8 -5 581.08 5.26
 3 8 5 591.18 11.76
 3 -8 5 572.51 10.81
 -3 8 -6 219.44 4.4
 3 8 6 243.17 8.11
 -3 -8 -6 234.14 6.9
 3 -8 6 232.76 7.43
 3 -8 6 239.15 4.1
 -3 8 -7 181.35 4.46
 3 -8 7 194.12 7.22
 3 -8 7 184.61 4.19
 -3 -8 -7 197.38 6.54
 3 8 7 189.5 7.51
 -3 8 -8 505.93 7.7
 3 -8 8 513.28 11.25
 3 -8 8 511.26 7.46
 -3 -8 -8 523.8 10.24
 3 8 8 533.98 12.17
 3 -8 9 497.26 11.49
 -3 -8 -9 497.25 10.29
 3 8 9 499.52 12.18
 -3 8 -9 500.88 8.27
 3 -8 10 13.37 4.16
 3 -8 10 -2.59 3.05
 -3 -8 -10 27.77 4.4
 -3 8 -10 10.41 2.57
 3 8 10 32.28 5.48
 3 -8 11 175.69 7.62
 3 -8 11 166.15 5.76
 3 8 11 178.07 8.26
 -3 8 -11 158.01 5.78
 -3 -8 -11 161.13 6.61
 3 -8 12 25.85 4.57
 3 -8 12 32.3 3.84
 -3 -8 -12 20.72 3.76
 3 8 12 22.39 4.82
 -3 8 -12 22.82 3.46
 3 -8 13 161.25 6.34
 3 -8 13 149.92 7.67
 -3 -8 -13 168.68 6.93
 3 8 13 162.51 8.65
 3 -8 14 320.5 10.67
 3 -8 14 318.34 8.86
 3 8 14 296.47 11.33
 3 -8 15 93.39 6.81
 3 8 15 97.06 7.74
 3 8 15 109.22 6.47
 3 8 16 289.26 9.75
 3 -8 16 300.93 11.03
 3 -8 16 317.41 9.71
 3 8 16 278.89 11.96
 3 -8 17 130.84 7.25
 3 -8 17 121.61 8.03
 3 8 17 127.46 7.32
 3 8 17 133.97 9.37
 3 8 18 314.46 10.66
 3 -8 18 287.25 10.06
 3 8 18 302.01 12.9
 3 -8 18 296.7 11.51
 3 -8 19 71.41 6.45
 3 8 19 78.01 6.59
 3 -8 19 64.21 7.27
 3 8 19 70.21 8.11
 3 -8 20 6.1 4.99
 3 8 20 4.7 6.12
 3 8 20 3.51 4.56
 3 -8 20 -0.29 5.05
 3 8 21 117.34 10.22
 3 8 21 95.49 7.45
 3 -8 21 116.49 8.24
 3 -8 21 120.09 8.87
 3 8 22 -3.42 6.72
 3 -8 22 -3.64 5.79
 3 -8 22 6.4 5.22
 3 8 22 6.59 4.95
 3 8 23 53.31 8.82
 3 -8 23 58.2 7.53
 3 -8 23 55.92 7.2
 3 8 23 67.4 7.03
 3 8 24 34.75 8.73
 3 -8 24 28.32 7.11
 3 8 24 29.4 6.26
 3 8 25 51.37 9.43
 3 -8 25 70.13 8.62
 3 8 25 48.46 7.23
 3 8 26 25.35 8.95
 3 -8 26 13.78 6.84
 3 8 26 20.11 6.29
 3 -8 27 49.31 8.65
 3 8 27 49.45 7.67
 -3 -9 28 18.4 7.49
 -3 9 27 18.27 8.44
 -3 -9 27 14.89 7.56
 -3 9 26 21.72 8.38
 -3 -9 26 12.73 7.51
 -3 -9 26 25.35 5.69
 -3 9 25 66.7 9.88
 -3 -9 25 65.74 8.91
 -3 -9 25 58.39 6.68
 -3 -9 24 78.8 9.05
 -3 -9 24 81.71 7.1
 -3 9 24 72.15 9.4
 -3 9 23 15.7 7
 -3 -9 23 14.58 6.5
 -3 -9 23 23.89 5.26
 -3 -9 22 194.7 11.3
 -3 -9 22 193.42 9.32
 -3 9 22 214.92 12.72
 -3 9 21 111.42 9.75
 -3 -9 21 126.13 9.51
 -3 -9 21 119.77 7.72
 -3 9 20 182.04 11.04
 -3 -9 20 182.31 10.46
 -3 -9 20 195.37 9.01
 -3 9 19 81.96 8.37
 -3 -9 19 96.01 8.28
 -3 -9 19 96.78 6.84
 -3 9 18 45.14 6.9
 -3 -9 18 39.61 6.38
 -3 9 18 43.86 3.12
 -3 -9 18 54.13 5.55
 -3 9 17 91.57 3.68
 -3 -9 17 95.98 6.33
 -3 9 17 101.28 8.49
 -3 9 16 43.45 6.14
 -3 -9 16 32.05 4.59
 -3 9 16 41.23 2.71
 -3 9 15 14.14 4.99
 -3 -9 15 18.24 4
 -3 -9 15 23.58 5.14
 -3 9 15 13.66 2.01
 -3 9 15 10.09 2.18
 -3 9 14 9.81 4.69
 -3 -9 14 7.74 3.67
 -3 -9 14 8.83 4.37
 -3 9 14 8.69 1.83
 -3 9 14 10.14 2.21
 -3 -9 13 22.38 4.96
 -3 -9 13 21.49 3.87
 -3 9 13 20.47 2.34
 -3 9 13 12.26 4.23
 -3 9 12 45.43 5.53
 -3 -9 12 49.35 4.53
 -3 -9 12 42.91 5.02
 3 -9 -12 51.22 2.65
 -3 9 12 48.1 2.81
 -3 9 11 4.56 4.07
 3 -9 -11 2.53 1.88
 -3 -9 11 4.96 4.58
 -3 -9 11 1.71 3.15
 -3 9 11 5.33 1.95
 -3 -9 10 116.07 5.76
 -3 9 10 110.65 3.62
 -3 -9 10 98.21 6.57
 -3 9 10 106.7 6.55
 -3 9 9 305.65 9.49
 -3 9 9 296.94 5.55
 -3 -9 9 311.88 9.78
 3 -9 -9 287.35 5.19
 -3 -9 9 298.8 8.29
 -3 9 8 55.41 4.71
 -3 9 8 48.23 2.67
 3 -9 -8 52.95 2.66
 -3 -9 8 49.87 4.82
 -3 -9 8 43.46 3.93
 3 -9 -7 16.53 2.13
 -3 9 7 15.51 2.03
 -3 9 7 15.85 3.32
 -3 -9 7 18.01 3.86
 -3 -9 7 18.44 3.17
 -3 -9 6 123.55 6.17
 -3 9 6 123.15 5.62
 -3 9 6 123.64 4.07
 3 -9 -6 113.65 5.06
 -3 -9 6 112.52 5.21
 3 -9 -6 119.74 3.91
 3 -9 -5 479.13 9
 -3 9 5 510.11 7.81
 -3 -9 5 502.92 11.18
 3 -9 -5 480.86 7.37
 -3 -9 5 500.02 9.86
 -3 9 5 520.76 10
 -3 9 4 499.92 7.84
 3 -9 -4 480.22 8.34
 -3 -9 4 500.12 9.77
 3 -9 -4 512.4 7.77
 3 9 -4 497.95 10.19
 -3 9 4 503.4 9.19
 -3 -9 3 74.39 4.54
 -3 9 3 72.17 3.83
 3 -9 -3 67.67 3.62
 3 9 -3 75.86 4.68
 -3 9 3 67.83 3.59
 3 -9 -3 67.72 3.48
 3 9 -2 916.67 13.39
 -3 -9 2 934.35 12.9
 -3 9 2 937.93 11.42
 3 -9 -2 910.71 9.63
 -3 9 2 932.59 10.68
 3 -9 -2 903.98 10.93
 -3 9 1 637.57 9.83
 -3 -9 1 662.27 10.91
 3 -9 -1 634.39 9.76
 3 9 -1 650.7 11.43
 3 -9 -1 637.8 7.58
 -3 9 1 639.74 8.3
 -3 9 0 543.68 9.42
 -3 9 0 564.98 7.2
 3 -9 0 560.85 9.37
 -3 -9 0 548.08 9.97
 3 -9 0 562.57 6.5
 3 9 0 574.38 10.84
 3 -9 1 204.98 6.24
 -3 9 -1 204.26 4.15
 3 9 1 191.74 6.76
 3 -9 2 1446.49 15.83
 -3 9 -2 1448.43 9.59
 -3 -9 -2 1467.5 16.14
 -3 9 -2 1460.78 9.5
 3 -9 3 868.33 12.81
 -3 9 -3 848.41 6.96
 3 9 3 859.18 13.79
 -3 -9 -3 872.19 12.59
 -3 9 -4 324.14 4.8
 3 -9 4 339.45 8.65
 -3 9 -4 342.08 4.42
 3 9 4 333.14 9.07
 -3 -9 -4 322.5 8.08
 -3 -9 -5 261.26 7.37
 -3 9 -5 244.93 4.53
 -3 9 -5 266.9 4.06
 3 9 5 260.7 8.44
 3 -9 5 267.16 7.94
 -3 9 -6 13.33 2.01
 3 -9 6 22.04 3.89
 -3 9 -6 15.32 1.64
 3 9 6 18.26 3.91
 -3 -9 -6 18.33 3.33
 -3 9 -7 186.89 4.7
 3 -9 7 189.54 7.3
 -3 -9 -7 191.23 6.65
 3 9 7 179.34 7.55
 3 -9 7 183.24 4.38
 -3 -9 -8 4.64 3.26
 3 -9 8 3.29 3.73
 -3 9 -8 5.28 2.05
 3 9 8 9.23 4.08
 -3 9 -9 5.36 2.28
 3 -9 9 -0.02 2.49
 3 -9 9 16.92 4.56
 3 9 9 22.04 5.31
 -3 -9 -9 25.5 4.44
 -3 9 -10 32.86 3.17
 -3 -9 -10 39.03 4.02
 3 9 10 35.33 4.91
 3 -9 10 30.53 3.23
 3 -9 10 37.03 4.71
 3 -9 11 48.44 5.16
 3 9 11 56.63 5.59
 -3 -9 -11 49.84 4.4
 3 -9 11 55.36 4
 -3 9 -11 47.71 3.77
 -3 -9 -12 89.34 5.44
 3 9 12 95 6.92
 3 -9 12 78.01 6.15
 3 -9 12 84.91 4.86
 -3 9 -12 72.4 4.69
 3 -9 13 39.57 4.01
 3 9 13 34.43 5.49
 -3 -9 -13 36.35 4.31
 3 -9 13 38.03 5.08
 3 -9 14 -0.55 3.97
 3 -9 14 -1.38 3.23
 -3 -9 -14 -2.64 3.37
 3 9 14 7.83 4.75
 3 -9 15 78.78 6.59
 3 9 15 79.11 7.34
 3 -9 15 67.88 5.35
 3 -9 16 29.42 5.48
 3 -9 16 37.68 4.92
 3 9 16 24.23 4.66
 3 9 16 26.15 6.31
 3 9 17 29.6 6.52
 3 -9 17 40.32 5.98
 3 -9 17 46.37 5.33
 3 9 17 48.89 5.49
 3 -9 18 138.59 8.75
 3 -9 18 151.29 8.02
 3 9 18 131.79 7.75
 3 9 18 139.73 9.62
 3 -9 19 44.28 5.86
 3 9 19 41.13 7.32
 3 9 19 53.66 5.96
 3 -9 19 51.38 6.65
 3 -9 20 133.2 9.01
 3 9 20 125.57 10.28
 3 -9 20 153.13 8.61
 3 9 20 146.86 8.37
 3 9 21 21.66 7.37
 3 -9 21 9.56 5.48
 3 -9 21 2.82 4.8
 3 9 21 17.5 5.15
 3 9 22 52.58 8.61
 3 -9 22 42.27 7.07
 3 9 22 36.9 6.14
 3 -9 22 43.6 6.45
 3 9 23 27.51 7.93
 3 -9 23 27.41 6.73
 3 9 23 38.98 6.51
 3 -9 24 49.11 7.92
 3 9 24 42.2 8.92
 3 9 24 47.02 6.78
 3 9 25 19.11 8.52
 3 -9 25 10.72 6.82
 3 9 25 11.4 5.86
 3 -9 26 10.6 6.89
 3 9 26 13.61 8.79
 3 9 26 12.26 6.12
 -3 -10 28 8.93 7.45
 -3 10 27 4.05 7.77
 -3 -10 27 -2.19 7.19
 -3 10 26 14.48 8.17
 -3 -10 26 8.94 7.16
 -3 -10 26 -2.59 4.95
 -3 10 25 8.15 7.3
 -3 -10 25 -6.18 6.75
 -3 -10 25 15.32 5.53
 -3 -10 24 0.75 5
 -3 10 24 0.2 7.07
 -3 -10 24 7.48 6.51
 -3 -10 23 -0.21 4.58
 -3 10 23 12.33 7.29
 -3 -10 23 -6.08 6.18
 -3 10 22 62.54 9.04
 -3 -10 22 59.15 8.09
 -3 -10 22 46.19 6.34
 -3 10 21 5.84 6.56
 -3 -10 21 11.65 5.21
 -3 -10 21 15.33 6.38
 -3 10 20 125.37 9.96
 -3 -10 20 145.08 9.73
 -3 -10 20 123.91 7.89
 -3 10 19 18.55 6.5
 -3 -10 19 14.69 5.92
 -3 -10 19 20.91 5.18
 -3 10 18 218.83 11.69
 -3 10 18 213.83 5.58
 -3 -10 18 212.11 10.63
 -3 -10 18 232.89 9.37
 -3 -10 17 39.25 6.17
 -3 -10 17 39.03 5.25
 -3 10 17 40.78 2.96
 -3 10 17 44.37 7
 -3 10 16 198.42 10.46
 -3 -10 16 222.01 10.05
 -3 -10 16 214.51 8.66
 -3 10 16 212.57 5.23
 -3 10 15 1.46 1.75
 -3 10 15 5.84 4.71
 -3 -10 15 -0.62 4.15
 -3 -10 15 3.29 3.71
 -3 10 14 67.22 6.75
 -3 10 14 60.72 3.41
 -3 -10 14 62.6 6.23
 -3 -10 14 66.07 5.34
 -3 10 13 23.4 4.74
 -3 -10 13 19.48 4.55
 3 -10 -13 24.29 2.41
 -3 10 13 20.01 2.55
 -3 -10 13 23.62 4.2
 -3 10 12 26.94 4.87
 -3 -10 12 30.26 4.7
 -3 10 12 25.37 2.52
 3 -10 -12 28.67 2.53
 -3 -10 12 26.35 4.16
 -3 10 11 3.08 3.72
 3 -10 -11 1.53 1.85
 -3 -10 11 1.64 3.15
 -3 -10 11 1.18 3.6
 -3 10 11 1.97 1.85
 -3 10 10 98.54 6.35
 -3 10 10 119.51 4.09
 -3 -10 10 118.57 7.1
 -3 -10 10 103.82 5.78
 3 -10 -10 113.54 3.77
 -3 10 9 59.98 3.12
 -3 -10 9 75.12 6.1
 3 -10 -9 65.66 3.43
 -3 -10 9 57.83 4.71
 -3 10 9 71.97 5.57
 -3 10 8 72.29 3.44
 3 -10 -8 63.08 3.27
 -3 -10 8 56.52 5.23
 -3 -10 8 69.64 4.87
 -3 10 8 72.63 5.31
 -3 10 7 -0.15 3.06
 3 -10 -7 2.33 2.01
 -3 10 7 2.76 1.97
 -3 -10 7 3.55 3.5
 -3 -10 7 3.42 2.89
 -3 -10 6 7.19 3.12
 -3 10 6 5.45 2.28
 3 -10 -6 6.99 2.32
 -3 10 6 4.54 2.9
 -3 -10 6 6.2 3.47
 3 -10 -5 11.08 2.34
 -3 10 5 10.49 2.27
 -3 -10 5 12.13 3.13
 3 -10 -5 16.29 2.94
 -3 10 5 12.15 2.87
 -3 -10 4 238.12 7.32
 -3 10 4 226.06 5.92
 3 -10 -4 227.09 6.05
 3 10 -4 222.51 7.39
 3 -10 -4 229.7 5.88
 -3 10 4 231.36 6.66
 3 -10 -3 24.82 2.7
 -3 10 3 25.07 2.82
 -3 10 3 25.46 2.94
 -3 -10 3 27.62 3.53
 3 -10 -3 26.8 2.9
 3 10 -3 31.04 3.81
 3 10 -2 229.33 7.51
 3 -10 -2 243.07 6.38
 3 -10 -2 232.62 5.51
 -3 10 2 224.37 6.36
 -3 10 2 234.91 5.97
 -3 10 1 -0.2 2.47
 3 10 -1 2.3 2.91
 -3 10 1 3.93 1.99
 -3 -10 1 9.12 3.16
 3 -10 -1 4.19 2.67
 3 -10 -1 2.68 1.91
 -3 -10 0 107.33 5.29
 3 -10 0 104.67 4.91
 3 10 0 98.46 5.37
 3 -10 0 108.94 3.51
 -3 10 0 105.07 3.78
 3 10 1 110.23 5.86
 3 -10 1 105.35 5.18
 -3 -10 -1 99.45 5.3
 -3 10 -1 103.28 3.62
 -3 10 -1 99.68 3.51
 3 -10 2 1550.69 16.97
 -3 10 -2 1568.83 11.26
 -3 -10 -2 1585.06 17.4
 -3 10 -2 1529.19 11.11
 3 10 2 1584.48 18.81
 3 -10 3 240.98 7.69
 -3 10 -3 235.5 4.67
 3 10 3 239.56 8.23
 -3 -10 -3 261.4 7.69
 -3 10 -3 249.16 4.59
 3 -10 4 1083.98 15.09
 -3 10 -4 1079.04 8.69
 -3 -10 -4 1093.97 14.77
 -3 10 -5 185.25 4.53
 3 -10 5 177.64 7.25
 -3 10 -5 202.23 4.12
 3 10 5 208.64 8.16
 -3 -10 -5 187.28 6.88
 -3 10 -6 2286.35 14.92
 -3 -10 -6 2288.62 21.19
 -3 10 -6 2292.1 13
 3 10 7 98.79 6.51
 -3 10 -7 92.61 3.78
 3 -10 7 95.2 6.3
 -3 10 -8 270.9 6.13
 3 -10 8 301.43 9.42
 3 10 8 281.42 9.88
 -3 -10 -8 299.89 8.52
 3 -10 8 255.41 5.53
 -3 10 -9 -2.28 2.27
 3 -10 9 -4.23 4
 -3 -10 -9 -3.89 3.32
 3 -10 9 3.05 2.4
 3 10 9 1.99 3.96
 -3 10 -10 57.82 3.8
 3 -10 10 69.42 5.74
 3 -10 10 78.5 4.15
 3 10 10 68.49 6.26
 -3 -10 -10 70.59 4.88
 3 10 11 12.57 4.47
 -3 -10 -11 5.28 3.2
 3 -10 11 10.52 4.09
 -3 10 -11 9.77 2.86
 3 -10 11 13.27 2.94
 -3 10 -12 -0.63 2.74
 3 -10 12 0.28 3.85
 -3 -10 -12 1.6 3.06
 3 -10 12 -1.28 2.89
 3 10 12 1.06 4.13
 -3 -10 -13 2.48 3.23
 3 -10 13 -1.16 3.96
 3 10 13 5.81 4.56
 3 -10 13 3.88 3.12
 3 -10 14 -0.65 4.22
 3 -10 14 1.63 3.32
 -3 -10 -14 -2.5 3.25
 3 10 14 0.81 4.56
 3 -10 15 8.81 4.58
 3 -10 15 9.26 3.88
 3 10 15 6.4 5.23
 3 -10 16 23.79 5.15
 3 -10 16 21.33 4.46
 3 10 16 20.24 4.49
 3 10 16 23.78 6.1
 3 10 17 2.9 5.52
 3 -10 17 -1.11 4.46
 3 10 17 5.86 4.14
 3 -10 17 8.87 4.15
 3 10 18 -2.06 5.6
 3 -10 18 6.58 4.81
 3 -10 18 6.11 4.39
 3 10 18 -5.8 4.58
 3 -10 19 -1.86 5.15
 3 10 19 -9.39 4.64
 3 -10 19 0.43 4.4
 3 10 19 -0.41 5.76
 3 10 20 15.79 6.78
 3 -10 20 21.12 5.9
 3 10 20 17.71 5.05
 3 -10 20 21.98 5.53
 3 10 21 12.4 6.95
 3 10 21 4.73 4.94
 3 -10 22 68.62 8.11
 3 10 22 55.78 9.02
 3 10 22 65.36 6.97
 3 10 23 3.93 5.09
 3 10 23 -1.79 7.25
 3 -10 23 8.63 5.98
 3 10 24 31.43 8.91
 3 -10 24 50.48 8.05
 3 10 24 35.92 6.69
 3 10 25 4.87 8.13
 3 -10 25 4.16 6.75
 3 10 25 -0.52 5.52
 3 -10 26 97.63 10.13
 3 10 26 109.11 9.21
 -3 -11 28 27 8.7
 -3 -11 27 16.41 7.25
 -3 -11 26 25.54 6.18
 -3 -11 26 33.91 7.85
 -3 11 26 34.56 8.93
 -3 -11 25 16.27 5.71
 -3 -11 25 22.84 7.7
 -3 11 24 103.05 10.75
 -3 -11 24 98.33 9.71
 -3 -11 24 103.84 8.18
 -3 11 23 22.21 7.4
 -3 -11 23 4.37 6.25
 -3 -11 23 11.47 5.32
 -3 11 22 222.56 12.99
 -3 -11 22 220.5 12.26
 -3 -11 22 220.49 10.43
 -3 11 21 -4.39 6.63
 -3 -11 21 3.58 5.01
 -3 -11 21 -7.86 6.08
 -3 11 20 285.54 13.73
 -3 -11 20 293.13 12.78
 -3 -11 20 256.27 10.55
 -3 11 19 3.63 5.89
 -3 -11 19 6.63 4.71
 -3 -11 19 6.2 5.37
 -3 11 18 262.84 12.48
 -3 -11 18 245.83 11.39
 -3 -11 18 253.53 10.2
 -3 11 17 44.64 6.94
 -3 -11 17 48.84 6.55
 -3 11 17 50.22 3.35
 -3 -11 17 60.75 6.09
 -3 -11 16 21.64 5.31
 -3 -11 16 10.5 4.22
 -3 11 16 18.16 2.43
 -3 -11 15 30.49 5.62
 -3 -11 15 27.21 4.86
 -3 11 15 30.91 5.88
 -3 -11 14 -3.62 4.31
 3 -11 -14 2.28 2.29
 -3 11 14 -0.34 4.33
 -3 -11 14 0.01 3.59
 -3 11 13 41.72 5.58
 3 -11 -13 48.9 3.18
 -3 -11 13 44.07 5.47
 -3 11 13 40.31 3.25
 -3 -11 13 46.36 4.91
 -3 11 12 -0.31 4.01
 -3 -11 12 1.85 3.3
 3 -11 -12 1.07 1.99
 -3 -11 12 2.66 3.85
 -3 11 12 -1.47 2.21
 -3 11 11 4.52 3.95
 -3 -11 11 9.8 3.47
 -3 -11 11 12.93 4.27
 -3 11 11 7.22 2.25
 3 -11 -11 7.23 2.23
 -3 -11 10 53.95 4.72
 -3 11 10 46.75 3.2
 -3 -11 10 47.68 5.18
 3 -11 -10 49.26 3.05
 -3 11 10 51.04 5.23
 -3 -11 9 129.96 6.3
 -3 11 9 122.98 4.5
 -3 -11 9 116.46 6.93
 3 -11 -9 124.75 4.28
 -3 11 9 134.45 7.05
 -3 11 8 9.11 3.53
 -3 11 8 12.5 2.39
 3 -11 -8 12.12 2.56
 -3 -11 8 19.44 3.85
 -3 -11 7 19.79 4.06
 -3 11 7 16.07 2.71
 -3 -11 7 15.4 4.83
 -3 11 7 16.69 3.87
 3 -11 -6 229.84 5.91
 -3 11 6 235.45 7.77
 -3 11 6 236.59 6.2
 -3 -11 6 237.21 7.77
 -3 11 5 122.65 4.9
 -3 -11 5 135.07 6.08
 -3 11 5 135.42 5.85
 3 11 -5 135.75 6.34
 3 -11 -5 129.86 4.72
 -3 -11 4 167.35 6.61
 -3 11 4 150.02 5.4
 3 11 -4 154.94 6.65
 3 -11 -4 142.73 5.33
 3 -11 -4 157.05 5.27
 -3 11 4 163.28 6.07
 -3 -11 3 83.28 5.27
 3 -11 -3 71.45 4.03
 3 -11 -3 77.29 4.31
 3 11 -3 79.32 5.35
 -3 11 3 73.42 4.43
 -3 -11 2 518.4 10.66
 3 11 -2 512.87 10.96
 3 -11 -2 494.22 9.24
 -3 11 2 496.84 8.88
 3 -11 -2 504.43 8.1
 -3 -11 1 25.29 3.76
 3 -11 -1 24.98 2.58
 3 -11 -1 22.83 3.51
 3 11 -1 30.37 4.16
 -3 11 1 18.92 2.69
 -3 11 0 913.79 10.62
 3 -11 0 918.8 13.01
 3 11 0 894.58 14.46
 3 -11 0 909.92 9.67
 -3 -11 -1 35.5 4.28
 3 -11 1 35.48 4.06
 -3 11 -1 31.68 2.87
 -3 11 -1 29.31 2.66
 3 11 1 32.25 4.48
 3 -11 2 747.73 12.4
 -3 11 -2 730.12 8.61
 -3 -11 -2 729.04 12.41
 3 11 2 756.81 13.78
 -3 11 -2 735.72 8.67
 3 11 3 26.12 4.27
 3 -11 3 29.92 4.07
 -3 11 -3 29.28 2.45
 -3 -11 -3 30.42 3.87
 -3 11 -3 30.58 2.38
 -3 11 -4 613.14 7.9
 3 -11 4 638 12.21
 -3 11 -4 639.21 7.49
 3 11 4 624.58 13.07
 -3 -11 -4 637.47 11.72
 -3 11 -5 83.42 3.48
 3 -11 5 91.77 5.85
 -3 11 -5 90.47 3.17
 3 11 5 86.56 6.08
 -3 -11 -5 89.35 5.38
 -3 -11 -6 65.75 5.32
 -3 11 -6 39.22 2.45
 -3 11 -6 43.61 2.95
 3 -11 6 66.83 6.05
 3 11 6 47 5.7
 -3 11 -7 291.8 6.36
 3 -11 7 299.77 9.48
 3 11 7 289.21 9.86
 -3 11 -7 294.61 5.44
 3 -11 8 0.47 3.71
 -3 11 -8 2.98 2.3
 3 11 8 2.87 4.08
 -3 -11 -8 0.58 3.29
 -3 11 -9 108.08 4.67
 3 -11 9 124.8 6.92
 3 -11 9 130.68 4.75
 -3 -11 -9 122.74 6.16
 3 11 9 106.64 6.94
 3 -11 10 8.87 4.16
 -3 -11 -10 9.31 3.49
 3 -11 10 7.93 2.58
 3 11 10 12.69 4.41
 -3 11 -10 9.13 2.69
 -3 11 -11 31.97 3.51
 -3 -11 -11 35.94 4.28
 3 -11 11 46.46 5.38
 3 11 11 44.73 5.85
 3 -11 11 37.99 3.63
 3 -11 12 40.88 5.38
 -3 -11 -12 42.56 4.55
 3 -11 12 50.95 4.18
 3 -11 13 12.23 4.58
 3 -11 13 8.8 3.56
 -3 -11 -13 2.82 3.43
 3 11 13 3.72 4.95
 3 -11 14 5.08 4.41
 3 -11 14 9.22 3.68
 -3 -11 -14 -0.99 3.67
 3 11 14 0.38 4.96
 3 -11 15 5.98 4.61
 3 -11 15 7.53 3.85
 -3 -11 -15 -0.15 3.78
 3 11 15 13.66 5.4
 3 -11 16 12.03 4.9
 3 -11 16 9.82 4.01
 3 11 16 2.87 5.24
 3 -11 17 16.63 5.33
 3 -11 17 19.56 4.58
 3 11 17 24.53 4.91
 3 11 17 7.73 6.1
 3 -11 18 37.08 6.34
 3 11 18 38.75 6.96
 3 -11 18 40.2 5.47
 3 11 18 49.03 5.88
 3 11 19 3.08 6.07
 3 -11 19 5.71 5.13
 3 -11 19 16.33 5.16
 3 11 19 5.4 4.54
 3 -11 20 89.39 8.28
 3 11 20 75.54 6.87
 3 11 20 75.77 9.24
 3 11 21 6.13 6.94
 3 -11 21 17.08 6.21
 3 11 21 13.89 5.35
 3 -11 22 53.29 7.83
 3 11 22 61.32 9.62
 3 11 22 67.27 7.24
 3 -11 23 -3 6.35
 3 11 23 2.47 4.86
 3 11 23 7.69 7.74
 3 11 24 46.15 7.07
 3 11 24 44.62 9.39
 3 11 25 7.62 8.3
 3 -11 25 22.14 7.52
 3 11 25 24.22 6.52
 -3 -12 27 -3.86 7.21
 -3 12 26 34.79 9.11
 -3 -12 26 31.7 8.4
 -3 -12 26 14.78 6.19
 -3 12 25 10.46 7.83
 -3 -12 25 13.86 5.72
 -3 -12 25 10.66 7.19
 -3 12 24 3.08 7.37
 -3 -12 24 -3.24 6.4
 -3 -12 24 -2.62 5.39
 -3 12 23 30.04 8.19
 -3 -12 23 34.24 7.33
 -3 -12 23 21.4 6
 -3 12 22 5.81 6.54
 -3 -12 22 5.39 5.98
 -3 -12 22 4.74 5.19
 -3 -12 21 28.42 6.91
 -3 -12 21 22.4 5.62
 -3 12 21 18.33 7.1
 -3 12 20 59.24 8.36
 -3 -12 20 66.42 6.98
 -3 -12 20 44.36 7.27
 -3 -12 19 1.57 5.5
 -3 12 19 14.23 6.29
 -3 -12 19 6.07 4.62
 -3 12 18 145.61 10.18
 -3 -12 18 138.08 9.16
 -3 -12 18 143.84 8.36
 -3 -12 17 -3.65 4.85
 -3 12 17 6.68 5.72
 -3 -12 17 14.69 5.55
 -3 12 16 243.12 11.49
 -3 -12 16 239.07 9.67
 -3 -12 16 252.72 10.89
 -3 12 15 -7.94 5.04
 -3 -12 15 -9.27 5.15
 3 -12 -15 2.36 2.56
 -3 -12 15 -4.72 4.32
 -3 12 14 249.72 10.93
 3 -12 -14 277.99 6.42
 -3 -12 14 278.87 10.97
 -3 -12 14 258.42 9.59
 -3 12 13 74.85 6.88
 -3 -12 13 69.57 5.87
 -3 -12 13 70.96 6.36
 3 -12 -13 68.58 3.74
 -3 12 12 5.8 4.31
 -3 -12 12 3.31 4.18
 -3 12 12 3.06 2.64
 3 -12 -12 4.51 2.38
 -3 -12 12 2.39 3.8
 -3 -12 11 43.17 5.05
 -3 12 11 39.36 3.64
 -3 -12 11 47.47 5.48
 -3 12 11 38.07 5.51
 3 -12 -11 45.52 3.3
 -3 12 10 16.09 4.47
 -3 12 10 13.26 2.75
 -3 -12 10 20.94 4.55
 -3 -12 10 19.54 4.02
 3 -12 -10 19.78 2.76
 -3 12 9 135.18 5.21
 3 -12 -9 156.04 5.09
 -3 -12 9 149.66 7.6
 -3 -12 9 134.45 6.69
 -3 12 9 151.31 7.58
 -3 12 8 5.31 3.58
 -3 12 8 10.72 2.92
 3 -12 -8 5.9 2.61
 -3 -12 8 12.51 4.33
 -3 -12 8 5.53 3.53
 3 -12 -7 141.2 4.97
 -3 12 7 132.69 5.29
 -3 -12 7 143.7 6.73
 -3 12 7 147.6 6.99
 3 -12 -6 229.13 6.41
 -3 -12 6 239.49 8.19
 3 12 -6 213.89 7.97
 -3 12 6 225.63 7.89
 3 12 -5 639.79 12.78
 3 -12 -5 666.51 10.28
 -3 -12 5 638.94 12.49
 -3 -12 4 34.24 4.55
 3 12 -4 27.61 4.45
 -3 12 4 30.57 3.82
 -3 12 3 206.69 6.64
 3 -12 -3 217.14 6.61
 -3 -12 3 202.8 7.37
 3 12 -3 199.58 7.64
 3 -12 -2 112.1 4.55
 -3 -12 2 126.45 6.2
 3 -12 -2 122.56 5.67
 -3 12 2 124.63 5.2
 3 12 -2 120.97 6.29
 -3 -12 1 413.2 9.93
 3 12 -1 405.76 10.5
 3 -12 -1 423.65 9.4
 3 -12 -1 416.03 7.45
 -3 12 1 438.73 8.48
 -3 -12 0 226.36 7.83
 3 -12 0 208.65 7.09
 3 12 0 212.29 8.06
 -3 12 0 227.38 6.1
 3 -12 0 227.94 5.63
 3 12 1 24.47 4.19
 -3 12 -1 27.48 2.73
 -3 -12 -1 21.56 3.83
 -3 12 -1 22.87 2.68
 3 12 2 211.85 8.25
 3 -12 2 221.21 7.78
 -3 12 -2 207.45 5.32
 -3 -12 -2 217.18 7.63
 -3 12 -2 235.61 5.68
 -3 12 -3 148.2 4.52
 -3 12 -3 143.96 4.56
 -3 -12 -3 151 6.8
 3 12 3 148.73 7.36
 -3 12 -4 1181.12 11.68
 -3 -12 -4 1290.75 17.02
 3 -12 4 1308.58 17.69
 3 12 4 1228.13 18.6
 -3 12 -4 1248.97 11.35
 -3 12 -5 31.27 2.91
 3 12 5 39.47 5.45
 3 -12 5 25.58 4.63
 -3 12 -5 32.9 2.61
 -3 -12 -5 30.12 4.47
 3 12 6 573.54 13.55
 3 -12 6 601.29 12.9
 -3 12 -6 587.43 8.92
 -3 12 -6 595.45 7.88
 -3 -12 -6 592.62 11.91
 -3 -12 -7 51.92 4.71
 3 -12 7 51.55 5.34
 -3 12 -7 43.95 2.79
 -3 12 -7 40.1 3.34
 3 12 7 43.57 5.31
 3 -12 8 493.85 12.31
 -3 -12 -8 453.7 10.64
 -3 12 -8 459.57 7.35
 3 12 8 480.48 12.95
 -3 12 -8 428.29 8.27
 -3 12 -9 7.09 2.6
 3 -12 9 7.03 3.96
 -3 12 -9 10.75 2.12
 3 12 9 5.58 4.12
 -3 -12 -9 12.75 3.53
 -3 12 -10 15.75 3.1
 -3 -12 -10 17.81 3.7
 3 -12 10 19.89 4.44
 3 12 10 13.3 4.57
 3 -12 11 22.87 4.91
 3 -12 11 26.88 3.56
 -3 12 -11 22.76 3.54
 3 12 11 21.1 5.03
 3 -12 12 41.5 5.66
 -3 -12 -12 38.53 4.72
 3 -12 12 36.63 4.05
 3 12 12 40.03 6.28
 3 -12 13 254.09 10.27
 3 12 13 243.74 11.11
 3 -12 13 261.05 7.92
 3 -12 14 28.79 5.6
 3 -12 14 16.02 3.98
 -3 -12 -14 27.12 4.63
 3 12 14 25.96 6.14
 3 -12 15 117.25 6.53
 -3 -12 -15 114.71 6.9
 3 -12 15 123.66 8.14
 3 12 15 113.4 8.83
 -3 -12 -16 4.75 3.97
 3 -12 16 -1.56 4.12
 3 12 16 2.66 5.35
 3 -12 16 6.22 4.88
 3 -12 17 123.94 8.73
 3 -12 17 114.98 7
 3 12 17 115.78 9.8
 3 12 18 15.02 6.84
 3 -12 18 20.66 5.86
 3 12 18 22.78 5.08
 3 -12 19 84.14 7.99
 3 12 19 99.32 7.67
 3 12 19 93.54 9.42
 3 12 20 -14.94 7.08
 3 -12 20 -4.82 5.83
 3 12 21 44.39 8.95
 3 -12 21 36.46 6.8
 3 12 21 36.82 6.08
 3 12 22 -1.08 7.31
 3 -12 22 -4.29 5.87
 3 12 22 -3.79 5.2
 3 12 23 16.72 8.49
 3 -12 23 26.47 7.19
 3 12 23 36.56 6.45
 3 12 24 18.7 8.78
 3 12 24 28.69 6.41
 3 -12 24 32.15 7.55
 3 -12 25 23.53 7.65
 3 12 25 14.34 6.26
 -3 -13 27 17.4 6.89
 -3 -13 27 29.92 8.36
 -3 -13 26 16.97 7.35
 -3 -13 26 26.33 7.07
 -3 -13 25 -0.83 5.79
 -3 -13 25 5.55 7.02
 -3 13 24 4.21 7.63
 -3 -13 24 3.27 6.65
 -3 -13 24 9.92 5.96
 -3 13 23 21.28 7.85
 -3 -13 23 19.34 6.83
 -3 -13 23 15.21 5.93
 -3 13 22 41.61 8.45
 -3 -13 22 45.65 7.74
 -3 -13 22 44.6 6.67
 -3 13 21 9.2 6.79
 -3 -13 21 4.47 5.12
 -3 -13 21 1.88 5.7
 -3 -13 20 49.59 7.58
 -3 13 20 55.1 8.38
 -3 -13 20 35.07 6.11
 -3 13 19 51.77 7.94
 -3 -13 19 47.64 6.91
 -3 -13 19 53.44 6.51
 -3 13 18 30.89 6.98
 -3 -13 18 18.92 5.2
 -3 -13 18 22.17 6.32
 -3 -13 17 51.94 6.59
 -3 -13 17 63.5 6.46
 -3 13 16 3.21 5.3
 -3 -13 16 6.66 4.89
 -3 -13 16 -2.16 4.5
 -3 13 15 162.44 9.85
 3 -13 -15 178.41 5.72
 -3 -13 15 173.76 9.39
 -3 -13 15 159.29 8.36
 3 -13 -14 41.72 3.46
 -3 13 14 25.75 5.77
 -3 -13 14 24.74 5.42
 -3 -13 14 28.39 5.02
 -3 13 13 186.84 9.72
 -3 -13 13 193.18 9.23
 3 -13 -13 188.78 5.8
 -3 -13 13 197.08 8.72
 -3 13 12 108.53 7.76
 3 -13 -12 107.43 4.6
 -3 -13 12 104.63 7.38
 -3 -13 12 104.6 6.8
 -3 -13 11 467.4 13.06
 3 -13 -11 463.62 8.45
 -3 -13 11 459.34 12.15
 -3 13 11 476.41 13.62
 3 -13 -10 99.57 4.55
 -3 -13 10 80.26 6.64
 -3 -13 10 97.94 6.53
 -3 13 10 95.56 7.02
 3 -13 -9 248.5 6.48
 -3 -13 9 255.33 9.64
 -3 -13 9 265.28 9.19
 -3 13 9 243.26 9.45
 3 -13 -8 74.18 4.33
 -3 -13 8 65.52 5.47
 -3 13 8 72.88 5.91
 3 -13 -7 311.15 7.4
 -3 -13 7 299.48 9.44
 3 13 -7 316.76 9.77
 -3 13 7 323.36 9.98
 -3 -13 6 7.52 3.93
 3 -13 -6 8.94 3.08
 3 13 -6 6.47 3.91
 -3 13 6 8.39 3.84
 -3 13 5 186.2 7.28
 3 13 -5 193.56 7.82
 3 -13 -5 179.09 6.1
 -3 -13 5 182.3 7.56
 -3 -13 4 85.39 5.76
 3 13 -4 71.96 5.54
 3 -13 -4 78.73 4.67
 -3 13 4 72.05 4.88
 -3 13 3 230.97 7.24
 -3 -13 3 238.29 8.39
 3 13 -3 230.25 8.36
 3 -13 -3 222.04 7.11
 -3 -13 2 188.35 7.57
 3 -13 -2 175.87 5.68
 3 -13 -2 193.47 6.94
 -3 13 2 192.71 6.49
 -3 -13 1 14.37 4.2
 -3 13 1 10.34 2.93
 3 -13 -1 11.49 2.86
 3 13 -1 11.2 4.3
 3 -13 -1 7.64 4.17
 -3 -13 0 368.8 9.89
 3 13 0 357.58 10.35
 3 -13 0 351.04 9.35
 -3 13 0 353.62 7.83
 -3 -13 -1 83.6 5.58
 3 -13 1 68.35 5.53
 -3 13 -1 84.34 4.12
 3 13 1 84.28 6.06
 -3 13 -1 76.17 4.03
 3 13 2 682.83 14.14
 -3 13 -2 676.94 9.74
 3 -13 2 712.55 13.08
 -3 -13 -2 701.78 13.03
 -3 13 -2 706.45 9.98
 -3 13 -3 37.09 3.12
 3 -13 3 30.2 4.45
 -3 -13 -3 36.86 4.52
 -3 13 -3 35.01 2.99
 3 13 3 29.7 4.79
 -3 13 -4 55.58 3.39
 -3 13 -4 54.87 3.23
 3 -13 4 67 5.28
 3 13 4 65.3 5.75
 -3 -13 -4 61.62 5.04
 -3 -13 -5 143 6.6
 -3 13 -5 133.87 4.77
 3 -13 5 133.86 6.91
 -3 13 -5 140.19 4.49
 3 13 5 144.51 7.69
 -3 13 -6 -1.57 2.08
 -3 -13 -6 -0.91 3.3
 3 -13 6 -1.86 3.78
 -3 13 -6 4.84 2.48
 3 13 6 7.27 4.2
 3 13 7 149.64 8.05
 -3 -13 -7 147.77 6.75
 -3 13 -7 139.05 5.15
 3 -13 7 149.25 7.45
 -3 13 -7 162.03 4.73
 -3 -13 -8 67.72 5.19
 3 13 8 60.08 5.94
 3 -13 8 72.59 6.03
 -3 13 -8 53.74 3.84
 -3 13 -8 60.01 3.34
 -3 13 -9 35.35 3.58
 -3 -13 -9 47.95 4.68
 3 -13 9 46.87 5.49
 -3 13 -9 41.49 3.09
 3 13 9 47.76 5.82
 3 -13 10 106.62 7
 -3 -13 -10 100.17 5.96
 -3 13 -10 112.62 4.58
 3 13 10 113.89 7.79
 3 13 11 258.88 11.09
 3 -13 11 244.02 9.98
 -3 -13 -11 257.76 8.95
 -3 -13 -12 139.7 7.16
 3 -13 12 136.6 8.28
 3 13 12 129.79 8.77
 3 -13 12 158.72 6.35
 -3 -13 -13 116.54 6.87
 3 -13 13 120.16 8.17
 3 -13 13 133.03 6.25
 3 13 13 105.02 8.48
 -3 -13 -14 18.57 4.41
 3 -13 14 21.39 5.41
 3 -13 14 19.37 4.26
 3 13 14 22.25 6.1
 3 13 15 -1.13 5.79
 3 -13 15 10.3 5.13
 3 -13 15 18.22 4.43
 -3 -13 -15 5.83 4.39
 -3 -13 -16 9.81 4.4
 3 -13 16 5.24 5.17
 3 -13 16 -2.84 4.07
 3 13 16 5.41 5.83
 3 -13 17 36.48 6.75
 3 13 17 17.14 6.72
 3 -13 18 1.49 5.28
 3 13 18 1.23 6.28
 3 -13 19 -1.89 5.56
 3 13 19 0.89 6.55
 3 13 19 3.45 4.78
 3 13 20 31.34 5.98
 3 -13 20 39.48 7.21
 3 13 21 23.97 8.26
 3 -13 21 13.3 6.37
 3 13 21 18.22 5.65
 3 -13 22 50.18 8.04
 3 13 22 58.59 7.2
 3 13 22 57.82 9.49
 3 13 23 -0.83 7.43
 3 -13 23 9.16 6.91
 3 13 23 -4.47 5.73
 3 13 24 20.71 8.94
 3 -13 24 7.06 6.77
 3 13 24 22.02 6.22
 -3 -14 27 17.59 7.17
 -3 -14 26 10.02 7.57
 -3 -14 26 11.96 6.72
 -3 14 25 5.68 8.01
 -3 -14 25 11.15 7.23
 -3 -14 25 22.6 6.78
 -3 14 24 45.63 9.11
 -3 -14 24 26.66 7.68
 -3 -14 24 36.38 7.13
 -3 14 23 -6.05 7.5
 -3 -14 23 -6.36 5.86
 -3 14 22 4.46 6.89
 -3 -14 22 6.24 6.17
 -3 -14 22 1.45 5.32
 -3 14 21 7.17 6.83
 -3 -14 21 -1.87 5.55
 -3 -14 21 7.12 5.36
 -3 -14 20 -3.92 5.79
 -3 14 20 -2.15 6.35
 -3 -14 20 4.98 5
 -3 14 19 7.5 6.06
 -3 -14 19 14.31 5.07
 -3 -14 19 1.17 5.47
 -3 14 18 62.64 8.26
 -3 -14 18 39 6.59
 -3 -14 18 52.68 6.52
 -3 14 17 -6.7 5.81
 -3 -14 17 -1.93 4.68
 -3 14 16 6.22 5.53
 -3 -14 16 7.87 4.62
 -3 -14 16 9.42 5.19
 -3 14 15 4.45 5.36
 3 -14 -15 6.07 2.95
 -3 -14 15 4.86 4.57
 -3 -14 15 3.65 4.85
 -3 14 14 46.02 6.67
 -3 -14 14 50.72 6.29
 3 -14 -14 45.92 3.83
 -3 -14 14 55.91 6.02
 3 -14 -13 9.76 3.01
 -3 -14 13 17.01 5.18
 -3 -14 13 10.72 4.51
 -3 14 13 16.31 5.51
 -3 14 12 6.33 5.03
 -3 -14 12 13.56 5.08
 3 -14 -12 8.26 2.95
 -3 -14 12 0.59 4.38
 -3 -14 11 58.6 6.46
 -3 14 11 48.42 6.36
 -3 -14 11 46.41 5.86
 3 -14 -11 55.32 4.17
 -3 -14 10 99.74 7.26
 -3 14 10 96.71 7.43
 3 -14 -10 121.37 5.27
 -3 -14 10 96.01 6.81
 3 -14 -9 78.55 4.77
 -3 -14 9 71.76 6.2
 -3 14 9 61.31 6.42
 3 -14 -8 314.03 7.81
 3 14 -8 306.22 10.14
 -3 -14 8 302.29 10.17
 -3 14 8 321.79 10.65
 3 -14 -7 194.33 6.54
 -3 14 7 187.64 8.41
 -3 -14 7 186.71 8.25
 3 14 -7 191.99 8.46
 3 -14 -6 505 9.92
 -3 -14 6 482.74 12.07
 3 14 -6 476.45 12
 -3 14 6 487.87 12
 3 14 -5 129.77 7.05
 -3 14 5 135.78 6.81
 -3 -14 5 146.38 7.31
 3 -14 -5 154.12 6.07
 -3 -14 4 383.62 10.65
 3 14 -4 355.74 10.37
 3 -14 -4 375.85 8.88
 -3 14 4 381 9.9
 -3 -14 3 270.03 9.09
 3 -14 -3 296.71 8.23
 3 14 -3 287.27 9.54
 -3 14 3 288.11 8.41
 3 -14 -2 130.23 6
 3 14 -2 147.27 7.16
 -3 -14 2 128.86 6.66
 -3 14 2 153.62 6.28
 3 -14 -1 145.13 5.41
 -3 14 1 161.61 6.16
 3 -14 -1 167.43 6.85
 -3 -14 1 167.04 7.31
 3 14 -1 162.32 7.55
 -3 -14 0 152 7.1
 3 14 0 136.15 7.11
 3 -14 0 154.72 6.81
 -3 14 0 158.38 5.83
 -3 -14 -1 132.93 6.62
 -3 14 -1 128.75 5.07
 3 -14 1 131.25 6.43
 3 14 1 139.15 7.19
 -3 14 -1 134.5 5.19
 -3 14 -2 33.36 3.1
 3 14 2 35.93 5.01
 -3 -14 -2 39.49 4.64
 -3 14 -2 29.93 3.17
 3 -14 2 29.28 4.37
 -3 14 -3 34.39 3.2
 3 -14 3 43.68 4.95
 -3 -14 -3 41.16 4.62
 3 14 3 51.42 5.26
 -3 14 -3 45.65 3.38
 -3 14 -4 34.22 3.05
 -3 14 -4 25.7 3.01
 3 -14 4 38.09 4.87
 -3 -14 -4 28.31 4.1
 -3 14 -5 36.4 3.33
 3 14 5 38.54 5.41
 3 -14 5 26.35 4.43
 -3 14 -5 38.03 3.05
 -3 -14 -5 33.8 4.49
 -3 14 -6 174.83 5.72
 -3 14 -6 190.72 5.43
 3 -14 6 188.28 8.2
 3 14 6 197.3 9.16
 -3 -14 -6 195.37 7.71
 -3 14 -7 22.51 3.12
 3 -14 7 20.93 4.61
 3 14 7 28.74 5.01
 -3 14 -7 23.62 2.67
 -3 -14 -7 32.99 4.41
 -3 14 -8 4.4 2.74
 3 14 8 4.76 4.23
 3 -14 8 10.42 4.22
 -3 -14 -8 8.35 3.48
 -3 14 -8 0.53 2
 -3 -14 -9 9.17 3.82
 3 -14 9 14.64 4.49
 -3 14 -9 10.31 2.53
 3 14 9 11.39 4.79
 3 14 10 21.36 5.54
 3 -14 10 20.65 5.25
 -3 -14 -10 29.96 4.77
 -3 14 -10 23.69 3.05
 3 -14 11 228.31 10.09
 -3 -14 -11 226.13 8.77
 -3 14 -11 230.08 6.79
 3 -14 12 74.63 7.09
 -3 -14 -12 66.69 5.78
 3 14 12 79.37 7.73
 -3 -14 -13 101.1 6.74
 3 -14 13 94.93 7.83
 3 14 13 101.47 8.63
 3 -14 14 154.36 9.25
 -3 -14 -14 178.67 8.43
 3 -14 14 175.94 7.74
 3 14 14 186 11.11
 3 -14 15 223.89 11.11
 -3 -14 -15 236.85 9.62
 3 -14 16 231.85 11.14
 -3 -14 -16 224.53 9.49
 3 14 16 255.09 13.04
 -3 -14 -17 125.13 8.07
 3 -14 17 114.87 9.14
 3 14 17 105.63 10.06
 3 -14 18 138.07 9.79
 3 14 18 151.66 11.51
 3 -14 19 38.58 7.27
 3 14 19 52.47 6.57
 3 14 19 47.92 8.76
 3 14 20 40.7 8.47
 3 -14 20 50.68 7.79
 3 14 20 47.69 6.63
 3 -14 21 51.8 8.1
 3 14 21 66.73 7.38
 3 14 21 49.02 9.22
 3 14 22 1.16 7.58
 3 -14 22 12.65 6.77
 3 14 22 2.92 5.48
 3 14 23 18.31 8.38
 3 -14 23 27.37 7.68
 3 14 23 22.61 6.28
 3 14 24 7.44 5.79
 -3 -15 26 0.47 7.36
 -3 -15 26 8.44 6.72
 -3 -15 25 -1.76 6.9
 -3 -15 25 8.09 6.4
 -3 15 24 5.29 8.13
 -3 -15 24 9.16 6.94
 -3 -15 24 0.87 6.05
 -3 15 23 7.47 7.28
 -3 -15 23 3.02 5.99
 -3 -15 23 19.42 7.04
 -3 -15 22 -3.98 5.44
 -3 -15 22 -0.33 6.13
 -3 15 22 4.01 7
 -3 15 21 7.89 7.06
 -3 -15 21 -3.14 5.1
 -3 -15 21 1.09 6.11
 -3 15 20 5.72 6.28
 -3 -15 20 4.11 6.14
 -3 -15 20 -0.15 4.96
 -3 15 19 5.44 6.61
 -3 -15 19 -1.96 5.58
 -3 -15 19 2.48 4.9
 -3 15 18 6.11 6.02
 -3 -15 18 11.62 5.8
 -3 -15 18 8.89 5.09
 -3 15 17 4.85 5.99
 -3 -15 17 18.24 5.5
 -3 -15 17 14.92 5.74
 -3 15 16 47.57 7.15
 -3 -15 16 52.36 6.34
 -3 -15 16 65.19 7.09
 -3 15 15 44.69 7.09
 -3 -15 15 50.49 6.8
 -3 -15 15 39.42 5.9
 3 -15 -15 43.82 4.1
 -3 15 14 195.96 10.75
 -3 -15 14 188.41 9.73
 3 -15 -14 201.91 6.58
 -3 -15 14 168.84 9.01
 -3 15 13 18.79 5.92
 3 -15 -13 31.33 3.82
 -3 -15 13 32.93 6
 -3 -15 13 35.68 5.79
 3 -15 -12 268.15 7.36
 -3 -15 12 281.05 11.04
 -3 -15 12 284.31 10.72
 -3 15 12 279.18 11.82
 -3 -15 11 208.85 9.48
 3 -15 -11 215.31 6.96
 -3 15 10 550.49 14.86
 3 -15 -10 528.08 10.12
 -3 -15 10 527.56 13.74
 3 -15 -9 274.03 7.77
 3 15 -9 253.5 9.97
 -3 -15 9 267.63 10.19
 -3 15 9 286.35 10.98
 3 -15 -8 538.5 10.49
 3 15 -8 562.01 13.67
 -3 -15 8 559.3 13.62
 -3 15 8 561.98 14.23
 3 -15 -7 42.89 4.25
 3 15 -7 41.34 5.5
 -3 -15 7 43.13 5.57
 -3 15 7 42.13 5.47
 3 -15 -6 95.76 5.36
 3 15 -6 92.88 6.57
 -3 15 6 98.22 6.53
 -3 -15 6 84.16 6.38
 -3 -15 5 29.73 4.65
 -3 15 5 20.58 4.17
 3 15 -5 27.9 4.74
 3 -15 -5 28.39 3.9
 -3 15 4 57.27 4.99
 -3 -15 4 54.73 5.41
 3 15 -4 50.42 5.3
 3 -15 -4 57.05 4.71
 -3 -15 3 37.38 4.78
 3 15 -3 35.17 5.03
 3 -15 -3 35.91 4.27
 -3 15 3 31.57 4.07
 -3 15 2 -4.13 3.14
 3 15 -2 -5.16 3.92
 3 -15 -2 -1.35 3.35
 3 -15 -1 -2.67 3.43
 -3 -15 1 6.12 3.92
 3 15 -1 10.69 3.97
 -3 15 1 6.06 3.06
 -3 -15 0 6.68 3.86
 3 15 0 11.4 3.92
 3 -15 0 0.58 3.54
 -3 15 0 6.07 2.74
 -3 -15 -1 34.33 4.5
 -3 15 -1 40.81 3.66
 -3 15 -1 24.55 3.31
 3 -15 1 26.32 4.35
 3 15 1 20.74 4.4
 -3 -15 -2 1.68 3.46
 -3 15 -2 2.91 2.52
 3 -15 2 -0.48 3.52
 -3 15 -2 3.84 2.36
 3 15 2 0.02 3.97
 3 -15 3 -3.05 3.76
 -3 15 -3 5.76 2.6
 -3 -15 -3 3.91 3.5
 3 15 3 1.58 3.8
 -3 15 -3 1.39 2.4
 -3 15 -4 44.26 3.7
 3 -15 4 60.7 5.44
 -3 15 -4 49.96 3.57
 -3 -15 -4 58.68 5.17
 3 15 4 56.69 5.71
 -3 -15 -5 12.96 3.87
 -3 15 -5 14.77 3.1
 3 -15 5 15.26 4.34
 -3 15 -5 11.98 2.66
 3 15 5 7.7 4.49
 3 -15 6 85.78 6.49
 -3 15 -6 94.49 4.38
 3 15 6 96.25 7.13
 -3 -15 -6 92.2 6.02
 3 -15 7 44.09 5.55
 -3 -15 -7 54.53 5.22
 -3 15 -7 37.8 3.25
 3 15 7 40.33 5.78
 3 -15 8 175.25 8.43
 -3 15 -8 180.99 5.68
 3 15 8 160.33 8.97
 -3 -15 -8 165.52 7.44
 -3 -15 -9 64.42 5.62
 3 -15 9 72.72 6.68
 -3 15 -9 67.62 4.17
 3 15 9 71.11 7.25
 -3 -15 -10 449.2 11.85
 3 -15 10 446.1 13.27
 -3 15 -10 429.93 8.79
 3 15 10 450.24 14.57
 3 -15 11 105.1 8.08
 3 15 11 86.09 8.27
 -3 15 -11 92.68 5.07
 -3 -15 -11 101.96 6.74
 -3 15 -12 420.67 9.51
 -3 -15 -12 405.19 11.64
 3 15 12 430.96 15.01
 -3 -15 -13 54.03 5.93
 3 -15 13 41.56 6.51
 -3 15 -13 34.18 4.34
 3 15 13 32.75 6.88
 -3 -15 -14 253.53 10.05
 3 -15 14 239.25 11.13
 3 15 14 243.64 12.76
 3 -15 15 65.32 7.74
 -3 -15 -15 76.95 6.71
 3 15 15 56.63 8.39
 -3 -15 -16 52.39 6.15
 3 -15 16 36.88 6.87
 3 15 16 55.97 8.69
 -3 -15 -17 4.91 5.03
 3 -15 17 6.29 5.97
 3 15 18 3.87 6.78
 3 -15 18 -11.52 6.03
 -3 -15 -18 1.94 4.84
 3 -15 19 13.3 6.43
 3 15 19 25.26 7.56
 3 15 20 3.41 7.21
 3 -15 20 -9 6.56
 3 15 20 -1.78 5.16
 3 15 21 29.87 8.72
 3 -15 21 19.21 7
 3 15 21 4.29 5.51
 3 15 22 18.66 8.33
 3 15 22 25.57 6.53
 3 -15 22 32.69 7.5
 3 15 23 1.95 5.58
 -3 -16 25 7.44 7.15
 -3 -16 25 3.32 6.56
 -3 16 24 34.75 9.3
 -3 -16 24 29.74 7.95
 -3 -16 24 39.92 7.68
 -3 16 23 -0.38 8.08
 -3 -16 23 2.07 6.59
 -3 -16 23 6.33 6.2
 -3 -16 22 49.16 7.46
 -3 16 22 47.27 9.35
 -3 -16 22 39.64 8.02
 -3 16 21 7.93 7.37
 -3 -16 21 1.44 6.2
 -3 -16 21 5.28 5.55
 -3 16 20 6.11 6.83
 -3 -16 20 11.19 6.17
 -3 -16 20 -0.18 5.4
 -3 16 19 16.4 7.02
 -3 -16 19 10.54 6.17
 -3 -16 19 14.39 5.73
 -3 16 18 -3.48 6.08
 -3 -16 18 4.83 5.78
 -3 -16 18 0.36 5.24
 -3 -16 17 16.62 6.15
 -3 16 17 7.96 6.57
 -3 -16 17 13.42 5.41
 -3 16 16 28.48 6.91
 -3 -16 16 35.62 6.65
 -3 -16 16 26.95 5.89
 -3 16 15 60.49 7.82
 -3 -16 15 68.77 7.5
 -3 -16 15 47.28 6.33
 -3 16 14 6.48 5.77
 3 -16 -14 17.87 3.84
 -3 -16 14 10.25 5.21
 -3 -16 14 14.89 5.63
 -3 16 13 12.16 5.88
 -3 -16 13 21.69 5.58
 3 -16 -13 11.12 3.48
 -3 -16 13 19.37 5.25
 3 -16 -12 -0.17 3.23
 -3 16 12 2.91 5.27
 -3 -16 12 2.97 4.78
 -3 16 11 5.81 5.65
 3 -16 -11 13.95 3.66
 -3 -16 11 8.31 5.16
 3 16 -11 2.84 4.93
 -3 -16 10 275.51 10.7
 3 -16 -10 288.85 8.2
 3 16 -10 294.56 11.02
 -3 16 10 275.78 11.46
 3 -16 -9 41.66 4.61
 3 16 -9 40.77 6.1
 -3 -16 9 26.55 5.81
 -3 16 9 29.7 6.11
 3 16 -8 418.35 12.34
 3 -16 -8 413.27 9.77
 -3 -16 8 377.77 11.94
 -3 16 8 405.38 12.66
 -3 -16 7 16.79 5.52
 3 16 -7 12.13 5.06
 3 -16 -7 16.97 4.07
 -3 16 7 9.84 5.06
 3 -16 -6 710.87 12.88
 3 16 -6 700.54 15.23
 -3 -16 6 729.5 15.63
 3 16 -5 70.72 6.41
 -3 16 5 76.24 6.46
 3 -16 -5 80.38 5.52
 -3 -16 4 581.36 13.82
 3 16 -4 578.99 14.01
 -3 16 4 601.68 13.27
 3 -16 -4 604.02 12.03
 3 -16 -3 5.46 3.84
 -3 -16 3 7.22 4.53
 3 16 -3 8.22 4.5
 -3 16 3 2.85 3.98
 -3 16 2 621.72 12.68
 -3 -16 2 612.87 13.91
 3 16 -2 583.83 13.94
 3 -16 -2 601.38 12.54
 -3 -16 1 -0.36 4.07
 -3 16 1 2.59 3.43
 3 -16 -1 4.4 3.83
 3 16 -1 7.85 4.28
 3 -16 0 57.82 5.18
 -3 -16 0 61.53 5.63
 3 16 0 55.69 5.77
 -3 16 0 63.24 4.73
 3 -16 1 14.04 4.04
 -3 -16 -1 19.98 4.35
 -3 16 -1 15.53 3.37
 3 16 1 18.42 4.68
 -3 -16 -2 19.64 4.37
 3 -16 2 20.15 4.37
 -3 16 -2 19.97 3.23
 3 16 2 13.45 4.31
 -3 -16 -3 44.17 5.06
 3 -16 3 52.3 5.39
 3 16 3 48.9 5.63
 -3 16 -3 50.25 4.03
 3 -16 4 1.97 4.11
 3 16 4 5.74 4.48
 -3 16 -4 1.8 2.72
 -3 -16 -4 3.76 3.74
 3 -16 5 138.37 7.66
 -3 16 -5 156.81 5.71
 -3 -16 -5 149.52 7.47
 3 16 5 152.21 8.69
 -3 -16 -6 1.11 3.94
 3 -16 6 5.93 4.61
 -3 16 -6 5.65 2.78
 3 16 6 6.2 4.88
 3 -16 7 156.18 8.3
 -3 16 -7 168.46 5.79
 3 16 7 147.41 8.83
 -3 -16 -7 163.77 7.84
 -3 -16 -8 17.83 4.43
 3 -16 8 19.49 5.08
 -3 16 -8 10.82 2.92
 3 16 8 16.71 5.35
 -3 -16 -9 87.98 6.42
 3 -16 9 90.62 7.18
 -3 16 -9 86.56 4.65
 3 16 9 90.3 7.98
 -3 -16 -10 27.03 4.89
 3 -16 10 25.87 5.5
 -3 16 -10 24.04 3.57
 3 16 10 23.48 6.23
 3 -16 11 75.33 7.21
 -3 -16 -11 82.97 6.44
 -3 16 -11 75.41 4.79
 3 16 11 81.46 8.28
 -3 -16 -12 163.84 8.27
 3 -16 12 149.58 9.15
 3 16 12 133.54 9.87
 -3 -16 -13 4.87 4.81
 3 -16 13 6.35 5.74
 3 16 13 2.22 6.05
 -3 -16 -14 489.25 13.44
 3 -16 14 491.9 15.4
 3 16 14 494.13 17.07
 3 -16 15 7.22 6.12
 -3 -16 -15 18.56 5.31
 3 16 15 4.97 6.78
 3 -16 16 330.99 13.58
 -3 -16 -16 372.88 12.39
 3 16 16 345.81 15.45
 -3 -16 -17 13.86 5.5
 3 -16 17 1.82 6.25
 3 16 17 14.51 7.43
 3 -16 18 142.29 10.28
 -3 -16 -18 131.71 8.64
 3 16 18 127.4 11.25
 3 -16 19 9.47 6.25
 3 16 19 20.98 8.02
 3 16 20 64.63 7.45
 3 -16 20 65.03 8.45
 3 16 20 55.38 9.45
 3 -16 21 -2.21 6.52
 3 16 21 7.65 5.81
 3 16 21 7.31 8.18
 3 16 22 38.14 7.16
 3 16 23 -2.04 5.7
 -3 -17 25 39.01 9.07
 -3 -17 24 -3.62 7.06
 -3 -17 24 -0.02 6.65
 -3 -17 23 36.18 7.77
 -3 17 23 31.74 9.54
 -3 -17 23 21.09 7.66
 -3 17 22 14.32 8.4
 -3 -17 22 18.14 7.17
 -3 -17 22 16.49 6.72
 -3 17 21 62.88 9.8
 -3 -17 21 46.61 8.11
 -3 -17 21 57.22 7.86
 -3 -17 20 0.97 6.13
 -3 17 20 -2.11 6.88
 -3 -17 20 -1.94 5.63
 -3 17 19 39.6 8.37
 -3 -17 19 29.13 7.21
 -3 -17 19 28.23 6.65
 -3 17 18 4.81 6.5
 -3 -17 18 -6.61 5.5
 -3 -17 18 4.38 6.05
 -3 17 17 47.67 8.34
 -3 -17 17 52.8 7.73
 -3 -17 17 63.65 7.42
 -3 17 16 36.18 7.58
 -3 -17 16 36.86 6.9
 -3 -17 16 35.51 6.4
 -3 17 15 19.35 6.34
 -3 -17 15 9.42 5.77
 -3 -17 15 9.49 5.16
 -3 17 14 123.9 9.73
 -3 -17 14 135.23 8.77
 -3 17 13 13.12 6.05
 3 -17 -13 10.77 3.64
 -3 -17 13 14.26 5.29
 3 17 -12 205.55 9.99
 -3 -17 12 182.51 9.56
 3 -17 -12 199.77 7.23
 -3 17 12 208.48 11.16
 -3 17 11 12.34 6.18
 3 -17 -11 16.39 3.92
 3 17 -11 16.12 5.39
 -3 -17 11 3.83 5.2
 -3 -17 10 511.43 14.24
 3 -17 -10 549.91 11.31
 3 17 -10 522.59 14.41
 -3 17 10 513.7 15.31
 -3 17 9 27.88 6.2
 3 -17 -9 37.53 4.83
 3 17 -9 40.37 6.24
 -3 -17 9 42.65 6.42
 3 -17 -8 344.81 9.42
 -3 -17 8 322.25 11.61
 3 17 -8 323.6 11.42
 -3 17 8 320.61 11.81
 3 -17 -7 34.6 4.71
 3 17 -7 36.85 5.61
 -3 -17 7 31.53 5.56
 -3 17 7 33.98 5.62
 3 -17 -6 144.22 6.94
 3 17 -6 126.03 7.89
 -3 17 6 130.61 7.92
 -3 -17 6 150.41 8.37
 3 -17 -5 386.05 10.35
 -3 -17 5 369.29 11.97
 3 17 -5 358.25 11.76
 3 -17 -4 1.77 3.96
 -3 -17 4 -8.24 5.09
 -3 17 4 1.52 4.16
 3 17 -4 0.43 4.51
 -3 -17 3 308.44 10.87
 3 17 -3 283.4 10.51
 3 -17 -3 286.86 9.3
 -3 17 3 302.25 9.88
 -3 17 2 72.68 5.86
 -3 -17 2 65.44 6.33
 3 -17 -2 70.27 5.59
 3 17 -2 52.11 6.01
 -3 -17 1 452.18 12.51
 3 17 -1 425.22 12.68
 3 -17 -1 461.36 11.75
 -3 17 1 464.73 11.28
 3 17 0 87.51 6.97
 -3 -17 0 87.42 6.67
 3 -17 0 80.44 6.15
 -3 17 0 85.87 5.72
 3 -17 1 146.74 7.66
 -3 -17 -1 148.51 7.9
 3 17 1 149.26 8.46
 -3 17 -1 145.5 6.58
 -3 -17 -2 108.51 6.87
 3 -17 2 101.79 6.83
 3 17 2 101.23 7.31
 -3 17 -2 107.51 5.56
 -3 17 -3 32.63 3.86
 -3 -17 -3 31.42 4.88
 3 -17 3 29.1 4.92
 3 17 3 36.89 5.73
 -3 -17 -4 34.53 5.13
 -3 17 -4 23.95 3.59
 3 17 4 21.74 5.19
 3 -17 4 18.48 4.87
 3 -17 5 22.21 5.2
 -3 -17 -5 32.52 5.26
 -3 17 -5 26.48 3.73
 3 17 5 17.91 5.26
 -3 17 -6 84.84 4.75
 3 -17 6 86.92 7.12
 3 17 6 84.17 7.67
 -3 -17 -6 91.55 6.75
 3 -17 7 35.78 5.8
 3 17 7 37.86 6.1
 -3 -17 -7 31.87 5.17
 -3 17 -7 31.11 3.71
 -3 -17 -8 108.01 7.03
 3 -17 8 104.51 7.7
 -3 17 -8 103.18 5.15
 -3 -17 -9 3.33 4.36
 3 -17 9 -6.08 4.9
 -3 17 -9 6.19 3.05
 3 17 9 11.62 5.84
 -3 -17 -10 241.21 9.6
 3 -17 10 249.88 10.95
 3 17 10 223.11 11.7
 3 17 11 11.53 5.98
 -3 -17 -11 15.09 4.83
 3 -17 12 223.12 10.88
 -3 -17 -12 217.63 9.4
 3 -17 13 -9.5 5.83
 -3 -17 -13 7.76 4.88
 3 17 13 3.64 6.28
 -3 -17 -14 117.64 7.89
 3 -17 14 113.94 9.13
 -3 -17 -15 0.58 5.01
 3 -17 15 9 6.41
 3 17 15 6.15 6.67
 -3 -17 -16 10.22 5.32
 3 -17 16 29.93 6.81
 3 17 16 32.58 8.33
 3 -17 17 4.88 6.03
 -3 -17 -17 1.64 4.9
 3 17 17 0.3 6.96
 3 -17 18 -5.82 6.06
 -3 -17 -18 -2.36 4.99
 3 17 18 -4.76 6.95
 3 17 19 29.07 8.48
 3 -17 19 11.74 6.71
 3 17 20 3.82 8.2
 3 -17 20 13.26 7.09
 3 17 20 11.06 5.93
 3 -17 21 28.15 7.6
 3 17 21 25.28 6.74
 3 17 22 20.99 6.82
 -3 -18 24 50.2 9.37
 -3 -18 23 9.44 7
 -3 -18 23 1.06 7.22
 -3 18 22 16.04 8.81
 -3 -18 22 19.38 7.31
 -3 -18 22 11.48 7.44
 -3 18 21 25.01 8.69
 -3 -18 21 37.15 7.58
 -3 18 20 -12.11 7.97
 -3 -18 20 2.73 6.22
 -3 -18 19 32.32 7.5
 -3 18 19 39.69 8.83
 -3 -18 19 51.72 7.73
 -3 18 18 50.24 9.01
 -3 -18 18 47.15 7.76
 -3 -18 18 49.05 7.3
 -3 18 17 22.24 7.33
 -3 -18 17 17.79 6.59
 -3 -18 17 18.86 6.34
 -3 18 16 28.09 7.39
 -3 -18 16 24.57 6.33
 -3 18 15 22.47 7.03
 -3 -18 15 21.88 5.89
 -3 18 14 44.33 7.66
 3 18 -14 34.99 6.36
 -3 -18 14 38.73 6.59
 -3 18 13 18.98 6.18
 3 -18 -13 21.97 4.22
 3 18 -13 18.22 5.53
 -3 -18 13 15.32 5.29
 -3 18 12 1.74 5.47
 3 -18 -12 6.44 3.55
 -3 -18 12 7.36 5.18
 3 18 -12 6.19 4.99
 -3 18 11 30.17 6.5
 -3 -18 11 34.79 5.88
 3 -18 -11 39.7 4.62
 -3 -18 10 11.37 4.85
 -3 18 10 10.18 5.47
 3 18 -10 11.94 5.11
 3 -18 -10 19.08 3.94
 3 -18 -9 30.12 4.39
 3 18 -9 31.82 5.71
 -3 -18 9 31.55 5.77
 -3 18 9 37.11 6.37
 3 -18 -8 229.75 8.21
 3 18 -8 213.29 9.76
 -3 18 8 209.42 10.12
 -3 -18 8 198.93 9.76
 -3 18 7 63.92 6.82
 3 -18 -7 64.83 5.43
 -3 -18 7 58.08 6.41
 3 18 -7 60.82 6.54
 -3 -18 6 255.85 10.49
 3 -18 -6 287.54 9.19
 3 18 -6 268.68 10.64
 -3 -18 5 20.3 5.43
 3 -18 -5 24.88 4.78
 3 18 -5 30.6 5.56
 -3 18 5 30.66 5.44
 3 18 -4 384.02 12.44
 3 -18 -4 371.06 10.66
 -3 18 4 400.42 11.96
 -3 -18 3 38.73 6.08
 3 -18 -3 50.48 5.4
 3 18 -3 46.46 6.29
 -3 18 3 33.87 5.32
 -3 18 2 150.25 7.73
 -3 -18 2 132.2 8.03
 3 18 -2 137.48 8.3
 3 -18 -2 141.12 7.43
 -3 -18 1 211.31 9.53
 3 18 -1 192.32 9.5
 3 -18 -1 181.33 8.33
 -3 18 1 198.52 8.22
 3 18 0 142.96 8.6
 -3 -18 0 121.78 7.71
 3 -18 0 127.75 7.55
 -3 18 0 130.74 6.98
 -3 -18 -1 255.77 10.03
 3 18 1 255.83 10.64
 3 -18 1 287.36 10.33
 -3 18 -1 278.29 9.12
 3 -18 2 0.36 4.77
 -3 -18 -2 6.75 4.53
 3 18 2 7.54 5.09
 -3 18 -2 9.45 3.67
 3 18 3 129.93 8.62
 -3 18 -3 137.62 6.46
 -3 -18 -3 138.04 7.89
 3 -18 3 126.96 7.82
 -3 -18 -4 52.99 5.85
 3 -18 4 58.2 6.42
 -3 18 -4 66.85 4.96
 3 -18 5 264.27 10.55
 -3 -18 -5 265.58 10.11
 -3 18 -5 273.87 8.25
 3 18 5 259.51 11.68
 -3 -18 -6 96.51 7.06
 3 -18 6 91.06 7.5
 3 18 6 95.32 8.22
 -3 18 -6 97.96 5.59
 -3 18 -7 133.29 6.05
 3 -18 7 128.84 8.32
 3 18 7 144.39 9.39
 -3 -18 -7 142.04 7.97
 3 18 8 35.55 6.64
 -3 -18 -8 36.76 5.44
 3 -18 8 35.1 6.13
 -3 -18 -9 150.24 8.2
 3 -18 9 135.31 8.91
 3 18 9 135.21 9.8
 3 18 10 4.9 5.8
 3 -18 10 7.66 5.42
 -3 -18 -10 11.09 4.66
 -3 -18 -11 27.16 5.26
 3 -18 11 41.17 6.52
 3 18 11 23.39 6.61
 -3 -18 -12 33.69 5.53
 3 -18 12 39.44 6.75
 3 18 12 24.99 6.87
 3 -18 13 39.64 7.07
 -3 -18 -13 45.46 6.1
 3 18 13 34.75 7.5
 -3 -18 -14 44.12 6.15
 3 -18 14 36.23 6.83
 3 18 14 59.22 8.65
 -3 -18 -15 21.92 5.4
 3 -18 15 9.71 6.06
 3 18 15 15.96 6.89
 3 18 16 80.86 9.52
 3 -18 16 51.64 7.81
 -3 -18 -16 73.9 7.21
 3 -18 17 0.48 5.82
 -3 -18 -17 8 5.06
 3 18 17 1.31 7.11
 -3 -18 -18 33.89 6.18
 3 -18 18 33.11 7.36
 3 18 18 15.07 7.74
 3 -18 19 24.32 7.34
 -3 -18 -19 32.05 6.5
 3 18 19 38.17 9.21
 3 18 21 13.2 6.55
 -3 -19 23 60.86 9.81
 -3 -19 22 42.74 8.27
 -3 -19 22 37.2 8.71
 -3 19 21 17.24 8.9
 -3 -19 21 30.21 8.07
 -3 -19 21 44.01 8.17
 -3 -19 20 47.62 8.39
 -3 -19 20 72.14 9.27
 -3 19 20 57.1 10.14
 -3 19 19 41.04 9.36
 -3 -19 19 48.12 8.02
 -3 19 18 46.42 9.42
 -3 -19 18 41.17 7.6
 -3 19 17 8.27 6.9
 -3 -19 17 -0.63 5.75
 -3 19 16 10.43 6.87
 3 19 -16 7.19 6.16
 -3 -19 16 7.84 5.65
 -3 19 15 34.19 7.64
 -3 -19 15 17.45 6.06
 3 19 -15 32.86 6.6
 -3 19 14 -2.33 6.21
 3 19 -14 2.58 5.33
 -3 -19 14 -11.21 5.7
 -3 19 13 3.69 6
 3 19 -13 -1.02 4.97
 -3 -19 13 6.77 5.22
 3 19 -12 26.46 5.78
 -3 -19 12 31.56 6.05
 3 -19 -12 19.66 4.42
 -3 19 11 13.63 6.04
 3 -19 -11 12.83 4.03
 -3 -19 11 9.58 5.06
 3 19 -11 9.69 4.94
 3 19 -10 39.5 6.13
 3 -19 -10 41.42 4.82
 -3 -19 10 31.88 5.8
 -3 19 10 42.02 6.62
 -3 -19 9 10.29 5.06
 -3 19 9 3.64 4.96
 3 -19 -9 -4.82 3.93
 3 19 -9 -2.91 4.78
 3 -19 -8 25.01 4.49
 -3 19 8 10.48 4.94
 3 19 -8 18.65 5.29
 3 -19 -7 37.73 4.98
 3 19 -7 35.46 5.85
 -3 19 7 28.1 5.38
 -3 -19 7 39.04 5.86
 -3 -19 6 5.8 4.75
 3 -19 -6 19.81 4.39
 3 19 -6 15.14 4.99
 -3 19 6 8.4 4.7
 3 -19 -5 146.51 7.59
 -3 -19 5 129.45 8.34
 -3 19 5 137.68 8.32
 3 19 -5 126.26 8.17
 -3 -19 4 44.06 6.21
 3 19 -4 52.13 6.51
 -3 19 4 56.49 6.25
 3 -19 -4 37.1 5.25
 -3 -19 3 186.01 9.44
 3 19 -3 169.23 9.22
 -3 19 3 174.01 8.59
 3 -19 -3 170.26 8.24
 -3 19 2 101.66 6.98
 -3 -19 2 96.9 7.35
 3 19 -2 96.34 7.7
 3 -19 -2 99.52 6.78
 -3 -19 1 116.43 7.99
 3 19 -1 132.99 8.61
 3 -19 -1 129.18 7.68
 -3 19 1 130.53 7.57
 -3 -19 0 212.61 9.79
 3 -19 0 211.53 9.27
 3 19 0 210.34 10.27
 -3 19 0 220.6 8.92
 -3 -19 -1 151.86 8.64
 3 19 1 155.7 9.19
 3 -19 1 160.89 8.46
 -3 19 -1 156.91 7.61
 -3 -19 -2 50.68 6.05
 3 -19 2 55.32 6.14
 3 19 2 59.46 6.98
 -3 19 -2 59.59 5.38
 3 19 3 50.18 6.83
 3 -19 3 43.91 6.09
 -3 -19 -3 43.03 5.82
 -3 19 -3 48.96 4.86
 -3 -19 -4 65.88 6.46
 3 -19 4 72.17 6.82
 -3 19 -4 65.21 5.32
 3 19 4 55.66 7.1
 -3 -19 -5 123.85 7.82
 3 19 5 148 9.63
 3 -19 5 125.02 8.3
 -3 19 -5 144.28 6.75
 -3 -19 -6 8.69 4.76
 3 -19 6 11.61 5.08
 3 19 6 11 5.6
 3 -19 7 14.66 5.4
 -3 -19 -7 6.75 4.75
 3 19 7 12.04 5.74
 -3 -19 -8 18.66 5.07
 3 -19 8 24.28 5.87
 3 19 8 27.25 6.63
 3 -19 9 13.33 5.67
 -3 -19 -9 25.91 5.21
 3 19 9 27.75 6.57
 -3 -19 -10 21.19 5.06
 3 19 10 17.77 6.41
 3 -19 10 19.19 5.79
 3 19 11 -3.89 5.86
 -3 -19 -11 10.16 4.94
 3 -19 11 6.41 5.38
 -3 -19 -12 10.57 4.93
 3 -19 12 15.48 6.03
 3 19 12 9.32 6.32
 -3 -19 -13 -0.65 4.69
 3 -19 13 8.29 5.82
 3 19 13 10.32 6.64
 3 -19 14 7.72 5.96
 -3 -19 -14 15.3 5.29
 3 -19 15 5.12 5.96
 -3 -19 -15 -5.86 5.08
 3 19 15 -4.43 6.62
 3 -19 16 4.73 6.3
 -3 -19 -16 -2.74 4.83
 3 19 16 1.28 6.69
 3 19 17 3.57 7.16
 -3 -19 -17 4.23 5.04
 3 -19 17 8.64 6.2
 -3 -19 -18 5.3 5.55
 3 -19 18 9.33 6.68
 3 19 18 6.91 7.76
 -3 -19 -19 18.89 6.08
 3 19 21 31.49 7.45
 -3 20 20 7.51 8.92
 -3 -20 20 -2.53 6.87
 -3 20 19 34.29 9.19
 -3 -20 19 53.14 8.29
 3 20 -19 54.44 8.8
 -3 -20 18 13.44 6.75
 3 20 -18 29.87 7.61
 -3 20 18 35.38 8.79
 -3 -20 17 42.54 7.44
 3 20 -17 49.81 8.29
 -3 20 17 40.48 9.24
 -3 20 16 75.55 9.84
 3 20 -16 85.52 9
 -3 -20 16 73.15 8.47
 -3 20 15 47.19 8.65
 3 20 -15 52.49 7.72
 -3 -20 15 49.06 7.4
 -3 -20 14 23.23 6.12
 -3 20 14 14.43 6.91
 3 20 -14 26.82 6.38
 -3 -20 13 5.74 5.47
 -3 20 13 10.26 6.23
 3 20 -13 5.91 5.5
 -3 20 12 16.95 6.21
 -3 -20 12 28.84 5.97
 3 20 -12 28.99 6.01
 -3 20 11 4.64 5.77
 3 -20 -11 -8.3 4.25
 -3 -20 11 -8.69 5.46
 3 20 -11 8.36 5.15
 -3 20 10 1.87 5
 -3 -20 10 -2.5 5
 3 20 -10 7.29 4.99
 3 -20 -10 4.29 4.25
 -3 -20 9 -3.46 4.68
 3 -20 -9 -0.11 3.98
 3 20 -9 10.96 5.05
 -3 20 9 7.47 5.06
 -3 -20 8 3.32 4.64
 3 -20 -8 5.28 3.96
 3 20 -8 4.87 4.94
 -3 20 8 2.19 4.65
 -3 -20 7 2.13 4.69
 3 -20 -7 3.95 4.11
 3 20 -7 5.69 4.74
 -3 20 7 -5.51 4.96
 -3 -20 6 4.97 4.76
 3 -20 -6 -0.16 3.97
 3 20 -6 9.28 4.73
 -3 20 6 12.17 4.93
 -3 -20 5 1.47 4.84
 3 -20 -5 -0.78 4.28
 -3 20 5 5.43 4.5
 3 20 -5 -3.36 4.81
 3 -20 -4 3.7 4.26
 -3 -20 4 -2.44 4.87
 3 20 -4 4.55 5.05
 -3 20 4 -7.65 4.61
 3 -20 -3 -5.93 4.39
 -3 -20 3 9.91 5
 3 20 -3 -6.21 4.87
 -3 20 3 2.13 4.2
 3 -20 -2 12.19 4.86
 -3 -20 2 14.96 5.24
 3 20 -2 20.51 5.75
 -3 20 2 10.76 4.38
 3 -20 -1 18.26 5.02
 3 20 -1 10.68 5.38
 -3 -20 1 22.87 5.68
 -3 20 1 16.8 4.68
 -3 -20 0 18.86 5.12
 3 20 0 12.53 5.45
 -3 20 0 6.59 4.24
 3 -20 0 13.68 4.94
 3 20 1 -2.7 5.54
 -3 -20 -1 11.73 5.21
 -3 20 -1 17.27 4.6
 3 -20 1 11.03 4.89
 -3 -20 -2 69.35 6.76
 3 20 2 73.4 7.6
 -3 20 -2 62.71 5.82
 3 -20 2 76.46 6.98
 -3 -20 -3 22.57 5.64
 -3 20 -3 28.1 4.78
 3 20 3 27.38 6.34
 3 -20 3 35.81 6.08
 3 -20 4 212.47 10.15
 -3 -20 -4 214.9 9.84
 3 -20 5 93.22 8.2
 -3 -20 -5 73.02 7.13
 3 20 5 82.46 8.49
 3 -20 6 202.74 10.31
 3 20 6 202.88 11.28
 -3 -20 -6 207.17 9.91
 3 20 7 73.5 8.16
 3 -20 7 71.29 7.52
 -3 -20 -7 96.28 7.59
 3 -20 8 164.52 9.92
 3 20 8 148.85 10.67
 -3 -20 -8 148.18 8.52
 -3 -20 -9 49.75 6.32
 3 -20 9 40.83 6.72
 3 20 9 41.21 7.74
 -3 -20 -10 15.32 5.29
 3 -20 10 10.41 5.72
 3 20 10 15.86 6.82
 3 20 11 14.55 6.55
 3 -20 11 12.05 5.75
 -3 -20 -11 21.13 5.23
 3 -20 12 4.69 5.64
 -3 -20 -12 8.51 4.81
 3 20 12 6.78 6.33
 -3 -20 -13 9.46 5.08
 3 -20 13 12.06 6.12
 3 20 13 20.68 7.11
 3 20 14 -11.42 6.91
 -3 -20 -14 5.15 5.03
 3 -20 14 1.67 5.87
 3 -20 15 2.27 5.86
 -3 -20 -15 13.08 5.31
 3 20 15 1.04 7.05
 3 -20 16 4.5 6.16
 -3 -20 -16 -0.25 5.05
 3 20 16 6.63 7.27
 -3 -20 -17 0.99 5.22
 3 -20 17 7.63 6.77
 3 20 17 3.51 7.62
 -3 -20 -18 -6.65 5.7
 -3 -20 -19 -3.4 5.98
 3 21 -21 2.53 8.01
 -3 21 20 77.85 11.78
 3 21 -20 79.68 10.56
 3 21 -19 4.32 7.37
 -3 21 19 9 8.5
 -3 -21 19 -1.81 6.78
 -3 -21 18 45.18 8.15
 -3 21 18 32.96 9.53
 3 21 -18 49.54 8.65
 -3 21 17 1.16 7.54
 3 21 -17 11.22 6.64
 -3 -21 17 -6.06 6.45
 -3 21 16 32.21 8.57
 -3 -21 16 31.07 7.07
 3 21 -16 33.96 7.91
 -3 21 15 35.36 8.42
 3 21 -15 54.87 8.09
 -3 -21 15 56.81 8.06
 -3 -21 14 10.05 6.03
 3 21 -14 1.53 5.88
 -3 21 14 11.06 7.35
 3 21 -13 64.31 7.83
 -3 21 13 53.46 8.64
 -3 -21 13 57.19 7.64
 -3 21 12 3.25 6.22
 -3 -21 12 -7.9 5.97
 3 21 -12 0.12 5.61
 3 21 -11 61.35 7.46
 -3 -21 11 49.2 7.25
 -3 21 11 53.24 7.89
 -3 21 10 -3.53 5.71
 3 21 -10 6 5.3
 -3 -21 10 5.34 5.29
 3 -21 -10 2.65 3.98
 -3 -21 9 4.66 5.31
 3 21 -9 11.58 5.39
 3 -21 -9 8.35 4.17
 -3 21 9 4.94 5.31
 -3 -21 8 7.48 5.37
 3 21 -8 15.9 5.5
 3 -21 -8 0.99 4.25
 -3 21 8 -0.13 4.79
 -3 -21 7 3.65 5.23
 3 -21 -7 3.72 4.33
 3 21 -7 10.4 5.15
 -3 21 7 3.31 4.78
 -3 -21 6 -2.98 4.92
 3 21 -6 12.86 5.23
 -3 21 6 -3.01 4.63
 3 -21 -6 10.9 4.6
 -3 -21 5 12.7 5.5
 3 -21 -5 5.08 4.51
 3 21 -5 8.94 5.17
 -3 21 5 4.85 5.17
 3 -21 -4 149.28 8.26
 -3 -21 4 124.54 8.7
 3 21 -4 132.82 8.84
 -3 21 4 125.16 8.41
 3 -21 -3 6.61 4.93
 -3 -21 3 15.46 5.71
 3 21 -3 11.64 5.61
 -3 21 3 3.25 4.93
 -3 21 2 191.82 9.58
 -3 -21 2 179.77 9.87
 3 21 -2 163.94 9.8
 3 -21 -2 179.3 9.02
 3 21 -1 39.26 6.89
 -3 -21 1 36.63 6.57
 -3 21 1 34.28 5.89
 3 -21 -1 32.35 5.8
 -3 -21 0 209.64 10.22
 3 21 0 192.75 10.54
 3 -21 0 185.48 9.4
 -3 -21 -1 13.82 5.72
 3 21 1 10.03 5.97
 3 -21 1 4.88 5.29
 -3 21 -1 6.92 4.71
 3 -21 2 128.09 8.58
 -3 -21 -2 148.02 8.95
 3 21 2 137.57 9.56
 3 21 3 27.12 6.68
 3 -21 3 27.74 6.03
 -3 -21 -3 29.78 6.17
 -3 -21 -4 64.19 6.95
 3 -21 4 62.77 6.96
 3 21 4 57.8 7.55
 3 -21 5 -6.15 5.78
 3 21 5 -1.47 5.95
 -3 -21 -5 -1.47 4.96
 3 -21 6 20.3 5.91
 3 21 6 2.35 5.94
 -3 -21 -6 14.35 5.69
 -3 -21 -7 9.21 5.27
 3 -21 7 11.59 5.88
 3 21 7 -1.56 5.77
 3 -21 8 -1.18 5.39
 -3 -21 -8 -8.26 5
 3 21 8 -3.27 6.33
 3 21 9 13.61 6.39
 -3 -21 -9 23.48 5.68
 3 -21 9 27.68 6.55
 -3 -21 -10 2.09 4.75
 3 -21 10 0.04 5.69
 3 21 10 -5.95 6.6
 3 21 11 13.2 7.01
 3 -21 11 5.19 5.77
 -3 -21 -11 6.84 5.06
 -3 -21 -12 0.56 4.9
 3 -21 12 1.21 5.55
 3 21 12 -4.26 6.51
 -3 -21 -13 16.77 5.35
 3 -21 13 20.46 6.8
 3 21 13 21.94 7.41
 -3 -21 -14 -3.52 5.15
 3 -21 14 -1.35 6.01
 3 21 14 -5.55 7.27
 3 -21 15 -5.51 6.19
 -3 -21 -15 1.16 5.09
 3 21 15 3.6 7.32
 -3 -21 -16 11.15 5.68
 3 -21 16 8.47 6.92
 3 21 16 18.82 7.95
 -3 -21 -17 7.37 5.6
 -3 -21 -18 22.54 6.71
 -3 -21 -19 -1.71 6.01
 -3 22 19 14.61 9.32
 3 22 -19 -0.55 7.21
 -3 22 18 71.68 11.18
 3 22 -18 73.32 9.59
 -3 -22 17 3.76 6.61
 -3 22 17 3.2 8.13
 3 22 -17 15.84 7.57
 -3 -22 16 26.72 7.32
 -3 22 16 38.73 9.25
 3 22 -16 36.66 7.97
 -3 22 15 7.24 7.67
 -3 -22 15 -4.55 6.59
 3 22 -15 5.99 6.63
 3 22 -14 85.61 9.14
 -3 22 14 97.34 10.93
 -3 -22 14 76.82 8.86
 -3 22 13 -7.42 7.24
 -3 -22 13 -1.66 5.98
 3 22 -13 0.02 6.17
 -3 22 12 21.34 7.44
 -3 -22 12 18.46 6.43
 3 22 -12 36.01 7.16
 -3 22 11 4.63 6.38
 3 22 -11 9.77 5.72
 -3 -22 11 14.28 6.02
 -3 22 10 16.38 6.5
 -3 -22 10 6.06 6.03
 3 22 -10 24.3 6.37
 3 -22 -10 14.95 4.65
 3 -22 -9 25.55 5.13
 3 22 -9 4.88 5.44
 -3 -22 9 14.19 5.81
 -3 22 9 31.67 6.82
 3 22 -8 0.51 5.05
 -3 -22 8 5.25 5.51
 3 -22 -8 11.56 4.63
 -3 22 8 -6.24 5.57
 -3 -22 7 28.59 6.41
 3 -22 -7 30.72 5.33
 -3 22 7 23.85 6.06
 -3 -22 6 4.05 5.59
 3 -22 -6 -5.24 4.91
 3 22 -6 2.72 5.07
 -3 22 6 6.15 5.34
 -3 22 5 45.89 6.89
 3 -22 -5 54 6.31
 -3 -22 5 50.27 7.22
 3 22 -5 55.77 7.19
 3 -22 -4 17.35 5.56
 -3 -22 4 21.33 6.23
 3 22 -4 9.19 5.56
 -3 22 4 5.24 5.4
 3 -22 -3 86.22 7.41
 -3 -22 3 61.45 7.32
 -3 22 3 63.84 7.19
 3 22 -3 75.36 7.76
 3 22 -2 0.7 5.42
 -3 -22 2 -0.54 5.79
 3 -22 -2 22.87 5.99
 -3 22 2 14.26 5.53
 -3 -22 1 36.55 6.57
 3 22 -1 44.83 6.8
 -3 22 1 47.94 6.24
 3 -22 -1 60.07 6.79
 3 -22 0 17.09 5.54
 -3 -22 0 -1.44 5.31
 3 22 0 8.12 5.49
 -3 -22 -1 22.71 5.98
 3 -22 1 8.28 5.43
 3 22 1 9.37 5.96
 3 -22 2 81.93 7.76
 -3 -22 -2 78.3 7.57
 3 22 2 72.94 8.13
 3 22 3 -4.73 5.67
 -3 -22 -3 8.02 5.38
 3 -22 3 1.23 5.3
 3 -22 4 75.01 7.84
 3 22 4 61.69 7.95
 -3 -22 -4 80.73 7.56
 -3 -22 -5 -0.61 4.86
 3 -22 5 -9.71 6.04
 3 22 5 4.26 6.16
 3 -22 6 121.01 9.22
 -3 -22 -6 129.78 8.88
 3 22 6 131.3 10.22
 -3 -22 -7 -9.1 5.47
 3 -22 7 -4.76 5.68
 3 -22 8 64.26 7.95
 3 22 8 68.53 8.82
 -3 -22 -8 74.1 7.34
 -3 -22 -9 0.97 5
 3 -22 9 -2.38 6.17
 3 22 9 5.66 7.03
 -3 -22 -10 53.14 6.86
 3 -22 10 53.55 8.03
 3 22 10 36.72 8.2
[truncated: 484,560 more chars]
