# Supplementary material for: Guest‐Induced Reversible Phase Conversion via Spin Frustration Relief in Spin‐Intercalated Layered Antiferromagnets
Source: Adv Sci (Weinh). 2025 Jul 26;12(39):e07957. doi: 10.1002/advs.202507957 (PMC12533306; doi:10.1002/advs.202507957)
Supplement: Supplementary file 2 — Supporting Information [file ADVS-12-e07957-s002.zip › Ru235F3_TCNQ_FeCp_dry_CCDC-2448181.cif]

data_Ru235F3_TCNQ_FeCpstar2_dry
_audit_creation_date               2024-10-18
_audit_creation_method
;
Olex2 1.5
(compiled 2023.03.06 svn.rbb2c1857 for OlexSys, GUI svn.r6748)
;
_shelx_SHELXL_version_number       '2014/7'
_audit_contact_author_address      ?
_audit_contact_author_email        ?
_audit_contact_author_name         ''
_audit_contact_author_phone        ?
_publ_contact_author_id_orcid      ?
_publ_section_references
;
Dolomanov, O.V., Bourhis, L.J., Gildea, R.J, Howard, J.A.K. & Puschmann, H.
 (2009), J. Appl. Cryst. 42, 339-341.

Sheldrick, G.M. (2015). Acta Cryst. A71, 3-8.

Sheldrick, G.M. (2015). Acta Cryst. C71, 3-8.
;
_chemical_name_common              ?
_chemical_name_systematic          ?
_chemical_formula_moiety           '0.5(C136 H40 F48 N8 O32 Ru8), C20 H30 Fe'
_chemical_formula_sum              'C88 H50 F24 Fe N4 O16 Ru4'
_chemical_formula_weight           2335.45
_chemical_melting_point            ?
_chemical_oxdiff_formula           'C70 O16 Ru4 F24 H54 Fe1 N4'
loop_
  _atom_type_symbol
  _atom_type_description
  _atom_type_scat_dispersion_real
  _atom_type_scat_dispersion_imag
  _atom_type_scat_source
 'C' 'C' 0.0033 0.0016 'International Tables Vol C Tables 4.2.6.8 and 6.1.1.4'
 'H' 'H' 0.0000 0.0000 'International Tables Vol C Tables 4.2.6.8 and 6.1.1.4'
 'F' 'F' 0.0171 0.0103 'International Tables Vol C Tables 4.2.6.8 and 6.1.1.4'
 'Fe' 'Fe' 0.3463 0.8444 'International Tables Vol C Tables 4.2.6.8 and 6.1.1.4'
 'N' 'N' 0.0061 0.0033 'International Tables Vol C Tables 4.2.6.8 and 6.1.1.4'
 'O' 'O' 0.0106 0.0060 'International Tables Vol C Tables 4.2.6.8 and 6.1.1.4'
 'Ru' 'Ru' -1.2594 0.8363
 'International Tables Vol C Tables 4.2.6.8 and 6.1.1.4'

_shelx_space_group_comment
;
The symmetry employed for this shelxl refinement is uniquely defined
by the following loop, which should always be used as a source of
symmetry information in preference to the above space-group names.
They are only intended as comments.
;
_space_group_crystal_system        'monoclinic'
_space_group_IT_number             14
_space_group_name_H-M_alt          'P 1 21/c 1'
_space_group_name_Hall             '-P 2ybc'
loop_
  _space_group_symop_operation_xyz
 'x, y, z'
 '-x, y+1/2, -z+1/2'
 '-x, -y, -z'
 'x, -y-1/2, z-1/2'

_cell_length_a                     10.4919(3)
_cell_length_b                     20.0403(7)
_cell_length_c                     21.6972(8)
_cell_angle_alpha                  90
_cell_angle_beta                   99.154(3)
_cell_angle_gamma                  90
_cell_volume                       4504.0(3)
_cell_formula_units_Z              2
_cell_measurement_reflns_used      14692
_cell_measurement_temperature      103
_cell_measurement_theta_max        31.3080
_cell_measurement_theta_min        2.0400
_shelx_estimated_absorpt_T_max     ?
_shelx_estimated_absorpt_T_min     ?
_exptl_absorpt_coefficient_mu      0.929
_exptl_absorpt_correction_T_max    1.00000
_exptl_absorpt_correction_T_min    0.57977
_exptl_absorpt_correction_type     empirical
_exptl_absorpt_process_details    
 'CrysAlisPro 1.171.39.46 (Rigaku Oxford Diffraction, 2018) Empirical absorption correction using spherical harmonics, implemented in SCALE3 ABSPACK scaling algorithm.'
_exptl_absorpt_special_details     ?
_exptl_crystal_colour              'dark brown'
_exptl_crystal_colour_lustre       ?
_exptl_crystal_colour_modifier     dark
_exptl_crystal_colour_primary      brown
_exptl_crystal_density_diffrn      1.722
_exptl_crystal_density_meas        ?
_exptl_crystal_density_method      ?
_exptl_crystal_description         plate
_exptl_crystal_F_000               2304
_exptl_crystal_recrystallization_method  ?
_exptl_crystal_size_max            0.147
_exptl_crystal_size_mid            0.133
_exptl_crystal_size_min            0.044
_exptl_transmission_factor_max     ?
_exptl_transmission_factor_min     ?
_diffrn_reflns_av_R_equivalents    0.0418
_diffrn_reflns_av_unetI/netI       0.0449
_diffrn_reflns_Laue_measured_fraction_full  0.997
_diffrn_reflns_Laue_measured_fraction_max  0.989
_diffrn_reflns_limit_h_max         11
_diffrn_reflns_limit_h_min         -13
_diffrn_reflns_limit_k_max         26
_diffrn_reflns_limit_k_min         -26
_diffrn_reflns_limit_l_max         25
_diffrn_reflns_limit_l_min         -28
_diffrn_reflns_number              37126
_diffrn_reflns_point_group_measured_fraction_full  0.997
_diffrn_reflns_point_group_measured_fraction_max  0.989
_diffrn_reflns_theta_full          25.242
_diffrn_reflns_theta_max           27.996
_diffrn_reflns_theta_min           2.509
_diffrn_ambient_temperature        103
_diffrn_detector                   CCD
_diffrn_detector_area_resol_mean   28.626
_diffrn_detector_type              'Rigaku Saturn724+'
_diffrn_measured_fraction_theta_full  0.997
_diffrn_measured_fraction_theta_max  0.989
_diffrn_measurement_details
;
List of Runs (angles in degrees, time in seconds):

  # Type    Start    End  Width  t~exp~   \w     \q     \k     \f   Frames
--------------------------------------------------------------------------
  1  \w   -110.00  70.00   0.50    5.00    --  -20.00  45.00   0.00  360
  2  \w   -110.00  70.00   0.50    5.00    --  -20.00  45.00  90.00  360
;
_diffrn_measurement_device         'AFC10: Fixed Chi 2 circle'
_diffrn_measurement_device_type    ?
_diffrn_measurement_method         '\w scans'
_diffrn_orient_matrix_type        
 'CrysAlisPro convention (1999,Acta A55,543-557)'
_diffrn_orient_matrix_UB_11        -0.0514806000
_diffrn_orient_matrix_UB_12        0.0213915000
_diffrn_orient_matrix_UB_13        -0.0125940000
_diffrn_orient_matrix_UB_21        -0.0437342000
_diffrn_orient_matrix_UB_22        -0.0271446000
_diffrn_orient_matrix_UB_23        -0.0012497000
_diffrn_orient_matrix_UB_31        -0.0111566000
_diffrn_orient_matrix_UB_32        0.0076776000
_diffrn_orient_matrix_UB_33        0.0305980000
_diffrn_radiation_collimation      0.3
_diffrn_radiation_monochromator    Confocal
_diffrn_radiation_probe            x-ray
_diffrn_radiation_type             MoK\a
_diffrn_radiation_wavelength       0.71073
_diffrn_source                     'fine-focus sealed X-ray tube'
_diffrn_source_current             24.0
_diffrn_source_power               1.2
_diffrn_source_target              Mo
_diffrn_source_type                'Rotating Anode'
_diffrn_source_voltage             50.0
_diffrn_special_details            ?
_reflns_Friedel_coverage           0.000
_reflns_Friedel_fraction_full      .
_reflns_Friedel_fraction_max       .
_reflns_number_gt                  8126
_reflns_number_total               10755
_reflns_odcompleteness_completeness  90.05
_reflns_odcompleteness_iscentric   1
_reflns_odcompleteness_theta       31.21
_reflns_special_details
;
 Reflections were merged by SHELXL according to the crystal
 class for the calculation of statistics and refinement.
 
 _reflns_Friedel_fraction is defined as the number of unique
 Friedel pairs measured divided by the number that would be
 possible theoretically, ignoring centric projections and
 systematic absences.
;
_reflns_threshold_expression       'I > 2\s(I)'
_computing_cell_refinement         'CrysAlisPro 1.171.39.46 (Rigaku OD, 2018)'
_computing_data_collection         'CrysAlisPro 1.171.39.46 (Rigaku OD, 2018)'
_computing_data_reduction          'CrysAlisPro 1.171.39.46 (Rigaku OD, 2018)'
_computing_molecular_graphics      'Olex2 1.5 (Dolomanov et al., 2009)'
_computing_publication_material    'Olex2 1.5 (Dolomanov et al., 2009)'
_computing_structure_refinement    'ShelXL (Sheldrick, 2015)'
_computing_structure_solution      'ShelXT (Sheldrick, 2015)'
_refine_diff_density_max           1.831
_refine_diff_density_min           -0.668
_refine_diff_density_rms           0.120
_refine_ls_extinction_coef         .
_refine_ls_extinction_method       none
_refine_ls_goodness_of_fit_ref     1.167
_refine_ls_hydrogen_treatment      constr
_refine_ls_matrix_type             full
_refine_ls_number_parameters       664
_refine_ls_number_reflns           10755
_refine_ls_number_restraints       0
_refine_ls_R_factor_all            0.0901
_refine_ls_R_factor_gt             0.0641
_refine_ls_restrained_S_all        1.167
_refine_ls_shift/su_max            0.001
_refine_ls_shift/su_mean           0.000
_refine_ls_structure_factor_coef   Fsqd
_refine_ls_weighting_details      
 'w=1/[\s^2^(Fo^2^)+(0.0422P)^2^+20.4014P] where P=(Fo^2^+2Fc^2^)/3'
_refine_ls_weighting_scheme        calc
_refine_ls_wR_factor_gt            0.1398
_refine_ls_wR_factor_ref           0.1500
_refine_special_details            ?
_olex2_refinement_description
;
1. Others
 Sof(H3)=Sof(F1B)=1-FVAR(1)
 Sof(H7)=Sof(F1A)=FVAR(1)
 Sof(H10)=Sof(F4B)=1-FVAR(2)
 Sof(H14)=Sof(F4A)=FVAR(2)
 Sof(H17)=Sof(F7B)=1-FVAR(3)
 Sof(H21)=Sof(F7A)=FVAR(3)
 Sof(H24)=Sof(F10B)=1-FVAR(4)
 Sof(H28)=Sof(F10A)=FVAR(4)
2.a Aromatic/amide H refined with riding coordinates:
 C3(H3), C5(H5), C7(H7), C10(H10), C12(H12), C14(H14), C17(H17), C19(H19),
 C21(H21), C24(H24), C26(H26), C28(H28), C33(H33), C34(H34)
2.b Idealised Me refined as rotating group:
 C36(H36A,H36B,H36C), C38(H38A,H38B,H38C), C40(H40A,H40B,H40C), C42(H42A,H42B,
 H42C), C44(H44A,H44B,H44C)
;
_atom_sites_solution_hydrogens     geom
_atom_sites_solution_primary       dual
_atom_sites_solution_secondary     ?
loop_
  _atom_site_label
  _atom_site_type_symbol
  _atom_site_fract_x
  _atom_site_fract_y
  _atom_site_fract_z
  _atom_site_U_iso_or_equiv
  _atom_site_adp_type
  _atom_site_occupancy
  _atom_site_site_symmetry_order
  _atom_site_calc_flag
  _atom_site_refinement_flags_posn
  _atom_site_refinement_flags_adp
  _atom_site_refinement_flags_occupancy
  _atom_site_disorder_assembly
  _atom_site_disorder_group
 Ru1 Ru 0.37869(4) 0.65411(2) 0.24714(2) 0.02469(11) Uani 1 1 d . . . . .
 Ru2 Ru 0.41971(4) 0.75376(2) 0.20369(2) 0.02632(11) Uani 1 1 d . . . . .
 F2 F -0.2116(4) 0.7251(2) 0.3447(2) 0.0760(14) Uani 1 1 d . . . . .
 F3 F -0.1804(4) 0.9090(2) 0.2166(2) 0.0645(12) Uani 1 1 d . . . . .
 F5 F 0.6206(8) 0.7354(4) 0.5612(2) 0.132(3) Uani 1 1 d . . . . .
 F6 F 0.5673(8) 0.9478(3) 0.4712(3) 0.136(3) Uani 1 1 d . . . . .
 F8 F 0.9607(4) 0.4871(2) 0.2248(2) 0.0666(12) Uani 1 1 d . . . . .
 F9 F 1.0230(3) 0.6881(2) 0.12171(18) 0.0553(10) Uani 1 1 d . . . . .
 F11 F 0.1288(7) 0.4815(3) -0.0320(3) 0.125(3) Uani 1 1 d . . . . .
 F12 F 0.2117(6) 0.6947(3) -0.10960(19) 0.0951(18) Uani 1 1 d . . . . .
 O1 O 0.2011(3) 0.68898(18) 0.26126(17) 0.0286(8) Uani 1 1 d . . . . .
 O2 O 0.2395(3) 0.78747(19) 0.21847(17) 0.0317(8) Uani 1 1 d . . . . .
 O3 O 0.4522(4) 0.6925(2) 0.33485(16) 0.0319(8) Uani 1 1 d . . . . .
 O4 O 0.4920(4) 0.79011(19) 0.29095(17) 0.0314(8) Uani 1 1 d . . . . .
 O5 O 0.5580(3) 0.62012(19) 0.23427(17) 0.0311(8) Uani 1 1 d . . . . .
 O6 O 0.5985(3) 0.7179(2) 0.19144(17) 0.0323(8) Uani 1 1 d . . . . .
 O7 O 0.3040(3) 0.61874(18) 0.15941(16) 0.0294(8) Uani 1 1 d . . . . .
 O8 O 0.3435(4) 0.7168(2) 0.11677(16) 0.0331(9) Uani 1 1 d . . . . .
 N1 N 0.3597(5) 0.5535(2) 0.2918(2) 0.0334(10) Uani 1 1 d . . . . .
 N2 N 0.5232(5) 0.3518(2) 0.3348(2) 0.0345(10) Uani 1 1 d . . . . .
 C1 C 0.1708(5) 0.7485(3) 0.2454(2) 0.0285(11) Uani 1 1 d . . . . .
 C2 C 0.0447(5) 0.7739(3) 0.2593(2) 0.0295(11) Uani 1 1 d . . . . .
 C3 C -0.0265(6) 0.7381(3) 0.2975(3) 0.0405(14) Uani 1 1 d . . . . .
 H3 H 0.0067 0.6974 0.3160 0.049 Uiso 0.302(11) 1 calc R . . A 2
 C4 C -0.1423(6) 0.7611(3) 0.3080(3) 0.0406(14) Uani 1 1 d . . . . .
 C5 C -0.2000(6) 0.8190(3) 0.2818(3) 0.0426(15) Uani 1 1 d . . . . .
 H5 H -0.2824 0.8337 0.2891 0.051 Uiso 1 1 calc R . . . .
 C6 C -0.1297(5) 0.8531(3) 0.2451(3) 0.0407(14) Uani 1 1 d . . . . .
 C7 C -0.0098(6) 0.8318(3) 0.2331(3) 0.0389(14) Uani 1 1 d . . . . .
 H7 H 0.0349 0.8576 0.2067 0.047 Uiso 0.698(11) 1 calc R . . A 1
 C8 C 0.4884(5) 0.7528(3) 0.3373(2) 0.0307(12) Uani 1 1 d . . . . .
 C9 C 0.5280(6) 0.7839(3) 0.4009(3) 0.0398(14) Uani 1 1 d . . . . .
 C10 C 0.5572(7) 0.7459(5) 0.4528(3) 0.0561(19) Uani 1 1 d . . . . .
 H10 H 0.5530 0.6986 0.4493 0.067 Uiso 0.451(12) 1 calc R . . B 2
 C11 C 0.5930(9) 0.7748(6) 0.5108(4) 0.079(3) Uani 1 1 d . . . . .
 C12 C 0.5966(9) 0.8403(7) 0.5195(4) 0.089(3) Uani 1 1 d . . . . .
 H12 H 0.6197 0.8591 0.5599 0.107 Uiso 1 1 calc R . . . .
 C13 C 0.5651(9) 0.8801(5) 0.4671(5) 0.082(3) Uani 1 1 d . . . . .
 C14 C 0.5328(8) 0.8524(4) 0.4076(4) 0.062(2) Uani 1 1 d . . . . .
 H14 H 0.5142 0.8805 0.3721 0.074 Uiso 0.549(12) 1 calc R . . B 1
 C15 C 0.6281(5) 0.6587(3) 0.2086(2) 0.0323(12) Uani 1 1 d . . . . .
 C16 C 0.7569(5) 0.6328(3) 0.1968(3) 0.0332(12) Uani 1 1 d . . . . .
 C17 C 0.8013(6) 0.5701(3) 0.2165(3) 0.0400(14) Uani 1 1 d . . . . .
 H17 H 0.7502 0.5419 0.2380 0.048 Uiso 0.335(10) 1 calc R . . C 2
 C18 C 0.9213(6) 0.5485(3) 0.2047(3) 0.0456(15) Uani 1 1 d . . . . .
 C19 C 0.9973(6) 0.5865(3) 0.1737(3) 0.0430(15) Uani 1 1 d . . . . .
 H19 H 1.0792 0.5711 0.1663 0.052 Uiso 1 1 calc R . . . .
 C20 C 0.9516(6) 0.6479(4) 0.1533(3) 0.0412(14) Uani 1 1 d . . . . .
 C21 C 0.8329(6) 0.6715(3) 0.1636(3) 0.0366(13) Uani 1 1 d . . . . .
 H21 H 0.8032 0.7139 0.1480 0.044 Uiso 0.665(10) 1 calc R . . C 1
 C22 C 0.3048(5) 0.6574(3) 0.1132(2) 0.0304(11) Uani 1 1 d . . . . .
 C23 C 0.2543(5) 0.6309(3) 0.0491(3) 0.0381(14) Uani 1 1 d . . . . .
 C24 C 0.2120(8) 0.5669(4) 0.0373(3) 0.0583(19) Uani 1 1 d . . . . .
 H24 H 0.2123 0.5368 0.0711 0.070 Uiso 0.165(12) 1 calc R . . D 2
 C25 C 0.1687(9) 0.5452(5) -0.0233(4) 0.078(3) Uani 1 1 d . . . . .
 C26 C 0.1677(10) 0.5875(6) -0.0738(4) 0.087(3) Uani 1 1 d . . . . .
 H26 H 0.1380 0.5729 -0.1153 0.105 Uiso 1 1 calc R . . . .
 C27 C 0.2112(8) 0.6510(5) -0.0614(3) 0.067(2) Uani 1 1 d . . . . .
 C28 C 0.2543(7) 0.6741(4) -0.0018(3) 0.0504(17) Uani 1 1 d . . . . .
 H28 H 0.2837 0.7188 0.0047 0.060 Uiso 0.835(12) 1 calc R . . D 1
 C29 C 0.4055(5) 0.5127(3) 0.3258(2) 0.0272(11) Uani 1 1 d . . . . .
 C30 C 0.4575(5) 0.4660(3) 0.3713(2) 0.0276(11) Uani 1 1 d . . . . .
 C31 C 0.4909(5) 0.4029(3) 0.3502(2) 0.0299(11) Uani 1 1 d . . . . .
 C32 C 0.4790(4) 0.4829(3) 0.4362(2) 0.0253(10) Uani 1 1 d . . . . .
 C33 C 0.4536(5) 0.5485(3) 0.4563(2) 0.0288(11) Uani 1 1 d . . . . .
 H33 H 0.4221 0.5815 0.4262 0.035 Uiso 1 1 calc R . . . .
 C34 C 0.4739(5) 0.5644(3) 0.5180(2) 0.0273(11) Uani 1 1 d . . . . .
 H34 H 0.4560 0.6085 0.5304 0.033 Uiso 1 1 calc R . . . .
 F1A F 0.0097(5) 0.6803(3) 0.3247(3) 0.054(2) Uani 0.698(11) 1 d . . . A 1
 F4A F 0.5684(10) 0.6860(4) 0.4539(3) 0.074(3) Uani 0.549(12) 1 d . . . B 1
 F7A F 0.7411(5) 0.5267(3) 0.2487(3) 0.0502(19) Uani 0.665(10) 1 d . . . C 1
 F10A F 0.2064(6) 0.5213(3) 0.0821(2) 0.067(2) Uani 0.835(12) 1 d . . . D 1
 F1B F 0.0359(16) 0.8664(9) 0.1907(9) 0.098(8) Uani 0.302(11) 1 d . . . A 2
 F4B F 0.5123(15) 0.8921(5) 0.3664(5) 0.094(5) Uani 0.451(12) 1 d . . . B 2
 F7B F 0.8071(11) 0.7328(7) 0.1403(6) 0.059(4) Uani 0.335(10) 1 d . . . C 2
 F10B F 0.278(3) 0.7332(19) -0.0018(13) 0.088(13) Uani 0.165(12) 1 d . . . D
 2
 Fe1 Fe 0.0000 0.5000 0.5000 0.0478(3) Uani 1 2 d S T P . .
 C35 C 0.1370(6) 0.5238(4) 0.4444(4) 0.0512(18) Uani 1 1 d . . . . .
 C36 C 0.1092(7) 0.5368(4) 0.3756(4) 0.067(2) Uani 1 1 d . . . . .
 H36A H 0.1077 0.4945 0.3530 0.100 Uiso 1 1 calc GR . . . .
 H36B H 0.1766 0.5657 0.3636 0.100 Uiso 1 1 calc GR . . . .
 H36C H 0.0252 0.5589 0.3652 0.100 Uiso 1 1 calc GR . . . .
 C37 C 0.1388(7) 0.5723(4) 0.4928(4) 0.062(2) Uani 1 1 d . . . . .
 C38 C 0.1172(9) 0.6457(4) 0.4805(6) 0.090(3) Uani 1 1 d . . . . .
 H38A H 0.0417 0.6519 0.4480 0.135 Uiso 1 1 calc GR . . . .
 H38B H 0.1934 0.6651 0.4664 0.135 Uiso 1 1 calc GR . . . .
 H38C H 0.1022 0.6680 0.5189 0.135 Uiso 1 1 calc GR . . . .
 C39 C 0.1696(6) 0.5392(5) 0.5504(4) 0.065(2) Uani 1 1 d . . . . .
 C40 C 0.1805(9) 0.5716(7) 0.6141(5) 0.118(5) Uani 1 1 d . . . . .
 H40A H 0.1661 0.6198 0.6091 0.177 Uiso 1 1 calc GR . . . .
 H40B H 0.2668 0.5635 0.6376 0.177 Uiso 1 1 calc GR . . . .
 H40C H 0.1155 0.5525 0.6367 0.177 Uiso 1 1 calc GR . . . .
 C41 C 0.1875(6) 0.4708(5) 0.5397(4) 0.060(2) Uani 1 1 d . . . . .
 C42 C 0.2252(8) 0.4185(6) 0.5893(4) 0.083(3) Uani 1 1 d . . . . .
 H42A H 0.1962 0.4324 0.6281 0.125 Uiso 1 1 calc GR . . . .
 H42B H 0.3193 0.4133 0.5967 0.125 Uiso 1 1 calc GR . . . .
 H42C H 0.1847 0.3759 0.5754 0.125 Uiso 1 1 calc GR . . . .
 C43 C 0.1672(6) 0.4608(4) 0.4739(3) 0.0487(17) Uani 1 1 d . . . . .
 C44 C 0.1784(7) 0.3955(4) 0.4424(4) 0.061(2) Uani 1 1 d . . . . .
 H44A H 0.1491 0.3597 0.4676 0.091 Uiso 1 1 calc GR . . . .
 H44B H 0.2686 0.3877 0.4379 0.091 Uiso 1 1 calc GR . . . .
 H44C H 0.1248 0.3961 0.4011 0.091 Uiso 1 1 calc GR . . . .

loop_
  _atom_site_aniso_label
  _atom_site_aniso_U_11
  _atom_site_aniso_U_22
  _atom_site_aniso_U_33
  _atom_site_aniso_U_23
  _atom_site_aniso_U_13
  _atom_site_aniso_U_12
 Ru1 0.0238(2) 0.0280(2) 0.0221(2) 0.00260(17) 0.00320(15) -0.00023(16)
 Ru2 0.0275(2) 0.0278(2) 0.0238(2) 0.00291(17) 0.00480(16) -0.00170(17)
 F2 0.069(3) 0.070(3) 0.102(4) 0.032(3) 0.052(3) 0.010(2)
 F3 0.041(2) 0.065(3) 0.089(3) 0.028(2) 0.014(2) 0.020(2)
 F5 0.172(7) 0.190(7) 0.027(3) 0.004(3) -0.004(3) 0.032(6)
 F6 0.173(7) 0.103(5) 0.131(6) -0.081(4) 0.022(5) -0.019(5)
 F8 0.057(3) 0.053(3) 0.092(3) 0.010(2) 0.017(2) 0.018(2)
 F9 0.036(2) 0.078(3) 0.056(2) 0.001(2) 0.0207(18) -0.0059(19)
 F11 0.179(7) 0.110(5) 0.083(4) -0.054(4) 0.011(4) -0.052(5)
 F12 0.118(4) 0.131(5) 0.029(2) 0.013(3) -0.007(2) 0.021(4)
 O1 0.0222(17) 0.032(2) 0.033(2) 0.0018(16) 0.0080(15) -0.0005(15)
 O2 0.0281(19) 0.034(2) 0.034(2) 0.0046(17) 0.0077(16) 0.0016(16)
 O3 0.033(2) 0.041(2) 0.0222(19) 0.0005(16) 0.0035(15) -0.0012(17)
 O4 0.031(2) 0.036(2) 0.027(2) -0.0034(16) 0.0066(16) -0.0044(16)
 O5 0.0255(18) 0.035(2) 0.033(2) 0.0041(16) 0.0058(16) 0.0017(16)
 O6 0.0276(19) 0.038(2) 0.032(2) 0.0017(17) 0.0089(16) -0.0041(16)
 O7 0.0267(18) 0.035(2) 0.0260(19) -0.0027(16) 0.0026(15) -0.0008(15)
 O8 0.037(2) 0.042(2) 0.0205(19) 0.0015(16) 0.0040(16) -0.0001(18)
 N1 0.038(3) 0.033(3) 0.030(2) 0.001(2) 0.009(2) 0.000(2)
 N2 0.041(3) 0.034(3) 0.030(3) 0.000(2) 0.010(2) 0.002(2)
 C1 0.027(3) 0.033(3) 0.024(3) -0.002(2) 0.001(2) -0.003(2)
 C2 0.019(2) 0.041(3) 0.029(3) -0.003(2) 0.005(2) 0.000(2)
 C3 0.043(3) 0.042(3) 0.039(3) 0.005(3) 0.014(3) 0.003(3)
 C4 0.035(3) 0.040(3) 0.050(4) 0.006(3) 0.018(3) -0.001(3)
 C5 0.032(3) 0.050(4) 0.049(4) -0.001(3) 0.015(3) 0.001(3)
 C6 0.027(3) 0.043(3) 0.051(4) 0.010(3) 0.003(3) 0.005(3)
 C7 0.040(3) 0.038(3) 0.039(3) 0.008(3) 0.007(3) 0.002(3)
 C8 0.026(3) 0.040(3) 0.026(3) -0.002(2) 0.004(2) 0.000(2)
 C9 0.033(3) 0.057(4) 0.030(3) -0.012(3) 0.007(2) -0.006(3)
 C10 0.055(4) 0.082(6) 0.032(4) -0.004(4) 0.009(3) 0.006(4)
 C11 0.086(7) 0.122(9) 0.027(4) -0.009(5) 0.002(4) 0.014(6)
 C12 0.068(6) 0.147(11) 0.050(5) -0.043(6) 0.000(4) 0.012(6)
 C13 0.077(6) 0.084(7) 0.086(7) -0.053(6) 0.016(5) -0.010(5)
 C14 0.073(5) 0.063(5) 0.050(5) -0.018(4) 0.012(4) -0.002(4)
 C15 0.032(3) 0.040(3) 0.024(3) -0.004(2) 0.001(2) -0.001(2)
 C16 0.026(3) 0.044(3) 0.029(3) -0.007(2) 0.002(2) -0.002(2)
 C17 0.037(3) 0.046(4) 0.036(3) -0.002(3) 0.003(3) 0.000(3)
 C18 0.045(4) 0.044(4) 0.045(4) -0.002(3) -0.001(3) 0.005(3)
 C19 0.027(3) 0.058(4) 0.045(4) -0.014(3) 0.007(3) 0.001(3)
 C20 0.029(3) 0.063(4) 0.032(3) -0.005(3) 0.005(2) -0.007(3)
 C21 0.034(3) 0.045(3) 0.030(3) -0.003(3) 0.001(2) -0.002(3)
 C22 0.027(3) 0.041(3) 0.023(3) -0.003(2) 0.004(2) 0.005(2)
 C23 0.029(3) 0.056(4) 0.028(3) -0.007(3) 0.003(2) 0.003(3)
 C24 0.070(5) 0.066(5) 0.040(4) -0.011(4) 0.009(3) -0.009(4)
 C25 0.081(6) 0.087(7) 0.063(6) -0.033(5) 0.001(5) -0.012(5)
 C26 0.107(8) 0.108(8) 0.041(5) -0.028(5) -0.007(5) -0.011(6)
 C27 0.073(5) 0.094(7) 0.030(4) -0.001(4) -0.004(3) 0.017(5)
 C28 0.050(4) 0.066(5) 0.033(4) -0.002(3) 0.001(3) 0.011(4)
 C29 0.029(3) 0.029(3) 0.025(3) -0.004(2) 0.008(2) -0.003(2)
 C30 0.024(2) 0.026(3) 0.033(3) 0.001(2) 0.008(2) -0.002(2)
 C31 0.032(3) 0.033(3) 0.025(3) -0.002(2) 0.004(2) -0.002(2)
 C32 0.018(2) 0.030(3) 0.030(3) -0.003(2) 0.0065(19) -0.0026(19)
 C33 0.033(3) 0.024(3) 0.030(3) -0.001(2) 0.005(2) 0.000(2)
 C34 0.026(2) 0.025(3) 0.032(3) -0.004(2) 0.007(2) -0.001(2)
 F1A 0.050(3) 0.049(3) 0.070(4) 0.030(3) 0.033(3) 0.018(3)
 F4A 0.122(8) 0.053(5) 0.039(4) 0.009(4) -0.016(4) -0.030(5)
 F7A 0.039(3) 0.048(3) 0.067(4) 0.019(3) 0.017(3) 0.010(2)
 F10A 0.094(4) 0.058(3) 0.049(3) -0.017(3) 0.011(3) -0.023(3)
 F1B 0.062(10) 0.105(14) 0.136(17) 0.075(12) 0.041(10) 0.040(9)
 F4B 0.191(15) 0.039(6) 0.045(6) 0.001(5) -0.001(7) -0.010(7)
 F7B 0.045(7) 0.071(9) 0.063(8) 0.013(6) 0.009(6) 0.003(6)
 F10B 0.11(3) 0.11(3) 0.043(16) 0.013(17) 0.030(16) 0.06(2)
 Fe1 0.0284(6) 0.0687(9) 0.0487(8) -0.0063(7) 0.0136(6) -0.0153(6)
 C35 0.027(3) 0.067(5) 0.065(5) -0.002(4) 0.023(3) -0.009(3)
 C36 0.050(4) 0.085(6) 0.072(5) 0.008(4) 0.029(4) 0.003(4)
 C37 0.033(3) 0.065(5) 0.092(6) -0.015(5) 0.024(4) -0.018(3)
 C38 0.060(5) 0.061(5) 0.160(10) -0.021(6) 0.052(6) -0.017(4)
 C39 0.026(3) 0.107(7) 0.065(5) -0.023(5) 0.016(3) -0.023(4)
 C40 0.052(5) 0.207(14) 0.095(7) -0.081(8) 0.015(5) -0.042(7)
 C41 0.032(3) 0.090(6) 0.058(5) -0.001(4) 0.013(3) -0.016(4)
 C42 0.053(5) 0.138(9) 0.060(5) 0.022(6) 0.013(4) -0.004(5)
 C43 0.022(3) 0.068(5) 0.058(4) 0.000(4) 0.014(3) -0.015(3)
 C44 0.036(4) 0.070(5) 0.078(5) 0.003(4) 0.014(4) -0.013(3)

_geom_special_details
;
 All esds (except the esd in the dihedral angle between two l.s. planes)
 are estimated using the full covariance matrix.  The cell esds are taken
 into account individually in the estimation of esds in distances, angles
 and torsion angles; correlations between esds in cell parameters are only
 used when they are defined by crystal symmetry.  An approximate (isotropic)
 treatment of cell esds is used for estimating esds involving l.s. planes.
;
loop_
  _geom_bond_atom_site_label_1
  _geom_bond_atom_site_label_2
  _geom_bond_distance
  _geom_bond_site_symmetry_2
  _geom_bond_publ_flag
 Ru1 Ru2 2.2783(6) . ?
 Ru1 O1 2.058(3) . ?
 Ru1 O3 2.083(4) . ?
 Ru1 O5 2.061(4) . ?
 Ru1 O7 2.065(4) . ?
 Ru1 N1 2.258(5) . ?
 Ru2 O2 2.080(4) . ?
 Ru2 O4 2.058(4) . ?
 Ru2 O6 2.065(4) . ?
 Ru2 O8 2.065(4) . ?
 Ru2 N2 2.253(5) 2_655 ?
 F2 C4 1.366(7) . ?
 F3 C6 1.348(7) . ?
 F5 C11 1.343(11) . ?
 F6 C13 1.360(11) . ?
 F8 C18 1.348(8) . ?
 F9 C20 1.359(7) . ?
 F11 C25 1.347(11) . ?
 F12 C27 1.365(9) . ?
 O1 C1 1.267(6) . ?
 O2 C1 1.268(6) . ?
 O3 C8 1.265(7) . ?
 O4 C8 1.259(6) . ?
 O5 C15 1.257(7) . ?
 O6 C15 1.268(7) . ?
 O7 C22 1.269(6) . ?
 O8 C22 1.257(7) . ?
 N1 C29 1.155(7) . ?
 N2 Ru2 2.253(5) 2_645 ?
 N2 C31 1.145(7) . ?
 C1 C2 1.493(7) . ?
 C2 C3 1.399(8) . ?
 C2 C7 1.376(8) . ?
 C3 C4 1.353(8) . ?
 C3 F1A 1.328(8) . ?
 C4 C5 1.389(9) . ?
 C5 C6 1.353(8) . ?
 C6 C7 1.391(8) . ?
 C7 F1B 1.304(16) . ?
 C8 C9 1.511(8) . ?
 C9 C10 1.354(10) . ?
 C9 C14 1.381(10) . ?
 C10 C11 1.382(11) . ?
 C10 F4A 1.205(11) . ?
 C11 C12 1.326(14) . ?
 C12 C13 1.386(14) . ?
 C13 C14 1.394(11) . ?
 C14 F4B 1.191(12) . ?
 C15 C16 1.506(8) . ?
 C16 C17 1.385(8) . ?
 C16 C21 1.392(8) . ?
 C17 C18 1.393(9) . ?
 C17 F7A 1.334(8) . ?
 C18 C19 1.359(9) . ?
 C19 C20 1.367(9) . ?
 C20 C21 1.383(8) . ?
 C21 F7B 1.341(14) . ?
 C22 C23 1.504(8) . ?
 C23 C24 1.368(10) . ?
 C23 C28 1.402(10) . ?
 C24 C25 1.391(11) . ?
 C24 F10A 1.341(9) . ?
 C25 C26 1.385(13) . ?
 C26 C27 1.364(13) . ?
 C27 C28 1.382(10) . ?
 C28 F10B 1.21(4) . ?
 C29 C30 1.406(7) . ?
 C30 C31 1.408(7) . ?
 C30 C32 1.432(7) . ?
 C32 C33 1.423(7) . ?
 C32 C34 1.406(7) 3_666 ?
 C33 C34 1.360(7) . ?
 C34 C32 1.406(7) 3_666 ?
 Fe1 C35 2.074(6) . ?
 Fe1 C35 2.074(6) 3_566 ?
 Fe1 C37 2.078(7) . ?
 Fe1 C37 2.078(7) 3_566 ?
 Fe1 C39 2.089(7) 3_566 ?
 Fe1 C39 2.089(7) . ?
 Fe1 C41 2.101(7) . ?
 Fe1 C41 2.101(7) 3_566 ?
 Fe1 C43 2.081(6) 3_566 ?
 Fe1 C43 2.081(6) . ?
 C35 C36 1.497(10) . ?
 C35 C37 1.430(10) . ?
 C35 C43 1.428(10) . ?
 C37 C38 1.506(12) . ?
 C37 C39 1.406(12) . ?
 C39 C40 1.514(11) . ?
 C39 C41 1.408(12) . ?
 C41 C42 1.510(12) . ?
 C41 C43 1.423(10) . ?
 C43 C44 1.489(10) . ?

loop_
  _geom_angle_atom_site_label_1
  _geom_angle_atom_site_label_2
  _geom_angle_atom_site_label_3
  _geom_angle
  _geom_angle_site_symmetry_1
  _geom_angle_site_symmetry_3
  _geom_angle_publ_flag
 O1 Ru1 Ru2 89.95(10) . . ?
 O1 Ru1 O3 87.21(15) . . ?
 O1 Ru1 O5 179.03(16) . . ?
 O1 Ru1 O7 91.96(14) . . ?
 O1 Ru1 N1 95.48(16) . . ?
 O3 Ru1 Ru2 89.30(11) . . ?
 O3 Ru1 N1 89.00(16) . . ?
 O5 Ru1 Ru2 89.84(10) . . ?
 O5 Ru1 O3 91.85(15) . . ?
 O5 Ru1 O7 88.98(14) . . ?
 O5 Ru1 N1 84.70(16) . . ?
 O7 Ru1 Ru2 89.34(10) . . ?
 O7 Ru1 O3 178.41(15) . . ?
 O7 Ru1 N1 92.43(16) . . ?
 N1 Ru1 Ru2 174.22(12) . . ?
 O2 Ru2 Ru1 89.12(10) . . ?
 O2 Ru2 N2 94.34(16) . 2_655 ?
 O4 Ru2 Ru1 89.76(11) . . ?
 O4 Ru2 O2 87.38(15) . . ?
 O4 Ru2 O6 91.84(15) . . ?
 O4 Ru2 O8 178.78(15) . . ?
 O4 Ru2 N2 87.23(16) . 2_655 ?
 O6 Ru2 Ru1 89.06(11) . . ?
 O6 Ru2 O2 178.03(15) . . ?
 O6 Ru2 O8 89.17(15) . . ?
 O6 Ru2 N2 87.43(16) . 2_655 ?
 O8 Ru2 Ru1 89.58(11) . . ?
 O8 Ru2 O2 91.58(15) . . ?
 O8 Ru2 N2 93.49(16) . 2_655 ?
 N2 Ru2 Ru1 175.30(13) 2_655 . ?
 C1 O1 Ru1 118.2(3) . . ?
 C1 O2 Ru2 117.9(3) . . ?
 C8 O3 Ru1 117.1(3) . . ?
 C8 O4 Ru2 118.1(3) . . ?
 C15 O5 Ru1 117.9(4) . . ?
 C15 O6 Ru2 118.2(3) . . ?
 C22 O7 Ru1 118.0(3) . . ?
 C22 O8 Ru2 118.1(3) . . ?
 C29 N1 Ru1 148.3(4) . . ?
 C31 N2 Ru2 175.2(5) . 2_645 ?
 O1 C1 O2 124.7(5) . . ?
 O1 C1 C2 117.3(5) . . ?
 O2 C1 C2 118.0(5) . . ?
 C3 C2 C1 121.1(5) . . ?
 C7 C2 C1 122.0(5) . . ?
 C7 C2 C3 116.8(5) . . ?
 C4 C3 C2 120.2(6) . . ?
 F1A C3 C2 124.7(6) . . ?
 F1A C3 C4 115.0(6) . . ?
 F2 C4 C5 116.3(5) . . ?
 C3 C4 F2 119.6(6) . . ?
 C3 C4 C5 124.1(6) . . ?
 C6 C5 C4 114.8(6) . . ?
 F3 C6 C5 118.5(5) . . ?
 F3 C6 C7 118.2(5) . . ?
 C5 C6 C7 123.3(6) . . ?
 C2 C7 C6 120.7(6) . . ?
 F1B C7 C2 124.3(9) . . ?
 F1B C7 C6 114.5(8) . . ?
 O3 C8 C9 118.0(5) . . ?
 O4 C8 O3 125.6(5) . . ?
 O4 C8 C9 116.4(5) . . ?
 C10 C9 C8 121.4(6) . . ?
 C10 C9 C14 118.1(7) . . ?
 C14 C9 C8 120.5(6) . . ?
 C9 C10 C11 121.0(9) . . ?
 F4A C10 C9 125.8(7) . . ?
 F4A C10 C11 112.8(8) . . ?
 F5 C11 C10 119.2(10) . . ?
 C12 C11 F5 117.9(9) . . ?
 C12 C11 C10 122.9(9) . . ?
 C11 C12 C13 117.0(8) . . ?
 F6 C13 C12 121.4(9) . . ?
 F6 C13 C14 117.2(10) . . ?
 C12 C13 C14 121.5(9) . . ?
 C9 C14 C13 119.5(9) . . ?
 F4B C14 C9 125.8(8) . . ?
 F4B C14 C13 114.6(9) . . ?
 O5 C15 O6 124.9(5) . . ?
 O5 C15 C16 117.9(5) . . ?
 O6 C15 C16 117.2(5) . . ?
 C17 C16 C15 121.8(5) . . ?
 C17 C16 C21 118.2(5) . . ?
 C21 C16 C15 120.0(5) . . ?
 C16 C17 C18 119.7(6) . . ?
 F7A C17 C16 126.1(6) . . ?
 F7A C17 C18 114.2(6) . . ?
 F8 C18 C17 117.7(6) . . ?
 F8 C18 C19 119.9(6) . . ?
 C19 C18 C17 122.4(6) . . ?
 C18 C19 C20 117.5(6) . . ?
 F9 C20 C19 120.2(5) . . ?
 F9 C20 C21 117.5(6) . . ?
 C19 C20 C21 122.3(6) . . ?
 C20 C21 C16 119.9(6) . . ?
 F7B C21 C16 127.5(7) . . ?
 F7B C21 C20 112.6(7) . . ?
 O7 C22 C23 118.0(5) . . ?
 O8 C22 O7 124.9(5) . . ?
 O8 C22 C23 117.1(5) . . ?
 C24 C23 C22 124.0(6) . . ?
 C24 C23 C28 118.3(6) . . ?
 C28 C23 C22 117.7(6) . . ?
 C23 C24 C25 121.1(8) . . ?
 F10A C24 C23 123.7(6) . . ?
 F10A C24 C25 115.2(8) . . ?
 F11 C25 C24 118.5(9) . . ?
 F11 C25 C26 120.3(8) . . ?
 C26 C25 C24 121.2(9) . . ?
 C27 C26 C25 117.0(8) . . ?
 F12 C27 C28 117.5(8) . . ?
 C26 C27 F12 119.3(7) . . ?
 C26 C27 C28 123.2(8) . . ?
 C27 C28 C23 119.2(8) . . ?
 F10B C28 C23 129.1(15) . . ?
 F10B C28 C27 111.5(16) . . ?
 N1 C29 C30 175.1(6) . . ?
 C29 C30 C31 117.2(5) . . ?
 C29 C30 C32 121.1(5) . . ?
 C31 C30 C32 121.6(5) . . ?
 N2 C31 C30 176.9(6) . . ?
 C33 C32 C30 120.7(5) . . ?
 C34 C32 C30 121.3(5) 3_666 . ?
 C34 C32 C33 118.0(5) 3_666 . ?
 C34 C33 C32 120.7(5) . . ?
 C33 C34 C32 121.3(5) . 3_666 ?
 C35 Fe1 C35 180.0 3_566 . ?
 C35 Fe1 C37 139.7(3) . 3_566 ?
 C35 Fe1 C37 40.3(3) . . ?
 C35 Fe1 C37 139.7(3) 3_566 . ?
 C35 Fe1 C37 40.3(3) 3_566 3_566 ?
 C35 Fe1 C39 66.8(3) . . ?
 C35 Fe1 C39 113.2(3) . 3_566 ?
 C35 Fe1 C39 113.2(3) 3_566 . ?
 C35 Fe1 C39 66.8(3) 3_566 3_566 ?
 C35 Fe1 C41 67.2(3) 3_566 3_566 ?
 C35 Fe1 C41 112.8(3) . 3_566 ?
 C35 Fe1 C41 67.2(3) . . ?
 C35 Fe1 C41 112.8(3) 3_566 . ?
 C35 Fe1 C43 139.8(3) 3_566 . ?
 C35 Fe1 C43 40.2(3) 3_566 3_566 ?
 C35 Fe1 C43 139.8(3) . 3_566 ?
 C35 Fe1 C43 40.2(3) . . ?
 C37 Fe1 C37 180.0 . 3_566 ?
 C37 Fe1 C39 39.4(3) . . ?
 C37 Fe1 C39 140.6(3) . 3_566 ?
 C37 Fe1 C39 39.4(3) 3_566 3_566 ?
 C37 Fe1 C39 140.6(3) 3_566 . ?
 C37 Fe1 C41 66.6(3) 3_566 3_566 ?
 C37 Fe1 C41 113.4(3) 3_566 . ?
 C37 Fe1 C41 113.4(3) . 3_566 ?
 C37 Fe1 C41 66.6(3) . . ?
 C37 Fe1 C43 112.8(3) 3_566 . ?
 C37 Fe1 C43 67.2(3) . . ?
 C37 Fe1 C43 112.8(3) . 3_566 ?
 C37 Fe1 C43 67.2(3) 3_566 3_566 ?
 C39 Fe1 C39 180.0 3_566 . ?
 C39 Fe1 C41 140.7(3) 3_566 . ?
 C39 Fe1 C41 39.3(3) 3_566 3_566 ?
 C39 Fe1 C41 39.3(3) . . ?
 C39 Fe1 C41 140.7(3) . 3_566 ?
 C41 Fe1 C41 180.0 . 3_566 ?
 C43 Fe1 C39 66.4(3) 3_566 3_566 ?
 C43 Fe1 C39 66.4(3) . . ?
 C43 Fe1 C39 113.6(3) 3_566 . ?
 C43 Fe1 C39 113.6(3) . 3_566 ?
 C43 Fe1 C41 140.2(3) . 3_566 ?
 C43 Fe1 C41 39.8(3) 3_566 3_566 ?
 C43 Fe1 C41 39.8(3) . . ?
 C43 Fe1 C41 140.2(3) 3_566 . ?
 C43 Fe1 C43 180.0 . 3_566 ?
 C36 C35 Fe1 125.2(5) . . ?
 C37 C35 Fe1 70.0(4) . . ?
 C37 C35 C36 126.2(8) . . ?
 C43 C35 Fe1 70.2(4) . . ?
 C43 C35 C36 126.6(7) . . ?
 C43 C35 C37 107.2(7) . . ?
 C35 C37 Fe1 69.7(4) . . ?
 C35 C37 C38 123.4(9) . . ?
 C38 C37 Fe1 127.4(5) . . ?
 C39 C37 Fe1 70.7(4) . . ?
 C39 C37 C35 107.8(7) . . ?
 C39 C37 C38 128.7(9) . . ?
 C37 C39 Fe1 69.9(4) . . ?
 C37 C39 C40 125.6(10) . . ?
 C37 C39 C41 109.3(7) . . ?
 C40 C39 Fe1 125.0(5) . . ?
 C41 C39 Fe1 70.8(4) . . ?
 C41 C39 C40 125.1(10) . . ?
 C39 C41 Fe1 69.9(4) . . ?
 C39 C41 C42 125.8(8) . . ?
 C39 C41 C43 107.5(7) . . ?
 C42 C41 Fe1 127.4(5) . . ?
 C43 C41 Fe1 69.4(4) . . ?
 C43 C41 C42 126.7(8) . . ?
 C35 C43 Fe1 69.6(4) . . ?
 C35 C43 C44 126.8(7) . . ?
 C41 C43 Fe1 70.8(4) . . ?
 C41 C43 C35 108.2(7) . . ?
 C41 C43 C44 125.0(7) . . ?
 C44 C43 Fe1 126.0(4) . . ?

loop_
  _refln_index_h
  _refln_index_k
  _refln_index_l
  _refln_F_squared_meas
  _refln_F_squared_sigma
 0 0 -3 3.44 2.35
 0 0 3 0.13 2.54
 0 0 5 1.1 3.94
 0 0 -5 1.05 1.48
 0 0 -5 -0.61 3.52
 0 0 -6 159.12 6.01
 0 0 6 149.79 6.41
 0 0 -6 146.58 2.99
 0 0 -7 0.89 1.64
 0 0 -7 5.16 4.01
 0 0 -8 220.02 7.58
 0 0 -8 211.48 3.91
 0 0 -9 -1.83 2.9
 0 0 -9 0.34 2.43
 0 0 -9 0.53 1.81
 0 0 -9 1.22 4
 0 0 -10 94.23 3.24
 0 0 -10 81.06 4.62
 0 0 -10 76.84 4.33
 0 0 -10 88.34 6.35
 0 0 -11 2.25 4.5
 0 0 -11 -0.52 2.01
 0 0 -11 -0.84 2.61
 0 0 -11 0.94 3
 0 0 -12 29.61 3.71
 0 0 -12 27.72 5.25
 0 0 -12 32.61 2.68
 0 0 -13 0.4 2.18
 0 0 -13 2.72 4.62
 0 0 -13 1.95 3.14
 0 0 -14 80.8 6.98
 0 0 -14 89.54 3.77
 0 0 -15 -6.65 3.64
 0 0 -15 7.35 6.14
 0 0 -15 2.22 2.51
 0 0 -16 283.76 6.37
 0 0 -16 268.03 7.23
 0 0 -17 7.18 5.96
 0 0 -17 1.39 2.69
 0 0 -17 -2.27 3.43
 0 0 -18 55.3 3.64
 0 0 -18 63.38 4.31
 0 0 -19 -1.96 3.53
 0 0 -19 -12.28 7.28
 0 0 -20 1046.38 22.25
 0 0 -21 -2.16 7.47
 0 0 -22 933.98 22.7
 0 0 -23 2.2 8.1
 0 0 -24 671.89 21.07
 0 0 -25 6.38 8.62
 0 0 -26 122.29 12.24
 0 0 -27 17.16 9.57
 0 1 2 994.33 6.61
 0 -1 -2 976.51 6.56
 0 -1 2 938.53 6.11
 0 1 2 985.93 7.4
 0 -1 -3 312.85 4.83
 0 1 3 332.25 5.15
 0 1 -3 317.84 4.54
 0 -1 3 323.09 4.74
 0 -1 -3 326.72 4.69
 0 1 3 314.87 4.55
 0 -1 -4 2625.22 14.38
 0 -1 4 2650.14 15.27
 0 -1 -4 2704.12 11.11
 0 1 -4 2678.17 14.43
 0 -1 -4 2730.69 14.14
 0 -1 5 1.02 3.25
 0 -1 -5 1.44 1.67
 0 -1 -5 -4.4 3.01
 0 -1 -5 1.66 2.49
 0 -1 -5 1.83 4.24
 0 1 -5 5.88 3.35
 0 1 -6 1063.64 6.2
 0 -1 -6 1056.85 10.73
 0 -1 6 1087.36 6.13
 0 -1 6 1047.22 12.41
 0 -1 -6 1012.1 10.44
 0 -1 -6 1048.89 14.03
 0 -1 -6 1016.22 8.09
 0 1 -6 1026.17 11.51
 0 -1 -7 362.22 9.27
 0 1 -7 373.45 4.17
 0 1 -7 377.71 8.1
 0 -1 7 367.15 4.15
 0 -1 -7 368.53 5.28
 0 -1 -7 349.85 6.77
 0 -1 7 374.4 8.76
 0 -1 -7 362.58 7.1
 0 -1 8 565.51 5.56
 0 -1 -8 585.47 6.81
 0 -1 -8 597.98 9.36
 0 -1 8 576.32 11.25
 0 1 -8 589.63 10.41
 0 -1 -8 576.06 11.86
 0 1 -8 583.43 5.59
 0 -1 -9 71.79 5.86
 0 -1 -9 81.66 4.39
 0 1 -9 75.56 5.19
 0 -1 9 86.79 6.29
 0 1 -9 83.39 2.68
 0 -1 -9 76.28 4.29
 0 -1 -9 80.24 3.21
 0 -1 -10 444.98 8.49
 0 -1 -10 457.74 6.66
 0 1 -10 455.47 5.59
 0 1 -10 456.23 10.36
 0 -1 -10 451.72 9.3
 0 -1 10 472.84 11.91
 0 1 -11 27.38 4.69
 0 -1 -11 23.92 2.59
 0 -1 -11 24.1 5.61
 0 1 -11 27.71 3.36
 0 1 -11 26.5 2.3
 0 -1 -11 20.65 3.42
 0 -1 -11 25.18 3.46
 0 1 -12 6.53 4.51
 0 1 -12 2.3 2.96
 0 -1 -12 4.51 4.88
 0 1 -12 4.39 1.91
 0 -1 -12 5.49 2.28
 0 -1 -12 6.42 3.15
 0 1 -13 0.63 1.93
 0 -1 -13 0.3 2.3
 0 -1 -13 0.1 3.15
 0 1 -13 4.6 4.54
 0 -1 -13 2.92 5.18
 0 1 -13 -0.57 2.95
 0 -1 -14 288.05 10.96
 0 -1 -14 302.52 6.46
 0 1 -14 261.9 9.87
 0 1 -14 240.08 6.14
 0 1 -14 273.07 5.19
 0 -1 -14 257.32 7.34
 0 1 -15 149.51 8.72
 0 1 -15 113.88 4.88
 0 -1 -15 113.17 5.59
 0 -1 -15 142.34 4.91
 0 1 -15 125.29 3.88
 0 -1 -15 138.24 9.34
 0 -1 -16 271.46 11.68
 0 -1 -16 250.98 6.49
 0 1 -16 223.28 4.84
 0 1 -16 264.42 10.69
 0 -1 -16 250.11 7.55
 0 1 -16 221.77 5.92
 0 1 -17 30.14 6.63
 0 1 -17 28.91 3.52
 0 -1 -17 24.4 3.94
 0 1 -17 20.87 2.47
 0 -1 -17 26.79 3.52
 0 -1 -17 39.93 7.02
 0 1 -18 7.59 3.08
 0 -1 -18 7.91 3.2
 0 1 -18 3.85 2.26
 0 -1 -18 5.92 3.63
 0 1 -18 3.42 6.08
 0 -1 -18 8.24 6.31
 0 -1 -19 47.75 7.91
 0 -1 -19 41.64 4.55
 0 1 -19 32.52 3.47
 0 -1 -20 48.18 8.77
 0 1 -20 58.57 8.3
 0 -1 -21 7.41 7.33
 0 1 -21 3.89 6.81
 0 1 -22 46.87 8.81
 0 -1 -22 43.59 9.01
 0 1 -23 36.88 8.95
 0 -1 -23 38.37 8.88
 0 -1 -24 161.47 12.85
 0 1 -24 174.94 12.75
 0 1 -25 -2.49 8.59
 0 -1 -25 15.58 9.2
 0 -1 -26 160.27 13.43
 0 1 -26 148.81 12.98
 0 -1 -27 4.78 9.66
 0 1 -27 1.82 8.66
 0 2 0 3415.12 14.2
 0 -2 0 3230.92 13.53
 0 -2 1 3115.69 10.34
 0 2 -1 3047.96 10.3
 0 2 1 3239.57 11.97
 0 -2 -1 3257.66 12.08
 0 2 -1 3100.4 12.78
 0 -2 1 3145.77 12.35
 0 2 1 3174.83 14.87
 0 -2 -1 3093.54 14.59
 0 2 3 1812.45 13.36
 0 2 3 1806.67 11.44
 0 2 -3 1742.88 8.28
 0 -2 -3 1831.67 11.58
 0 -2 -3 1776.98 13.11
 0 -2 3 1754.43 7.81
 0 2 -3 1737.5 9.73
 0 -2 3 1758.58 10.17
 0 -2 -4 3.62 2.5
 0 -2 4 3.73 2.68
 0 -2 -4 6.24 3.34
 0 2 4 5.77 3.49
 0 2 -4 4.49 2.54
 0 2 4 2.72 2.55
 0 2 5 131.01 5.38
 0 -2 -5 128.96 4.37
 0 2 5 131.28 4.52
 0 -2 -5 136.73 5.09
 0 2 -5 121.19 4.31
 0 2 -5 124.53 2.44
 0 -2 6 53.11 4.14
 0 2 -6 46.7 3.62
 0 -2 -6 43.39 3.8
 0 -2 6 56.59 1.77
 0 -2 -6 47.38 3.58
 0 2 -6 51.38 1.85
 0 2 6 52.94 3.85
 0 -2 -7 106.41 4.76
 0 -2 -7 110.72 4.9
 0 -2 7 103.92 5.27
 0 2 -7 106.91 2.4
 0 -2 7 116.8 2.35
 0 2 -7 105 4.67
 0 -2 -7 101.79 3.42
 0 -2 8 117.85 5.93
 0 -2 -8 122.13 3.9
 0 2 -8 122.48 5.21
 0 -2 -8 122.3 5.2
 0 -2 8 129.86 2.61
 0 -2 -8 132.43 7.24
 0 -2 -8 122.3 5.18
 0 2 -8 127.63 2.7
 0 -2 -9 830.64 12.14
 0 2 -9 805.26 6.35
 0 -2 9 833.09 6.25
 0 -2 -9 823.23 11.78
 0 -2 -9 828.62 9.22
 0 -2 -9 802.74 15.07
 0 2 -9 822.51 12.34
 0 -2 9 837.09 13.71
 0 -2 10 323.6 4.5
 0 -2 -10 338.88 10.88
 0 2 -10 336.32 8.81
 0 2 -10 334.89 4.47
 0 -2 -10 340.04 8.08
 0 -2 -10 333.08 6.31
 0 -2 10 350.16 10.13
 0 -2 -10 355.1 8.75
 0 2 -11 760.15 6.78
 0 -2 -11 790.36 9.67
 0 -2 11 820.51 15.44
 0 2 -11 799.41 13.41
 0 -2 -11 748.76 15.78
 0 -2 -11 786.76 12.14
 0 2 -12 104.57 6.29
 0 2 -12 91.82 2.84
 0 -2 -12 97 5.22
 0 -2 -12 100.68 4.12
 0 -2 12 100.57 7.52
 0 -2 -12 87.72 7.41
 0 -2 -13 692.6 11.85
 0 -2 -13 711.3 9.67
 0 2 -13 655.17 6.65
 0 2 -13 726.29 13.97
 0 2 -13 663.78 8.3
 0 -2 -13 711.35 16.21
 0 -2 -14 3.97 2.66
 0 2 -14 5.61 2.87
 0 2 -14 7.18 1.92
 0 -2 -14 9.97 3.59
 0 -2 -14 -1.96 5.82
 0 2 -14 4.86 4.76
 0 -2 -15 535.72 11.03
 0 -2 -15 534.52 9.09
 0 2 -15 499.89 7.43
 0 2 -15 558.76 13.65
 0 2 -15 489.08 5.94
 0 -2 -15 551.58 15.6
 0 2 -16 60.17 2.7
 0 -2 -16 54.66 7.82
 0 2 -16 55.04 3.46
 0 2 -16 61.43 6.64
 0 -2 -16 67.8 4.25
 0 -2 -16 63.83 5.03
 0 2 -17 103.2 3.02
 0 -2 -17 153.06 10
 0 2 -17 93.54 3.69
 0 2 -17 148.26 8.75
 0 -2 -17 129.46 5.48
 0 -2 -17 131.83 6.43
 0 2 -18 28.5 1.85
 0 -2 -18 40.54 4.76
 0 -2 -18 48.44 4.31
 0 -2 -18 53.93 7.86
 0 2 -18 23.95 2.36
 0 2 -18 48.03 6.66
 0 2 -19 228.06 11.4
 0 -2 -19 210.7 8.01
 0 -2 -19 225.95 12.32
 0 -2 -20 520.05 17.19
 0 2 -20 542.35 16.1
 0 -2 -21 129.93 10.84
 0 2 -21 127.83 9.91
 0 -2 -22 557.45 18.92
 0 2 -22 543.23 17.31
 0 -2 -23 175.26 12.82
 0 2 -23 160.26 11.22
 0 -2 -24 89.45 11.34
 0 2 -24 89.37 10.53
 0 2 -25 108.68 11.03
 0 -2 -25 108.62 11.8
 0 -2 -26 21.95 9.44
 0 2 -26 23.43 9.02
 0 -2 -27 20.1 9.92
 0 -2 -28 -2.11 10.19
 0 3 0 0.41 1.75
 0 3 0 2.21 2.52
 0 -3 0 0.51 2.38
 0 -3 0 1.6 1.63
 0 -3 -1 3284.86 14.14
 0 -3 1 3178.73 15.58
 0 3 -1 3165.96 12.94
 0 3 1 3183.95 14.32
 0 -3 1 3227.49 12.81
 0 3 -1 3082.69 15.91
 0 -3 -2 101.97 4.44
 0 3 -2 105.51 2.91
 0 3 -2 112.23 3.62
 0 -3 2 110.84 3.51
 0 3 2 115.02 4.76
 0 -3 2 108.48 2.97
 0 3 2 89.35 3.25
 0 -3 -2 87.14 3.19
 0 -3 -3 19.71 2.73
 0 3 3 20.61 3.88
 0 -3 3 16.99 2.33
 0 -3 -3 21.31 3.83
 0 3 -3 17.78 2.22
 0 3 3 21.8 2.71
 0 -3 3 18.52 2.23
 0 3 -3 16.03 2.52
 0 -3 4 91.3 3.47
 0 3 -4 88.95 3.52
 0 3 -4 91.35 3.12
 0 -3 -4 96.37 5.12
 0 3 4 90.01 5.14
 0 3 4 93.39 3.93
 0 -3 4 96.47 2.9
 0 -3 -4 93.91 3.93
 0 -3 -5 65.98 4.85
 0 3 5 59.99 4.9
 0 3 5 59.04 3.79
 0 3 -5 62.21 2.71
 0 -3 5 68.48 2.36
 0 -3 5 60.27 3.55
 0 -3 -5 69.82 3.83
 0 3 -5 60.73 3.43
 0 -3 6 225.62 3.53
 0 -3 6 226.44 5.92
 0 3 6 223.55 6.17
 0 -3 -6 231.13 6.96
 0 3 -6 230 5.62
 0 3 6 232.18 7.42
 0 3 -6 231.76 3.89
 0 -3 -6 235.36 6.09
 0 3 -7 349.54 7.18
 0 3 -7 352.98 4.59
 0 -3 7 340.81 7.73
 0 -3 -7 359.24 7.65
 0 3 7 337.83 7.65
 0 -3 -7 344.36 8.28
 0 -3 7 350.71 4.17
 0 -3 -8 641.18 11.15
 0 3 -8 656.86 6.03
 0 -3 -8 648.13 8.81
 0 -3 -8 678.23 10.76
 0 -3 8 672.63 11.22
 0 3 -8 657.49 10.16
 0 -3 8 661.18 5.53
 0 -3 -9 650.3 9
 0 3 -9 641.96 10.76
 0 -3 9 652.89 5.58
 0 -3 -9 642.37 11.33
 0 -3 9 645.93 11.73
 0 -3 -9 636.19 11.3
 0 3 -9 652.29 6.11
 0 -3 -10 65.42 7.1
 0 -3 -10 58.92 4.81
 0 -3 -10 57.37 3.47
 0 -3 10 61.95 2.21
 0 -3 10 65.39 5.57
 0 -3 -10 60.13 4.85
 0 3 -10 64.31 2.47
 0 3 -10 57.35 5
 0 -3 11 1.75 1.4
 0 3 -11 2.31 1.59
 0 -3 11 3.81 4.48
 0 -3 -11 3.82 5.59
 0 3 -11 3.66 3.8
 0 -3 -11 -2.06 3.68
 0 -3 -11 4.16 2.35
 0 -3 -12 204.17 7.37
 0 -3 -12 187.13 9.53
 0 3 -12 205.14 7.61
 0 -3 12 192.19 9.1
 0 -3 -12 195.2 5.65
 0 -3 12 190.74 3.42
 0 3 -12 194.67 3.7
 0 -3 -13 14.56 2.92
 0 -3 -13 14.45 6.11
 0 3 -13 12.54 1.83
 0 -3 -13 10.52 3.86
 0 3 -13 18.86 4.68
 0 -3 -14 717.84 10.67
 0 -3 -14 759.88 17.78
 0 -3 -14 744.04 13.52
 0 3 -14 677.39 7.68
 0 3 -14 742.7 14.51
 0 3 -14 676.76 6.38
 0 -3 -15 108.14 8.97
 0 -3 -15 105.04 6.31
 0 3 -15 90.06 2.65
 0 -3 -15 102.03 4.89
 0 3 -15 108.24 7.43
 0 3 -15 90.49 3.32
 0 -3 -16 675.07 17.82
 0 3 -16 705.68 15.15
 0 -3 -16 660.25 13.07
 0 -3 -16 621.08 10.38
 0 -3 -17 172.47 7.51
 0 -3 -17 160.01 6.11
 0 -3 -17 165.14 10.39
 0 3 -17 170.23 9.01
 0 -3 -18 29.03 7.46
 0 3 -18 29.55 6.31
 0 -3 -18 30.32 4.92
 0 -3 -19 16.14 5.05
 0 3 -19 28.44 6.8
 0 -3 -19 21.24 7.46
 0 -3 -20 40.4 8.74
 0 -3 -20 28.53 5.23
 0 3 -20 40.58 7.21
 0 -3 -21 52.22 8.82
 0 -3 -21 31.43 5.24
 0 3 -21 42.09 7.9
 0 -3 -22 3.4 7.97
 0 3 -22 -6.1 6.94
 0 3 -23 25.66 7.76
 0 -3 -23 9.84 8.45
 0 3 -24 3.15 7.46
 0 -3 -24 15.58 9.1
 0 3 -25 39.18 8.96
 0 -3 -25 22.52 9.24
 0 -3 -26 15.5 9.32
 0 3 -26 12.06 8.2
 0 -3 -27 -3.8 9.71
 0 -3 -28 34.06 11.1
 0 -4 0 1835.34 11.63
 0 4 0 1838.64 11.77
 0 4 -1 427.64 7.58
 0 -4 1 420.81 7.31
 0 4 -1 427.97 5.92
 0 -4 -1 414.01 7.99
 0 -4 -1 425.65 6.29
 0 4 1 440.19 6.4
 0 4 1 433.55 8.36
 0 -4 1 440.67 5.89
 0 -4 2 44.78 3.4
 0 4 -2 40.59 3.57
 0 -4 -2 40.89 4.28
 0 -4 2 44.55 2.63
 0 4 2 46.46 3.14
 0 4 -2 43.63 2.83
 0 4 2 41.8 4.51
 0 -4 -2 48.49 3.14
 0 -4 3 14.42 2.35
 0 -4 -3 21.05 4.15
 0 4 -3 16.21 3.1
 0 4 3 16.23 4.19
 0 4 3 18.81 3.04
 0 4 -3 16.74 2.58
 0 -4 -3 16.71 2.82
 0 -4 3 15.64 2.71
 0 -4 -4 44.15 4.75
 0 4 4 41.08 3.46
 0 -4 4 49.9 3.02
 0 4 -4 43.48 3.18
 0 -4 -4 49.53 3.51
 0 4 -4 50.12 3.11
 0 -4 4 45.57 3.05
 0 4 4 41.5 4.78
 0 -4 5 16.27 2.29
 0 -4 -5 10 2.92
 0 -4 -5 9.95 4.02
 0 4 5 16.24 3.16
 0 -4 5 12.85 2.73
 0 4 -5 11.51 2.72
 0 4 5 9.73 4.26
 0 4 -5 10 2.58
 0 4 6 772.69 13.05
 0 4 -6 760.16 9.42
 0 -4 6 762.28 7.33
 0 4 6 784.95 11.12
 0 -4 -6 786.88 12.29
 0 4 -6 759.2 8.05
 0 -4 6 760.48 10.02
 0 4 7 18.98 4.81
 0 -4 -7 21.13 3.53
 0 -4 7 19 2.05
 0 -4 7 15.54 3.46
 0 -4 -7 19.37 4.49
 0 4 -7 14.71 3.31
 0 4 -7 18.87 2.55
 0 4 7 14.03 3.44
 0 4 8 1291.12 15.45
 0 -4 -8 1314.2 15.49
 0 -4 -8 1284.6 16.51
 0 4 -8 1328.38 10.03
 0 -4 8 1296.04 8.94
 0 -4 8 1311.29 15.05
 0 4 -9 1834.58 17.1
 0 4 9 1851.29 19.26
 0 -4 9 1851.6 19.19
 0 -4 -9 1834.11 20
 0 -4 -9 1826.68 19.02
 0 4 -9 1825.07 11.52
 0 -4 9 1834.63 10.18
 0 -4 -9 1860.1 16.25
 0 4 -10 2268.47 12.62
 0 -4 10 2277.22 11
 0 -4 -10 2245.87 22.39
 0 4 -10 2300.58 20.26
 0 -4 -10 2240.52 18.1
 0 -4 -11 364.83 7.94
 0 4 -11 372.14 5.36
 0 -4 -11 364.28 9.97
 0 -4 11 347.42 4.48
 0 -4 11 369.51 10.48
 0 4 -11 360.92 9.15
 0 4 -12 1534.84 10.14
 0 -4 -12 1591.93 16.13
 0 4 -12 1598.63 18.75
 0 -4 -12 1563.54 24.24
 0 -4 12 1604.98 21.55
 0 -4 12 1534.17 8.84
 0 -4 -12 1600.14 19.6
 0 4 -13 361.42 5.06
 0 -4 13 358.73 4.32
 0 -4 -13 411.44 13.83
 0 -4 -13 406.71 10.64
 0 4 -13 410 10.55
 0 -4 -13 382.71 8.38
 0 -4 -14 735.25 14.21
 0 4 -14 726.42 14.05
 0 -4 -14 719.25 17.99
 0 -4 -14 689.2 11.12
 0 -4 -15 250.12 7.22
 0 -4 -15 278.5 12.31
 0 -4 -15 276 9.3
 0 4 -15 277.27 9.65
 0 4 -16 13.44 5.54
 0 -4 -16 6.08 6.67
 0 -4 -16 6.87 4.49
 0 -4 -17 285.54 9.79
 0 4 -17 317.15 11.14
 0 -4 -17 301.79 13.51
 0 -4 -18 23.76 7.43
 0 4 -18 6.82 5.06
 0 -4 -18 17.8 4.89
 0 -4 -19 17.2 7.64
 0 -4 -19 18.4 4.89
 0 4 -19 20.13 6.14
 0 -4 -20 24.39 5.38
 0 -4 -20 24.46 8.16
 0 4 -20 22.93 6.57
 0 4 -21 67.37 7.77
 0 -4 -21 67.17 6.37
 0 -4 -21 71.2 9.4
 0 4 -22 -1.03 6.52
 0 -4 -22 14.19 8.34
 0 -4 -23 56.72 9.87
 0 4 -23 63.49 8.6
 0 -4 -24 8.16 8.43
 0 4 -24 5.66 7.38
 0 4 -25 11.46 7.62
 0 -4 -25 16.57 9.22
 0 -4 -26 -4.27 8.97
 0 -4 -27 -0.29 9.57
 0 -4 -28 36.09 11.53
 0 -4 -29 21.39 11.53
 0 5 0 1.22 2.64
 0 -5 0 3.47 3.61
 0 5 0 2.38 3.81
 0 -5 0 0.89 2.46
 0 -5 1 -1.08 3.32
 0 -5 -1 1.77 2.34
 0 5 1 1.16 2.72
 0 -5 -1 3.88 3.63
 0 5 1 1.03 3.89
 0 -5 1 -0.34 2.37
 0 5 -1 -0.4 2.59
 0 5 -1 2.06 3.55
 0 5 -2 2.68 2.52
 0 -5 2 1.36 2.32
 0 -5 -2 4.66 2.62
 0 -5 2 3.02 3.25
 0 5 2 3.43 4.05
 0 5 2 4.95 2.76
 0 -5 -2 0.8 3.96
 0 5 -2 -0.53 3.42
 0 -5 -3 9.73 4.12
 0 -5 3 13.33 3.1
 0 5 3 12.12 3.06
 0 5 -3 13.49 2.57
 0 -5 3 11.92 2.5
 0 5 -3 9.15 3.27
 0 5 3 11.62 4.39
 0 -5 -3 12.87 2.9
 0 -5 4 -1.35 2.71
 0 -5 -4 5.27 4.34
 0 5 4 2.7 4.14
 0 -5 4 2.99 2.52
 0 -5 -4 3.83 2.96
 0 5 4 1.02 3.01
 0 5 -4 5.94 2.64
 0 5 -4 2.97 3.19
 0 -5 -5 558.24 11.23
 0 5 5 573.97 9.56
 0 5 -5 564.31 8.6
 0 -5 5 535.45 7.87
 0 -5 5 537.24 8.19
 0 5 -5 564.53 7.92
 0 5 5 550.96 11.81
 0 -5 -5 590.06 9.66
 0 -5 -6 390.58 8.46
 0 -5 6 380.75 6.27
 0 5 -6 401.38 7.16
 0 5 -6 386.43 6.96
 0 5 6 389.23 10.48
 0 -5 -6 394.02 9.74
 0 5 6 389.38 8.49
 0 -5 6 379.55 7.45
 0 5 7 27.96 4.06
 0 -5 7 35.67 2.71
 0 5 -7 36.65 3.55
 0 -5 -7 35.98 4.04
 0 5 -7 41.07 3.39
 0 5 7 36.2 5.39
 0 -5 -7 28.65 4.93
 0 -5 7 36.98 3.82
 0 -5 8 548.13 6.87
 0 -5 8 546 10.18
 0 5 -8 528.74 7.71
 0 5 8 534.5 10.72
 0 5 8 547.93 12.99
 0 -5 -8 539.24 10.72
 0 -5 -8 518.09 11.58
 0 5 -8 550.65 9.2
 0 -5 9 1048.21 14.55
 0 5 -9 1019.91 10.2
 0 -5 9 1022.23 8.91
 0 5 -9 1042.27 13.02
 0 5 9 1042.07 15.16
 0 -5 -10 -0.6 2.8
 0 5 -10 -1.24 2.59
 0 -5 10 2.36 3.99
 0 -5 10 1.6 1.83
 0 5 -10 3.22 3.4
 0 -5 -10 -2.64 4.99
 0 5 10 4.54 3.98
 0 -5 11 34.85 5.23
 0 5 11 36.39 5.11
 0 -5 -11 33.21 5.57
 0 5 -11 37.72 4.53
 0 -5 -11 34.85 3.64
 0 5 -11 29.14 2.86
 0 -5 11 35.27 2.19
 0 5 -12 170.09 4.44
 0 5 -12 176.3 7.15
 0 -5 12 154.89 8.14
 0 -5 -12 188.24 8.31
 0 -5 -12 169.71 6.31
 0 -5 12 171.15 3.5
 0 5 -13 152.64 7.02
 0 -5 -13 136.37 9.64
 0 -5 13 139.99 3.04
 0 5 -13 144.69 4.1
 0 -5 -13 144.31 7.66
 0 -5 -14 596.08 13.52
 0 5 -14 612.87 12.79
 0 -5 14 496.29 4.88
 0 -5 -14 568.34 16.66
 0 5 -14 490.24 6.15
 0 -5 -15 -2.96 4.91
 0 5 -15 1.66 4.7
 0 -5 -15 -4.88 6.78
 0 -5 -16 715.39 19.18
 0 5 -16 705.64 14.67
 0 -5 -17 53.9 8.27
 0 5 -17 52.39 6.23
 0 -5 -17 35.74 5.61
 0 -5 -18 88.31 9.81
 0 5 -18 104.46 7.65
 0 -5 -18 88.62 7.03
 0 5 -19 7.36 5.51
 0 -5 -19 1.26 4.71
 0 -5 -19 -1.01 7.32
 0 -5 -20 87.97 7.25
 0 5 -20 103.31 8.44
 0 -5 -21 5.01 7.56
 0 -5 -21 -3.4 5.42
 0 5 -21 3.13 6.07
 0 5 -22 15.39 6.52
 0 -5 -22 31.66 8.75
 0 -5 -23 12.73 8.95
 0 5 -23 18.24 7.53
 0 -5 -24 3.64 8.55
 0 5 -24 -9.53 7.25
 0 5 -25 -1.87 7.09
 0 -5 -25 3.33 8.92
 0 -5 -26 -10.34 9.84
 0 -5 -27 9.46 9.64
 0 -5 -28 25.52 11.62
 0 -5 -29 16.2 11.3
 0 -6 0 118.86 5.9
 0 -6 0 114.74 4.33
 0 6 0 132.58 4.72
 0 6 0 118.53 6.18
 0 -6 -1 7.76 3.95
 0 6 -1 14.2 4.28
 0 -6 -1 10.42 2.79
 0 -6 1 17 2.83
 0 6 1 9.88 4.33
 0 6 1 11.23 3.02
 0 -6 1 12.81 3.98
 0 6 -1 6.71 2.72
 0 -6 -2 22.1 3.11
 0 -6 2 15.01 2.71
 0 6 -2 17.59 4.26
 0 6 2 23.34 3.39
 0 -6 2 18.61 3.81
 0 6 -2 17.51 3.05
 0 -6 -2 9.02 4.25
 0 6 2 14.55 4.52
 0 -6 3 746.68 9.07
 0 6 -3 704.15 11.31
 0 6 3 756.13 10.54
 0 -6 -3 752.59 10.39
 0 -6 3 706.12 10.55
 0 6 -3 724.84 9.37
 0 6 3 771.73 13.57
 0 -6 -3 731.92 12.75
 0 -6 -4 542.07 11.42
 0 -6 -4 476.21 8.83
 0 -6 4 541.87 8.01
 0 -6 4 536.84 8.91
 0 6 4 459.37 8.77
 0 6 -4 555.34 9.79
 0 6 4 563.36 12.21
 0 6 -4 577.64 8.39
 0 6 -5 630.63 8.97
 0 6 5 612.98 13.07
 0 6 5 624.91 10.53
 0 6 -5 618.55 10.05
 0 -6 5 622.49 8.95
 0 -6 5 592.78 8.98
 0 -6 -5 625.4 10.56
 0 -6 -5 639.49 12.76
 0 6 -6 811.31 11.15
 0 -6 -6 786.35 12.21
 0 6 6 782.87 12.24
 0 -6 6 793.61 10.57
 0 -6 6 749.79 9.72
 0 6 6 803.27 15.34
 0 6 -6 764.97 10.07
 0 -6 -6 787.84 14.27
 0 6 7 328.26 10.89
 0 -6 7 343.09 7.84
 0 6 -7 318.49 7.18
 0 6 7 316.01 8.59
 0 6 -7 335.39 7.47
 0 -6 -7 318.25 10.02
 0 -6 -7 313.88 8.57
 0 -6 7 324.82 6.48
 0 6 8 2488.98 28.09
 0 -6 -8 2477.18 25.6
 0 -6 8 2554.4 21.08
 0 6 -8 2475.11 19.09
 0 -6 8 2490.73 16.18
 0 6 -8 2553.19 18.51
 0 6 8 2534.34 23.42
 0 -6 9 46.68 3.05
 0 -6 -9 42.95 5.71
 0 6 9 44.46 4.95
 0 6 9 48.21 6.58
 0 6 -9 48.24 4.26
 0 6 -9 49.24 3.94
 0 -6 9 46.15 4.82
 0 -6 -10 1715.64 22.13
 0 6 10 1749.67 20.69
 0 -6 10 1755.68 19.89
 0 6 -10 1708.73 17.48
 0 -6 10 1775.68 12.76
 0 6 11 -7.72 4.83
 0 -6 11 3.77 2.02
 0 6 -11 1.81 2.93
 0 -6 -11 0.62 5.1
 0 -6 11 4.06 4.43
 0 6 -11 -1.7 3.55
 0 6 -12 2233.03 15.67
 0 -6 -12 2232.17 25.86
 0 -6 12 2199.42 13.06
 0 6 -13 10.92 4.37
 0 6 -13 8.35 2.83
 0 -6 13 7.56 1.75
 0 -6 -13 7.03 5.32
 0 6 -14 860.88 14.74
 0 -6 -14 861.49 16.93
 0 -6 -14 865.49 20.73
 0 6 -14 834.68 8.67
 0 -6 -15 3.9 5.32
 0 6 -15 9.96 4.56
 0 -6 -15 -6.65 7.02
 0 6 -15 -0.94 2.3
 0 -6 15 2.74 1.3
 0 -6 -16 347.23 14.75
 0 -6 -16 345.01 11.61
 0 6 -16 372.5 10.94
 0 6 -17 5.13 4.92
 0 -6 -17 7.27 7.05
 0 -6 -17 11.17 5.37
 0 6 -18 7.23 5.19
 0 -6 -18 9.86 5.17
 0 -6 -18 12.03 7.6
 0 -6 -19 16.38 5.98
 0 -6 -19 24.91 8.21
 0 6 -19 16.39 5.54
 0 -6 -20 -4.59 5.34
 0 6 -20 14.6 5.85
 0 -6 -20 5.91 7.86
 0 6 -21 82.93 7.98
 0 -6 -21 88.12 10.39
 0 -6 -21 95.93 8.05
 0 -6 -22 16.02 8.73
 0 6 -22 17.09 6.73
 0 -6 -23 4.61 8.64
 0 6 -23 5.16 6.86
 0 6 -24 10.89 6.99
 0 -6 -24 9.94 9.18
 0 -6 -25 2.55 9.35
 0 -6 -26 26.61 10.43
 0 -6 -27 6.35 10.18
 0 -6 -28 91.98 13.79
 0 -6 -29 11.96 11.55
 0 7 0 1.84 3.01
 0 7 0 0.33 4.28
 0 -7 0 1.03 2.7
 0 -7 0 -3.62 4.22
 0 -7 -1 -0.95 4.28
 0 7 1 6.56 4.47
 0 -7 1 5.7 2.66
 0 -7 1 6.25 4.08
 0 7 -1 1.09 2.88
 0 7 -1 1.74 4.19
 0 7 1 2.26 3.07
 0 -7 -1 5.91 2.84
 0 7 -2 478.74 8.21
 0 -7 -2 490.89 8.82
 0 -7 2 476.14 8.07
 0 -7 -2 478.06 10.79
 0 7 2 500.55 11.75
 0 7 -2 485.81 10.68
 0 7 2 464.54 8.88
 0 -7 2 452.15 9.7
 0 -7 3 120.81 4.62
 0 7 3 119.04 7.31
 0 -7 -3 105.73 6.4
 0 -7 -3 114.74 5.06
 0 -7 3 112.69 5.59
 0 7 -3 117.93 6.13
 0 7 -3 119.48 4.82
 0 7 3 120.28 5.41
 0 -7 4 1067.08 13.52
 0 -7 4 1048.16 11.77
 0 7 -4 1123.32 14.9
 0 7 -4 1086.61 12.25
 0 7 4 1073.66 17.91
 0 -7 -4 1069.09 13.73
 0 7 4 1096.64 13.92
 0 -7 -4 1079.35 16.56
 0 -7 5 7.93 2.95
 0 -7 5 11.7 3.57
 0 -7 -5 8.17 3.51
 0 7 -5 8.84 3.12
 0 -7 -5 16.68 5.34
 0 7 5 7.46 5.24
 0 7 -5 4.37 3.92
 0 7 5 9.76 4.02
 0 -7 6 1763.72 16.12
 0 7 -6 1765.94 17.71
 0 7 -6 1818.82 15.95
 0 -7 -6 1820 22.13
 0 7 6 1789.84 23.77
 0 7 6 1824.82 19.2
 0 -7 6 1756.19 16.14
 0 -7 -7 333.14 10.77
 0 -7 7 360.53 8.26
 0 7 7 344.68 11.81
 0 7 7 365.21 9.56
 0 7 -7 347.25 8.37
 0 7 -7 355.81 7.9
 0 -7 7 337.9 7.36
 0 -7 8 216.17 5.94
 0 7 -8 231.74 6.98
 0 -7 -8 216.13 9.19
 0 -7 8 227.19 7.17
 0 7 8 209.52 7.95
 0 7 -8 225.15 6.81
 0 -7 -9 1.92 5.09
 0 7 -9 0.48 3.39
 0 -7 9 3.58 2.63
 0 -7 9 0.4 3.49
 0 7 -9 4.08 3.34
 0 7 9 1.64 4.16
 0 7 -10 9.05 3.33
 0 7 10 7.26 4.21
 0 -7 10 6.5 2.39
 0 -7 10 9.09 3.93
 0 7 -10 7.95 3.32
 0 -7 -10 10.93 5.25
 0 7 -11 391.57 9.38
 0 -7 11 384.84 6.74
 0 7 -11 386 7.97
 0 7 11 369.97 10.78
 0 -7 11 383.74 10.67
 0 -7 -11 354.83 11.62
 0 7 -12 2.52 3.83
 0 -7 12 2.19 2.15
 0 7 12 -0.41 4.51
 0 -7 -12 -2.97 5.48
 0 7 -13 89.1 4.49
 0 -7 13 93.69 3.44
 0 7 -13 106.02 6.29
 0 -7 -13 111.48 8.26
 0 7 13 90.39 6.93
 0 7 -14 151.89 5.1
 0 -7 14 153.57 3.77
 0 -7 -14 140.51 8.6
 0 7 -15 58.8 5.77
 0 -7 -15 67.38 7.24
 0 -7 15 52.62 2.4
 0 -7 -15 60.65 8.81
 0 7 -15 50.19 3.53
 0 7 -16 58.48 5.83
 0 -7 -16 58.42 7.13
 0 -7 -16 47.17 8.78
 0 -7 -17 43.14 8.57
 0 -7 -17 43.09 7.13
 0 7 -17 49.05 6.01
 0 -7 -18 225.77 11.03
 0 -7 -18 213.09 13.09
 0 7 -18 216.9 9.58
 0 -7 -19 -0.58 6.48
 0 7 -19 -3.33 5.18
 0 -7 -19 7.87 7.67
 0 -7 -20 86.56 8.49
 0 -7 -20 68.28 10.06
 0 7 -20 94.83 8.08
 0 -7 -21 -5.53 6.53
 0 7 -21 17.62 6.44
 0 -7 -21 5.27 8.31
 0 7 -22 13.94 6.29
 0 -7 -22 9.51 6.69
 0 -7 -22 20.96 9.13
 0 7 -23 38.4 7.53
 0 -7 -23 16.58 9.28
 0 7 -24 10.15 6.95
 0 -7 -24 2.04 9.06
 0 -7 -25 26.45 10.2
 0 -7 -26 36.31 11.3
 0 -7 -27 65.02 12.74
 0 -7 -28 -3.44 11.46
 0 -7 -29 -9.12 12.26
 0 -8 0 943.77 15.25
 0 8 0 942.49 16.09
 0 -8 0 915.89 12.12
 0 8 0 942.22 12.32
 0 -8 1 1822.72 16.47
 0 -8 -1 1869.99 21.52
 0 8 1 1841.08 17.25
 0 8 1 1837.59 22.6
 0 -8 1 1837.24 20.35
 0 8 -1 1830.99 16.64
 0 -8 -1 1820.99 17.06
 0 8 -1 1838.24 21.63
 0 8 2 556.18 13.39
 0 -8 2 544.41 9.16
 0 -8 2 560.2 11.37
 0 8 -2 538.05 9.36
 0 -8 -2 536.66 12.32
 0 8 2 544.93 10.12
 0 -8 -2 531.67 9.86
 0 8 -2 550.94 12.24
 0 8 3 904.44 13.13
 0 -8 3 898.15 13.85
 0 -8 -3 906.76 15.86
 0 8 -3 930.69 12.03
 0 -8 -3 901.65 12.95
 0 8 3 903.43 17.03
 0 -8 3 883.99 11.55
 0 8 -3 927.16 15.21
 0 -8 4 243.94 6.49
 0 -8 -4 239.11 9.21
 0 8 -4 248.05 8.54
 0 8 4 234.56 9.99
 0 -8 4 234.32 7.69
 0 8 -4 242.85 6.84
 0 -8 -4 231.75 7.35
 0 8 4 252.11 7.81
 0 -8 5 1640.11 17.53
 0 -8 5 1580.24 15.35
 0 8 -5 1607.47 15.93
 0 -8 -5 1657.09 21.77
 0 8 5 1670.99 18.63
 0 8 -5 1617.04 19.06
 0 -8 6 -0.98 3.06
 0 -8 -6 -4.32 5.4
 0 8 6 -2.63 3.95
 0 -8 6 -2.76 3.46
 0 8 -6 -1.66 4.19
 0 8 -6 -0.48 3.33
 0 -8 7 512.29 9.66
 0 -8 -7 502.08 13.08
 0 8 -7 537.48 9.81
 0 8 -7 540.43 11.13
 0 8 7 509.52 11.49
 0 -8 7 521.27 9.95
 0 -8 8 400.28 8.52
 0 8 -8 421.95 9.81
 0 -8 8 411.05 9.47
 0 8 -8 402.86 8.83
 0 -8 -8 380.01 11.82
 0 8 8 407.53 10.79
 0 -8 9 164.64 5.6
 0 -8 9 176.24 6.96
 0 8 9 156.24 7.54
 0 8 -9 166.67 6.47
 0 -8 -9 155.15 8.68
 0 8 -9 172.64 6.69
 0 -8 -10 47.44 6.48
 0 8 -10 48.75 4.51
 0 -8 10 44.89 3.59
 0 -8 10 46.48 4.93
 0 8 10 44.81 5.32
 0 8 -10 46.78 4.53
 0 8 -11 91.31 5.47
 0 8 11 82.71 6.25
 0 -8 11 79.27 4.03
 0 8 -11 77.52 5.21
 0 -8 -11 71.95 7.2
 0 8 -12 -1 3.45
 0 8 12 3.33 4.36
 0 8 -12 9.79 4.09
 0 -8 -12 11.74 5.95
 0 -8 12 7.53 2.48
 0 8 -13 50.76 4.48
 0 8 13 58.87 6.18
 0 -8 13 58.63 3.37
 0 8 -13 56.48 5.27
 0 -8 -13 47.94 6.72
 0 8 -14 190.66 7.68
 0 -8 -14 186.82 9.8
 0 8 14 197.2 9.38
 0 -8 14 185.56 4.75
 0 8 -15 107.24 6.6
 0 -8 15 102.97 3.43
 0 8 -15 88.71 4.73
 0 -8 -15 111.14 8.59
 0 8 -16 72.56 6.4
 0 -8 -16 61.71 7.47
 0 -8 16 49.85 2.43
 0 -8 -16 59.88 9.28
 0 -8 -17 118.58 11.08
 0 -8 -17 115.42 9.12
 0 8 -17 120.69 7.49
 0 -8 -18 86.04 10.26
 0 8 -18 99.91 7.46
 0 -8 -18 113.86 9.39
 0 -8 -19 288.38 12.81
 0 -8 -19 267.6 14.8
 0 8 -19 282.06 10.98
 0 -8 -20 343.64 16.72
 0 8 -20 369.33 12.79
 0 -8 -20 374.94 14.28
 0 -8 -21 208.78 11.51
 0 8 -21 224.62 10.7
 0 -8 -21 225.7 14.6
 0 8 -22 68.13 7.77
 0 -8 -22 62.23 10.69
 0 -8 -22 67.78 8.83
 0 8 -23 155.15 10.23
 0 -8 -23 158.18 13.7
 0 -8 -24 58.88 10.74
 0 -8 -25 97.23 13.2
 0 -8 -26 -2.85 10.27
 0 -8 -27 83.62 13.91
 0 -8 -28 10.59 11.73
 0 -8 -29 66.06 14.75
 0 -9 0 0.78 3.12
 0 -9 0 2.39 4.71
 0 9 0 -1.77 3.53
 0 9 0 -3.36 5.24
 0 -9 -1 -3.4 5.11
 0 9 -1 -1.74 5.09
 0 -9 1 -2.38 4.67
 0 -9 -1 2.18 3.17
 0 9 1 3.46 3.54
 0 -9 1 0.02 3.06
 0 9 -1 -0.72 3.46
 0 -9 2 514.36 11.8
 0 -9 2 493.53 9.44
 0 9 -2 493.7 12.49
 0 9 2 514.18 10.47
 0 -9 -2 489.93 12.75
 0 9 -2 496.1 9.67
 0 -9 -3 49.99 6.33
 0 -9 3 45.92 4.02
 0 -9 3 53.86 5.31
 0 9 -3 56.99 5.93
 0 9 -3 51.03 4.42
 0 9 3 57.53 5.01
 0 -9 -4 360.27 11.46
 0 9 -4 358.77 8.47
 0 9 4 379.69 9.7
 0 -9 4 362.51 9.83
 0 -9 4 342.49 8.06
 0 9 -4 369.5 10.86
 0 -9 5 70.56 4.63
 0 9 -5 73.53 6.21
 0 9 5 84.5 5.85
 0 -9 5 77.82 5.66
 0 9 -5 75.94 4.9
 0 -9 -5 68.33 6.89
 0 -9 6 492.7 9.74
 0 9 6 473.54 11.3
 0 9 -6 540.8 12.34
 0 -9 -6 521.02 13.63
 0 9 -6 525.83 10.3
 0 -9 6 505.49 10.65
 0 9 -7 5.96 3.44
 0 -9 7 4.3 3.41
 0 9 7 9.46 4.24
 0 -9 7 6.07 3.32
 0 9 -7 7.93 4.36
 0 -9 -7 7.3 5.4
 0 -9 -8 311.41 11.38
 0 9 -8 344.64 8.73
 0 -9 8 321.47 8.67
 0 9 -8 345.34 9.9
 0 9 8 333.61 10.03
 0 -9 8 333.92 8.38
 0 9 9 0.57 4.08
 0 -9 9 5.09 3.15
 0 -9 -9 5 5.26
 0 9 -9 2.53 3.94
 0 9 -9 6.47 3.72
 0 9 -10 0.82 3.62
 0 9 -10 1.27 4
 0 -9 -10 4.59 5.28
 0 9 10 5.01 4.4
 0 -9 10 -4.16 2.97
 0 9 -11 4 3.96
 0 -9 -11 5.74 5.77
 0 -9 11 1.65 2.74
 0 9 11 8.86 4.57
 0 9 -11 13.18 4.14
 0 9 12 -1.05 4.48
 0 -9 -12 -1.08 5.57
 0 9 -12 -6.2 4.1
 0 -9 12 -2.79 2.67
 0 9 -12 -6.02 4
 0 9 -13 48.82 4.97
 0 -9 13 57.08 3.73
 0 9 -13 57.18 5.32
 0 -9 -13 47.33 6.94
 0 9 13 58.54 6.52
 0 -9 -14 23.05 6.41
 0 9 14 18.05 5.42
 0 -9 14 10.66 2.65
 0 9 -14 17.14 4.59
 0 9 -14 21.75 4.55
 0 9 -15 57.13 4.95
 0 9 15 70.29 7.33
 0 -9 15 65.65 3.53
 0 -9 -15 70.67 7.94
 0 9 -15 57.63 5.65
 0 -9 -16 102.77 8.92
 0 -9 16 87.38 3.4
 0 -9 -17 6.43 6.12
 0 9 -17 -3.44 4.83
 0 -9 -17 11.53 8.53
 0 -9 -18 15.88 8.24
 0 9 -18 30.52 5.76
 0 -9 -18 23.05 7.52
 0 -9 -19 69.96 10.75
 0 -9 -19 61.16 8.56
 0 9 -19 60.32 6.84
 0 9 -20 5.28 5.6
 0 -9 -20 -13.98 8.19
 0 -9 -20 0.46 8.75
 0 -9 -21 5.63 8.8
 0 9 -21 4.77 6
 0 -9 -21 -6.13 7.66
 0 -9 -22 29.11 8.56
 0 -9 -22 37.39 9.87
 0 9 -22 49.24 7.54
 0 -9 -23 -7.34 9.81
 0 -9 -24 133.07 13.99
 0 -9 -25 -6.78 10.18
 0 -9 -26 128.1 14.81
 0 -9 -27 4.71 11.27
 0 -9 -28 112.2 16.12
 0 -9 -29 38.9 14.05
 0 -10 0 2363.61 26.48
 0 10 0 2358.48 21.71
 0 10 1 150.25 6.78
 0 -10 1 154.24 8.01
 0 10 -1 160.16 6.87
 0 -10 -1 153.9 8.69
 0 -10 -2 1034.42 18.66
 0 -10 2 1063.34 17.39
 0 10 -2 1047.79 14.52
 0 10 2 1030.42 15.04
 0 10 3 106.52 6.23
 0 10 -3 104.41 5.71
 0 -10 3 117.96 7.11
 0 -10 -3 101.69 7.85
 0 10 -4 1551.22 17.27
 0 -10 4 1534.87 19.91
 0 10 4 1628 19.8
 0 10 -4 1558.27 22.19
 0 -10 -4 1613.17 23.5
 0 -10 5 53.59 5.44
 0 10 -5 65.31 6.49
 0 10 -5 58.78 4.94
 0 -10 -5 56.83 7.13
 0 10 5 78.08 5.93
 0 -10 6 192.56 7.75
 0 -10 -6 199.94 9.98
 0 10 -6 183.15 8.65
 0 10 -6 191.03 6.94
 0 10 6 196.88 8.18
 0 10 -7 5.08 4.41
 0 10 -7 6.13 3.57
 0 -10 -7 5.06 5.41
 0 10 7 8.08 4.32
 0 -10 7 12.39 3.89
 0 -10 -8 -1.82 5.58
 0 10 8 3.23 4.14
 0 -10 8 -2.56 3.52
 0 10 -8 4.26 3.56
 0 10 -8 -3.84 4.52
 0 10 -9 14.36 4.78
 0 -10 -9 4.19 5.41
 0 10 -9 7.35 3.67
 0 -10 9 11.74 3.6
 0 10 9 14.7 4.64
 0 10 -10 43.34 5.21
 0 -10 -10 30.45 6.6
 0 10 10 25.06 5.04
 0 10 -10 29.36 5.13
 0 -10 10 31.04 3.97
 0 10 -11 -6.92 3.96
 0 -10 11 2.03 3.05
 0 -10 -11 4.47 6.21
 0 10 11 4.04 4.77
 0 10 -11 2.49 4.4
 0 10 -12 38.38 4.97
 0 -10 12 25.04 3.59
 0 -10 -12 31.54 6.65
 0 10 -12 24.68 4.85
 0 10 12 28.74 5.51
 0 10 -13 4.17 4.46
 0 -10 13 2.26 3.06
 0 10 -13 3.72 4.22
 0 10 13 1.99 4.99
 0 -10 -13 6.84 5.83
 0 10 -14 121.02 6.82
 0 -10 -14 119.56 9.29
 0 -10 14 127.69 5.23
 0 10 14 123.93 8.38
 0 10 -14 104.62 6.72
 0 -10 15 12.29 2.85
 0 10 -15 3.76 4.55
 0 -10 -15 10.15 6.8
 0 10 15 14.67 5.88
 0 -10 16 126.5 4.48
 0 10 -16 144.14 7.88
 0 -10 -16 150.62 10.34
 0 10 16 159.7 9.89
 0 -10 -17 -4 7.05
 0 10 -17 3.12 4.96
 0 10 -18 685.61 15.34
 0 -10 -18 647.86 22.09
 0 -10 -18 683.31 19.13
 0 -10 -19 16.65 9.16
 0 -10 -19 4.01 7.23
 0 10 -19 9.22 5.64
 0 -10 -20 442.59 19.32
 0 10 -20 461.91 13.66
 0 -10 -20 489.97 17.03
 0 10 -21 7.12 6.23
 0 -10 -21 7.95 9.22
 0 -10 -21 10.37 7.6
 0 -10 -22 481.62 20.51
 0 10 -22 489.34 14.9
 0 -10 -22 529.96 18.23
 0 -10 -23 6.58 9.95
 0 -10 -24 197.78 15.71
 0 -10 -25 49.67 11.73
 0 -10 -26 146.4 15.64
 0 -10 -27 51.23 12.99
 0 -10 -28 -2.37 12.2
 0 -10 -29 -13.71 12.91
 0 11 0 1.11 3.81
 0 -11 0 -1.16 5.07
 0 11 1 49.09 4.97
 0 -11 -1 49.06 6.49
 0 11 -1 46.87 4.83
 0 -11 1 51.18 6.09
 0 -11 2 82.87 6.75
 0 11 2 102.75 6.16
 0 11 -2 97.19 5.7
 0 -11 -2 90.38 7.61
 0 11 3 17.48 4.52
 0 -11 3 17.38 5.2
 0 11 -3 14.18 4.05
 0 -11 -3 16.46 5.93
 0 -11 4 802.75 15.59
 0 11 4 831.41 14.95
 0 11 -4 811.29 13.54
 0 -11 -4 814.76 17.98
 0 -11 -5 33.31 6.83
 0 11 -5 35.73 4.65
 0 -11 5 38.81 5.49
 0 11 5 50.32 5.5
 0 11 6 406.29 11.39
 0 11 -6 367.18 9.47
 0 -11 6 374.71 10.66
 0 -11 -6 378.87 13.14
 0 -11 -7 16.67 6.24
 0 11 -7 11.88 4.08
 0 -11 7 15.04 4.49
 0 11 7 17.06 4.62
 0 11 -8 197.77 7.44
 0 11 8 219.2 9.13
 0 -11 -8 222.31 10.96
 0 -11 8 217.02 8.07
 0 11 -9 15.14 4.51
 0 11 9 4.82 4.79
 0 -11 9 3.29 3.7
 0 -11 -9 8.81 6.26
 0 -11 10 126.43 6.3
 0 11 10 127.95 7.9
 0 11 -10 120.87 6.51
 0 -11 -10 128.83 9.36
 0 11 -10 127.92 7.77
 0 11 -11 48.22 5.28
 0 -11 11 40.52 4.4
 0 -11 -11 55.91 7.98
 0 11 11 40.44 6.06
 0 11 -11 49.48 6.05
 0 -11 -12 11.11 6.51
 0 11 12 12.11 5.3
 0 11 -12 12.25 5.05
 0 11 -12 11.48 4.52
 0 -11 12 10.08 3.56
 0 -11 -13 65.38 8.16
 0 11 -13 56.51 5.66
 0 11 13 80.19 7.57
 0 11 -13 54.69 6.22
 0 -11 13 64.86 4.7
 0 -11 -14 12.51 6.8
 0 -11 14 15.79 3.5
 0 11 -14 24.6 5.57
 0 11 -14 17.41 4.86
 0 11 14 19.65 5.76
 0 -11 -15 31.34 7.5
 0 11 15 31.02 6.41
 0 -11 15 28.52 3.7
 0 11 -15 30.97 5.31
 0 11 -16 12.08 5.19
 0 11 16 18.7 6.74
 0 -11 -16 20.28 7.65
 0 -11 16 14.59 3.2
 0 11 -17 49.88 6.38
 0 -11 -17 53.23 9.12
 0 11 -18 50.42 6.73
 0 -11 -18 66.1 9.23
 0 -11 -18 46.2 10.43
 0 11 -19 21.52 6.09
 0 -11 -19 29.23 9.84
 0 -11 -19 2.83 7.45
 0 -11 -20 -8.32 9.27
 0 11 -20 3.42 5.81
 0 -11 -20 4.5 7.97
 0 -11 -21 74.11 12.25
 0 11 -21 67.87 7.71
 0 -11 -21 99.29 10.76
 0 -11 -22 -1.56 9.87
 0 -11 -22 -3.04 8.15
 0 -11 -23 21.39 10.2
 0 -11 -24 62.05 12.1
 0 -11 -25 7.9 10.14
 0 -11 -26 78.17 13.25
 0 -11 -27 -13.65 11.62
 0 -11 -28 122.66 15.95
 0 12 0 811.23 14.56
 0 -12 0 842.83 17.79
 0 -12 -1 71.34 7.56
 0 -12 1 79.21 7.19
 0 12 -1 85.38 6.02
 0 12 1 84.57 6.16
 0 12 -2 698.12 13.19
 0 -12 -2 708.72 17.01
 0 12 2 697.23 13.8
 0 12 -3 161.48 7.13
 0 -12 -3 160.43 9.6
 0 -12 3 144.87 8.27
 0 12 3 157.09 7.64
 0 -12 -4 584.72 16.09
 0 12 -4 560.81 11.98
 0 -12 4 585.3 14.17
 0 12 4 570.13 13.18
 0 12 -5 70.03 5.63
 0 -12 -5 81.18 7.93
 0 12 5 83.7 6.4
 0 -12 5 80.6 6.72
 0 12 -6 14.56 4.33
 0 -12 6 20.4 5
 0 12 6 15.23 4.82
 0 -12 -6 12.39 6.4
 0 -12 7 274.57 9.59
 0 12 7 291.45 10.42
 0 12 -7 292.76 9.22
 0 -12 -7 294.8 12.71
 0 -12 -8 2.96 6.26
 0 -12 8 0.35 4.16
 0 12 -8 10.37 4.65
 0 12 8 6.99 5
 0 -12 -9 153.39 10.07
 0 12 9 150.24 8.38
 0 12 -9 136.25 6.9
 0 -12 9 163.06 7.52
 0 -12 -10 76.73 8.58
 0 -12 10 67.45 5.81
 0 12 -10 68 5.98
 0 12 10 74.26 6.94
 0 12 -11 33.81 5.24
 0 12 11 23.92 5.82
 0 -12 -11 32.97 7.35
 0 12 -12 82.85 6.4
 0 12 12 72.41 7.37
 0 -12 -12 73.21 8.7
 0 -12 12 87.61 5.79
 0 -12 13 -3.46 3.71
 0 -12 -13 -3.73 6.95
 0 12 13 -2.08 5.29
 0 12 -13 6.36 4.73
 0 12 -14 14.99 4.99
 0 12 14 18.94 6.3
 0 -12 -14 12.76 7.15
 0 -12 14 15.98 3.92
 0 -12 15 57.68 4.73
 0 12 15 70 7.79
 0 12 -15 54.05 6.35
 0 -12 -15 71.85 9.43
 0 12 -16 87.6 7.06
 0 -12 16 95.16 5.21
 0 12 16 97.37 9.05
 0 -12 -16 101.44 10.22
 0 12 17 66.52 8.47
 0 12 -17 42.87 6.28
 0 -12 -17 63.19 9.17
 0 -12 -18 62.42 9.12
 0 12 -18 67.02 7.15
 0 12 -19 66.48 7.46
 0 -12 -19 88.72 10.27
 0 -12 -19 63.83 11.08
 0 -12 -20 205.77 15.3
 0 12 -20 216.5 10.63
 0 -12 -20 243.44 14.07
 0 -12 -21 37.55 10.52
 0 -12 -21 51.61 9.69
 0 -12 -22 120.82 13.6
 0 -12 -22 141.75 12.33
 0 -12 -23 -2.07 8.08
 0 -12 -23 11.67 10.12
 0 -12 -24 150.76 14.76
 0 -12 -25 6.84 10.75
 0 -12 -26 32.76 11.46
 0 -12 -27 8.15 10.96
 0 -13 0 0.27 5.34
 0 13 0 -4.19 4.18
 0 -13 1 -1.9 5.04
 0 13 1 -0.81 4.29
 0 -13 -1 0.15 5.36
 0 13 -1 3.34 4.13
 0 13 2 54.23 5.6
 0 13 -2 68.53 5.84
 0 -13 2 50.71 6.45
 0 -13 -2 62.14 7.46
 0 13 3 4.15 4.43
 0 -13 3 0.71 4.94
 0 13 -3 -3.41 4.31
 0 -13 -3 -5.53 5.89
 0 -13 -4 42.21 7.21
 0 13 4 39.8 5.57
 0 -13 4 44.03 6.06
 0 13 -4 32.13 5.3
 0 -13 -5 46.32 7.41
 0 -13 5 39.62 5.91
 0 13 -5 53.94 5.73
 0 13 5 54.66 6.24
 0 13 -6 156.23 7.85
 0 13 6 148.99 8.37
 0 -13 -6 155.63 10.26
 0 -13 6 143.47 8.23
 0 -13 7 23.8 5.45
 0 13 7 23.98 5.4
 0 -13 -7 13.69 6.32
 0 13 -7 13.62 4.88
 0 -13 -8 117.07 9.76
 0 -13 8 130.95 7.68
 0 13 -8 121.38 7.08
 0 13 8 123.11 8.19
 0 -13 9 25.91 5.39
 0 13 9 40.53 6.53
 0 13 -9 41.88 5.54
 0 -13 -9 35.09 7.58
 0 -13 -10 19.78 7.41
 0 13 -10 27.7 5.42
 0 13 10 12.63 5.44
 0 -13 10 16.11 4.8
 0 13 11 48.61 7.03
 0 -13 11 34.04 5.11
 0 13 -11 54.11 6.05
 0 -13 -11 37.41 7.87
 0 13 12 14.93 6.21
 0 13 -12 14.84 5.07
 0 -13 -12 7.93 6.86
 0 -13 12 20.89 4.7
 0 -13 13 -3.89 4.2
 0 13 -13 3.45 5
 0 -13 -13 -6.58 7.4
 0 13 13 -2.29 5.75
 0 13 -14 27.76 5.7
 0 -13 14 40.47 4.99
 0 -13 -14 49.27 8.64
 0 13 14 37.02 7.05
 0 13 -15 81.31 7.15
 0 -13 -15 75.62 9.72
 0 13 15 80.89 8.45
 0 -13 15 91.11 5.79
 0 -13 16 195.48 7.34
 0 13 16 210.05 11.71
 0 13 -16 193.29 9.36
 0 13 -17 39.19 6.48
 0 -13 -17 39.19 8.76
 0 13 17 43.29 8.25
 0 13 -18 131.1 8.71
 0 -13 -18 135.69 11.83
 0 -13 -19 74.69 10.23
 0 13 -19 71.79 7.64
 0 -13 -20 23.41 10.06
 0 -13 -20 34.62 9.11
 0 13 -20 32.14 6.75
 0 -13 -21 31.84 10.28
 0 -13 -21 21.42 8.68
 0 -13 -22 7.2 9.34
 0 -13 -22 -5.75 8.01
 0 -13 -23 19.86 8.97
 0 -13 -23 -0.55 9.83
 0 -13 -24 39.88 11.46
 0 -13 -25 14.86 10.65
 0 -13 -26 15.41 11.32
 0 -13 -27 3.37 11.4
 0 -14 0 32.77 6.33
 0 14 0 28.62 5.51
 0 -14 -1 5.44 5.72
 0 14 -1 8.27 4.69
 0 -14 1 3.08 5.38
 0 14 1 5.11 4.9
 0 -14 2 20.81 5.96
 0 14 2 30.3 5.31
 0 14 -2 39.91 5.77
 0 -14 -2 50.89 7.19
 0 -14 3 -6.63 5.22
 0 14 3 1.02 4.61
 0 -14 -3 -0.77 5.79
 0 14 -3 -0.78 4.58
 0 -14 4 62.64 6.93
 0 14 -4 63.66 6.06
 0 14 4 48.7 6.03
 0 -14 -4 49.96 7.54
 0 14 -5 71.27 6.18
 0 -14 -5 74.86 8.35
 0 14 5 85.03 7.2
 0 -14 5 68.08 7.07
 0 14 6 69.21 6.86
 0 -14 6 61.58 6.91
 0 14 -6 54.02 5.94
 0 -14 -6 68.19 8.33
 0 14 7 145.01 8.77
 0 -14 -7 135.92 10.39
 0 14 -7 133.49 7.78
 0 -14 7 139.13 8.55
 0 -14 -8 445.09 16.29
 0 14 -8 436.59 12.18
 0 14 8 445.39 13.83
 0 -14 8 435.1 12.92
 0 -14 -9 313.62 14.24
 0 14 9 287.06 11.64
 0 -14 9 313.57 11
 0 14 -9 295.96 10.27
 0 14 -10 67.57 6.39
 0 -14 10 65.53 6.59
 0 -14 -10 63.16 8.87
 0 14 10 57.45 7.46
 0 14 -11 37.07 5.91
 0 14 11 34.55 6.8
 0 -14 -11 47.86 8.74
 0 -14 11 35.6 5.61
 0 -14 -12 495.22 17.82
 0 14 12 498.07 15.64
 0 14 -12 461.22 12.67
 0 -14 12 495.44 12.58
 0 -14 13 419.43 11.54
 0 -14 -13 444.98 17.15
 0 14 -13 395.88 12.23
 0 14 13 422.83 14.87
 0 14 -14 80.87 7.4
 0 14 14 108 9.37
 0 -14 14 99.55 6.6
 0 -14 -14 112.1 10.87
 0 -14 -15 110.35 10.7
 0 14 15 106.32 9.48
 0 -14 15 93.49 6.24
 0 14 -15 108.21 8.08
 0 -14 -16 28.87 8.69
 0 14 16 26.13 7.13
 0 14 -16 34.57 6.52
 0 14 17 124.41 10.39
 0 -14 -17 120.99 11.6
 0 14 -17 127.76 8.94
 0 14 -18 3.46 6.19
 0 -14 -18 11.31 8.3
 0 14 18 10.83 7.21
 0 14 -19 33.94 6.78
 0 -14 -19 40.59 9.34
 0 -14 -20 -6.26 9.32
 0 -14 -20 0.78 8.27
 0 -14 -21 23.62 10.19
 0 -14 -21 16.59 8.51
 0 -14 -22 9.19 8.9
 0 -14 -22 -4.58 9.45
 0 -14 -23 15.9 10.33
 0 -14 -23 23.55 9.61
 0 -14 -24 2.87 10.81
 0 -14 -25 19.8 11.38
 0 -14 -26 15.76 11.09
 0 15 0 -0.64 4.51
 0 -15 0 5.47 5.76
 0 15 1 6.73 4.68
 0 -15 1 0.99 5.61
 0 -15 -1 -0.84 6.01
 0 15 -1 8.95 4.76
 0 -15 -2 7.15 6.05
 0 15 2 -4.67 4.83
 0 15 -2 -6.03 4.81
 0 -15 2 3.06 5.79
 0 -15 -3 68.56 8.37
 0 -15 3 79.88 7.71
 0 15 3 62.23 6.53
 0 15 -3 68.34 6.32
 0 -15 -4 101.65 9.29
 0 15 4 84.95 7.29
 0 15 -4 81.08 6.73
 0 -15 4 74.37 7.7
 0 15 5 -5.99 5.3
 0 15 -5 -2.73 4.85
 0 -15 -5 9.86 6.85
 0 -15 5 -1.79 5.62
 0 15 6 32.46 6.31
 0 -15 6 49.89 6.98
 0 -15 -6 21.73 7.6
 0 15 -6 38.09 5.8
 0 -15 7 149.38 9.22
 0 15 -7 132.54 8.08
 0 -15 -7 151.96 11.38
 0 15 7 150.53 9.3
 0 -15 -8 110.46 10.3
 0 15 8 102.18 8.34
 0 -15 8 103.89 8.2
 0 15 -8 114.68 7.9
 0 -15 -9 -3.46 7.53
 0 15 9 -6.25 6.08
 0 -15 9 4 5.2
 0 15 -9 1.72 5.14
 0 -15 -10 -1.67 7.43
 0 -15 10 2.64 5.21
 0 15 -10 0.58 5.23
 0 15 10 -4.39 6.11
 0 -15 11 91.6 7.39
 0 -15 -11 106.39 10.81
 0 15 11 94.53 9.01
 0 15 -11 116.01 8.19
 0 -15 12 11.74 5.37
 0 -15 -12 7.85 7.82
 0 15 -12 27.56 6.07
 0 15 12 9.91 6.7
 0 15 13 69.2 8.63
 0 -15 -13 86.84 10.49
 0 15 -13 87.04 7.69
 0 -15 13 82.61 6.85
 0 -15 -14 94.46 10.64
 0 15 14 91.04 9.33
 0 15 -14 88.09 7.8
 0 -15 14 95.1 6.97
 0 15 -15 5.22 5.77
 0 -15 15 10.15 4.78
 0 -15 -15 5.83 8.04
 0 15 15 5.22 6.62
 0 15 16 220.86 12.69
 0 -15 -16 246.32 14.6
 0 15 -17 41.99 7.26
 0 15 17 37.13 8.1
 0 -15 -18 87.22 11.26
 0 15 18 92.16 10.19
 0 15 -18 81.57 8.09
 0 -15 -19 4.37 8.23
 0 -15 -20 44.92 9.84
 0 -15 -21 2.93 9.79
 0 -15 -21 15.25 8.79
 0 -15 -22 -0.13 8.6
 0 -15 -22 14.71 10.51
 0 -15 -23 8.65 10.35
 0 -15 -23 15.6 9.7
 0 -15 -24 6.62 10.49
 0 -15 -25 -1.15 10.67
 0 -16 0 10.93 6.25
 0 16 0 15.5 5.47
 0 -16 -1 40.4 7.64
 0 -16 1 24.69 6.9
 0 16 1 17.8 5.35
 0 16 -1 27.61 5.53
 0 -16 2 23.33 6.58
 0 16 -2 31.6 5.67
 0 -16 -2 27.42 7.28
 0 16 2 28.54 5.94
 0 16 -3 -3.37 4.95
 0 -16 -3 4.47 6.49
 0 16 3 4.21 5.1
 0 -16 3 -6.35 5.98
 0 16 4 0.09 5.17
 0 -16 -4 3.54 6.44
 0 16 -4 1.41 4.82
 0 -16 4 -6.7 6.01
 0 16 5 15.27 5.85
 0 -16 -5 13.64 7.25
 0 16 -5 21.6 5.67
 0 -16 6 549.62 16.1
 0 16 -6 516.68 13.93
 0 16 6 525.26 15.29
 0 -16 -6 568.96 18.49
 0 16 7 5.99 5.87
 0 16 -7 11.66 6.02
 0 -16 7 2.07 6.06
 0 -16 -7 11.56 8.13
 0 16 -8 380.99 12.3
 0 -16 8 423.62 13.99
 0 16 8 375.56 13.56
 0 -16 -8 392.64 16.36
 0 16 9 5.04 6.25
 0 16 -9 4.26 5.38
 0 -16 9 -0.07 5.68
 0 -16 -9 11.85 8
 0 -16 -10 537.02 18.86
 0 16 10 547.88 16.68
 0 16 -10 524.79 14.31
 0 -16 10 528.94 15.17
 0 16 11 3.22 6.5
 0 16 -11 6.92 5.94
 0 -16 -11 -8.99 8.17
 0 -16 11 4.85 5.38
 0 -16 -12 329.71 16.04
 0 16 12 328.58 13.96
 0 -16 12 344.51 11.89
 0 16 -12 334.58 12.07
 0 -16 -13 8.77 8.68
 0 16 -13 0.51 6.1
 0 -16 13 10.87 5.34
 0 16 13 23.83 7.56
 0 -16 -14 248.67 14.71
 0 16 -14 197.81 10.33
 0 16 14 210.46 12.25
 0 -16 14 239.58 10.07
 0 16 -15 10.97 6.08
 0 -16 -15 0.08 8.4
 0 16 15 4.37 7.13
 0 -16 15 5.76 5.12
 0 16 -16 87.85 8.22
 0 16 16 86.52 9.74
 0 -16 -16 92.36 11.33
 0 -16 -17 11.54 8.52
 0 16 -17 28.77 7.01
 0 16 17 23.94 8
 0 -16 -18 30.73 9.53
 0 16 -18 21.4 6.7
 0 16 18 35.43 8.89
 0 -16 -19 21.11 9.52
 0 16 19 23.98 8.66
 0 -16 -20 -7.64 8.77
 0 -16 -21 3.76 8.94
 0 -16 -21 3.06 10.04
 0 -16 -22 4.62 10.25
 0 -16 -22 7.84 9.61
 0 -16 -23 6.55 10.68
 0 -16 -23 6.21 9.9
 0 -16 -24 11.89 10.41
 0 17 0 -1.17 5.12
 0 -17 0 -11.49 6.75
 0 -17 -1 -0.81 6.38
 0 -17 1 8.78 6.36
 0 17 -1 2.67 5.14
 0 17 1 11.57 5.56
 0 -17 -2 11.47 6.61
 0 17 2 10.5 5.54
 0 -17 2 -0.14 6.27
 0 17 -2 -4.53 5.2
 0 -17 -3 -11.97 7.13
 0 17 3 -1.17 5.42
 0 -17 3 -4.7 6.18
 0 17 -3 -4.51 5.22
 0 17 4 10.36 5.81
 0 -17 4 9.94 6.42
 0 17 -4 9.8 5.42
 0 -17 -4 2.1 7.06
 0 17 -5 23.66 5.99
 0 17 5 18.85 6.4
 0 -17 -5 28.36 8.12
 0 -17 5 24.39 6.78
 0 17 6 118.02 9.1
 0 17 -6 119.08 8.61
 0 -17 -6 138.08 11.33
 0 -17 6 114.18 9.35
 0 17 7 53.57 7.6
 0 -17 -7 46.7 9.04
 0 17 -7 61.81 7.26
 0 -17 7 45.28 7.46
 0 17 -8 43.35 6.69
 0 -17 8 43.51 7.48
 0 -17 -8 49.85 9.13
 0 17 8 42.95 7.4
 0 17 -9 36.79 6.57
 0 -17 9 52.47 7.5
 0 -17 -9 29.94 8.59
 0 17 9 33.81 7.14
 0 17 -10 -0.68 5.62
 0 -17 10 -3.25 5.85
 0 17 10 1.09 6.6
 0 -17 -10 3.61 7.76
 0 17 11 15.65 6.7
 0 17 -11 17.38 6.29
 0 -17 -11 24.85 8.56
 0 -17 11 23.92 6.22
 0 -17 -12 29.74 8.89
 0 -17 12 26.45 6.22
 0 17 -12 26.44 6.51
 0 17 12 25.78 7.28
 0 -17 13 12.88 5.56
 0 17 13 0.41 6.69
 0 17 -13 7.98 6.11
 0 -17 -13 18.54 8.55
 0 17 14 105.99 10.04
 0 -17 14 128.52 8.44
 0 -17 -14 135.62 12.36
 0 17 -14 109.1 8.94
 0 17 15 28.59 8.03
 0 -17 -15 29.46 8.9
 0 17 -15 18.01 6.81
 0 17 16 152.42 11.74
 0 -17 -16 156.02 13.44
 0 17 -16 133.99 9.73
 0 -17 -17 -14.96 9.98
 0 17 17 -6.16 7.58
 0 17 -17 4.64 6.64
 0 17 18 87.12 10.7
 0 -17 -18 55.08 10.81
 0 -17 -19 3.93 8.9
 0 17 19 -1.22 8.06
 0 -17 -20 -8.02 9.19
 0 -17 -21 -11.77 11.42
 0 -17 -21 -4.25 9.42
 0 -17 -22 21.51 11.16
 0 -17 -22 1.19 9.55
 0 -17 -23 3.76 10.06
 0 -17 -23 15.22 11.17
 0 18 0 64.43 7.47
 0 -18 0 75.28 9.32
 0 18 -1 112.5 8.49
 0 -18 1 104.53 10.08
 0 18 1 117.4 8.97
 0 -18 -1 99.12 10.12
 0 18 2 84.18 8.21
 0 -18 -2 86.21 9.73
 0 18 -2 107.65 8.51
 0 -18 2 102.37 9.79
 0 -18 -3 271.56 14.17
 0 -18 3 232.27 12.7
 0 18 -3 263.24 11.57
 0 18 3 257.52 11.86
 0 18 -4 -1.41 5.74
 0 -18 -4 -5.63 7.29
 0 18 4 2.95 6.03
 0 -18 4 1.55 6.95
 0 18 -5 165.8 9.72
 0 18 5 171.07 10.4
 0 -18 5 161.09 10.99
 0 -18 -5 176.69 12.43
 0 18 6 -0.16 6.18
 0 -18 -6 -13.21 8.4
 0 18 -6 8.17 6.17
 0 -18 6 -3.8 6.77
 0 18 -7 148.59 9.56
 0 -18 -7 153.68 12.35
 0 -18 7 131.86 10.1
 0 18 7 160.17 10.45
 0 -18 8 123.97 9.76
 0 18 8 115.11 9.45
 0 18 -8 128.57 9.07
 0 -18 -8 131.97 11.95
 0 -18 9 30.66 6.83
 0 18 -9 34.09 6.48
 0 -18 -9 37.02 9.11
 0 18 9 28.77 7.12
 0 18 10 31.87 7.37
 0 18 -10 33.26 6.59
 0 -18 -10 51.77 9.58
 0 -18 10 41.51 7.13
 0 18 11 12.35 6.6
 0 -18 11 8.57 6.07
 0 -18 -11 16.04 8.49
 0 18 -11 -0.64 5.76
 0 -18 -12 59.98 10.14
 0 -18 12 71.4 7.76
 0 18 -12 46.96 7.41
 0 18 12 45.32 8.13
 0 -18 13 44.66 6.73
 0 -18 -13 27.63 9.15
 0 18 13 31.14 8.24
 0 18 -13 38.62 7.34
 0 18 14 16.13 8.12
 0 18 -14 19.63 7.01
 0 -18 -14 0.19 8.94
 0 -18 14 17.16 6.17
 0 18 15 73.85 9.81
 0 18 -15 56.11 7.99
 0 -18 -15 53.58 10.87
 0 18 -16 -0.3 6.71
 0 18 16 14.05 7.86
 0 -18 -16 11.44 9.26
 0 -18 -17 127.82 13.1
 0 18 17 136.63 12.02
 0 -18 -18 25.69 9.87
 0 18 18 15.25 8.64
 0 -18 -19 58.27 11.3
 0 18 19 53.87 10.4
 0 -18 -20 14.13 10.21
 0 -18 -21 106.12 13.38
 0 -18 -21 91.61 14.42
 0 -18 -22 19.55 10.87
 0 -18 -22 39.95 12.72
 0 -18 -23 68.43 12.88
 0 -19 0 6.97 7.48
 0 19 0 -4.91 6.09
 0 -19 -1 -6.03 7.55
 0 19 -1 3.12 6.16
 0 19 1 5.81 6.04
 0 -19 1 1.76 7.28
 0 19 2 3.43 6.53
 0 -19 -2 13.6 7.91
 0 -19 2 0.07 7.59
 0 19 -2 11.22 6.18
 0 -19 -3 50.86 9.3
 0 19 -3 48.79 7.61
 0 -19 3 36.58 8.4
 0 19 3 34.65 7.51
 0 19 -4 229.97 11.46
 0 -19 -4 226.07 13.93
 0 19 4 198.76 11.24
 0 -19 4 229.01 13.15
 0 19 5 -0.15 6.45
 0 -19 5 -6.66 7.27
 0 19 -5 1.79 6.28
 0 -19 -5 0.36 7.79
 0 19 6 60.98 8.35
 0 -19 6 80.79 9.37
 0 19 -6 67.6 7.78
 0 -19 -6 64.56 9.63
 0 19 7 37.38 7.56
 0 -19 7 41.11 7.87
 0 19 -7 40.68 7.14
 0 -19 -7 50.78 9.41
 0 19 -8 61.9 7.85
 0 19 8 46.52 7.84
 0 -19 8 46.01 7.86
 0 -19 -9 24.32 8.89
 0 19 -9 -0.16 5.91
 0 19 9 11.56 6.71
 0 -19 9 13.86 6.56
 0 19 -10 15.25 6.45
 0 19 10 0.59 6.26
 0 -19 -10 3.34 8.22
 0 -19 10 13.81 6.81
 0 19 -11 1.84 6.21
 0 -19 -11 5.39 8
 0 19 11 1.39 6.45
 0 -19 11 -0.67 6.08
 0 19 12 2.83 6.69
 0 19 -12 0.86 6.17
 0 -19 -12 -3.46 8.21
 0 -19 12 2.14 5.85
 0 -19 -13 4.44 8.79
 0 19 13 19.1 7.96
 0 -19 13 10.68 6.01
 0 19 -13 6.99 6.65
 0 -19 -14 39.81 10.04
 0 19 14 39.57 8.79
 0 19 -14 35.15 7.52
 0 -19 -15 7.19 8.64
 0 19 -15 -6.38 6.98
 0 19 15 5.08 7.81
 0 -19 -16 28.68 10.27
 0 19 16 49.18 9.64
 0 19 17 0.22 8.29
 0 -19 -17 -7.47 9.73
 0 19 18 24.73 9.02
 0 -19 -18 6.16 9.57
 0 19 19 -15.44 9.44
 0 -19 -19 3.72 10.14
 0 -19 -20 12.7 10.59
 0 -19 -21 -21.43 11.2
 0 -19 -22 13.55 10.96
 0 -19 -23 6.53 11.6
 0 20 0 421 15
 0 -20 0 473.51 18.51
 0 -20 -1 101.65 11.28
 0 20 -1 96.42 9.63
 0 20 1 88.31 9.47
 0 -20 1 90.09 10.67
 0 20 -2 329.54 13.78
 0 20 2 309.46 13.96
 0 -20 2 307.24 15.32
 0 -20 -2 293.37 15.67
 0 -20 3 47.96 9.58
 0 20 3 65.14 8.94
 0 20 -3 73.89 8.76
 0 -20 -3 64.97 10.58
 0 20 -4 175.16 10.82
 0 -20 -4 178.15 13.39
 0 20 4 169.83 11.2
 0 -20 4 164.76 11.97
 0 20 5 10.06 6.95
 0 20 -5 8.29 6.66
 0 -20 -5 13.93 8.26
 0 -20 5 4.23 7.19
 0 20 6 17.49 6.82
 0 -20 -6 25.97 8.77
 0 -20 6 23.01 7.48
 0 20 -6 26.99 6.97
 0 20 7 13.85 6.7
 0 -20 7 14.55 7.31
 0 -20 -7 -0.24 8.22
 0 20 -7 6.4 6.45
 0 -20 8 -2.16 6.57
 0 -20 -8 1.47 8.06
 0 20 8 0.66 6.7
 0 20 -8 16.75 6.91
 0 20 -9 2.56 6.49
 0 20 9 -6.37 6.77
 0 -20 9 -2.59 6.6
 0 -20 -9 4.55 8.2
 0 -20 -10 4.06 8.59
 0 20 -10 0.54 6.38
 0 -20 10 15.9 6.96
 0 20 10 13.79 6.88
 0 20 -11 2.27 6.67
 0 -20 11 -0.94 6.4
 0 20 11 -12.95 6.94
 0 20 12 -4.49 7.14
 0 20 -12 2.03 6.46
 0 -20 -12 -0.02 8.41
 0 -20 12 -6.61 6.6
 0 -20 -13 10.05 8.95
 0 -20 13 10.96 6.29
 0 20 -13 13.15 6.93
 0 20 13 -4.19 7.64
 0 20 -14 4.19 6.7
 0 -20 -14 -2.14 9.05
 0 20 14 3.26 7.76
 0 -20 -15 15.87 9.77
 0 20 -15 31.45 7.95
 0 20 15 5.25 7.99
 0 -20 -16 9.97 9.68
 0 20 16 15.35 8.77
 0 20 17 3.14 8.53
 0 -20 -17 -9.47 10.05
 0 20 18 71.16 11.28
 0 -20 -18 116.3 13.79
 0 20 19 6.56 10.05
 0 -20 -19 21.97 11.27
 0 -20 -20 206.24 16.92
 0 -20 -21 12.89 11.43
 0 -20 -22 140.99 16.35
 0 -21 0 -6.96 8.17
 0 21 0 -8.95 7.32
 0 21 -1 27.08 7.99
 0 21 1 35.09 8.16
 0 -21 -1 36.14 9.5
 0 -21 1 22.76 8.61
 0 21 2 18.67 7.64
 0 -21 -2 31.41 9.29
 0 21 -2 7.61 7.25
 0 -21 2 20.78 8.54
 0 -21 -3 46.51 9.82
 0 21 -3 34.06 7.86
 0 21 3 45.21 8.51
 0 -21 3 57.12 9.66
 0 21 4 30.16 7.79
 0 -21 -4 33.79 9.4
 0 -21 4 29.28 8.55
 0 21 -4 39.79 7.83
 0 -21 5 70 9.71
 0 21 5 95.68 9.88
 0 21 -5 95.41 9.65
 0 -21 -5 64.79 11.06
 0 21 6 91.53 9.89
 0 -21 6 93.2 10.29
 0 -21 -6 120.3 12.42
 0 21 -6 119.81 10.12
 0 21 -7 0.4 6.66
 0 21 7 7.04 7.21
 0 -21 -7 15.13 9.1
 0 -21 7 25.27 8.05
 0 -21 8 69.38 9.39
 0 21 8 43.06 8.51
 0 21 -8 58.38 8.47
 0 -21 -8 49.16 10.49
 0 -21 9 1.44 7.05
 0 -21 -9 -10.83 9.71
 0 21 9 3.74 6.92
 0 21 -9 8.7 7
 0 -21 -10 15.38 9.5
 0 -21 10 17.8 7.5
 0 21 10 14.21 7.63
 0 21 -10 15.79 7.21
 0 21 11 -2.24 7.07
 0 21 -11 12.31 7.29
 0 -21 11 5.2 6.78
 0 -21 -11 4.69 9.34
 0 21 -12 -1.94 6.95
 0 -21 12 2.2 6.45
 0 21 12 -14.07 7.77
 0 21 -13 -4.78 7.1
 0 -21 -13 5.15 9.06
 0 21 13 -4.61 7.78
 0 21 -14 5.69 7.28
 0 21 14 6.92 8.15
 0 -21 -14 -4.92 9.5
 0 21 15 13.79 8.98
 0 -21 -15 5.87 9.76
 0 21 16 4.86 8.47
 0 -21 -16 4.03 9.73
 0 -21 -17 7.98 10.57
 0 21 17 23.52 9.38
 0 -21 -18 -2.84 10.52
 0 21 18 7.77 9.2
 0 -21 -19 50.26 12.93
 0 -21 -20 6.87 10.89
 0 -21 -21 17.47 11.61
 0 -22 0 270.01 16.04
 0 22 0 261.63 13.71
 0 -22 -1 8.96 8.73
 0 22 -1 10.94 7.85
 0 -22 1 0.79 8.6
 0 22 1 17.47 8.17
 0 22 2 216.4 12.82
 0 22 -2 219.19 12.85
 0 -22 -2 239.49 15.49
 0 -22 2 235.23 14.74
 0 22 -3 24.63 7.92
 0 -22 3 15.76 8.83
 0 -22 -3 32.15 10.02
 0 22 3 28.95 8.23
 0 -22 4 122.33 11.7
 0 22 4 103.41 10.6
 0 -22 -4 103.88 12.03
 0 22 5 40.41 8.61
 0 -22 -5 50.73 10.87
 0 22 -5 48.57 8.89
 0 -22 5 48.47 9.43
 0 -22 6 101.56 11.06
 0 -22 -6 80.14 11.85
 0 22 6 89.14 10.19
 0 22 -6 93.35 10.07
 0 22 -7 82.53 9.54
 0 22 7 66.17 9.75
 0 -22 7 83.44 10.39
 0 -22 -8 -7.13 9.66
 0 22 8 -4.43 7.26
 0 22 -8 -2.17 7.15
 0 -22 8 5.32 7.56
 0 -22 9 84.07 10.26
 0 22 9 61.75 9.77
 0 -22 -9 78.55 11.8
 0 22 -9 95.59 10
 0 -22 10 12.12 7.6
 0 -22 -10 3.27 9.11
 0 22 -10 -2.74 7.61
 0 22 10 9.11 7.99
 0 22 -11 52.33 8.67
 0 -22 -11 44.9 11.15
 0 22 11 58.89 9.79
 0 -22 11 25.87 8.16
 0 22 -12 2.15 7.71
 0 -22 -12 -19.25 9.82
 0 -22 12 2.04 6.82
 0 22 12 -5.86 8.1
 0 22 13 33.35 9.46
 0 22 -13 24.8 8.44
 0 -22 -13 35.75 11.21
 0 -22 -14 23.62 10.74
 0 22 14 -0.88 8.22
 0 -22 -15 35.41 11.29
 0 22 15 21.29 9.41
 0 -22 -16 13 10.72
 0 22 16 22.03 9.71
 0 -22 -17 27.98 11.34
 0 22 17 -0.25 9.4
 0 -22 -18 50.49 12.93
 0 -22 -19 -3.6 11.1
 0 -23 0 24.25 8.96
 0 23 0 9.01 7.65
 0 23 -1 4.11 7.4
 0 -23 -1 -7.63 8.52
 0 -23 1 3.24 8.32
 0 23 1 8.93 7.66
 0 23 2 49.93 9.17
 0 23 -2 26.71 8.73
 0 -23 -2 52.63 10.74
 0 -23 2 53.44 10.27
 0 23 -3 7.54 7.95
 0 -23 3 -0.12 8.76
 0 23 3 12.37 7.96
 0 -23 -3 5.58 8.8
 0 23 -4 79.35 10.36
 0 -23 -4 100.09 12.41
 0 23 4 71.09 10.08
 0 -23 4 85 11.36
 0 23 5 20.35 8.41
 0 -23 -5 26.28 10.15
 0 23 -5 25.92 8.6
 0 -23 5 33.55 9.67
 0 23 -6 90.5 10.63
 0 -23 -6 72.81 11.84
 0 23 6 92.9 10.69
 0 -23 6 112.7 11.93
 0 23 7 3.37 7.97
 0 -23 7 6.01 8.14
 0 -23 -7 4.51 9.63
 0 23 -7 8.67 8.24
 0 23 8 51.88 9.38
 0 23 -8 43.78 9.19
 0 -23 -8 57.26 11.62
 0 -23 8 74.32 10.36
 0 -23 -9 16.91 10.27
 0 23 -9 -10.97 8.29
 0 -23 9 -4.41 7.9
 0 23 9 1.52 8.13
 0 23 -10 13.03 8.33
 0 23 10 19.45 8.87
 0 -23 -10 33.32 11.28
 0 -23 10 28.51 8.79
 0 -23 11 7.15 8.13
 0 -23 -11 13.17 10.03
 0 23 -11 -7.67 8.07
 0 23 11 7.6 8.34
 0 23 -12 -13.2 8.82
 0 23 12 5.08 8.56
 0 -23 -12 10.86 10.03
 0 -23 -13 15.05 10.66
 0 23 13 11.95 9.47
 0 23 14 -2.35 8.78
 0 -23 -14 -12.3 11.23
 0 -23 -15 15.85 11.22
 0 23 15 12.69 9.45
 0 -23 -16 5.07 10.7
 0 -23 -17 -6.71 11.27
 0 24 0 1.98 7.62
 0 -24 0 -2.03 8.91
 0 -24 1 7.55 8.75
 0 24 1 10.29 8.37
 0 24 -1 33.23 8.86
 0 24 2 13.79 8.07
 0 -24 -2 40.46 10.27
 0 -24 2 31.5 10.06
 0 24 -2 21.08 8.6
 0 24 -3 56.24 9.66
 0 24 3 60.8 9.86
 0 -24 3 48.18 10.47
 0 -24 -3 54.33 11.03
 0 -24 4 22.68 9.7
 0 24 4 4.31 8
 0 24 -4 13.87 8.43
 0 -24 -4 2.55 9.19
 0 -24 -5 75.03 12.37
 0 24 5 79.08 10.5
 0 24 -5 95.52 10.99
 0 -24 5 89.45 11.78
 0 -24 -6 15.48 10.31
 0 24 6 18.86 9.1
 0 24 -6 29.67 9.25
 0 -24 6 14.97 9.22
 0 -24 7 134.75 12.72
 0 24 -7 134.92 12.28
 0 -24 -7 136.11 14.56
 0 24 7 144.96 12.78
 0 24 -8 46.78 10.14
 0 -24 -8 39.81 12.05
 0 -24 8 59.44 10.57
 0 24 8 50.06 10.62
 0 24 9 148.62 13.39
 0 -24 -9 142.96 15.35
 0 -24 9 151.25 13.44
 0 24 -9 142.16 12.74
 0 -24 10 99.03 11.88
 0 24 -10 130.85 12.49
 0 24 10 119.14 12.89
 0 -24 -10 109.76 14.6
 0 24 11 154.46 14.06
 0 -24 -11 165.28 16.38
 0 24 -11 129.05 12.45
 0 -24 11 145.53 12.85
 0 24 12 83.02 12.38
 0 -24 -12 87.34 14.08
 0 24 13 67.98 11.95
 0 -24 -13 82.19 13.73
 0 24 14 28.18 10.39
 0 -24 -14 26.45 12.2
 0 -24 -15 5.16 10.8
 0 -25 0 7.45 8.98
 0 25 0 4.9 8.22
 0 -25 1 10.22 8.87
 0 25 -1 -1.83 7.96
 0 -25 -1 8.94 9.35
 0 25 1 3.75 7.92
 0 25 -2 8.48 8.57
 0 -25 -2 5.93 9.73
 0 -25 2 29.56 9.78
 0 25 2 9.47 8.48
 0 25 3 -14.66 8.89
 0 -25 3 8.83 8.93
 0 -25 -3 6.64 9.75
 0 25 -3 1.54 8.14
 0 25 -4 43.14 9.84
 0 -25 -4 36.5 10.66
 0 -25 4 27.35 9.85
 0 25 4 30.7 9.33
 0 25 -5 19.02 9.18
 0 -25 -5 24.05 10.75
 0 -25 5 0.8 9.25
 0 25 5 16 8.54
 0 25 6 19.43 9.13
 0 -25 -6 37.17 11.32
 0 -25 6 24.69 9.77
 0 25 -6 26.79 9.71
 0 25 7 19.46 9.15
 0 -25 -7 3.46 10.82
 0 -25 7 6.81 9.15
 0 25 -7 7.53 8.71
 0 25 -8 8.48 9.22
 0 25 8 14.39 10.22
 0 -25 -8 14.86 11.35
 0 -25 8 3.45 9.52
 0 -25 9 22.11 10.12
 0 25 9 22.02 10.22
 0 25 -9 24.98 9.97
 0 -25 -9 33.22 12.09
 0 25 10 -10.55 9.68
 0 -25 10 13.86 9.32
 0 25 -10 3.62 9.28
 0 -25 -10 -0.56 11.15
 0 25 11 -6.03 9.67
 0 -25 -11 14.29 11.24
 0 25 12 -9.55 10.04
 0 -25 -12 19.55 11.84
 0 -26 0 3.9 9.56
 0 26 0 -2.41 8.75
 0 26 -1 17.07 9.04
 0 -26 -1 -8.34 10.24
 0 26 1 11.47 8.61
 0 -26 1 23.13 10.22
 0 26 2 -13.48 9.03
 0 26 -2 16.96 9.27
 0 -26 2 -5.15 9.6
 0 -26 -2 16.8 10.77
 0 26 -3 17.59 9.46
 0 26 3 3.6 8.69
 0 -26 -3 13.78 10.31
 0 -26 3 13.03 10.09
 0 -26 -4 21.32 10.9
 0 -26 4 18.78 10.17
 0 26 -4 8.46 9.07
 0 26 4 -5 8.83
 0 26 -5 0.59 9.22
 0 -26 -5 -1.98 10.25
 0 -26 5 0.4 9.47
 0 26 5 -7.34 9.06
 0 26 6 31.52 10.03
 0 -26 6 50.76 11.3
 0 26 -6 40.52 10.34
 0 -26 -6 26.32 11.74
 0 26 -7 19.82 10.05
 0 26 7 10.2 9.55
 0 -26 7 5.75 9.88
 0 -26 -7 9.82 11.61
 0 26 -8 163.65 14.53
 0 26 8 189.47 15.66
 0 -26 8 188.71 15.45
 0 -26 -8 161.55 17.08
 0 26 -9 0.58 9.92
 0 26 9 20.76 10.63
 0 -26 9 9.1 10.02
 0 -27 0 -6.23 10.43
 0 27 0 -3.27 9.16
 0 -27 1 7.74 10.2
 0 -27 -1 2.24 10.27
 0 27 -1 -17.63 9.82
 0 -27 -2 16.83 10.82
 0 27 -2 12 9.59
 0 -27 2 41.94 11.91
 0 27 2 12.73 9.18
 0 27 3 11.67 9.42
 0 -27 -3 22.57 11.62
 0 -27 3 21.63 10.98
 0 27 -3 26.53 10.38
 0 -27 4 32.03 11.1
 0 27 -4 27.6 10.47
 0 27 4 25.42 10.41
 0 -27 -4 31.85 11.77
 0 27 -5 9.75 9.82
 0 -27 -5 6.97 11.02
 0 27 5 22.72 10.06
 0 -27 5 2.44 10.01
 0 27 -6 34.53 10.95
 0 27 6 45.68 11.07
 0 -27 6 23.31 11.09
 0 27 7 22.53 10.42
 0 27 -7 30.87 10.86
 0 27 -8 -10.61 10.15
 0 -27 8 -13.58 10.42
 0 -27 9 32.42 10.91
 0 28 0 46.84 12.13
 0 28 1 121.47 14.13
 0 -28 1 125.78 15.69
 0 28 -1 159.63 14.99
 0 -28 2 7.78 11.47
 0 28 2 8.69 10.19
 0 28 -2 11.6 10.82
 0 28 -3 73.88 12.72
 0 -28 3 58.84 13.11
 0 28 3 62.98 12
 0 28 -4 15.14 10.74
 0 -28 4 19.44 11.04
 0 -28 5 -4.4 10.73
 0 28 -5 -3.23 10.24
 0 28 -6 15.08 10.81
 0 -28 6 16.84 10.98
 0 -28 7 19.4 10.95
 0 -28 8 3.94 10.39
 1 0 -26 473.62 18.64
 1 0 -25 -15.67 8.72
 1 0 -24 387.12 16.03
 1 0 -23 -10.69 8.03
 1 0 -22 502.26 16.75
 1 0 -21 -8.4 6.93
 1 0 -20 681.44 17.78
 1 0 -20 586.83 12.94
 1 0 -19 -1.35 4.79
 1 0 -19 -10.11 6.11
 1 0 -18 20.75 3.83
 1 0 -18 29.11 5.43
 1 0 -17 3.23 3.26
 1 0 -17 7.31 4.82
 1 0 -17 -2.84 5.29
 1 0 -16 14.76 3.41
 1 0 -16 12.68 4.78
 1 0 -16 15.14 5.1
 1 0 -15 9.36 3.07
 1 0 -15 1.61 4.64
 1 0 -15 -1.13 5.05
 1 0 -14 19.41 4.9
 1 0 -14 14.06 2.88
 1 0 -13 -2.32 4.17
 1 0 -13 1.48 2.8
 1 0 -13 -1.63 2.41
 1 0 -12 133.56 6.9
 -1 0 12 124.59 4.48
 1 0 -12 145.24 5.65
 1 0 -12 133.01 4.58
 1 0 -11 1.27 2.13
 1 0 -11 0.43 2.59
 -1 0 11 1.38 2.51
 1 0 -11 -0.76 3.92
 1 0 -10 36.61 2.85
 1 0 -10 32.08 3.14
 1 0 -10 35.32 4.36
 -1 0 10 33.27 2.95
 1 0 -9 0.95 2.31
 1 0 -9 3.44 3.52
 1 0 -9 1.45 1.98
 -1 0 9 -0.14 2.24
 1 0 -8 128.25 4.3
 1 0 -8 134.81 3.99
 -1 0 8 122.43 3.99
 1 0 -8 126.11 5.46
 1 0 -7 -1.15 3.2
 1 0 -7 0.51 1.93
 1 0 -7 3.42 2.19
 -1 0 7 1.35 2.21
 1 0 -6 5.66 2.01
 1 0 -6 4.56 1.88
 -1 0 6 2.96 2.02
 -1 0 5 1.17 1.88
 1 0 -5 0.59 1.89
 -1 0 5 2.13 2.04
 1 0 -5 1.22 1.86
 -1 0 4 256.88 4.44
 -1 0 4 260.38 3.6
 1 0 -4 256.96 3.58
 1 0 -3 1.63 1.64
 -1 0 3 0.86 1.6
 1 0 -2 2534.68 11.19
 -1 0 2 2392.1 10.87
 1 0 -1 0.9 1.22
 1 0 0 3992.9 12.72
 1 0 1 1.74 1.16
 -1 0 -1 0.23 1.53
 1 0 1 1.26 1.76
 -1 0 -1 1.46 1.14
 1 0 2 815.76 8.6
 -1 0 -2 854.47 8.51
 -1 0 -3 4.67 3.17
 1 0 3 -1.45 3.12
 1 0 4 105.23 5.17
 -1 0 -4 104.15 5.06
 1 0 5 5.3 4.21
 1 0 5 2.53 1.89
 -1 0 -5 1.89 1.54
 -1 0 -5 -0.36 3.87
 -1 0 -6 505.32 4.86
 -1 0 -6 533.02 10.45
 1 0 6 545.12 11.06
 1 0 6 506.56 5.7
 -1 0 -7 5.01 4.56
 -1 0 -7 -1.35 1.76
 1 0 7 -0.86 4.78
 1 0 8 721.96 14.33
 -1 0 -8 708.19 13.22
 -1 0 -8 670.73 5.57
 -1 0 -8 688.87 6.45
 -1 0 -9 -3.95 2.03
 -1 0 -9 3.69 4.57
 1 0 9 2.86 5.2
 -1 0 -9 1.9 1.5
 -1 0 -10 16.14 5.25
 -1 0 -10 19.33 2.11
 -1 0 -10 24.8 1.9
 1 0 10 15.41 5.71
 -1 0 -11 2.73 1.66
 -1 0 -11 1.15 4.98
 -1 0 -11 1.62 1.9
 -1 0 -12 39.12 2.28
 -1 0 -12 33.36 2.39
 -1 0 -12 29.46 5.72
 -1 0 -13 0.13 1.84
 -1 0 -13 -1.33 1.99
 -1 0 -14 103.43 8.01
 -1 0 -14 108.89 3.31
 -1 0 -14 96.81 3.37
 -1 0 -15 -1.06 2
 -1 0 -15 0.45 2.06
 -1 0 -16 13.02 2.17
 -1 0 -16 19.62 6.53
 -1 0 -16 14.35 2.25
 -1 0 -17 0.3 1.9
 -1 0 -17 -2.69 1.98
 -1 0 -18 426.72 5.05
 -1 0 -18 420.25 4.77
 -1 0 -19 -11.86 7.56
 -1 0 -20 219.3 12.29
 -1 0 -21 0.61 7.25
 -1 0 -22 523.81 18.43
 -1 0 -23 -9.42 8.6
 -1 0 -24 76.81 10.88
 -1 0 -25 -3.52 8.8
 -1 0 -26 22.92 9.64
 -1 0 -27 -16.59 9.89
 -1 0 -28 20.88 10.83
 1 -1 -26 33.7 9.73
 1 1 -25 -17.23 8.43
 1 -1 -25 -5.85 8.65
 1 -1 -24 9.17 8.54
 1 1 -24 4.64 7.84
 1 1 -23 11.46 7.51
 1 -1 -23 17.54 8.11
 1 -1 -22 45.64 8.52
 1 1 -22 36.44 7.97
 1 -1 -21 18.19 7.2
 1 -1 -21 27.69 5.63
 1 -1 -20 205.5 8.98
 1 1 -20 213.21 8.29
 1 1 -19 4.75 4.55
 1 -1 -19 -0.03 6.05
 1 1 -19 -9.54 5.86
 1 -1 -19 5.94 5.02
 1 1 -18 12.15 3.1
 1 1 -18 16.08 5.63
 1 -1 -18 21.58 5.15
 1 1 -18 11.1 4.72
 1 -1 -18 13.38 5.96
 1 -1 -18 21.15 3.96
 1 -1 -17 4.25 3.43
 1 -1 -17 5.44 4.68
 1 -1 -17 -1.04 5.55
 1 1 -17 2.36 4.66
 1 1 -17 2.56 2.8
 1 1 -17 1.46 5
 1 1 -16 855.34 11.36
 1 -1 -16 869.21 15.49
 1 1 -16 881.15 14.38
 1 -1 -16 906.98 12.73
 1 -1 -16 921.7 18.29
 1 -1 -15 71.63 6.84
 1 1 -15 74.27 4.13
 1 -1 -15 80.25 4.63
 1 1 -15 77.01 6.39
 1 -1 -15 74.16 6.1
 1 -1 -14 695.9 10.64
 1 1 -14 652.89 11.7
 -1 -1 14 656.02 9.22
 1 1 -14 648.77 9.49
 1 1 -14 679.45 13.66
 1 -1 -14 664.99 13.04
 1 -1 -14 675.52 14.89
 1 -1 -13 6.78 3.86
 1 1 -13 4.13 2.83
 1 1 -13 2.38 3.88
 1 -1 -13 5.52 2.63
 1 1 -13 4.25 2.4
 -1 -1 13 4.52 2.32
 1 -1 -13 1.64 4.4
 1 1 -12 173.85 5.79
 1 -1 -12 176.78 6.3
 -1 -1 12 160.08 4.81
 1 -1 -12 180.07 5.41
 1 -1 -12 172.62 7.9
 1 1 -12 175.63 7.07
 1 1 -12 168.01 5.01
 -1 -1 11 298.05 6.16
 1 -1 -11 336.59 7.84
 1 -1 -11 335.8 6.82
 1 1 -11 325.32 7.18
 1 1 -11 326.82 8.64
 1 1 -11 312.2 6.35
 1 -1 -11 307.37 9.72
 -1 1 10 26.25 3.02
 -1 -1 10 24.25 2.61
 1 -1 -10 29.09 3.15
 1 1 -10 25.28 2.68
 1 1 -10 19.79 3.75
 1 -1 -10 22.93 2.68
 1 -1 -10 18.01 4.2
 1 1 -10 26.18 2.93
 -1 1 9 111.9 4.31
 1 1 -9 118 3.89
 1 -1 -9 119 4.13
 1 -1 -9 110.55 5.92
 1 -1 -9 129.85 4.72
 -1 -1 9 109.26 3.76
 1 1 -9 115.38 4.09
 1 1 -9 115.62 5.19
 -1 -1 8 77.35 3.19
 1 1 -8 75.91 4.23
 -1 1 8 74.66 3.62
 1 1 -8 79.14 3.39
 1 -1 -8 73.69 3.35
 1 1 -8 75.16 3.17
 1 -1 -8 75.13 3.57
 1 1 -7 253.87 5.94
 -1 -1 7 254.64 4.85
 1 1 -7 248.09 4.83
 1 1 -7 256.14 4.95
 -1 1 7 246.47 5.41
 -1 1 7 247.08 5.55
 1 -1 -7 250.27 5.19
 1 -1 -7 253.3 5.38
 1 1 -6 53.11 2.68
 1 1 -6 57.23 2.62
 -1 1 6 57.95 3.15
 -1 1 6 54.57 3.16
 1 -1 -6 55.81 2.86
 1 1 -6 53.34 3.55
 1 -1 -6 54.08 2.96
 -1 -1 6 55.63 2.81
 1 -1 -5 36.4 2.47
 1 1 -5 36.64 2.09
 -1 1 5 38.58 2.75
 1 1 -5 40.57 3.03
 -1 -1 5 34.29 2.5
 -1 1 5 37.91 2.67
 1 1 -5 35.02 2.44
 1 -1 -5 34 2.57
 1 -1 -4 188.63 3.53
 1 1 -4 187.85 3.91
 1 -1 -4 180.38 4.01
 -1 1 4 187.44 4.14
 -1 -1 4 181.24 3.86
 -1 1 4 179.85 3.69
 1 1 -3 1433.42 9.23
 1 -1 -3 1419.88 7.84
 -1 -1 3 1439.66 9.17
 -1 1 3 1427.34 9.61
 -1 1 3 1426.82 8.06
 -1 1 2 162.41 2.71
 -1 -1 2 163.13 3.28
 -1 1 2 156.71 3.19
 1 -1 -2 160.11 2.66
 1 -1 -2 167.6 3.34
 1 1 -2 155.93 3.3
 -1 -1 1 14.96 1.49
 1 -1 -1 13.77 1.49
 1 -1 -1 14.21 1.32
 -1 1 1 15.56 1.43
 1 1 -1 13.39 1.64
 -1 -1 0 2084.22 9.94
 1 1 0 2097.91 10.1
 -1 -1 0 2012.51 10.34
 -1 1 0 1975.27 8.82
 -1 1 0 1997.38 9.45
 1 -1 0 2030.45 8.98
 1 -1 0 2110.6 9.75
 1 1 0 2012.76 10.53
 -1 -1 -1 627.74 5.6
 -1 1 -1 578.81 5.92
 1 -1 1 626.88 4.61
 1 1 1 637.95 5.77
 -1 1 -1 603.5 4.55
 -1 -1 -1 624.46 7.17
 1 -1 1 619.88 6.18
 1 1 1 652.71 7.47
 -1 1 -2 1118.66 9.31
 1 -1 2 1139.09 9.66
 1 1 2 1117.96 7.84
 -1 -1 -2 1105.97 7.66
 1 1 2 1148.51 11.16
 -1 -1 -2 1158.74 11.05
 1 -1 3 622.46 8.29
 -1 -1 -3 595.84 9.26
 1 1 3 616.14 6.25
 -1 1 -3 608.75 7.96
 1 1 3 618.56 9.65
 -1 -1 -3 587.09 5.91
 1 -1 4 3730.05 21.59
 -1 -1 -4 3652.64 23.85
 1 1 4 3728.39 24.67
 -1 -1 -4 3634.97 14.88
 1 1 4 3569.51 15.71
 -1 1 -4 3573.47 20.42
 1 -1 5 233.23 7.02
 -1 -1 -5 230.12 7.68
 1 1 5 238.8 4.9
 -1 1 -5 227.35 6.56
 -1 -1 -5 225.76 4.46
 1 1 5 242.04 8.04
 -1 1 -6 4584.86 27.07
 -1 -1 -6 4672 30.17
 -1 -1 -6 4580.15 18.64
 1 1 6 4567.62 20.35
 1 -1 6 4718.29 28.94
 1 1 6 4739.39 32.47
 -1 -1 -7 3.48 2.25
 1 -1 7 5.12 4.15
 1 1 7 10.29 5.16
 -1 -1 -7 10.77 5.07
 1 1 7 7.63 3
 -1 1 -7 5.88 4.08
 -1 -1 -8 3079.45 27.76
 1 1 8 3139.94 19.03
 1 -1 8 3137.3 27.79
 -1 -1 -8 3046.58 16.87
 -1 1 -8 3068.7 25.16
 -1 1 -9 1144.75 16.72
 -1 -1 -9 1179.85 18.21
 -1 -1 -9 1151.4 10.93
 1 -1 9 1186.03 18.49
 -1 1 -10 55.29 5.86
 -1 -1 -10 45.75 2.64
 -1 -1 -10 51.65 6.37
 -1 -1 -10 43.16 3.32
 1 -1 10 50.92 6.24
 -1 -1 -11 78.15 3.76
 -1 1 -11 77.42 6.57
 -1 -1 -11 79.32 3.1
 -1 -1 -11 82.33 7.17
 -1 -1 -12 7.88 5.46
 -1 1 -12 3.05 4.71
 -1 -1 -12 2.09 2.44
 -1 -1 -12 0.42 1.9
 -1 1 -13 129.54 7.92
 -1 -1 -13 132.14 3.88
 -1 -1 -13 132.89 4.58
 -1 -1 -13 145.47 9.21
 -1 -1 -14 -3.02 2.25
 -1 1 -14 -6.51 5.83
 -1 -1 -14 -0.68 2.53
 -1 -1 -14 -4.68 6.06
 -1 -1 -15 34.24 3.3
 -1 1 -15 23.8 6.36
 -1 -1 -15 19.18 6.49
 -1 -1 -15 34.13 2.94
 -1 1 -16 14.51 6.05
 -1 -1 -16 13.27 2.68
 -1 -1 -16 13.73 2.91
 -1 -1 -16 10.08 6.46
 -1 -1 -17 117.1 9.24
 -1 -1 -17 106.78 4.39
 -1 -1 -17 110.19 4.24
 -1 -1 -18 33.71 8.04
 -1 -1 -18 22.46 3.2
 -1 1 -18 26.17 7.1
 -1 1 -19 47.75 7.69
 -1 -1 -19 30.02 3.22
 -1 -1 -19 41.35 8.17
 -1 1 -20 79.96 9.13
 -1 -1 -20 86.37 9.56
 -1 1 -21 121.99 10.66
 -1 -1 -21 126.05 10.97
 -1 1 -22 609.26 19.29
 -1 -1 -22 585.89 19.44
 -1 1 -23 38.07 9.38
 -1 -1 -23 27.52 8.83
 -1 -1 -24 484.1 19.2
 -1 1 -24 484.13 18.73
 -1 -1 -25 41.72 10.22
 -1 1 -25 46.83 9.88
 -1 1 -26 130.82 12.81
 -1 -1 -26 131.59 12.77
 -1 -1 -27 10.59 9.9
 -1 1 -27 16.11 9.78
 -1 -1 -28 162.4 15.02
 -1 1 -28 138 13.8
 1 -2 -27 0.46 9.15
 1 -2 -26 57.99 10.65
 1 2 -25 60.55 9.3
 1 -2 -25 66.74 10.35
 1 -2 -24 280.32 14.97
 1 2 -24 255.79 13.26
 1 -2 -23 103.89 10.45
 1 2 -23 89.15 9.29
 1 -2 -22 93.4 9.98
 1 2 -22 65.75 8.38
 1 -2 -21 134.51 8.12
 1 -2 -21 140.01 10.69
 1 2 -21 162.35 10.1
 1 2 -20 164.69 7.15
 1 -2 -20 176.12 8.81
 1 -2 -20 177.35 11.35
 1 -2 -19 98.95 8.92
 1 2 -19 65.8 5.67
 1 -2 -19 76.32 6.6
 1 2 -19 99.29 7.71
 1 2 -18 27.91 5.2
 1 -2 -18 31.28 7.24
 1 2 -18 25.26 3.18
 1 2 -18 38.97 6.3
 1 -2 -18 39.07 5.65
 1 2 -17 326.71 10.8
 1 -2 -17 292 10.31
 1 2 -17 267.31 6.5
 1 -2 -17 297.44 8.35
 1 -2 -17 309.78 12.52
 1 -2 -16 45.37 4.27
 1 -2 -16 46.63 6.69
 1 2 -16 45 5.64
 1 -2 -16 45.34 5.85
 1 2 -16 40.03 3.32
 1 -2 -15 523.21 9.93
 1 -2 -15 517.6 12.45
 -1 -2 15 513.23 7.93
 1 2 -15 520.61 8.35
 1 -2 -15 528.46 14.39
 1 2 -15 559.32 12.54
 -1 -2 14 420.3 7.27
 1 2 -14 452.5 10.98
 1 -2 -14 437.72 12.8
 1 -2 -14 430.72 11.4
 1 -2 -14 435.38 8.79
 1 2 -14 425.04 7.41
 1 2 -14 416.07 9.35
 1 -2 -13 222.65 8.4
 1 2 -13 240.09 7.99
 1 -2 -13 234.67 6.52
 1 -2 -13 218.75 9.25
 1 2 -13 222.65 6.74
 1 2 -13 227.53 5.49
 -1 -2 13 221.7 5.4
 1 -2 -12 158.21 5.27
 1 2 -12 157.77 4.59
 1 2 -12 168.67 6.57
 1 -2 -12 150.89 7.8
 1 -2 -12 152.21 7.1
 -1 -2 12 157.6 4.63
 1 -2 -12 165.23 6.41
 1 2 -12 170.06 5.75
 1 2 -11 541.67 10.06
 1 -2 -11 529.48 11.56
 1 -2 -11 553.1 8.89
 1 -2 -11 508.81 12.45
 1 -2 -11 542.24 10.18
 -1 -2 11 518.34 7.45
 1 2 -11 550.53 7.71
 1 2 -10 111.19 3.8
 1 2 -10 106.21 4.95
 -1 -2 10 103.96 3.76
 1 -2 -10 100.84 4.21
 1 -2 -10 107.85 4.82
 1 -2 -9 22.48 3.01
 -1 -2 9 24.07 4.46
 1 2 -9 22.18 3.12
 -1 2 9 23.52 3.57
 -1 -2 9 21.81 2.41
 1 -2 -9 23.54 2.74
 1 2 -9 22.13 2.35
 -1 2 8 3.05 2.87
 1 2 -8 -1.23 2.48
 -1 2 8 1.63 2.54
 1 -2 -8 3.41 2.13
 -1 -2 8 3 3.43
 1 -2 -8 0.85 2.36
 -1 -2 8 1.74 2
 1 2 -8 -1.77 1.97
 1 2 -7 1098.95 10.01
 -1 -2 7 1110.94 9.42
 1 2 -7 1063.53 9.62
 -1 2 7 1066.94 11.26
 -1 2 7 1115.26 11.46
 -1 -2 7 1091.23 11.35
 1 -2 -7 1108.42 11.5
 1 -2 -7 1120.49 10.99
 -1 -2 6 354.3 5.99
 -1 2 6 364.36 6.53
 -1 2 6 369.36 6.53
 1 2 -6 352.61 5.26
 1 -2 -6 370.52 6.33
 -1 -2 6 374.98 5.61
 1 -2 -6 356.3 6.42
 1 2 -6 346.11 5.61
 -1 -2 5 440.68 5.88
 1 -2 -5 468.37 6.55
 1 2 -5 449.01 6.04
 -1 -2 5 410.07 5.34
 -1 2 5 440.19 6.58
 1 -2 -5 452.96 6.79
 -1 2 5 448.3 6.87
 1 2 -5 432.84 4.84
 1 -2 -4 5647.08 20.25
 1 -2 -4 5691.5 21.54
 1 2 -4 5643.76 19.72
 -1 2 4 5623.18 20.3
 -1 2 3 1325.71 10.2
 -1 -2 3 1309.01 9.35
 1 2 -3 1306.91 9.59
 -1 2 3 1311.4 9.31
 1 -2 -3 1329.75 10.12
 1 -2 -3 1316.79 9.12
 1 -2 -2 631.28 6.64
 -1 2 2 619.75 6.7
 1 2 -2 602.06 6.56
 -1 2 2 621.42 6.05
 1 -2 -2 626.91 6.04
 -1 -2 2 604.72 6.44
 -1 -2 1 1447.78 9.75
 1 2 -1 1465.06 9.95
 -1 2 1 1433.86 9.43
 1 -2 -1 1432.37 8.84
 -1 2 1 1452.13 8.92
 1 -2 -1 1454.71 9.35
 -1 -2 0 6633.5 21.04
 1 2 0 6564.91 21.46
 -1 2 0 6196.52 17.94
 1 -2 0 6349.7 18.09
 1 -2 1 25.44 2.31
 -1 2 -1 22.29 1.69
 1 -2 1 24.29 1.8
 -1 2 -1 23.51 2.17
 1 2 1 23.6 2.09
 1 2 1 26.44 2.62
 -1 -2 -1 21.4 2.22
 -1 -2 -1 24.42 2.32
 1 -2 2 92.47 3.48
 1 -2 2 89.53 2.27
 -1 -2 -2 94.58 3.38
 -1 2 -2 80.73 2.2
 -1 -2 -2 88.2 3.38
 1 2 2 96.32 3.63
 -1 2 -2 90.16 3.41
 1 -2 3 4113.41 20.28
 1 2 3 4191.94 19.29
 -1 -2 -3 4182.25 18.7
 -1 2 -3 4106.52 19.7
 -1 -2 -3 4144.19 19.28
 -1 -2 -4 7.18 2.9
 -1 -2 -4 7.29 4.78
 -1 -2 -4 5.89 2.82
 1 2 4 9.29 3.06
 -1 2 -4 9.12 3.45
 1 -2 4 9.77 3.41
 1 -2 5 7257.33 32.2
 -1 -2 -5 7093.19 26.42
 -1 2 -5 7184.63 30.53
 1 2 5 7145.26 27.6
 -1 -2 -5 7171.46 37.75
 -1 -2 -5 7065.82 29.34
 -1 -2 -6 1253.44 13.37
 -1 -2 -6 1219.54 17.4
 -1 2 -6 1262.9 14
 -1 -2 -6 1236.76 11.9
 1 2 6 1213.59 12.41
 1 -2 6 1230.69 14.87
 -1 2 -7 1198.78 14.56
 -1 -2 -7 1184.07 17.85
 1 2 7 1149.97 12.9
 -1 -2 -7 1142.76 13.43
 -1 -2 -7 1106.8 11.69
 1 -2 7 1183.35 15.63
 -1 -2 -8 969.71 13.08
 -1 -2 -8 952.67 11.3
 -1 -2 -8 983.14 16.91
 -1 2 -8 992.96 14.31
 1 -2 8 1023.47 15.57
 1 2 8 1016.36 12.84
 -1 2 -9 475.58 10.95
 1 2 9 487.14 9.71
 -1 -2 -9 480.64 12.98
 -1 -2 -9 448.33 9.74
 -1 -2 -9 454.91 8.32
 1 -2 9 480.63 11.96
 -1 -2 -10 2084.29 17.26
 1 -2 10 2106.83 25.05
 -1 2 -10 2049.03 22.24
 -1 -2 -10 2078.04 26.25
 -1 -2 -11 227.93 5.13
 -1 2 -11 229.3 8.9
 -1 -2 -11 233.65 6.52
 -1 2 -12 104.1 6.97
 -1 -2 -12 102.31 3.9
 -1 -2 -12 95.94 4.79
 -1 -2 -12 105.31 8.04
 -1 -2 -13 76.22 7.68
 -1 -2 -13 81.39 3.7
 -1 2 -13 86.35 6.83
 -1 -2 -13 80.13 4.57
 -1 -2 -14 6.79 2.53
 -1 -2 -14 5.08 6.11
 -1 2 -14 7.56 5.63
 -1 -2 -14 4.6 3.17
 -1 -2 -15 178.96 10.42
 -1 -2 -15 154.59 5.79
 -1 -2 -15 158.81 4.97
 -1 2 -15 170.11 9.2
 -1 -2 -16 76.4 4
 -1 -2 -16 87.8 8.67
 -1 -2 -16 82.12 4.87
 -1 2 -16 88.21 7.82
 -1 -2 -17 8.28 7
 -1 -2 -17 -3.4 3.26
 -1 2 -17 0.16 5.78
 -1 -2 -17 -2.5 2.86
 -1 -2 -18 77.92 8.86
 -1 -2 -18 69.28 4.58
 -1 2 -18 66.64 7.95
 -1 -2 -19 46.08 4.31
 -1 2 -19 50.26 7.89
 -1 2 -20 471.46 15.91
 -1 -2 -20 491.31 17.16
 -1 -2 -21 18.31 7.77
 -1 2 -21 22.56 7.73
 -1 -2 -22 190.88 13.22
 -1 2 -22 192.05 12.19
 -1 2 -23 -3.58 7.89
 -1 -2 -23 12.57 8.56
 -1 -2 -24 94.61 11.52
 -1 2 -24 96.12 11.02
 -1 2 -25 -1.17 8.48
 -1 -2 -25 14.35 9.41
 -1 2 -26 -13.98 9.21
 -1 -2 -26 -7.6 9.05
 -1 2 -27 11.6 9.43
 -1 -2 -27 17.6 9.76
 -1 -2 -28 20.2 11.16
 -1 -2 -29 2.06 10.74
 1 -3 -27 -8.15 9.46
 1 -3 -26 62.2 11.34
 1 -3 -25 48.33 10.59
 1 -3 -24 -10 8.56
 1 3 -24 20.44 7.59
 1 -3 -23 10.93 8.38
 1 3 -23 11.75 6.9
 1 3 -22 9.13 6.27
 1 -3 -22 14.31 8.18
 1 -3 -21 13.93 5.37
 1 3 -21 26.95 6.7
 1 -3 -21 22.87 8.13
 1 -3 -20 33.1 6.15
 1 3 -20 52.46 6.97
 1 -3 -20 47.8 8.36
 1 -3 -19 -3.48 5.13
 1 3 -19 11.17 4.4
 1 -3 -19 -0.87 6.37
 1 3 -19 -2.26 5.18
 1 3 -18 164.03 8.65
 1 -3 -18 164.56 10.25
 1 -3 -18 163.31 8.63
 1 3 -17 79.61 4.03
 1 -3 -17 91.69 7.06
 1 3 -17 101.87 7.26
 1 -3 -17 97.18 8.66
 1 3 -16 157.25 5.01
 1 -3 -16 158.19 9.59
 -1 -3 16 155.01 4.74
 1 -3 -16 156.75 8.09
 1 3 -15 119.74 6.63
 1 -3 -15 121.77 8.79
 1 3 -15 104.53 4.25
 1 -3 -15 119.39 7.26
 -1 -3 15 110.38 4.09
 1 -3 -15 111.31 5.4
 1 -3 -14 354.74 12.33
 1 -3 -14 322.29 10.34
 1 3 -14 339.1 6.71
 1 3 -14 345.84 9.33
 1 -3 -14 330.63 8.04
 -1 -3 14 330.62 6.33
 1 -3 -13 360.26 8.08
 1 -3 -13 344.17 11.75
 -1 -3 13 358.26 6.51
 1 3 -13 365.6 6.88
 1 -3 -13 341.33 10.65
 -1 -3 12 4.73 4.47
 1 -3 -12 -1.12 4.24
 -1 -3 12 3.89 2.12
 1 -3 -12 4.08 2.49
 1 3 -12 5.59 2.22
 1 3 -12 7.52 3.36
 1 -3 -11 129.66 6.98
 1 -3 -11 144.67 6.18
 -1 -3 11 142.63 6.84
 1 -3 -11 140.62 5.15
 -1 3 11 139.81 6.28
 -1 -3 11 139.01 4.15
 1 3 -11 134.28 5.45
 1 3 -11 138.29 4.39
 1 3 -10 738.96 8.93
 -1 3 10 746.73 11.84
 1 -3 -10 717.32 13.69
 -1 -3 10 767.73 12.29
 1 -3 -10 762.49 10.6
 -1 -3 10 745.09 8.57
 1 -3 -10 759.29 11.96
 1 3 -10 734.52 10.3
 1 3 -9 374.52 6.4
 1 -3 -9 409.38 8.51
 1 3 -9 386.19 7.15
 -1 -3 9 393.11 8.39
 1 -3 -9 379.18 10.12
 -1 3 9 368.85 8.27
 -1 -3 9 374.47 6.14
 1 -3 -9 396.04 7.6
 -1 3 8 302.26 7.2
 1 3 -8 309.5 6
 -1 -3 8 297.97 5.51
 1 3 -8 305.56 5.73
 1 -3 -8 309.79 6.67
 1 -3 -8 300.86 9.13
 1 -3 -8 314.43 7.21
 -1 -3 8 307.04 6.74
 -1 -3 7 16.49 3.02
 1 3 -7 18.37 2.6
 -1 3 7 16.93 3.23
 1 3 -7 16.16 2.38
 -1 -3 7 20.39 2.55
 1 -3 -7 18.92 3.14
 1 -3 -7 17.21 2.74
 1 -3 -7 17.65 4.84
 1 3 -6 971.56 9.52
 -1 3 6 956.12 10.8
 -1 -3 6 947.46 8.86
 1 3 -6 989.31 7.94
 1 -3 -6 1025.13 11.05
 1 -3 -6 1031.4 10.89
 1 -3 -6 975.61 14.22
 -1 -3 6 989.37 9.25
 1 -3 -5 494.38 7.44
 1 -3 -5 493.05 7.5
 -1 3 5 475.21 7.43
 -1 -3 5 474.98 6.61
 1 3 -5 492.25 4.99
 1 3 -5 469.59 6.77
 1 3 -4 107.08 3.73
 -1 -3 4 109 2.6
 -1 -3 4 109.2 3.76
 1 -3 -4 100.45 4.08
 1 -3 -4 114.18 3.86
 -1 3 4 114.3 3.98
 1 3 -4 113.37 2.47
 -1 -3 3 482.74 4.13
 1 -3 -3 468.95 6.47
 1 3 -3 463.79 6.77
 -1 3 3 476.6 6.62
 1 -3 -3 466.32 6.92
 1 3 -3 471.19 4.1
 -1 -3 2 234.88 3.2
 1 3 -2 226.94 5.06
 -1 -3 2 234.18 5.07
 1 3 -2 232.19 3.25
 1 -3 -2 243.49 4.69
 -1 3 2 244.81 4.7
 -1 -3 1 256.03 5.32
 1 -3 -1 280.83 4.83
 -1 3 1 288.18 4.89
 1 3 -1 269.63 3.84
 1 3 -1 269.08 5.47
 1 -3 -1 263.72 4.83
 1 -3 -1 259.12 6.7
 -1 -3 1 266.93 3.81
 1 -3 0 64.7 2.85
 1 3 0 45.76 3.38
 -1 -3 0 57.61 2.65
 -1 3 0 59.03 2.97
 1 3 0 55.84 2.69
 -1 -3 0 45.66 3.26
 1 -3 0 58.22 4.11
 1 -3 0 52.93 2.67
 -1 -3 -1 824.61 9.26
 1 3 1 789.05 8.1
 -1 3 -1 810.56 8.16
 -1 -3 -1 799.84 8.15
 1 -3 1 778.12 9.33
 1 -3 1 789.16 8.02
 1 -3 1 763.04 7.05
 1 3 1 800.97 9.48
 -1 -3 -2 3156.04 18.42
 1 3 2 3224.18 19.07
 -1 3 -2 3064.29 16.26
 1 3 2 3189.87 17.02
 -1 -3 -2 3179.68 17.26
 1 -3 2 3214.46 16.77
 1 -3 2 3061.61 16.44
 1 -3 2 3117.17 13.05
 1 -3 3 1874.01 9.46
 -1 -3 -3 1953.55 14.59
 -1 -3 -3 1894.93 14.93
 1 -3 3 1970.27 14.23
 1 3 3 1912.86 15.52
 1 -3 3 1868.01 11.85
 -1 3 -3 1843.04 13.8
 1 3 3 1947.07 14.46
 1 -3 4 3095.1 19.39
 1 -3 4 3059.4 10.84
 1 3 4 3092.02 19.88
 -1 -3 -4 3057.37 19.31
 -1 3 -4 3056.43 18.62
 1 -3 4 3066.04 13.01
 1 3 5 2784.57 19.94
 -1 3 -5 2762.12 19.28
 1 -3 5 2811.46 20.24
 -1 -3 -5 2776.34 19.23
 -1 3 -6 3517.53 22.83
 1 -3 6 3570.58 24.08
 -1 -3 -6 3485.25 22.16
 1 3 6 3511.91 23.35
 -1 -3 -6 3570.18 23.02
 -1 -3 -6 3508.06 29.88
 1 3 7 4131.52 26.73
 -1 -3 -7 4045.72 24.6
 1 -3 7 4217.63 28.1
 -1 -3 -7 4203.56 26.29
 -1 -3 -7 4008.7 33.2
 -1 3 -7 4102.4 26.28
 -1 -3 -8 772.51 11.59
 -1 3 -8 790.48 12.72
 1 3 8 771.78 12.58
 1 -3 8 813.04 13.94
 -1 -3 -8 788.76 12.5
 -1 -3 -8 771.3 16.03
 -1 -3 -9 2724.84 21.29
 1 -3 9 2809.32 26.59
 1 3 9 2847.83 24
 -1 3 -9 2678.95 23.99
 -1 -3 -9 2751.05 29.78
 -1 3 -10 442.31 10.9
 -1 -3 -10 451.98 9.46
 1 -3 10 431.64 12.01
 -1 -3 -10 434.94 13.35
 -1 3 -11 683.48 13.47
 -1 -3 -11 661.65 16.18
 -1 -3 -11 689.47 11.6
 -1 3 -12 877.36 15.7
 -1 -3 -12 875.06 10.84
 -1 -3 -12 865.26 18.68
 -1 -3 -12 857.1 13.12
 -1 -3 -13 292.14 12.37
 -1 3 -13 279.68 10.05
 -1 -3 -13 267.83 6.46
 -1 -3 -13 266.14 7.83
 -1 -3 -14 791.69 12.83
 -1 -3 -14 805.7 19
 -1 3 -14 807.57 16.33
 -1 -3 -15 623.8 17.41
 -1 -3 -15 624.06 11.61
 -1 -3 -15 603.33 9.45
 -1 3 -15 653.27 15.35
 -1 -3 -16 484.17 15.95
 -1 3 -16 491.6 13.94
 -1 -3 -16 477.77 10.26
 -1 -3 -17 58.73 4.11
 -1 3 -17 81.36 7.65
 -1 -3 -17 60.55 5.07
 -1 -3 -17 77.67 8.83
 -1 -3 -18 100.32 10.07
 -1 3 -18 89.5 8.58
 -1 -3 -18 78.79 5.43
 -1 -3 -19 440.18 10.2
 -1 3 -19 459.56 15.09
 -1 -3 -19 437.7 16.49
 -1 3 -20 7.75 6.94
 -1 -3 -20 0.01 4.02
 -1 -3 -20 -1.04 7.62
 -1 -3 -21 95.14 10.27
 -1 3 -21 101.04 9.73
 -1 -3 -22 29.87 8.42
 -1 3 -22 28.17 8.11
 -1 -3 -23 159.6 12.67
 -1 3 -23 145.02 11.31
 -1 -3 -24 84.1 10.94
 -1 3 -24 87.32 10.35
 -1 -3 -25 7.38 8.69
 -1 3 -25 40.46 9.3
 -1 -3 -26 18.77 9.6
 -1 3 -26 45.4 10.02
 -1 3 -27 54.21 10.78
 -1 -3 -27 68.3 11.87
 -1 -3 -28 32.4 11.16
 -1 -3 -29 49.38 12.9
 1 -4 -28 28.67 11.59
 1 -4 -27 -6.23 10.04
 1 -4 -26 3.49 9.24
 1 -4 -25 29.91 9.94
 1 4 -24 14.97 7.13
 1 -4 -24 4.5 8.6
 1 -4 -23 49.27 9.56
 1 4 -23 35.54 7.19
 1 -4 -22 10.33 5.76
 1 4 -22 30.91 6.73
 1 -4 -22 30.56 8.36
 1 -4 -21 57.28 6.91
 1 4 -21 56.19 7.01
 1 -4 -21 50.58 8.73
 1 4 -20 28.32 6.22
 1 -4 -20 21.68 7.84
 1 -4 -20 8.93 5.46
 1 4 -19 1.49 5.16
 1 -4 -19 -3.02 5.08
 1 -4 -19 3.75 6.53
 1 4 -18 135.01 4.84
 1 -4 -18 164.07 10.62
 1 4 -18 171.08 8.39
 1 -4 -18 153.48 8.78
 1 4 -17 477.21 8.15
 1 4 -17 565.45 12.84
 1 -4 -17 512.21 16.44
 1 -4 -17 532.35 14.29
 -1 -4 17 483.57 7.38
 -1 -4 16 443.78 7.21
 1 -4 -16 474.21 15.12
 1 -4 -16 487.64 13.48
 1 4 -16 519.33 11.98
 1 4 -16 443.86 7.84
 1 4 -15 53.73 5.21
 -1 -4 15 50.8 3.23
 1 4 -15 57.4 3.63
 1 -4 -15 51.55 7.46
 1 -4 -15 59.69 6.26
 1 4 -14 673.6 9.25
 1 -4 -14 667.45 15.01
 1 4 -14 695.06 12.4
 1 -4 -14 674.62 16.91
 -1 -4 14 699.86 15.07
 1 4 -13 60.46 3.61
 -1 -4 13 61.82 3.37
 1 -4 -13 69.34 6.28
 1 -4 -13 70.93 4.55
 -1 -4 13 66.85 6.04
 1 4 -13 80.31 5.19
 1 4 -12 1346.5 15.3
 1 -4 -12 1310.74 15.36
 1 4 -12 1341.07 12.61
 -1 4 12 1374.31 18.19
 -1 -4 12 1336.82 11.83
 -1 -4 12 1327.52 17.96
 -1 4 11 127.07 6.13
 1 -4 -11 117 7.09
 1 4 -11 130.39 4.51
 -1 -4 11 126.41 4.17
 1 -4 -11 120.94 5.15
 -1 -4 11 105.53 5.97
 1 4 -11 127.81 5.4
 -1 4 10 931.79 13.73
 1 -4 -10 951.25 12.51
 -1 -4 10 923.7 9.94
 1 4 -10 910.97 11.14
 -1 -4 10 935.41 12.97
 1 -4 -10 950.76 13.99
 1 -4 -10 918.13 16.16
 1 4 -10 940.95 10.41
 -1 -4 9 1123.45 13.12
 1 -4 -9 1107.18 17.18
 -1 4 9 1103.13 14.39
 1 -4 -9 1143.85 14.53
 -1 -4 9 1115.48 10.84
 1 4 -9 1125.06 11.19
 1 4 -9 1132.86 11.49
 1 -4 -9 1127.04 13.32
 1 -4 -8 1115.01 16.91
 -1 4 8 1118.64 13.65
 -1 -4 8 1122.96 10.86
 1 -4 -8 1163.28 13.14
 1 4 -8 1129.85 11.22
 1 -4 -8 1141.94 13.77
 1 4 -8 1100.63 10.49
 -1 -4 8 1116.19 11.85
 1 4 -7 74.66 3.22
 1 -4 -7 68.23 5.98
 -1 -4 7 74.3 3.58
 1 -4 -7 74.21 4.16
 -1 -4 7 71.09 3.64
 1 -4 -7 75.89 4.29
 -1 4 7 72.03 4.47
 1 4 -7 77.31 3.78
 1 4 -6 17.74 2.9
 -1 -4 6 19.08 2.66
 1 -4 -6 19.1 2.86
 1 4 -6 20.39 2.25
 1 -4 -6 23.95 5.03
 -1 4 6 22.47 3.23
 -1 -4 6 21.37 2.59
 1 -4 -6 22.29 3.2
 -1 -4 5 20.6 2.21
 1 -4 -5 23.75 5.05
 1 -4 -5 17.01 2.83
 -1 -4 5 14.87 2.81
 1 4 -5 22.48 2.13
 1 -4 -5 21.49 2.99
 1 4 -5 18.27 2.84
 -1 4 5 24.2 3.22
 1 4 -4 30.83 3.24
 1 -4 -4 32.64 3.07
 1 -4 -4 26.73 5.07
 1 -4 -4 34.73 3.17
 1 4 -4 34.93 2.25
 -1 -4 4 32.78 3.1
 -1 4 4 37.33 3.26
 -1 -4 4 35.43 2.17
 -1 4 3 50.48 3.45
 1 4 -3 56.41 3.65
 1 -4 -3 54.14 3.41
 -1 -4 3 51.38 3.51
 1 4 -3 54.83 2.47
 1 -4 -3 47.72 5.35
 1 -4 -3 50.49 3.29
 -1 -4 3 51.49 2.33
 -1 4 2 189.44 4.84
 1 -4 -2 177.8 6.94
 1 -4 -2 189.47 4.71
 -1 -4 2 178.43 5.16
 1 4 -2 188.38 5.35
 1 4 -2 186.2 3.67
 -1 -4 2 189.76 3.72
 -1 -4 1 434.28 7.61
 1 4 -1 452.14 7.9
 1 4 -1 431.13 5.65
 -1 -4 1 457.67 5.64
 1 -4 -1 426.71 8.98
 1 -4 -1 433.15 6.53
 -1 4 1 409.92 6.55
 -1 -4 0 7.48 2.39
 -1 4 0 7.4 2.64
 1 4 0 8.41 2.33
 1 -4 0 13.71 4.15
 -1 4 0 8.58 3.92
 1 4 0 7.25 3.45
 -1 -4 0 4.79 3.17
 1 -4 0 5.61 2.38
 1 4 1 183.26 4.75
 -1 4 -1 197.38 6.2
 1 4 1 185.35 6.04
 -1 -4 -1 189.02 5.9
 1 -4 1 188.78 4.76
 1 -4 1 187.99 6.06
 -1 4 -1 197.31 4.89
 -1 -4 -1 181.3 4.78
 1 -4 2 41.86 3.23
 1 4 2 38.23 3.43
 -1 4 -2 43.37 3.36
 -1 -4 -2 40.67 3.38
 -1 4 -2 44.81 4.12
 1 4 2 40.77 4.26
 -1 -4 -2 44.67 4.25
 1 -4 2 36.86 3.91
 1 4 3 338.04 6.92
 1 4 3 329.09 7.98
 -1 4 -3 325.98 6.53
 -1 -4 -3 338.45 6.91
 -1 4 -3 327.85 6.57
 1 -4 3 324.68 6.52
 1 -4 3 306.98 6.14
 -1 -4 -3 322.01 7.6
 1 4 4 2169.7 17.39
 -1 4 -4 2132.82 16.12
 1 4 4 2126.24 18.75
 1 -4 4 2073.49 13.31
 1 -4 4 2177.06 16.66
 -1 4 -4 2136.6 14.33
 -1 -4 -4 2102.61 18.23
 -1 -4 -4 2183.09 17.38
 1 4 5 1353.87 15.79
 1 -4 5 1356.4 14.32
 -1 4 -5 1323.33 10.73
 -1 4 -5 1302.91 13.37
 1 -4 5 1333.89 9.75
 -1 -4 -5 1372.93 14.5
 1 4 5 1321.52 14.46
 -1 -4 -5 1333.29 14.98
 1 -4 6 1333.8 15.3
 -1 4 -6 1335.8 14.23
 1 4 6 1335.93 16.2
 1 -4 6 1353.33 8.59
 -1 -4 -6 1371.43 15.34
 1 4 6 1381.12 15.93
 -1 -4 -6 1339.33 15.52
 -1 4 -7 387.67 8.81
 1 4 7 394.31 9.89
 -1 -4 -7 381.48 9.22
 -1 -4 -7 407.48 9.26
 -1 4 -8 5593.32 32.11
 -1 -4 -8 5566.82 33.56
 1 4 8 5679.99 35.45
 -1 -4 -8 5608.58 42.45
 -1 -4 -8 5642.9 32.92
 1 -4 8 5649.76 35.15
 1 4 9 333.2 10.05
 -1 4 -9 309.04 8.9
 1 -4 9 318.2 9.91
 -1 -4 -9 308.78 8.89
 -1 -4 -9 301.62 11.89
 1 -4 10 920.16 16.48
 -1 -4 -10 907.64 18.87
 -1 -4 -10 923.15 14.21
 -1 4 -10 957.13 14.88
 1 4 10 953.37 16.04
 -1 -4 -11 66.2 7.91
 -1 -4 -11 61.92 5.49
 1 4 11 64.61 6.35
 -1 4 -11 73.13 6.06
 -1 -4 -12 884.38 19.51
 -1 4 -12 838.8 15.1
 -1 -4 -12 892.24 14.31
 -1 4 -13 520.1 12.69
 -1 -4 -13 509.16 9.36
 -1 -4 -13 490.82 11.2
 -1 -4 -13 505.39 15.55
 -1 -4 -14 21.94 4.57
 -1 -4 -14 30.72 7.73
 -1 -4 -14 20.27 3.45
 -1 4 -14 32.43 6.04
 -1 4 -15 139.83 8.31
 -1 -4 -15 122.83 6.74
 -1 -4 -15 132.79 10.31
 -1 -4 -15 137.74 5.61
 -1 -4 -16 49.62 5.44
 -1 -4 -16 45.41 4.16
 -1 -4 -16 52.25 8.71
 -1 4 -16 45.88 6.7
 -1 4 -17 4.9 5.29
 -1 -4 -17 2.28 4.1
 -1 -4 -17 2.95 7.12
 -1 -4 -17 1.77 3.13
 -1 -4 -18 11.22 4.48
 -1 4 -18 15.26 6.02
 -1 -4 -18 10.26 7.11
 -1 -4 -19 75.99 9.73
 -1 4 -19 63.02 7.79
 -1 -4 -19 63.16 5.82
 -1 4 -20 23.54 7.13
 -1 -4 -20 25.24 8.2
 -1 -4 -20 23.5 4.89
 -1 4 -21 -0.46 6.58
 -1 -4 -21 20.41 8.14
 -1 -4 -22 66.18 9.9
 -1 4 -22 71.89 9.06
 -1 4 -23 4.71 7.27
 -1 -4 -23 6.18 8.64
 -1 4 -24 -1.84 7.35
 -1 -4 -24 -4.11 8.57
 -1 -4 -25 1.92 8.59
 -1 4 -25 9.5 7.82
 -1 4 -26 15.38 8.5
 -1 -4 -26 13.24 9.71
 -1 -4 -27 9.03 9.87
 -1 -4 -28 43.37 11.62
 -1 -4 -29 4.73 10.66
 -1 -4 -30 39.62 13.29
 1 -5 -28 77.98 13.36
 1 -5 -27 14.04 10.48
 1 -5 -26 48.03 10.87
 1 -5 -25 -1.64 9
 1 -5 -24 10.31 9.11
 1 5 -23 2.15 5.84
 1 -5 -23 -4.27 8.3
 1 -5 -22 8.71 7.99
 1 5 -22 14.61 6.32
 1 -5 -22 2.98 5.79
 1 -5 -21 39.61 6.63
 1 5 -21 46.54 6.61
 1 -5 -21 52.13 9.12
 1 -5 -20 3.76 5.44
 1 -5 -20 1.1 7.56
 1 5 -20 6.57 5.17
 1 5 -19 10.17 4.93
 1 -5 -19 9 6.8
 1 -5 -19 1.08 5.25
 1 -5 -18 21.05 5.78
 -1 -5 18 11.96 2.45
 1 5 -18 14.85 5.2
 1 -5 -17 73.24 7.1
 -1 -5 17 65.23 3.42
 1 -5 -17 72.67 8.62
 1 5 -17 88.81 6.36
 1 5 -17 69.73 4.27
 1 -5 -16 96.36 8.99
 1 5 -16 87.56 4.52
 -1 -5 16 77.68 3.71
 1 -5 -16 79.92 7.4
 1 5 -16 104.46 6.55
 -1 -5 15 96.67 3.9
 1 -5 -15 100.4 8.89
 1 5 -15 108.81 4.73
 1 5 -15 116 6.21
 1 -5 -15 116.67 7.9
 1 -5 -14 2.42 5.5
 1 5 -14 8.27 4.08
 -1 -5 14 1.42 2.28
 1 5 -14 1.18 2.9
 -1 -5 14 1.46 4.81
 -1 -5 13 1.12 2.21
 -1 5 13 4.87 4.15
 1 -5 -13 -0.08 4.94
 1 5 -13 5.07 3.45
 1 5 -13 2.42 2.87
 -1 -5 13 -1.47 4.26
 -1 -5 12 318.2 9.27
 -1 5 12 321.45 9.51
 1 -5 -12 332.79 11.48
 1 5 -12 332 7.85
 1 5 -12 324.28 7.07
 -1 -5 12 329.67 6.46
 1 -5 -11 569.43 10.78
 1 -5 -11 561.5 14
 -1 -5 11 554.67 10.97
 1 5 -11 578.65 9.45
 -1 -5 11 563.62 8.31
 1 5 -11 558.49 9
 1 -5 -10 1227.9 19.65
 1 5 -10 1299.76 12.95
 -1 -5 10 1227.71 11.92
 1 -5 -10 1268.55 15.4
 -1 -5 10 1246.64 14.89
 -1 5 10 1277.64 16.63
 1 5 -10 1281.04 13.18
 1 5 -9 185.21 5.3
 -1 -5 9 183.63 6.02
 1 5 -9 186.34 5.66
 1 -5 -9 196.77 6.59
 -1 -5 9 183.62 5.21
 -1 5 9 186.11 7.1
 1 -5 -9 173.69 6.77
 1 -5 -9 199.86 9.15
 1 5 -8 2203.04 14.66
 -1 -5 8 2176.14 15.91
 -1 5 8 2169.92 19.8
 1 -5 -8 2217.75 19.29
 -1 -5 8 2180.43 16.47
 1 5 -8 2161.09 16.8
 1 -5 -8 2152.79 24.17
 1 -5 -8 2224.04 19.98
 -1 -5 7 1010.38 11.01
 1 -5 -7 984.05 12.52
 -1 5 7 990.13 13.11
 1 -5 -7 1005.64 16.43
 1 -5 -7 1023.96 13.16
 1 5 -7 1021.23 11.77
 1 5 -7 1034.58 9.76
 -1 -5 7 1023.77 10.49
 -1 5 6 406.28 8.35
 1 5 -6 431.44 6.17
 1 -5 -6 416.08 8.36
 1 5 -6 426.99 7.83
 -1 -5 6 405.36 7.35
 1 -5 -6 413.63 11.05
 -1 -5 6 425.05 6.49
 1 -5 -6 424.34 8.3
 1 -5 -5 128.26 4.92
 -1 -5 5 141.82 3.78
 -1 5 5 142.11 5.26
 1 -5 -5 140.46 5.12
 1 5 -5 137.68 3.64
 1 5 -5 138.7 5.1
 1 -5 -5 133.71 7.29
 -1 -5 5 132.06 4.79
 1 5 -4 892.35 8.07
 -1 5 4 900.25 11.07
 1 -5 -4 889.76 10.7
 1 5 -4 889.89 11.06
 1 -5 -4 923.63 14.71
 -1 -5 4 884.27 7.92
 -1 -5 4 878.18 10.63
 1 -5 -3 23.43 3.02
 -1 5 3 23.27 3.25
 1 -5 -3 20.05 5.07
 1 5 -3 25.32 2.49
 -1 -5 3 21.91 2.31
 -1 -5 3 20.1 3.23
 1 5 -3 24.91 3.54
 1 5 -2 253.02 6.77
 1 5 -2 242.22 4.72
 -1 -5 2 240.83 4.73
 -1 5 2 260.46 8.29
 -1 5 2 247.4 5.86
 1 -5 -2 242.73 8.14
 1 -5 -2 237.92 5.67
 -1 -5 2 247.14 6.42
 1 -5 -1 31.44 4.96
 1 5 -1 20.44 3.72
 -1 -5 1 21.89 2.52
 1 -5 -1 23.23 3.03
 1 5 -1 29.04 2.82
 -1 -5 1 20.98 3.57
 -1 5 1 25.74 4.71
 -1 5 1 20.68 3.1
 -1 -5 0 70.74 3.4
 1 -5 0 77.57 5.38
 1 -5 0 67.29 3.62
 -1 -5 0 79.93 4.72
 1 5 0 72.9 3.57
 1 5 0 74.87 4.9
 -1 5 0 77.55 3.93
 -1 5 0 89.07 5.45
 -1 5 -1 41.89 3.49
 -1 5 -1 37.37 4.65
 1 -5 1 37.59 4.4
 1 -5 1 39.94 3.17
 1 5 1 32.55 4.2
 -1 -5 -1 36.7 3.2
 -1 -5 -1 35.61 4.27
 1 5 1 39.98 3.32
 -1 5 -2 308.02 7.57
 -1 -5 -2 297.73 7.91
 1 -5 2 306.12 6.19
 1 -5 2 275.7 7.14
 -1 5 -2 308.21 6.47
 -1 -5 -2 303.68 6.53
 1 5 2 293.04 6.52
 1 5 2 295.7 8.16
 1 -5 3 107.23 4.41
 1 5 3 114.55 5.78
 -1 -5 -3 103.49 5.63
 1 -5 3 101.27 4.91
 1 5 3 110.54 4.92
 -1 5 -3 101.45 4.98
 -1 -5 -3 106.04 4.63
 -1 5 -3 109.08 4.62
 1 5 4 83.08 4.76
 -1 5 -4 80.34 4.43
 1 -5 4 70.6 4.16
 -1 5 -4 74.66 4.44
 1 5 4 71.58 5.51
 -1 -5 -4 81.11 4.66
 -1 -5 -4 73.23 5.17
 1 -5 4 71.91 3.96
 1 5 5 145.38 5.91
 1 -5 5 160.2 4.67
 -1 5 -5 159.43 5.19
 -1 -5 -5 161 5.96
 -1 5 -5 161.85 5.68
 -1 -5 -5 156.45 6.65
 1 5 5 163.19 7.03
 1 -5 5 157.37 5.81
 1 5 6 71.62 5.16
 -1 5 -6 68.6 3.89
 -1 5 -6 73.02 4.81
 1 -5 6 65.96 3.28
 1 -5 6 72.49 4.82
 -1 -5 -6 63.7 5.42
 -1 -5 -6 67.62 4.83
 1 5 6 68.22 5.71
 -1 5 -7 144.87 4.48
 -1 -5 -7 152.18 6.31
 1 -5 7 152.17 3.75
 1 5 7 152.57 6.7
 -1 -5 -7 131.17 6.78
 -1 5 -7 162.97 6.29
 1 -5 7 156.74 6.56
 1 5 7 148.62 7.4
 1 -5 8 45.45 2.36
 1 5 8 46.25 5.21
 -1 5 -8 44.19 4.78
 1 5 8 50.84 6.03
 -1 -5 -8 41.77 5.35
 1 -5 8 43.61 5.01
 1 5 9 0.4 4.68
 -1 -5 -9 -0.65 4.39
 1 -5 9 7.89 1.36
 -1 5 -9 -2.35 3.92
 1 -5 9 -3.22 4.36
 -1 5 -10 780.22 13.49
 1 5 10 787.56 15.82
 -1 -5 -10 796.13 18.22
 -1 -5 -10 743.92 13.91
 -1 -5 -11 83.19 6.25
 1 5 11 92.29 7.27
 -1 5 -11 89.02 6.24
 -1 -5 -11 83.05 8.19
 -1 -5 -12 974.76 15.93
 -1 -5 -12 941.75 20.72
 -1 5 -12 950.24 15.76
 -1 -5 -13 38.14 7.24
 -1 5 -13 50.91 6.11
 -1 -5 -13 55.02 5.9
 -1 5 -14 1538.19 21.34
 -1 -5 -14 1504.55 20.03
 -1 -5 -15 -0.5 4.7
 -1 5 -15 -6.41 5.86
 -1 -5 -15 -6.02 7.02
 -1 -5 -16 1137.7 24.49
 -1 -5 -16 1186.81 18.23
 -1 5 -16 1180.94 19.94
 -1 5 -17 43.89 6.48
 -1 -5 -17 35.9 8.05
 -1 -5 -17 37.67 5.59
 -1 -5 -18 109.94 7.15
 -1 -5 -18 115.37 10.71
 -1 5 -18 117.31 8.57
 -1 5 -19 12.2 6.03
 -1 -5 -19 7.67 4.94
 -1 -5 -19 4.78 7.65
 -1 5 -20 115.35 9.07
 -1 -5 -20 110.1 10.95
 -1 -5 -20 114.76 7.53
 -1 5 -21 11.53 6.9
 -1 -5 -21 8.19 8.03
 -1 5 -22 1.51 6.69
 -1 -5 -22 -4.56 7.93
 -1 -5 -23 2.61 8.37
 -1 5 -23 11.6 7.28
 -1 5 -24 4.98 7.54
 -1 -5 -24 0.79 8.46
 -1 5 -25 12.17 7.92
 -1 -5 -25 14.55 9.25
 -1 -5 -26 22.08 10.35
 -1 5 -26 11.46 8.4
 -1 -5 -27 6.5 9.95
 -1 -5 -28 -7.6 10.58
 -1 -5 -29 -12.3 11.4
 -1 -5 -30 46.88 13.29
 1 -6 -28 18.9 11.48
 1 -6 -27 64.46 12.65
 1 -6 -26 -0.14 10.15
 1 -6 -25 26.49 10.2
 1 -6 -24 -8.6 9.21
 1 -6 -23 17.49 8.8
 1 6 -23 13.62 6.24
 1 6 -22 7.09 5.77
 1 -6 -22 -10.94 8.63
 1 -6 -22 -3.08 6.04
 1 -6 -21 59.92 7.41
 1 6 -21 60.26 6.85
 1 -6 -21 58.8 9.35
 1 -6 -20 -1.01 7.61
 1 6 -20 -1.97 5.15
 1 -6 -20 0.58 5.7
 1 -6 -19 -2.81 5.75
 1 6 -19 1.34 4.79
 1 -6 -19 -8.43 7.88
 1 -6 -18 193.64 10.17
 1 6 -18 210.25 8.62
 1 -6 -18 190.54 12.17
 1 6 -17 105.93 6.64
 1 6 -17 90.74 4.89
 1 -6 -17 96.32 9.69
 -1 -6 17 91.92 3.84
 -1 -6 16 185.62 5.08
 1 -6 -16 215.76 10.52
 1 6 -16 221.94 8.02
 1 6 -16 189.41 6.15
 1 -6 -16 194.49 11.82
 1 -6 -15 3.75 5.54
 -1 -6 15 5.83 2.39
 1 6 -15 3.09 3.32
 1 6 -15 4.74 3.93
 -1 -6 14 958.77 17.03
 1 -6 -14 1021.03 19.71
 -1 -6 14 974.28 10.9
 1 6 -14 1003.89 13.98
 -1 6 14 1021.4 17.71
 1 6 -14 985.41 12.47
 1 6 -13 5.58 3.62
 1 -6 -13 15.65 5.94
 1 6 -13 12.15 3.41
 -1 -6 13 12.7 4.44
 -1 -6 13 11.85 2.63
 -1 6 13 8.59 4.32
 1 6 -12 1585.54 16.02
 1 6 -12 1603.04 15.78
 -1 -6 12 1596.96 14.16
 -1 -6 12 1488.76 18.69
 -1 6 12 1549.41 19.96
 1 -6 -12 1477.73 22.65
 -1 -6 11 91.08 5.66
 -1 6 11 76.63 5.8
 1 -6 -11 90.03 7.55
 1 6 -11 90.73 4.82
 -1 -6 11 88.8 4.25
 1 6 -11 87.22 4.65
 1 6 -10 898.62 11.96
 -1 -6 10 859.07 12.46
 1 -6 -10 866.46 17.34
 1 6 -10 900.32 11.07
 -1 6 10 842.31 14.33
 -1 -6 10 860.96 10.82
 -1 -6 9 4.53 2.91
 1 6 -9 4.73 3.24
 1 6 -9 2.17 2.81
 1 -6 -9 -0.07 5.58
 -1 6 9 -0.23 3.7
 -1 -6 9 1.86 3.25
 -1 6 8 484.76 10.35
 1 6 -8 486.8 7.6
 1 -6 -8 486.33 9.87
 -1 -6 8 487.62 8.46
 1 -6 -8 511.24 13.11
 1 6 -8 487.88 9.06
 -1 -6 8 508.85 8.51
 1 -6 -7 1144.85 14.53
 1 6 -7 1167.49 10.91
 -1 -6 7 1143.08 11.58
 -1 -6 7 1125.49 12.57
 1 6 -7 1147.44 13.48
 1 -6 -7 1124.35 18.48
 1 -6 -7 1129.84 14.62
 -1 6 7 1132.46 14.95
 1 -6 -6 457.94 12.13
 -1 6 6 464.95 9.51
 1 6 -6 467.51 6.96
 -1 -6 6 462.82 7.09
 1 6 -6 476.6 9.09
 1 -6 -6 450.75 9.12
 -1 -6 6 440.98 8.24
 1 -6 -6 448.25 9.14
 1 6 -5 1330.03 11.16
 -1 -6 5 1325.08 13.98
 1 6 -5 1385.03 15.03
 1 -6 -5 1350.16 14.62
 1 -6 -5 1342.72 19.08
 -1 -6 5 1357.91 11.15
 -1 6 5 1367.35 14.97
 -1 6 4 419.93 11.34
 -1 6 4 427.65 8.47
 1 -6 -4 413.06 8.15
 1 -6 -4 408.85 10.91
 -1 -6 4 410.15 6.23
 1 6 -4 420 8.82
 -1 -6 4 400.33 8.14
 1 6 -4 433.67 6.56
 -1 -6 3 594.9 9.96
 -1 6 3 605.29 9.69
 1 -6 -3 602.33 12.68
 1 6 -3 604.01 7.58
 1 6 -3 615.9 10.54
 -1 6 3 629.5 12.98
 1 -6 -3 603.02 9.4
 -1 -6 3 594.08 7.5
 -1 -6 2 10.44 2.47
 1 -6 -2 6.69 2.85
 -1 -6 2 7.61 3.59
 1 6 -2 11.31 3.79
 -1 6 2 9.61 4.71
 1 6 -2 10.49 2.59
 -1 6 2 9.68 3.25
 1 -6 -2 14.44 4.98
 -1 6 1 483.88 8.41
 -1 -6 1 480.37 7.24
 1 6 -1 496.74 9.96
 1 6 -1 478.33 7.25
 -1 -6 1 483.33 9.49
 1 -6 -1 505.25 10.99
 -1 6 1 506.52 11.13
 1 -6 -1 493.45 8.18
 1 -6 0 882.72 10.61
 1 -6 0 875.92 13.64
 1 6 0 867.66 13.39
 -1 -6 0 878.02 12.84
 -1 -6 0 893.55 10.02
 -1 6 0 900.48 11.02
 1 6 0 893.65 10.17
 -1 6 0 900.72 14.05
 -1 6 -1 356.95 7.28
 -1 6 -1 358.99 9.16
 -1 -6 -1 361.44 7.13
 1 6 1 383.16 7.23
 1 6 1 306.52 8.7
 -1 -6 -1 312.58 8.33
 1 -6 1 346.56 6.96
 1 -6 1 329.63 8.65
 -1 -6 -2 867.7 11.04
 -1 -6 -2 828.44 13.13
 -1 6 -2 861.91 10.97
 1 6 2 858.9 13.61
 1 6 2 818.43 10.81
 1 -6 2 847.51 10.62
 1 -6 2 797.79 12.11
 -1 6 -2 862.04 12.98
 -1 -6 -3 5.82 3.02
 1 -6 3 1.08 3.44
 1 -6 3 3.11 2.76
 -1 6 -3 -3.03 3.97
 1 6 3 0.9 4.05
 1 6 3 3.99 3.09
 -1 -6 -3 -4.06 4.21
 -1 6 -3 5.8 3.14
 1 -6 4 135.2 5.36
 -1 6 -4 144.26 5.97
 -1 -6 -4 142.43 5.78
 -1 6 -4 146.58 5.5
 1 6 4 137.84 7.04
 1 -6 4 149.79 5.41
 1 6 4 137.31 5.69
 -1 -6 -4 142.6 6.88
 1 -6 5 3.09 3.1
 1 6 5 -2.69 4.39
 1 6 5 -1.71 3.67
 -1 -6 -5 0.55 4.39
 -1 6 -5 0.81 3.45
 -1 -6 -5 1.91 3.36
 -1 6 -5 -0.72 3.31
 1 -6 5 1.55 3.02
 -1 -6 -6 1358.35 18.36
 -1 6 -6 1409.56 14.28
 1 -6 6 1419.96 16.17
 -1 -6 -6 1227.14 16.07
 1 6 6 1403.16 19.47
 1 -6 6 1398.38 12.83
 -1 6 -6 1371.94 15.17
 1 6 6 1180.95 15.84
 -1 -6 -7 7.84 4.62
 1 -6 7 11.47 2.61
 1 6 7 14.52 5.06
 -1 6 -7 9.97 3.45
 1 6 7 9.74 4.23
 -1 6 -7 7.65 3.76
 1 -6 7 13.18 4
 -1 6 -8 92.19 5.52
 1 -6 8 102.46 6.06
 -1 -6 -8 99.05 6.88
 1 6 8 95.42 6.18
 1 -6 8 103.5 3.6
 1 6 8 106.04 7.52
 -1 6 -8 98.63 4.49
 -1 6 -9 32.21 4.34
 -1 -6 -9 36.47 5.18
 1 6 9 30.55 5.74
 -1 6 -9 25.24 3.15
 1 6 9 35.36 5.05
 1 -6 9 31.29 2.35
 1 -6 9 27.06 4.84
 1 -6 10 1046.06 7.76
 1 6 10 1075.79 19.43
 -1 6 -10 1060.55 15.41
 -1 -6 -10 1053.15 17.12
 -1 6 -11 64.2 5.51
 -1 -6 -11 73.3 6.46
 -1 -6 -11 58.08 7.95
 -1 6 -12 291.12 9.43
 -1 -6 -12 283.51 9.9
 -1 -6 -12 293.33 12.9
 -1 -6 -13 50.72 8.25
 -1 -6 -13 50.61 6.48
 -1 6 -13 46.13 5.74
 -1 -6 -14 337.38 14.14
 -1 6 -14 364.08 11
 -1 -6 -14 332.15 10.79
 -1 6 -15 12.53 5
 -1 -6 -15 12.16 5.12
 -1 -6 -15 8.56 7.15
 -1 -6 -16 6.43 5.37
 -1 -6 -16 4.8 7.52
 -1 6 -16 24.36 6.02
 -1 6 -17 64.66 7.15
 -1 -6 -17 68.35 9.28
 -1 -6 -17 53.6 6.53
 -1 -6 -18 8.06 5.33
 -1 -6 -18 1 7.39
 -1 6 -18 0.6 5.63
 -1 6 -19 25.71 6.5
 -1 -6 -19 21.19 5.91
 -1 -6 -19 30.61 8.25
 -1 6 -20 67.61 7.95
 -1 -6 -20 70.09 10.14
 -1 -6 -20 65.6 6.92
 -1 6 -21 21.13 6.96
 -1 -6 -21 20.09 8.47
 -1 6 -22 3.61 6.89
 -1 -6 -22 -13.23 8.36
 -1 -6 -23 39.14 9.91
 -1 6 -23 38.66 8.32
 -1 6 -24 -8.18 7.64
 -1 -6 -24 13.53 9.04
 -1 6 -25 -2.68 7.68
 -1 -6 -25 11.77 9.74
 -1 -6 -26 94.85 12.87
 -1 -6 -27 18.72 10.52
 -1 -6 -28 85.45 13.84
 -1 -6 -29 11.13 11.78
 -1 -6 -30 40.08 13.46
 1 -7 -29 11.1 12.99
 1 -7 -28 58.85 13.43
 1 -7 -27 14.29 11.55
 1 -7 -26 45.92 11.29
 1 -7 -25 17.09 10.14
 1 -7 -24 21.47 9.58
 1 -7 -23 -0.93 8.84
 1 7 -22 1.74 5.73
 1 -7 -22 14.03 8.68
 1 -7 -22 6.57 6.58
 1 7 -21 2.19 5.44
 1 -7 -21 16.6 6.87
 1 -7 -21 -6.71 8.25
 1 -7 -20 30.25 8.96
 1 -7 -20 22.65 7.07
 1 7 -20 26.84 5.56
 1 7 -19 28.36 5.5
 1 -7 -19 23.49 6.91
 1 -7 -19 26.38 8.67
 1 -7 -18 275.97 12.47
 1 7 -18 275 9.44
 1 -7 -18 248.1 13.81
 1 -7 -17 -1.58 6.13
 -1 -7 17 1.86 2.4
 1 -7 -17 7.02 7.22
 1 7 -17 0.34 4.25
 1 7 -16 15.85 4.52
 -1 -7 16 14.82 2.73
 1 7 -16 16.62 3.79
 1 7 -15 35.99 4.24
 1 7 -15 45.24 4.79
 1 -7 -15 38.92 6.88
 -1 7 15 45.47 5.99
 -1 -7 15 43.55 3.33
 1 7 -14 27.83 4.24
 1 -7 -14 19.26 6.43
 -1 7 14 18.06 4.95
 -1 -7 14 19.39 5.17
 1 7 -14 21.94 3.89
 -1 -7 14 22.49 3.06
 1 7 -13 41.82 4.51
 -1 7 13 35.71 5.22
 1 -7 -13 46.12 7.5
 -1 -7 13 36.36 3.38
 -1 -7 13 32.29 5.15
 1 7 -13 36.42 4.13
 1 -7 -12 27.96 6.5
 1 7 -12 28.85 3.81
 -1 -7 12 30.69 3.3
 -1 -7 12 31.76 4.69
 1 7 -12 39.48 4.32
 -1 7 12 29.47 4.91
 1 7 -11 121.79 5.68
 1 -7 -11 109.93 8.33
 1 7 -11 115.39 5.04
 -1 7 11 128.72 6.98
 -1 -7 11 113.09 5.81
 -1 -7 11 126.1 4.98
 1 -7 -10 192.86 9.92
 -1 -7 10 210.71 6.28
 -1 7 10 220.02 8.2
 1 7 -10 208.44 6.14
 1 7 -10 213.92 6.88
 -1 -7 10 208.93 6.91
 -1 -7 9 0.8 3.21
 1 -7 -9 -1.38 5.41
 -1 -7 9 3.93 2.95
 1 7 -9 1.57 2.88
 -1 7 9 4.55 4.01
 1 7 -9 2.99 3.45
 -1 -7 8 669.68 10.07
 -1 7 8 648 12.38
 1 7 -8 685.59 11.51
 -1 -7 8 641.06 10.42
 1 -7 -8 659.9 15.6
 1 7 -8 672.55 9.29
 1 7 -7 326.23 6.63
 -1 -7 7 308.62 6.6
 -1 -7 7 319.53 7.69
 1 7 -7 308.81 8.17
 1 -7 -7 325.16 11.24
 -1 7 7 303.84 8.73
 1 7 -6 2300.5 20.72
 -1 -7 6 2245.95 16
 1 -7 -6 2277.34 26.39
 -1 7 6 2251.26 21.05
 1 7 -6 2287.1 15.95
 1 7 -5 2.89 2.59
 1 -7 -5 1.23 3.21
 -1 -7 5 -0.93 2.53
 1 7 -5 1.5 3.53
 -1 7 5 -0.59 5.34
 -1 7 5 -1.63 3.47
 1 -7 -5 5.4 5.32
 -1 -7 5 -1.45 3.46
 1 -7 -4 477.57 9.32
 -1 7 4 487.6 12.91
 -1 -7 4 479.21 7.31
 1 7 -4 510.09 10.44
 1 -7 -4 472.98 12.31
 -1 -7 4 485.58 9.67
 -1 7 4 469.75 9.63
 1 7 -4 474.59 7.5
 1 -7 -3 542.04 9.53
 -1 -7 3 580.04 8.16
 -1 7 3 559.91 13.23
 1 7 -3 602.3 11.45
 -1 7 3 537.94 9.82
 1 -7 -3 554.46 12.76
 -1 -7 3 581.67 10.63
 1 7 -3 580.17 8.22
 1 -7 -2 112.45 7.06
 1 7 -2 107.53 4.36
 1 7 -2 108.34 6.02
 -1 7 2 114.27 5.13
 1 -7 -2 110.75 4.89
 -1 7 2 112.34 7.19
 -1 -7 2 113.46 4.31
 -1 -7 2 105.79 5.62
 1 7 -1 249.91 6.06
 1 -7 -1 248.78 6.59
 -1 7 1 248.78 6.82
 -1 7 1 257.34 9.16
 -1 -7 1 259.87 5.97
 -1 -7 1 263.83 8.04
 1 -7 -1 249.63 8.76
 1 7 -1 264.08 8.43
 -1 7 0 199.89 8.21
 1 7 0 203.62 7.73
 1 7 0 194.89 5.69
 1 -7 0 197.83 7.82
 -1 -7 0 206.27 7.49
 -1 7 0 200.04 6.35
 1 -7 0 201.6 6.04
 -1 -7 0 184.87 5.42
 -1 7 -1 1362.41 17.98
 1 7 1 1332.02 17.81
 1 -7 1 1285.96 13.7
 -1 -7 -1 1297.52 16.98
 1 7 1 1322.93 13.71
 -1 7 -1 1335.54 14.37
 1 -7 1 1314.67 17.01
 -1 -7 -1 1335.66 13.84
 -1 7 -2 542.95 9.49
 1 7 2 546.14 9.59
 -1 -7 -2 555.1 9.56
 1 -7 2 534.25 9.02
 1 -7 2 518.03 10.82
 -1 7 -2 547.29 11.58
 -1 -7 -2 530.06 11.49
 1 7 2 568.33 12.14
 -1 -7 -3 5.42 3.31
 1 7 3 10.27 3.49
 1 7 3 7.19 4.48
 1 -7 3 7.57 4.01
 -1 7 -3 7.54 4.14
 -1 7 -3 7.51 3.4
 1 -7 3 5.9 3
 -1 -7 -3 12.51 4.7
 1 -7 4 737.35 11.62
 -1 7 -4 751.02 12.61
 -1 -7 -4 727.74 13.61
 1 7 4 729.98 14.4
 -1 7 -4 721.49 11.06
 -1 -7 -4 722.07 11.86
 1 7 4 733.74 11.78
 1 -7 4 707.84 10.85
 1 7 5 382.06 9.43
 -1 -7 -5 414.21 10.87
 1 -7 5 380.1 8.5
 -1 7 -5 399.31 8.77
 1 -7 5 401.18 8.54
 -1 -7 -5 399.84 9.56
 1 7 5 375.86 11.28
 -1 7 -5 399.83 9.42
 1 -7 6 127.09 5.23
 1 7 6 143.02 6.77
 1 -7 6 134.59 5.9
 -1 7 -6 145.79 6.16
 1 7 6 142.5 8.13
 -1 7 -6 146.13 6.25
 -1 -7 -6 150.55 7.78
 -1 7 -7 332.87 8.43
 -1 7 -7 347.79 8.25
 1 -7 7 348.07 7.21
 1 7 7 324.62 11.13
 1 7 7 299.67 9.13
 1 -7 7 319.72 8.85
 -1 -7 -7 354.26 10.69
 1 -7 8 0.62 2.51
 -1 7 -8 3.34 3.36
 1 7 8 1.86 4.01
 -1 -7 -8 2.81 4.76
 1 -7 8 3.49 3.82
 -1 7 -8 -2.93 3.7
 -1 7 -9 265.38 6.91
 1 7 9 266.73 9.2
 1 -7 9 279.03 5.76
 -1 7 -9 262.83 8.26
 -1 -7 -9 267.02 9.71
 -1 7 -10 47.69 5.02
 -1 -7 -10 44.56 5.78
 1 7 10 44.3 5.45
 -1 7 -10 36.81 3.7
 1 -7 10 45.09 2.84
 1 -7 11 205.4 4.23
 -1 7 -11 214.98 8.06
 -1 -7 -12 301.95 10.87
 -1 7 -12 280.67 9.42
 -1 -7 -13 304.5 10.93
 -1 -7 -13 298.56 13.68
 -1 7 -13 299.17 9.95
 -1 -7 -14 287.23 13.71
 -1 7 -14 302.44 10.41
 -1 -7 -14 299.65 11.07
 -1 -7 -15 23.87 7.7
 -1 -7 -15 25.52 5.93
 -1 7 -15 28.14 5.45
 -1 -7 -16 620.05 15.52
 -1 -7 -16 597.97 19.32
 -1 7 -16 624.91 14.7
 -1 -7 -17 114.43 11.22
 -1 -7 -17 123.48 8.34
 -1 7 -17 112.29 8.04
 -1 7 -18 145.42 9
 -1 -7 -18 134.81 8.85
 -1 -7 -18 120.33 11.16
 -1 7 -19 86.41 8.13
 -1 -7 -19 82.42 10.3
 -1 -7 -19 101.44 8.41
 -1 -7 -20 24.74 8.84
 -1 -7 -20 5.4 6.03
 -1 7 -20 12.05 6.44
 -1 -7 -21 160.94 9.56
 -1 -7 -21 146.34 12.33
 -1 7 -21 143.75 10.12
 -1 7 -22 13.26 6.72
 -1 -7 -22 28.83 9.06
 -1 7 -23 28.19 7.7
 -1 -7 -23 38.29 10.06
 -1 7 -24 70.54 9.38
 -1 -7 -24 83.52 11.75
 -1 7 -25 124.72 11.05
 -1 -7 -25 91.74 12.34
 -1 -7 -26 31.55 11.11
 -1 -7 -27 73.2 12.84
 -1 -7 -28 2.86 10.98
 -1 -7 -29 79 14.31
 1 -8 -29 67.08 15.22
 1 -8 -28 -11.14 11.98
 1 -8 -27 103.67 14.15
 1 -8 -26 88.01 13.1
 1 -8 -25 82.98 12.66
 1 -8 -24 74.29 12.49
 1 -8 -23 88.2 9.99
 1 -8 -23 101.61 12.13
 1 8 -22 104.65 7.93
 1 -8 -22 116.07 10.33
 1 -8 -21 252.64 12.75
 1 8 -21 250.92 10.24
 1 -8 -21 232.26 15.26
 1 8 -20 -2.09 5.13
 1 -8 -20 -4.78 8.56
 1 -8 -20 12.93 7.27
 1 8 -19 278.39 9.92
 1 -8 -19 297 13.24
 1 -8 -19 257.75 14.47
 1 8 -18 -2.09 4.63
 1 -8 -18 8.3 6.88
 1 -8 -18 7.62 7.81
 -1 -8 18 6.29 2.46
 1 -8 -17 100.7 9.59
 -1 -8 17 85.67 4.07
 1 8 -17 101.6 6.41
 1 8 -16 26.77 4.5
 1 -8 -16 27.76 6.82
 -1 8 16 28.26 6.04
 1 8 -16 25.93 4.66
 -1 -8 16 28.66 3.22
 -1 8 15 45.53 5.97
 1 -8 -15 50.44 7.67
 -1 -8 15 41.66 3.59
 1 8 -15 41.49 4.77
 1 8 -15 35.74 4.56
 -1 -8 14 18.3 3.24
 -1 8 14 20.99 5.21
 1 8 -14 18.37 3.91
 1 8 -14 10.27 3.97
 1 -8 -14 23.09 6.33
 1 8 -13 77.59 4.97
 1 8 -13 75.87 5.29
 1 -8 -13 78.38 8.24
 -1 8 13 74.93 6.42
 -1 -8 13 78.9 4.34
 -1 -8 13 77.98 5.99
 -1 8 12 216.25 9.14
 1 -8 -12 264.71 11.61
 -1 -8 12 222.19 7.98
 1 8 -12 240.05 7.75
 1 8 -12 245.88 7.31
 -1 -8 12 243.52 6.81
 1 -8 -11 55.72 7.17
 -1 -8 11 70.18 4.47
 1 8 -11 62.23 4.37
 -1 8 11 69.05 5.94
 1 8 -11 51.27 4.97
 -1 -8 11 64.02 4.97
 1 8 -10 29.29 4.23
 -1 8 10 31.25 4.98
 1 -8 -10 34.8 6.53
 1 8 -10 27.45 3.77
 -1 -8 10 29.29 3.75
 -1 -8 10 25.6 4.08
 1 -8 -9 543.86 15.02
 -1 -8 9 543.72 10.22
 -1 -8 9 548.64 9.99
 1 8 -9 551.37 11.23
 1 8 -9 553.72 9.18
 -1 8 9 543.57 12.24
 -1 8 8 24.58 4.45
 1 8 -8 24.04 4.27
 1 -8 -8 22.96 5.95
 1 8 -8 18.78 3.15
 -1 -8 8 20.93 3.73
 -1 -8 8 18.05 3.34
 1 -8 -7 430.75 13.26
 -1 -8 7 428.16 9.41
 1 8 -7 474.58 10.73
 -1 8 7 454.29 10.64
 -1 -8 7 448.18 8.34
 1 8 -7 447.99 8.14
 -1 -8 6 179.25 6.73
 -1 -8 6 150.41 5.08
 1 8 -6 166.35 5.38
 1 -8 -6 173.59 9.3
 -1 8 6 169.85 7.13
 1 8 -6 163.72 6.97
 1 -8 -5 701.54 15.73
 1 8 -5 673.58 9.61
 1 8 -5 679.87 12.79
 -1 -8 5 660.35 11.74
 -1 -8 5 678.54 9.42
 -1 8 5 648.21 12.16
 1 -8 -4 109.43 7.66
 1 8 -4 112.14 6.4
 -1 8 4 94.91 5.52
 -1 -8 4 92.1 4.21
 1 8 -4 98.79 4.46
 -1 -8 4 99.89 5.87
 -1 -8 3 712.78 12.54
 -1 8 3 700.59 15.69
 1 8 -3 708.88 13.48
 1 -8 -3 693.29 11.54
 -1 8 3 737.24 12.06
 -1 -8 3 741.03 9.95
 1 8 -3 720.54 10.05
 1 -8 -3 726.59 15.26
 1 8 -2 2001.93 22.19
 -1 8 2 1940.38 24.47
 1 -8 -2 1915.66 18.3
 -1 -8 2 1971.28 16.27
 1 8 -2 1912.79 16.15
 -1 8 2 2018.23 19.04
 -1 -8 2 1997.87 20.73
 1 -8 -2 1934.94 23.36
 1 -8 -1 267.76 7.31
 -1 8 1 282.66 7.68
 -1 8 1 285.05 10.4
 1 8 -1 268.37 6.9
 1 8 -1 280.44 9.46
 -1 -8 1 284.15 6.88
 -1 -8 1 275.63 8.88
 1 -8 -1 268.25 9.64
 -1 -8 0 672.83 13
 1 8 0 673.18 10.53
 1 -8 0 654.57 10.73
 -1 8 0 672.5 11.08
 1 8 0 677.69 13.72
 -1 -8 0 670.85 10.29
 1 -8 0 674.41 13.64
 -1 8 0 680.65 14.48
 -1 -8 -1 859.98 15.02
 1 -8 1 854.67 12.08
 -1 8 -1 852.09 12.54
 -1 -8 -1 861.59 11.97
 -1 8 -1 884.47 15.92
 1 8 1 839.12 15.34
 1 -8 1 856.03 14.71
 1 8 1 849.23 12.19
 1 8 2 244.52 9.32
 1 -8 2 253.94 8.54
 1 8 2 258.48 7.49
 -1 -8 -2 253.45 7.29
 -1 8 -2 262.38 9.32
 -1 -8 -2 258.21 9.25
 1 -8 2 247.56 6.94
 -1 8 -2 255.84 7.45
 1 8 3 1581.92 17.19
 -1 -8 -3 1550.35 17.23
 1 8 3 1615.73 21.76
 -1 -8 -3 1584.66 20.46
 1 -8 3 1567.4 18.47
 -1 8 -3 1560.27 16.68
 1 -8 3 1546.74 16.27
 -1 8 -3 1620.31 20.02
 1 -8 4 811.22 13.21
 -1 8 -4 836.63 14.57
 1 -8 4 795.98 11.93
 -1 -8 -4 835.27 15.45
 1 8 4 851.85 13.26
 -1 8 -4 825.24 12.5
 1 -8 5 288.23 7.86
 -1 8 -5 316.61 8.31
 -1 8 -5 312.44 9.34
 -1 -8 -5 311.34 10.44
 1 8 5 326.52 9.11
 1 -8 5 310.86 8.35
 1 -8 6 22.43 4
 -1 -8 -6 19.62 5.15
 1 -8 6 22.86 3.88
 -1 8 -6 28.13 4.68
 1 8 6 14.97 4.28
 -1 8 -6 21.57 4.02
 1 8 7 158.99 7.29
 -1 -8 -7 153.95 8.22
 -1 8 -7 164.12 6.98
 -1 8 -7 150.15 6.53
 1 -8 7 149.92 5.77
 1 8 8 471.2 11.64
 -1 -8 -8 437.09 12.34
 -1 8 -8 459.08 10.07
 1 -8 8 464.02 8.66
 -1 8 -8 471.66 10.51
 -1 8 -9 12.25 3.86
 -1 8 -9 7.63 3.82
 1 -8 9 10.23 2.82
 -1 -8 -9 13.89 5.39
 1 8 9 8.44 4.28
 1 8 10 72.62 6.15
 -1 8 -10 65.06 4.78
 1 -8 10 71.9 3.78
 -1 8 -10 68.08 5.62
 -1 -8 -10 62.7 6.54
 -1 8 -11 60.63 5.37
 -1 -8 -11 54.42 6.52
 -1 8 -11 65.3 4.71
 1 -8 11 59.46 3.34
 1 8 11 56.99 5.91
 -1 -8 -12 115.04 8.29
 1 -8 12 93.38 3.43
 1 8 12 111.42 7.64
 -1 8 -12 108.12 6.7
 -1 8 -13 16.52 4.75
 -1 -8 -13 12.75 5.48
 1 -8 13 17.27 1.85
 -1 8 -14 10.96 4.89
 -1 -8 -14 17.23 7.98
 -1 -8 -14 -0.31 5.56
 -1 -8 -15 29.17 8.24
 -1 8 -15 37.97 5.8
 -1 -8 -15 32.84 6.19
 -1 -8 -16 30.95 8.51
 -1 -8 -16 31.07 6.61
 -1 8 -16 43.91 6.2
 -1 8 -17 16.69 5.61
 -1 -8 -17 4.23 7.59
 -1 -8 -17 23.69 6.16
 -1 -8 -18 114.68 8.61
 -1 -8 -18 119.71 11.41
 -1 8 -18 109.33 8.2
 -1 -8 -19 40.85 7.65
 -1 8 -19 21.66 6.68
 -1 -8 -19 16.9 8.59
 -1 -8 -20 52.18 9.86
 -1 -8 -20 47.28 7.65
 -1 8 -20 48.39 7.29
 -1 8 -21 26.01 6.87
 -1 -8 -21 37 9.72
 -1 -8 -21 25.02 7.15
 -1 8 -22 67.66 8.78
 -1 -8 -22 32.76 9.92
 -1 8 -23 30.66 7.83
 -1 -8 -23 12.54 9.36
 -1 8 -24 -2.26 7.41
 -1 -8 -24 3.3 9.74
 -1 -8 -25 35.95 10.92
 -1 -8 -26 -5.09 10.64
 -1 -8 -27 44.49 12.26
 -1 -8 -28 54.23 12.86
 -1 -8 -29 34.79 12.79
 1 -9 -29 21.76 13.57
 1 -9 -28 88.86 14.92
 1 -9 -27 10.18 11.58
 1 -9 -26 -4.73 11
 1 -9 -25 23.13 11.23
 1 -9 -24 -13.55 10.28
 1 -9 -23 5.24 8.15
 1 -9 -23 25.94 10.25
 1 -9 -22 27.73 10.01
 1 -9 -22 15.65 8.45
 1 -9 -21 1.25 7.64
 1 9 -21 11.06 5.61
 1 -9 -21 19.96 9.31
 1 -9 -20 190.65 13.7
 1 -9 -20 214.88 12.49
 1 9 -20 217.26 9.33
 1 -9 -19 6.21 7.46
 1 -9 -19 9.7 8.45
 1 9 -19 12.26 5.38
 1 -9 -18 87.53 9.5
 -1 -9 18 72.62 3.98
 1 9 -18 78.43 6.38
 1 9 -17 68.3 6
 -1 9 17 58.84 7.5
 1 -9 -17 63.89 8.51
 -1 -9 17 62.49 4.06
 -1 9 16 168.07 9.38
 -1 -9 16 153.47 5.59
 1 -9 -16 180.02 10.95
 1 9 -16 160.54 7.23
 -1 9 15 3.35 5.02
 1 9 -15 7.04 4.05
 1 9 -15 0.52 4.23
 -1 -9 15 7.15 3.05
 1 -9 -15 -1.99 6.65
 1 -9 -14 147.2 10.07
 1 9 -14 130.84 6.22
 -1 9 14 135.04 8.16
 1 9 -14 122.56 6.88
 -1 -9 14 135.5 5.64
 1 9 -13 51.01 5.24
 -1 9 13 48.23 6.04
 -1 -9 13 46.58 4.13
 1 -9 -13 41.74 7.27
 1 9 -13 40.9 4.5
 -1 -9 12 0.24 3.03
 -1 9 12 -2.59 4.58
 -1 -9 12 3.99 3.94
 1 9 -12 -1.1 4.01
 1 9 -12 -1.6 3.34
 1 -9 -12 2.86 6.17
 1 9 -11 9.39 3.64
 1 9 -11 13.06 4.23
 -1 -9 11 9.21 3.79
 1 -9 -11 10.49 6.3
 -1 9 11 2.48 4.23
 -1 -9 11 9.49 3.35
 1 9 -10 108.44 5.2
 1 9 -10 111.63 6.47
 1 -9 -10 93.42 8.26
 -1 -9 10 109.35 5.53
 -1 9 10 99.34 6.69
 -1 -9 10 105.48 5.7
 1 -9 -9 314.12 12.19
 -1 -9 9 325.16 8.69
 1 9 -9 335.88 9.83
 -1 9 9 312.88 10.05
 -1 -9 9 317.28 8.22
 1 9 -9 327.31 7.83
 -1 -9 8 780.63 11.64
 1 -9 -8 817.3 18.3
 -1 -9 8 782.19 12.87
 1 9 -8 818.1 11.74
 -1 9 8 833.41 15.14
 1 9 -8 842.23 14.8
 1 -9 -7 11.53 5.8
 -1 -9 7 16.25 3.18
 -1 9 7 17.33 4.37
 1 9 -7 13.66 4.45
 -1 -9 7 12.66 3.81
 1 9 -7 13.42 3.29
 -1 -9 6 167.07 7.02
 1 -9 -6 164 9.46
 1 9 -6 160.45 7.63
 -1 -9 6 160.02 5.43
 1 9 -6 175.69 5.88
 -1 9 6 167.23 7.36
 1 -9 -5 440.38 13.48
 -1 -9 5 423.01 10.26
 -1 -9 5 420.03 8.2
 1 9 -5 415.78 8.35
 -1 9 5 433.44 10.54
 1 9 -5 455.75 11.61
 1 -9 -4 297.71 11.26
 1 9 -4 282.06 7.16
 -1 -9 4 292.48 6.94
 -1 -9 4 286.11 8.86
 -1 9 4 274.23 8.5
 1 9 -4 287.36 9.74
 1 -9 -3 800.77 16.59
 1 9 -3 774.41 11.18
 -1 -9 3 763.5 10.93
 1 9 -3 784.06 15.07
 -1 9 3 797.47 13.22
 -1 -9 3 779.56 13.94
 -1 -9 2 14.49 3.18
 1 -9 -2 8.51 5.54
 1 9 -2 16.99 3.72
 -1 -9 2 9.43 4.58
 1 9 -2 12.63 5
 -1 9 2 17.35 4.17
 -1 -9 1 930.3 12.48
 1 -9 -1 931.44 17.15
 1 9 -1 905.19 12.44
 -1 -9 1 948.6 15.96
 -1 9 1 917.84 13.73
 1 -9 0 205.44 8.92
 -1 9 0 226.84 7.56
 -1 9 0 206.22 9.64
 -1 -9 0 204.28 6.66
 -1 -9 0 215.88 8.68
 1 9 0 211.92 6.9
 -1 -9 -1 82.04 6.78
 -1 9 -1 75.76 5.19
 1 -9 1 85.35 6.81
 -1 -9 -1 73.36 4.95
 -1 9 -1 77.83 7.01
 1 9 1 77.22 5.08
 1 9 2 1645.45 17.73
 1 -9 2 1537.49 16.91
 -1 -9 -2 1539.02 21.1
 -1 9 -2 1629.98 22.18
 1 -9 2 1595.55 20.25
 -1 9 -2 1615.19 17.76
 -1 9 -3 645.37 11.62
 1 9 3 681.72 12.33
 -1 9 -3 646.57 14.36
 -1 -9 -3 657.02 14.38
 1 -9 3 646.05 13.23
 -1 9 -4 1286.77 19.17
 -1 9 -4 1309.04 16.25
 1 9 4 1291.51 16.93
 1 -9 4 1260.64 17.48
 -1 -9 -4 1249.08 19.64
 -1 9 -5 188.41 8.4
 -1 9 -5 179.32 7.09
 -1 -9 -5 201.33 9.28
 1 -9 5 167.25 7.19
 1 9 5 195.01 7.71
 -1 9 -6 1045.82 14.95
 1 -9 6 1034.32 14.73
 1 9 6 1106.49 16.59
 -1 9 -6 1093.59 17.11
 -1 -9 -6 1068.91 18.59
 -1 9 -7 635.44 12.12
 -1 -9 -7 631.81 14.96
 -1 9 -7 630.56 13.03
 1 -9 7 661.15 11.62
 -1 9 -8 180.54 7.3
 -1 9 -8 197.13 7.83
 1 -9 8 186.52 6.52
 -1 -9 -8 199.44 9.33
 1 9 8 184.93 8.25
 1 -9 9 57.63 4.25
 1 9 9 45.98 5.59
 -1 -9 -9 48.65 6.56
 -1 9 -9 48.5 5.23
 -1 9 -9 47.78 4.98
 1 9 10 109.03 7.17
 -1 -9 -10 102.26 7.93
 -1 9 -10 97.51 6.27
 -1 9 -10 114.28 6.35
 1 -9 10 111.27 4.88
 -1 9 -11 84.95 5.5
 1 -9 11 86.72 4.09
 -1 9 -11 84.43 6.42
 1 9 11 97.18 7.3
 -1 -9 -12 6.4 5.51
 1 -9 12 4.45 2.4
 -1 9 -12 -0.3 3.63
 -1 9 -12 5.17 4.44
 1 9 12 2.33 5.03
 -1 -9 -13 99.95 7.99
 1 -9 13 89.6 3.59
 -1 9 -13 98.4 6.71
 -1 -9 -14 247.47 11.06
 -1 9 -14 238.54 9.28
 1 -9 14 222.57 4.25
 -1 9 -15 117.88 7.54
 -1 -9 -15 126.86 11.57
 -1 -9 -15 127.83 8.89
 -1 -9 -16 38.77 6.85
 -1 -9 -16 27.76 8.45
 -1 9 -16 31.12 5.77
 -1 9 -17 74.24 7.27
 -1 -9 -17 64.69 9.91
 -1 -9 -17 81.28 7.93
 -1 9 -18 -7.31 5.81
 -1 -9 -18 3.14 6.62
 -1 -9 -18 7.01 8.37
 -1 9 -19 255.17 11.36
 -1 -9 -19 253.49 15.23
 -1 -9 -19 257.66 12.34
 -1 9 -20 2.17 6.08
 -1 -9 -20 20.62 7.51
 -1 -9 -20 1.83 8.82
 -1 -9 -21 30.29 9.36
 -1 -9 -21 15.2 6.99
 -1 9 -21 17.43 6.38
 -1 -9 -22 80.92 11.54
 -1 9 -22 62.18 8.35
 -1 -9 -23 78.69 11.94
 -1 9 -23 77.94 9.36
 -1 -9 -24 160.05 14.87
 -1 9 -24 143.19 11.15
 -1 -9 -25 21.53 10.75
 -1 -9 -26 193.22 17.21
 -1 -9 -27 41.23 12.35
 -1 -9 -28 77.54 14.14
 1 -10 -29 4.41 12.78
 1 -10 -28 39.42 13.45
 1 -10 -27 12.7 11.72
 1 -10 -26 132.56 15.19
 1 -10 -25 6.76 10.5
 1 -10 -24 384.19 20.01
 1 -10 -23 25.16 10.25
 1 -10 -23 59.66 10.13
 1 -10 -22 318.5 15.8
 1 -10 -22 265.05 16.08
 1 -10 -21 38.37 9.29
 1 -10 -21 37.29 10.37
 1 10 -20 301.71 10.72
 1 -10 -20 315.14 14.87
 1 -10 -20 292.81 16.28
 1 10 -19 38.21 5.83
 1 -10 -19 50.64 8.89
 1 -10 -18 73.15 9.48
 1 10 -18 59.52 6.21
 1 10 -17 2.53 4.69
 -1 -10 17 0.29 3.03
 -1 10 17 3.53 6.03
 1 10 -16 129.4 7.06
 1 -10 -16 126.4 10.51
 -1 -10 16 114.24 5.45
 -1 10 16 126.71 8.94
 -1 10 15 31.7 6.08
 -1 -10 15 32.25 4.01
 1 10 -15 30.06 4.79
 1 10 -15 23.52 5.23
 1 -10 -15 31.77 7.7
 1 10 -14 3.43 4.04
 -1 -10 14 6.54 3.36
 -1 10 14 -5.46 5.6
 1 10 -14 -1.61 4.77
 1 -10 -14 7.84 6.74
 -1 10 13 301.43 11.38
 1 -10 -13 291.77 12.91
 -1 -10 13 286.52 8.16
 1 10 -13 253.3 9.58
 1 10 -13 269.8 8.31
 1 10 -12 0.23 4.52
 -1 -10 12 4.22 3.43
 1 10 -12 0.09 3.78
 -1 10 12 7.47 4.75
 1 -10 -12 2.58 6.32
 -1 10 11 3.16 4.57
 1 -10 -11 12.61 6.91
 1 10 -11 -5.07 4.6
 1 10 -11 5.41 3.47
 -1 -10 11 7.23 3.94
 -1 -10 11 4.55 3.35
 1 10 -10 32.4 4.17
 1 10 -10 23.46 4.88
 -1 10 10 22.66 4.93
 -1 -10 10 22.09 4.05
 -1 -10 10 27.14 4.13
 1 -10 -10 20.07 6.56
 1 10 -9 9.28 3.33
 1 -10 -9 21.8 6.41
 -1 -10 9 10.03 3.39
 -1 -10 9 17.92 3.84
 -1 10 9 16.61 4.74
 1 10 -8 256.27 7.45
 -1 10 8 227.92 9.06
 1 -10 -8 230.39 11.26
 -1 -10 8 220.47 7.1
 -1 -10 8 235.17 8.09
 1 -10 -7 89.92 8.17
 -1 -10 7 87.85 4.81
 -1 -10 7 83.91 5.9
 1 10 -7 85.83 4.97
 -1 10 7 95.4 6.52
 -1 -10 6 357.2 8.11
 1 10 -6 380.65 8.54
 -1 -10 6 363.96 9.99
 -1 10 6 379.53 10.56
 1 -10 -6 398.17 13.43
 -1 -10 5 224.7 8.43
 -1 10 5 210.47 8.17
 1 10 -5 213.7 6.9
 1 -10 -5 230.55 10.71
 -1 -10 5 213.24 6.56
 1 10 -4 1350.28 15.42
 -1 -10 4 1381.97 19.03
 -1 10 4 1405.36 18.42
 1 10 -3 62.2 4.65
 1 -10 -3 66.49 7.28
 -1 -10 3 62.16 4.38
 -1 -10 3 67.16 6.1
 -1 10 3 69.67 5.67
 -1 10 2 663.89 12.54
 1 10 -2 627.97 11.08
 -1 -10 2 622.1 10.75
 1 -10 -2 634.79 15.39
 -1 -10 2 643.62 13.86
 -1 -10 1 -0.05 4.71
 -1 10 1 5.38 4.06
 -1 -10 1 4.82 3.27
 1 10 -1 3.4 3.74
 1 -10 -1 -1.88 5.37
 1 10 0 1590.25 17.73
 1 -10 0 1550.96 22.22
 -1 10 0 1573.4 18.5
 -1 -10 -1 30.71 5.86
 1 -10 1 50.18 6.26
 -1 10 -1 44.19 5.07
 1 10 1 39.04 4.79
 -1 -10 -2 103.71 7.31
 1 -10 2 106.3 7.14
 -1 10 -2 117.27 6.32
 1 10 2 120.3 6.35
 -1 10 -3 24.23 4.49
 1 -10 3 18.03 5.04
 -1 -10 -3 20.33 5.48
 -1 10 -3 17.03 5.82
 1 10 3 25.36 4.55
 1 10 4 435.7 10.78
 -1 -10 -4 443.62 12.99
 1 -10 4 452.85 11.63
 -1 10 -4 425.63 10.14
 -1 10 -4 430.25 12.71
 1 10 5 18.11 4.42
 1 -10 5 14.35 4.65
 -1 10 -5 15.61 5.28
 -1 -10 -5 10.36 5.29
 -1 10 -5 25.79 4.47
 1 10 6 -2.69 4.33
 -1 10 -6 2.03 4.85
 -1 -10 -6 -4.21 5.32
 -1 10 -6 0.38 3.89
 1 -10 6 -4.91 4.14
 -1 10 -7 11.67 4.95
 1 10 7 11.23 4.67
 -1 10 -7 14.76 4.2
 -1 -10 -7 15.07 5.6
 1 -10 7 8.46 4.01
 1 10 8 6.15 4.61
 1 -10 8 9.01 3.77
 -1 -10 -8 0.29 5.7
 -1 10 -8 -4.21 4.15
 -1 10 -8 8.03 4.91
 1 10 9 41.39 5.57
 1 -10 9 42.62 4.31
 -1 10 -9 43.27 5.56
 -1 10 -9 38.21 4.98
 -1 -10 -9 32.92 6.34
 1 10 10 99.73 7.35
 -1 10 -10 113.86 6.86
 1 -10 10 109.76 5.39
 -1 10 -10 97.62 6.61
 -1 -10 -10 110.5 8.48
 -1 10 -11 -4.45 4.25
 -1 -10 -11 4.25 5.78
 1 10 11 1.72 4.54
 -1 10 -11 -2.86 4.28
 1 -10 11 1.57 2.87
 1 -10 12 2.9 2.73
 -1 10 -12 1.66 4.27
 1 10 12 0.9 4.79
 -1 -10 -12 -7.05 6.16
 -1 10 -12 -1.82 4.3
 1 -10 13 2.52 2.58
 -1 -10 -13 2.99 5.6
 -1 10 -13 5 4.83
 1 10 13 -0.18 5.2
 1 -10 14 30.55 2.89
 -1 10 -14 33.34 5.66
 -1 -10 -14 24.79 6.67
 1 -10 15 7.6 2.04
 -1 -10 -15 4 6.02
 -1 10 -15 5.53 4.84
 -1 -10 -16 42.38 9.53
 -1 10 -16 29.64 5.79
 -1 -10 -16 24.78 6.88
 -1 -10 -17 -6.04 6.33
 -1 10 -17 -1.68 5.16
 -1 -10 -17 -3.79 8.08
 -1 -10 -18 84.44 8.69
 -1 10 -18 82.43 7.49
 -1 -10 -18 71.15 10.48
 -1 10 -19 4.24 5.8
 -1 -10 -19 9.9 6.9
 -1 -10 -19 19.72 9.22
 -1 10 -20 111.8 8.88
 -1 -10 -20 111.06 9.77
 -1 -10 -20 115.43 12.5
 -1 10 -21 -0.51 6.42
 -1 -10 -21 -0.63 9.06
 -1 -10 -22 16.01 9.99
 -1 10 -22 26.43 7.44
 -1 -10 -23 36.25 11.01
 -1 10 -23 30.96 7.75
 -1 -10 -24 37.84 11.18
 -1 -10 -25 18.27 10.68
 -1 -10 -26 3.44 10.4
 -1 -10 -27 26.35 11.94
 -1 -10 -28 10.57 12.31
 1 -11 -29 14.22 13.66
 1 -11 -28 -11.43 12.16
 1 -11 -27 18.53 11.7
 1 -11 -26 -13.08 11.64
 1 -11 -25 11.26 10.56
 1 -11 -24 -9.19 10.86
 1 -11 -23 2.78 9.92
 1 -11 -23 -5.29 8.89
 1 -11 -22 80.41 12.51
 1 -11 -22 100.99 11.75
 1 -11 -21 -9.86 8.53
 1 -11 -21 -8.87 9.84
 1 11 -20 248.83 10.13
 1 -11 -20 247.08 16.09
 1 -11 -20 278.22 15.01
 1 11 -19 -0.33 5.2
 1 -11 -19 17.33 8.77
 1 11 -18 509.83 12.84
 -1 11 18 534.92 16.82
 1 -11 -18 507.77 17.89
 -1 -11 17 -4.13 3.74
 1 11 -17 1.73 5.31
 1 -11 -17 -6.44 7.66
 -1 11 17 -1.43 6.59
 -1 11 16 755.13 18.45
 1 11 -16 712.36 13.9
 1 -11 -16 724.72 20.28
 -1 -11 16 717.32 12.28
 1 -11 -15 1.78 7.16
 1 11 -15 -9.18 4.69
 -1 -11 15 -7.37 4.08
 -1 11 14 440.62 13.76
 1 -11 -14 437.27 15.84
 1 11 -14 459.22 10.88
 -1 -11 14 475.3 10.69
 -1 -11 13 79.43 5.55
 1 -11 -13 76.07 8.98
 1 11 -13 69.39 5.48
 -1 11 13 75.94 7.45
 -1 -11 12 177.95 7.43
 -1 11 12 192.44 9.56
 1 -11 -12 197.63 11.51
 1 11 -12 177.77 7.21
 -1 11 11 0.53 4.85
 1 11 -11 3.86 3.96
 1 -11 -11 -5.83 6.77
 -1 -11 11 6.76 3.95
 1 -11 -10 -0.33 6.57
 -1 11 10 6.33 4.61
 1 11 -10 6.09 3.7
 -1 -11 10 5.27 3.67
 1 11 -9 130.04 6.27
 -1 11 9 133.24 7.98
 -1 -11 9 130.42 6.77
 1 -11 -9 130.59 9.57
 1 -11 -8 2.31 6.21
 -1 -11 8 2.3 3.92
 1 11 -8 -3.83 3.75
 -1 11 8 -0.61 4.45
 1 -11 -7 59.33 7.5
 -1 -11 7 52.16 4.38
 1 11 -7 60.81 4.77
 -1 11 7 65.39 5.96
 -1 -11 7 62.19 5.57
 1 -11 -6 108.39 8.84
 -1 -11 6 87.72 5.11
 -1 11 6 109.25 6.74
 -1 -11 6 94.97 6.41
 1 11 -6 106.1 5.5
 -1 -11 5 172.23 8.04
 -1 11 5 198.09 8.23
 1 11 -5 180.91 6.67
 1 -11 -5 178.42 10.29
 -1 11 4 92.13 6.29
 1 -11 -4 87.08 8.01
 -1 -11 4 87.91 6.49
 1 11 -4 83.74 5.32
 1 -11 -3 281.53 11.55
 1 11 -3 293.91 8.39
 -1 -11 3 283.01 10.07
 -1 11 3 280.34 9.3
 1 -11 -2 1.87 5.5
 -1 11 2 4.67 3.93
 -1 -11 2 10.64 4.86
 1 11 -2 7.42 3.83
 1 11 -1 149.24 6.6
 -1 11 1 134.82 6.77
 1 -11 -1 141.19 8.44
 -1 -11 1 142.15 8.04
 -1 11 0 366.81 9.96
 1 11 0 361.01 9.49
 -1 -11 0 368.53 11.66
 1 -11 0 388.24 12.32
 -1 -11 -1 6.94 5.05
 -1 11 -1 3.16 4.08
 1 -11 1 6.2 5
 1 11 1 3.9 3.83
 1 11 2 473 11.2
 -1 -11 -2 489.6 13.7
 -1 11 -2 483.44 11.14
 1 -11 2 466.03 12.95
 1 11 3 42.16 5.26
 1 -11 3 37.83 6.1
 -1 11 -3 37.55 4.98
 -1 -11 -3 36.86 6.21
 -1 -11 -4 1821.65 25.34
 1 -11 4 1741.82 22.67
 -1 11 -4 1743.5 20.43
 1 11 4 1821.7 21.61
 -1 11 -5 24.21 4.64
 1 -11 5 33.7 5.48
 1 11 5 26.21 4.89
 -1 -11 -5 28.84 6.44
 1 -11 6 851.46 15.46
 1 11 6 898.42 16.18
 -1 11 -6 853.04 14.83
 -1 -11 -6 884.05 18.68
 1 -11 7 24.2 4.82
 -1 11 -7 19.58 5.86
 -1 11 -7 30.34 5.05
 1 11 7 33.81 5.49
 -1 -11 -7 34.99 6.74
 1 -11 8 392.61 10.31
 -1 11 -8 390.7 12.14
 -1 -11 -8 423.67 13.78
 -1 11 -8 410.35 10.88
 1 11 8 420.47 12.22
 -1 11 -9 9.24 4.87
 -1 11 -9 12.24 5.41
 1 11 9 15.11 5.4
 1 -11 9 4.06 3.79
 -1 -11 -9 6.43 6.3
 1 -11 10 96.95 5.66
 1 11 10 112.97 7.71
 -1 -11 -10 95.51 8.37
 -1 11 -10 99.61 7.32
 -1 11 -10 86.25 6.44
 -1 -11 -11 35.94 6.94
 1 11 11 36.36 5.92
 -1 11 -11 32.21 5.26
 -1 11 -11 33.35 5.62
 1 -11 11 43.07 4.41
 -1 11 -12 81.86 6.55
 -1 -11 -12 85.22 8.33
 1 11 12 84.49 7.36
 -1 11 -12 77.31 6.48
 1 -11 12 85.76 4.91
 1 -11 13 18.29 3.38
 -1 -11 -13 27.78 6.98
 -1 11 -13 13.94 4.68
 1 11 13 14.89 5.53
 -1 -11 -14 -7.25 6.49
 -1 11 -14 -4.44 5.21
 1 -11 14 -1.2 2.72
 1 11 14 5.49 5.43
 -1 -11 -15 247.3 12.13
 1 -11 15 226.82 5.54
 -1 11 -15 237.59 9.99
 -1 11 -16 -5.15 5.52
 -1 -11 -16 2.89 8.48
 -1 -11 -16 2.11 6.49
 -1 11 -17 2.3 5.26
 -1 -11 -17 11.38 6.83
 -1 -11 -17 4.61 8.5
 -1 -11 -18 35.17 7.61
 -1 -11 -18 53.98 10.26
 -1 11 -18 42.37 6.94
 -1 -11 -19 38.49 8.23
 -1 11 -19 38.13 6.8
 -1 -11 -19 45.89 10.33
 -1 -11 -20 63.1 10.93
 -1 11 -20 77.45 8.23
 -1 -11 -20 81.65 9.5
 -1 11 -21 3.91 6.46
 -1 -11 -21 1.45 9.09
 -1 -11 -21 -7.79 7.91
 -1 11 -22 117.27 9.84
 -1 -11 -22 114.69 10.57
 -1 -11 -22 118.13 13.16
 -1 -11 -23 18.3 10.02
 -1 -11 -24 174.41 15.12
 -1 -11 -25 -3.46 10.32
 -1 -11 -26 114.55 14.61
 -1 -11 -27 16.03 11.28
 1 -12 -28 23.27 12.64
 1 -12 -27 34.25 12.8
 1 -12 -26 125.26 15.13
 1 -12 -25 1.32 10.47
 1 -12 -24 127.11 14.5
 1 -12 -23 36.68 10.1
 1 -12 -23 52.13 11.68
 1 -12 -22 330.32 18.38
 1 -12 -22 422.31 18.34
 1 -12 -21 47.2 10.04
 1 -12 -21 60.27 11.1
 1 -12 -20 184.85 13.51
 1 -12 -19 134.42 11.95
 1 12 -19 138.13 8.13
 -1 12 19 128.33 10.65
 1 -12 -18 90.6 10.61
 1 12 -18 82.72 6.88
 -1 12 18 93.83 9.35
 -1 -12 17 436.25 10.24
 -1 12 17 459.06 15.63
 1 -12 -17 475 17.69
 1 12 -17 471.05 12.4
 1 12 -16 -2.03 5.41
 1 -12 -16 1.5 8.06
 -1 -12 16 4.24 4.29
 -1 12 16 -12.57 7.26
 1 -12 -15 784.17 21.54
 -1 12 15 735.65 18.37
 1 12 -15 724.18 14.23
 -1 -12 15 741.1 13.64
 1 12 -14 52.34 5.92
 1 -12 -14 68.13 9.26
 -1 12 14 53.43 7.47
 -1 -12 14 46.56 5.18
 1 -12 -13 108.72 10.09
 -1 12 13 111.42 8.54
 -1 -12 13 106.25 6.49
 1 12 -13 105.34 6.57
 1 12 -12 199.89 7.86
 1 -12 -12 200.8 12.03
 -1 12 12 223.31 10.4
 -1 -12 12 197.58 8.03
 1 12 -11 387.35 10.32
 -1 -12 11 407.73 10.97
 1 -12 -11 426.18 15.88
 -1 12 11 412.56 13
 -1 12 10 8.17 5.17
 -1 -12 10 16.25 4.66
 1 12 -10 6.73 4.33
 1 -12 -10 19.8 7.12
 1 12 -9 119.14 6.28
 -1 12 9 112.84 7.7
 -1 -12 9 114.75 6.92
 1 -12 -9 135.26 10.07
 1 12 -8 8.36 4.19
 -1 12 8 13.36 5.22
 1 -12 -8 10.55 6.89
 -1 -12 8 4.9 4.53
 -1 12 7 209.71 9.13
 1 -12 -7 173.92 10.66
 1 12 -7 189.11 7.45
 -1 -12 7 195.26 8.51
 -1 -12 6 174.7 8.23
 1 12 -6 158.42 6.76
 1 -12 -6 151.34 10.07
 -1 12 6 161.89 8.09
 1 12 -5 20.38 4.22
 1 -12 -5 34.6 6.94
 -1 12 5 27.18 5.24
 -1 -12 5 27.73 5.37
 -1 12 4 166.33 7.94
 1 12 -4 163.21 6.89
 1 -12 -4 169.21 10.03
 -1 -12 4 162.17 8.47
 1 12 -3 7.76 4.02
 1 -12 -3 -0.75 5.8
 -1 12 3 6.53 4.5
 -1 -12 3 9.89 5.09
 -1 12 2 316.48 9.95
 -1 -12 2 327.72 11.29
 1 -12 -2 291.49 11.84
 1 12 -2 316.08 9.18
 1 12 -1 13.01 4.05
 -1 -12 1 6.77 5.06
 1 -12 -1 3.88 5.45
 -1 12 1 2.95 4.09
 1 12 0 14.26 4.16
 1 -12 0 21.81 6.03
 -1 -12 0 20.2 5.74
 -1 12 0 18.06 4.43
 -1 12 -1 142.4 7.26
 -1 -12 -1 136.68 8.52
 1 -12 1 146.05 8.84
 1 12 1 147.11 7.12
 1 -12 2 219.66 10.08
 -1 -12 -2 214.42 10.28
 -1 12 -2 216.28 8.4
 1 12 2 229.71 8.55
 1 -12 3 72.08 7.04
 -1 -12 -3 66.58 7.12
 1 12 3 71.34 5.98
 -1 12 -3 59.42 5.6
 -1 12 -4 8.13 4.44
 -1 -12 -4 6.29 5.53
 1 -12 4 1.85 4.92
 1 12 4 4.8 4.35
 -1 12 -5 297.24 9.59
 1 12 5 294.93 10.08
 -1 -12 -5 311.14 12.15
 1 -12 5 295.62 10.46
 -1 12 -6 1.73 4.67
 -1 -12 -6 6.57 6.04
 1 12 6 11.53 5.23
 1 -12 6 2.36 4.83
 -1 -12 -7 482.7 15.12
 1 -12 7 461.04 12.05
 -1 12 -7 460.22 11.92
 1 12 7 467.2 12.76
 -1 -12 -8 318.6 12.81
 1 -12 8 320.65 10.2
 -1 12 -8 292.59 9.9
 1 12 8 301.79 10.95
 1 12 9 472.86 13.79
 -1 12 -9 457.56 12
 -1 -12 -9 468.43 15.19
 1 -12 9 453.54 11.4
 1 12 10 31.41 5.77
 -1 12 -10 30.3 5.31
 1 -12 10 43.08 4.99
 -1 -12 -10 32.2 7.01
 -1 -12 -11 6.38 6.07
 1 12 11 23.93 5.83
 -1 12 -11 16.17 5.76
 1 -12 11 19.66 4.18
 -1 12 -11 19.44 4.92
 1 12 12 15.07 5.42
 -1 12 -12 8.42 5.52
 -1 -12 -12 13.64 6.48
 1 -12 12 17.97 4.02
 -1 12 -12 10.19 4.72
 -1 -12 -13 19.77 6.78
 -1 12 -13 14.53 5.17
 1 -12 13 4.76 3.37
 1 12 13 1.07 5.34
 1 -12 14 26.46 3.84
 -1 12 -14 39.28 6.27
 1 12 14 16.21 5.93
 -1 -12 -14 32.76 7.65
 -1 12 -15 43.89 6.59
 1 12 15 35.93 7.31
 -1 -12 -15 33.39 7.66
 1 -12 15 26.38 3.54
 -1 12 -16 96.93 7.97
 -1 -12 -16 92.89 9.46
 -1 -12 -17 12.86 7.38
 -1 12 -17 4.49 5.73
 -1 -12 -17 15.72 9.04
 -1 -12 -18 149.67 13.48
 -1 -12 -18 173.67 11.85
 -1 12 -18 164.9 9.63
 -1 -12 -19 -0.32 9.17
 -1 12 -19 -0.58 6.1
 -1 -12 -19 11.18 7.17
 -1 -12 -20 60.72 9.5
 -1 -12 -20 55.14 11.13
 -1 12 -20 60.94 7.9
 -1 12 -21 5.74 6.49
 -1 -12 -21 -9.76 8.13
 -1 -12 -22 76.76 12.07
 -1 12 -22 71.04 8.72
 -1 -12 -22 91.57 10.45
 -1 -12 -23 10.17 9.98
 -1 -12 -24 -6.71 10.64
 -1 -12 -25 6.24 10.49
 -1 -12 -26 -17.06 11.94
 -1 -12 -27 7.75 11.74
 1 -13 -27 12.5 11.15
 1 -13 -26 10.77 11.02
 1 -13 -25 2.47 10.73
 1 -13 -24 5.07 10.3
 1 -13 -23 4.64 9.48
 1 -13 -23 8.67 9.5
 1 -13 -22 7.77 8.83
 1 -13 -22 -0.86 9.64
 1 -13 -21 2.76 8.75
 1 -13 -21 22.29 10.07
 1 -13 -20 89.47 11.34
 1 -13 -19 9.06 8.34
 -1 13 19 25.51 7.64
 1 -13 -18 407.33 17.47
 1 13 -18 351.22 11.41
 -1 13 18 390.41 15.33
 1 13 -17 2.91 5.29
 1 -13 -17 24.43 8.97
 -1 13 17 14.64 6.91
 -1 -13 16 388.02 10.58
 1 13 -16 404.81 11.87
 1 -13 -16 413.16 16.91
 -1 13 16 426.65 15.34
 -1 -13 15 191.3 8.28
 -1 13 15 207.95 11.43
 1 -13 -15 184.63 12.54
 1 13 -15 207.19 8.99
 1 13 -14 96.03 7.01
 1 -13 -14 101.73 10.35
 -1 -13 14 95.2 6.75
 -1 13 14 105.96 9.29
 -1 13 13 122.05 9.31
 1 -13 -13 154.73 11.57
 1 13 -13 145.63 7.73
 -1 -13 13 137.54 7.57
 1 13 -12 41.85 5.6
 -1 -13 12 47.72 5.77
 1 -13 -12 40.83 8.35
 -1 13 12 47.65 7.2
 -1 13 11 137.66 9.26
 -1 -13 11 149.61 7.93
 1 -13 -11 172.42 11.64
 1 13 -11 161.81 7.55
 -1 -13 10 190.23 8.62
 -1 13 10 182.02 9.59
 1 -13 -10 191.06 12.04
 1 13 -10 200.93 8.32
 -1 -13 9 7.36 4.88
 -1 13 9 7.47 5.52
 1 -13 -9 21.84 7.45
 1 13 -9 12.27 4.52
 1 13 -8 421.27 10.67
 1 -13 -8 437.93 15.79
 -1 -13 8 433.65 12.42
 -1 13 8 423.18 12.98
 1 13 -7 609.73 12.61
 -1 -13 7 618.2 14.56
 1 -13 -7 643.68 18.31
 1 -13 -6 489.04 16.18
 1 13 -6 501.02 11.57
 -1 -13 6 455.1 12.98
 -1 13 6 462.79 13.06
 1 13 -5 300.42 9.35
 -1 -13 5 285.39 10.73
 -1 13 5 311.03 10.84
 1 13 -4 193.63 8.02
 -1 13 4 194.26 8.99
 1 -13 -4 179.24 10.69
 -1 -13 4 191.77 9.28
 1 -13 -3 299.66 12.74
 1 13 -3 293.82 9.36
 -1 -13 3 284.59 11.01
 -1 13 3 319.87 10.63
 1 -13 -2 5.81 6.03
 -1 13 2 3.48 4.26
 1 13 -2 4.52 4.05
 -1 -13 2 6.62 5.6
 -1 -13 1 -1.35 5.03
 1 -13 -1 1.18 5.55
 -1 13 1 -5.21 4.33
 1 13 -1 -2.71 3.99
 -1 -13 0 -1.34 5.24
 1 -13 0 4.42 5.64
 1 13 0 1.08 4.13
 -1 13 0 -0.26 4.27
 -1 13 -1 69.91 6.09
 1 13 1 70.4 6.13
 1 -13 1 64.05 7.27
 -1 -13 -1 65.47 7.14
 -1 -13 -2 317.06 12.38
 1 -13 2 339.2 12.49
 -1 13 -2 325.16 10.38
 1 13 2 326.49 10.3
 -1 -13 -3 12.76 5.89
 1 13 3 8.31 4.57
 1 -13 3 19.64 5.85
 -1 13 -3 11.27 4.66
 1 13 4 271.55 10
 1 -13 4 256.58 10.6
 -1 -13 -4 271.15 11.98
 1 -13 5 186.73 9.27
 1 13 5 194.17 8.91
 -1 13 -5 205.05 8.97
 -1 -13 -5 194.07 10.77
 1 13 6 338.43 11.34
 -1 13 -6 306.29 10.28
 1 -13 6 326.73 11.34
 -1 -13 -6 323.75 13.18
 -1 -13 -7 88.56 8.56
 1 -13 7 86.84 6.97
 1 13 7 92.69 7.32
 -1 13 -7 88.05 6.75
 -1 -13 -8 134.94 10.01
 1 13 8 133 8.37
 1 -13 8 125.44 7.65
 -1 13 -8 124.6 7.81
 1 13 9 533.69 14.7
 1 -13 9 483.03 12.44
 -1 13 -9 509.56 13.2
 -1 -13 -9 488.93 16.18
 1 13 10 14.65 5.6
 -1 -13 -10 19.25 6.55
 1 -13 10 25.48 5.08
 -1 13 -10 9.24 5.02
 -1 -13 -11 2.29 6.35
 1 13 11 15.35 5.74
 -1 13 -11 11.93 5.14
 1 -13 11 14.6 4.44
 1 -13 12 1.37 4.1
 -1 13 -12 7.33 5.16
 1 13 12 2.09 5.6
 -1 -13 -12 3.47 6.6
 1 -13 13 286.91 8.82
 1 13 13 272.17 12.18
 -1 13 -13 250.36 10.1
 -1 -13 -13 284.44 13.39
 -1 -13 -14 210.37 12.44
 1 13 14 226.54 11.54
 -1 13 -14 230.43 10.35
 1 -13 14 241.22 7.89
 -1 13 -15 147.85 9.12
 1 -13 15 146.87 6.17
 1 13 15 164.18 10.83
 -1 -13 -15 160.8 11.28
 -1 -13 -16 116.68 10.47
 -1 13 -16 92.56 8.11
 -1 -13 -17 173.99 11.94
 -1 13 -17 150.45 9.62
 -1 -13 -18 36.82 8.4
 -1 -13 -18 31.69 10.39
 -1 13 -18 25.03 6.7
 -1 13 -19 56.39 7.72
 -1 -13 -19 53.7 8.83
 -1 -13 -19 43.86 11
 -1 13 -20 7.1 6.3
 -1 -13 -20 1.95 9.52
 -1 -13 -20 -0.91 7.51
 -1 -13 -21 71.62 10.08
 -1 13 -21 63.24 8.43
 -1 -13 -21 39.67 11.28
 -1 -13 -22 29.54 8.87
 -1 -13 -22 21.28 10.28
 -1 -13 -23 23.34 10.56
 -1 -13 -24 23.75 11.12
 -1 -13 -25 9.08 10.6
 -1 -13 -26 -0.31 10.64
 1 -14 -27 23.1 12.05
 1 -14 -26 6.24 10.53
 1 -14 -25 22.07 11
 1 -14 -24 23.21 10.98
 1 -14 -23 23.7 10.61
 1 -14 -23 13.78 9.45
 1 -14 -22 4.47 8.87
 1 -14 -22 11.27 9.68
 1 -14 -21 5.7 8.55
 1 -14 -20 24.99 9.47
 -1 14 20 22.69 8.14
 -1 14 19 41.98 8.36
 1 -14 -19 42.95 9.84
 1 14 -18 54.21 6.74
 1 -14 -18 37.54 9.69
 -1 14 18 45.64 8.06
 -1 14 17 186.39 11.83
 1 14 -17 183.47 9.27
 1 -14 -17 180.28 13.36
 1 14 -16 144.85 8.32
 -1 14 16 154.71 10.81
 -1 -14 16 144.77 7.69
 1 -14 -16 163.83 12.68
 1 14 -15 107.07 7.58
 1 -14 -15 105.2 11.1
 -1 14 15 116.24 9.84
 -1 -14 15 106.33 7.23
 -1 14 14 497.55 16.27
 1 -14 -14 503.68 18.56
 -1 -14 14 509.48 12.88
 1 14 -14 481.82 12.86
 1 -14 -13 328.2 15.65
 -1 -14 13 357.14 11.36
 1 14 -13 322.35 10.65
 -1 14 13 335.08 13.6
 -1 -14 12 266.32 10.05
 1 -14 -12 263.73 14.03
 -1 14 12 253.07 11.99
 1 14 -12 259.22 9.77
 -1 14 11 60.39 7.43
 1 -14 -11 59.11 9
 1 14 -11 66.31 6.31
 -1 -14 11 63.28 6.56
 -1 -14 10 156.58 8.67
 1 -14 -10 156.46 11.55
 -1 14 10 148.22 9.44
 1 14 -10 162.58 8.07
 -1 -14 9 416.03 12.56
 1 14 -9 396.51 11.03
 1 -14 -9 397.53 16.08
 -1 14 9 375.28 13.17
 -1 -14 8 25.85 5.87
 -1 14 8 31.46 6.33
 1 14 -8 22.89 5.3
 1 -14 -8 32.74 8.24
 1 14 -7 501.72 12.09
 -1 14 7 511.62 14.29
 1 -14 -7 523.11 17.24
 -1 -14 7 498.95 13.96
 -1 -14 6 2.46 5.26
 1 -14 -6 -3.66 7.02
 -1 14 6 6.54 5.59
 1 14 -6 2.63 4.59
 1 14 -5 129.51 7.17
 -1 -14 5 126.42 8.57
 1 -14 -5 125.42 9.94
 -1 14 5 118.17 7.98
 -1 -14 4 120.04 8.37
 1 -14 -4 113.39 9.77
 1 14 -4 117.94 7.08
 -1 14 4 122.8 7.95
 1 -14 -3 221.97 11.72
 1 14 -3 221.2 8.83
 -1 14 3 221.66 9.44
 -1 -14 3 224.85 10.39
 -1 14 2 2.5 4.86
 1 -14 -2 1.92 5.99
 -1 -14 2 7.86 5.58
 1 14 -2 11.11 4.83
 -1 14 1 51.73 6.03
 1 14 -1 57.65 5.95
 -1 -14 1 53.41 6.87
 1 -14 -1 35.01 6.91
 -1 14 0 44.21 5.68
 1 -14 0 39.96 6.96
 1 14 0 47.89 5.75
 -1 -14 0 31.6 6.39
 -1 14 -1 29.41 5.54
 1 14 1 29.47 5.62
 1 -14 1 26.75 6.51
 -1 -14 -1 21.16 6.02
 -1 14 -2 6.56 4.76
 -1 -14 -2 10.92 6.18
 1 -14 2 -1.45 5.65
 1 14 2 -1 4.55
 1 -14 3 194.83 10.33
 1 14 3 197.99 8.92
 -1 14 -3 180.19 8.64
 -1 -14 -3 191.08 10.69
 -1 -14 -4 39.37 7.43
 -1 14 -4 41.62 5.99
 1 -14 4 37.15 6.55
 1 14 4 45.67 6.22
 1 14 5 190.78 9.18
 -1 -14 -5 196.86 11.06
 -1 14 -5 189.91 8.87
 1 -14 5 208.42 10.21
 -1 -14 -6 550.51 16.83
 1 14 6 539.39 14.38
 -1 14 -6 541.95 13.55
 1 -14 6 531.39 14.54
 -1 -14 -7 142.02 10.28
 1 -14 7 151.28 8.97
 1 14 7 140.98 8.97
 -1 14 -7 154.32 8.54
 -1 14 -8 203.43 9.35
 1 14 8 198.04 10.12
 -1 -14 -8 198.75 11.72
 1 -14 8 215.56 9.81
 1 -14 9 45.54 6.23
 1 14 9 44.32 6.6
 -1 -14 -9 52.56 8.51
 -1 14 -9 42.85 6.06
 -1 -14 -10 34.49 7.78
 1 14 10 34.2 6.36
 -1 14 -10 29.97 5.98
 1 -14 10 27.48 5.22
 1 -14 11 -0.56 4.38
 -1 -14 -11 -1.36 7
 -1 14 -11 7.77 5.19
 1 14 11 -1.28 5.84
 -1 14 -12 137 8.51
 1 -14 12 136.46 7.53
 1 14 12 135.59 9.66
 -1 -14 -12 146.19 11.02
 -1 -14 -13 14.52 7.66
 1 -14 13 30.02 5.02
 -1 14 -13 29.96 6.46
 1 14 13 21.24 6.79
 -1 -14 -14 15.98 7.5
 1 14 14 25.51 7.07
 1 -14 14 32.58 4.92
 -1 14 -14 23.96 6.03
 -1 14 -15 57.26 7.3
 1 14 15 50.43 8.3
 -1 -14 -15 46.23 9
 1 14 16 13.91 7.32
 -1 14 -16 15.26 6.44
 -1 -14 -16 18.58 8.05
 -1 -14 -17 30.41 8.44
 -1 14 -17 27.19 6.74
 -1 -14 -18 12.74 9.89
 -1 14 -18 14.18 6.59
 -1 -14 -18 19.46 8.15
 -1 -14 -19 2.6 7.9
 -1 14 -19 -5.57 6.44
 -1 -14 -19 -13.75 10.28
 -1 -14 -20 48.55 11.51
 -1 14 -20 51.16 7.78
 -1 -14 -20 53.54 9.61
 -1 -14 -21 22.44 10.75
 -1 -14 -21 4.8 7.79
 -1 -14 -22 9.95 8.56
 -1 -14 -22 -2.57 10.08
 -1 -14 -23 11.58 10.51
 -1 -14 -24 29.68 11.19
 -1 -14 -25 -0.4 10.69
 1 -15 -26 25.16 11.55
 1 -15 -25 -0.84 10.29
 1 -15 -24 -5.96 9.86
 1 -15 -24 10.08 10.92
 1 -15 -23 -5.5 10.22
 1 -15 -23 9.73 9.8
 1 -15 -22 7.56 9.44
 1 -15 -22 5.66 9.21
 1 -15 -21 0.34 8.89
 1 -15 -20 30.24 9.94
 -1 15 20 23.32 8.38
 -1 15 19 21.2 8.01
 1 -15 -19 -1.45 8.7
 -1 15 18 41.95 8.34
 1 -15 -18 35.28 9.72
 1 -15 -17 6.13 8.78
 1 15 -17 2.01 5.75
 -1 15 17 -8.98 7.39
 -1 -15 16 3.01 4.76
 -1 15 16 23.34 7.8
 1 15 -16 15.17 5.93
 1 -15 -16 25.2 9.26
 1 15 -15 -1.61 5.33
 1 -15 -15 7.99 8.42
 -1 -15 15 -3.38 4.88
 -1 15 15 0.36 6.64
 -1 -15 14 5.26 4.94
 -1 15 14 16.63 7.2
 1 15 -14 5.7 5.66
 1 -15 -14 2.47 8.33
 -1 15 13 12.86 6.78
 1 15 -13 19.26 5.88
 -1 -15 13 5.97 5.27
 -1 -15 12 -3.48 5.3
 1 -15 -12 -6.61 8.26
 1 15 -12 0.05 5.31
 -1 15 12 -1.48 6.81
 -1 -15 11 4.47 5.29
 -1 15 11 -6.86 6.34
 1 -15 -11 0.94 7.74
 1 15 -11 -1.09 4.99
 1 15 -10 76.37 6.84
 -1 15 10 76.22 8.14
 -1 -15 10 81.14 7.6
 1 -15 -10 82.54 10.12
 1 15 -9 34.26 6.12
 -1 -15 9 24.81 6.26
 1 -15 -9 30.77 8.86
 -1 15 9 30.24 7.27
 -1 15 8 539.78 15.65
 1 15 -8 542.89 13.09
 -1 -15 8 568.8 15.34
 1 -15 -8 554.21 18.74
 1 -15 -7 50.83 9.17
 -1 -15 7 44.64 6.98
 -1 15 7 47.69 7.26
 1 15 -7 57.1 6.63
 1 15 -6 476.93 12.23
 -1 15 6 458.2 13.92
 1 -15 -6 495.47 17.43
 -1 -15 6 453.92 14.29
 1 15 -5 84.39 6.77
 1 -15 -5 70.08 9.47
 -1 -15 5 74.31 7.69
 -1 15 5 78.94 7.61
 1 -15 -4 401.45 15.71
 -1 -15 4 380.77 13.43
 -1 15 4 390.41 12.72
 1 15 -4 388.26 11.31
 -1 15 3 1.61 5.11
 1 -15 -3 -4.7 6.62
 -1 -15 3 -4.26 5.65
 1 15 -3 1.88 4.44
 1 -15 -2 4.84 6.44
 -1 -15 2 -3.64 5.67
 -1 15 2 3.88 4.97
 1 15 -2 -3.04 4.88
 1 15 -1 8.12 4.61
 1 -15 -1 19.97 6.54
 -1 -15 1 12.65 5.57
 -1 15 1 16.06 5.09
 1 -15 0 -3.7 5.97
 -1 -15 0 3.85 5.57
 1 15 0 5.65 4.67
 -1 15 0 3.79 4.71
 -1 -15 -1 -0.1 5.73
 -1 15 -1 -4.3 4.74
 1 15 1 2.1 4.6
 1 -15 1 3.31 6.19
 -1 -15 -2 10.81 6.25
 1 15 2 8.72 4.8
 -1 15 -2 8.88 4.96
 1 -15 2 -0.99 5.9
 -1 15 -3 5.17 4.87
 1 15 3 7.07 5.12
 -1 -15 -3 7.07 6.29
 1 -15 3 2.9 5.73
 1 15 4 126.23 8.04
 -1 15 -4 118.33 7.82
 1 -15 4 110.18 8.67
 -1 -15 -4 128.45 9.98
 1 15 5 2.23 5.07
 -1 -15 -5 6.47 6.6
 -1 15 -5 -0.34 4.9
 1 -15 5 5.3 5.85
 1 15 6 31.89 5.92
 -1 -15 -6 32 7.53
 1 -15 6 37.59 6.72
 -1 15 -6 31.66 6.05
 1 15 7 71.25 7.37
 -1 15 -7 78.17 7.25
 -1 -15 -7 72.84 9.06
 1 -15 7 77.49 7.72
 -1 -15 -8 2.91 6.92
 -1 15 -8 6.97 5.53
 1 -15 8 -4.8 5.56
 1 15 8 -5.63 6.07
 -1 15 -9 34.68 6.2
 1 15 9 33.42 6.65
 -1 -15 -9 32.9 8.08
 1 -15 9 29.54 5.88
 -1 15 -10 152.86 8.91
 1 15 10 159.87 10.15
 -1 -15 -10 156.91 11.32
 1 -15 10 170.68 9.08
 -1 -15 -11 14.89 7.66
 1 -15 11 27.32 5.41
 1 15 11 9.94 6.3
 -1 15 -11 15.49 5.84
 -1 15 -12 295.45 11.64
 1 15 12 274.17 12.7
 -1 -15 -12 293.79 14.39
 1 -15 12 289.41 10.51
 -1 -15 -13 -15.6 8.16
 1 -15 13 4.6 4.62
 -1 15 -13 -1.39 5.92
 1 15 13 -4.34 6.67
 -1 -15 -14 213.35 13.01
 1 -15 14 199.88 8.55
 1 15 14 184 11.49
 -1 15 -14 177.06 9.89
 -1 -15 -15 111.87 11
 1 15 15 105.42 10.1
 -1 15 -15 87.97 8.55
 -1 -15 -16 327.8 15.99
 1 15 16 335.01 15.04
 -1 15 -16 299.48 12.53
 -1 -15 -17 38.41 9.38
 -1 15 -17 16.82 6.6
 -1 15 -18 91.78 8.72
 -1 -15 -18 105.59 11.14
 -1 15 -19 26.16 7.23
 -1 -15 -19 -0.85 10.11
 -1 -15 -19 19.02 8.85
 -1 15 -20 11.17 6.69
 -1 -15 -20 7.98 10.08
 -1 -15 -20 7.79 8.54
 -1 -15 -21 -2.71 8.48
 -1 -15 -21 3.96 10.13
 -1 -15 -22 -2.8 10.3
 -1 -15 -22 14.69 9.04
 -1 -15 -23 -1.52 10.52
 -1 -15 -24 -2.38 10.56
 1 -16 -25 8.7 10.67
 1 -16 -24 23.75 10.85
 1 -16 -24 12.85 10.76
 1 -16 -23 17.64 10.55
 1 -16 -23 8.14 10.35
 1 -16 -22 8.37 9.75
 1 -16 -21 5.51 9.6
 -1 16 20 36.07 9.06
 1 -16 -20 13.4 9.65
 1 -16 -19 12.68 8.93
 -1 16 19 2.58 7.6
 -1 16 18 77.48 9.75
 1 -16 -18 65.26 10.94
 -1 16 17 -4.88 7.27
 1 -16 -17 -0.37 8.97
 -1 16 16 441.54 16.92
 1 16 -16 411.43 13.1
 1 -16 -16 446.29 19.12
 1 16 -15 -0.4 5.88
 -1 16 15 0.69 7.05
 -1 -16 15 5.32 5.18
 1 -16 -15 5.89 8.81
 -1 16 14 270.02 13.36
 -1 -16 14 294.72 11.34
 1 16 -14 288.32 11.13
 1 -16 -14 313.06 16.45
 -1 -16 13 21.77 5.95
 1 16 -13 14.27 5.88
 -1 16 13 11.79 7.13
 1 -16 -13 11.65 8.93
 -1 -16 12 385.7 13.02
 1 -16 -12 401.77 17.54
 -1 16 12 368.19 14.65
 1 16 -12 369.16 12.05
 1 16 -11 3.3 5.52
 -1 -16 11 -9.46 5.71
 -1 16 11 -4.94 6.34
 1 -16 -11 -7.64 7.77
 1 -16 -10 124.71 11.6
 -1 16 10 101.83 8.93
 -1 -16 10 124.43 8.75
 1 16 -10 123.75 8.29
 -1 -16 9 -8.75 6.16
 1 16 -9 -5.42 5.67
 1 -16 -9 -9.59 8.54
 -1 16 9 -4.36 6.49
 -1 -16 8 489.41 15.13
 1 -16 -8 487.75 18.4
 -1 16 8 471.14 15.2
 1 16 -8 495.49 13.44
 -1 -16 7 53.18 7.44
 1 -16 -7 56.21 9.69
 1 16 -7 59.53 6.76
 -1 16 7 44.18 7.34
 -1 -16 6 5.99 6.32
 -1 16 6 2.54 5.8
 1 -16 -6 1.52 7.51
 1 16 -6 -1.35 5.31
 -1 16 5 6.82 5.65
 1 -16 -5 21.95 7.73
 -1 -16 5 17.95 6.35
 1 16 -5 14.01 5.32
 1 -16 -4 -6.22 6.9
 1 16 -4 1.87 5.23
 -1 16 4 1.52 5.63
 -1 -16 4 9.64 6
 -1 16 3 106.99 8.08
 1 16 -3 123.25 7.95
 -1 -16 3 135.16 9.53
 1 -16 -3 128.97 10.48
 -1 16 2 -10.41 5.59
 1 16 -2 1.51 4.64
 -1 -16 2 6.38 5.8
 1 -16 -2 4.94 6.8
 -1 16 1 61.49 6.82
 -1 -16 1 48.97 7.43
 1 16 -1 44.29 6.05
 1 -16 -1 47.6 7.8
 -1 16 0 5.41 5.27
 1 -16 0 14.38 6.55
 -1 -16 0 9.15 5.98
 1 16 0 -2.69 5.09
 -1 16 -1 49.33 6.37
 1 16 1 51.74 6.41
 -1 -16 -1 58.34 7.88
 1 -16 1 47.65 7.8
 1 16 2 26.44 5.71
 -1 16 -2 25.39 5.87
 -1 -16 -2 16.64 6.54
 1 -16 2 25.87 6.73
 1 16 3 17.36 5.42
 -1 16 -3 15.16 5.52
 -1 -16 -3 17.28 6.7
 1 -16 3 14.33 6.32
 -1 16 -4 36.27 6.18
 -1 -16 -4 26.13 7.11
 1 -16 4 26.97 6.95
 1 16 4 28 5.92
 1 -16 5 6.14 6.14
 1 16 5 0.08 5.27
 -1 16 -5 12.39 5.46
 -1 -16 -5 6.19 6.87
 1 -16 6 489.03 15.31
 -1 16 -6 463.98 13.93
 1 16 6 467.62 14.37
 -1 -16 -6 457.35 16.87
 -1 16 -7 21.09 6.25
 1 16 7 30.25 6.87
 1 -16 7 23 6.82
 -1 -16 -7 41.59 8.62
 -1 16 -8 324.92 12.11
 1 16 8 316.7 12.81
 1 -16 8 338.28 12.78
 -1 -16 -8 320 14.85
 1 16 9 22.42 6.71
 -1 16 -9 28.81 6.57
 -1 -16 -9 28.86 8.18
 1 -16 9 33.55 6.57
 1 16 10 125.68 9.78
 -1 16 -10 134.19 9.3
 1 -16 10 129.8 8.8
 -1 -16 -10 153.05 11.48
 -1 16 -11 17.99 6.54
 1 -16 11 4.18 5.16
 1 16 11 8.25 6.34
 -1 -16 -11 18.16 7.99
 -1 16 -12 115.62 8.72
 1 16 12 114.74 9.96
 -1 -16 -12 134.49 11.68
 1 -16 12 122.59 8.14
 1 -16 13 4.14 4.74
 -1 16 -13 -1.66 5.73
 -1 -16 -13 2.79 7.73
 1 16 13 4.54 6.5
 -1 16 -14 16 6.52
 1 -16 14 7.86 5.04
 -1 -16 -14 -4.49 7.88
 1 16 14 7.99 6.84
 1 16 15 0.66 7.12
 -1 -16 -15 5.31 7.95
 -1 16 -15 0.64 6.26
 1 16 16 1.2 7.66
 -1 16 -16 -4.41 6.44
 -1 -16 -16 -4.69 8.45
 -1 16 -17 13.26 6.83
 1 16 17 34.44 8.67
 -1 -16 -17 19.98 8.88
 -1 -16 -18 19.87 9.09
 -1 16 -18 -3.17 6.58
 -1 16 -19 4.85 6.66
 -1 -16 -19 -6.22 8.43
 -1 -16 -19 -7.69 10.72
 -1 -16 -20 -3.52 10.4
 -1 -16 -20 13.43 8.66
 -1 -16 -21 37.4 10.24
 -1 -16 -21 0.74 10.49
 -1 -16 -22 22.15 9.87
 -1 -16 -22 13.95 11.18
 -1 -16 -23 28.77 11.99
 1 -17 -24 7.68 10.89
 1 -17 -24 18.2 11.52
 1 -17 -23 10.57 10.56
 1 -17 -23 12.27 10.77
 1 -17 -22 1.46 10.06
 1 -17 -21 4.95 9.79
 -1 17 21 4.39 8.86
 1 -17 -20 15.91 9.9
 -1 17 20 6.56 8.36
 1 -17 -19 34.5 10.75
 -1 17 19 40.76 9.33
 1 -17 -18 38.06 10.79
 -1 17 18 32.43 8.65
 -1 17 17 84.76 10.38
 1 -17 -17 92.65 12.28
 1 -17 -16 31.26 10.33
 -1 17 16 32.7 8.5
 -1 -17 15 28.52 6.06
 1 17 -15 37.1 7.03
 1 -17 -15 34.23 9.88
 -1 17 15 18.36 7.64
 1 17 -14 -0.23 6
 -1 17 14 -11.59 7.74
 1 -17 -14 -0.65 8.66
 -1 -17 14 -1.9 5.57
 1 -17 -13 103.63 11.73
 1 17 -13 78.19 7.69
 -1 -17 13 85.59 7.6
 1 17 -12 22 5.94
 -1 -17 12 18.33 6.03
 -1 17 12 11.16 6.8
 1 -17 -12 -1.06 8.3
 1 17 -11 7.89 5.68
 1 -17 -11 -6.55 7.96
 -1 17 11 -2.48 6.47
 -1 -17 11 4.3 5.86
 1 -17 -10 115.76 11.59
 -1 17 10 107.12 9.36
 1 17 -10 111.71 8.11
 -1 -17 10 110.58 8.9
 -1 17 9 -4.65 6.82
 1 -17 -9 -10.75 8.68
 -1 -17 9 -1.94 6.09
 1 17 -9 -2.91 5.93
 -1 -17 8 505.28 15.8
 1 17 -8 505.35 14.16
 -1 17 8 486.62 16.04
 1 -17 -8 522.91 19.57
 1 17 -7 21.22 6.61
 -1 -17 7 17.55 6.91
 -1 17 7 21.13 7.13
 1 -17 -7 18.76 8.93
 -1 17 6 561.08 16.57
 1 17 -6 562.93 14.7
 1 -17 -6 549.27 19.47
 -1 -17 6 546.09 16.75
 1 17 -5 5.53 5.69
 -1 -17 5 0.64 6.26
 -1 17 5 7.94 6.1
 1 -17 -5 4.9 7.73
 1 -17 -4 113.38 10.65
 -1 17 4 118.52 8.91
 1 17 -4 114.48 8
 -1 -17 4 118.42 9.29
 -1 17 3 23.68 6.12
 -1 -17 3 19.13 6.73
 1 17 -3 9.26 5.39
 1 -17 -3 22.81 7.74
 -1 17 2 6.28 5.6
 -1 -17 2 13.3 6.49
 1 17 -2 17.6 5.46
 1 -17 -2 17.47 7.28
 -1 -17 1 68.39 8.41
 -1 17 1 55.63 7.2
 1 -17 -1 59.03 8.86
 1 17 -1 55.77 6.7
 -1 17 0 22.49 5.99
 -1 -17 0 7.14 6.6
 1 -17 0 19.56 7.32
 1 17 0 20.51 5.85
 1 -17 1 45.87 8.13
 1 17 1 51.98 6.71
 -1 -17 -1 46.9 7.9
 -1 17 -1 53.93 6.8
 1 -17 2 7.78 6.55
 -1 -17 -2 2.08 6.58
 -1 17 -2 8.05 5.38
 1 17 2 -3.88 5.3
 1 17 3 96.43 7.94
 -1 -17 -3 78.32 8.99
 1 -17 3 106.6 9.3
 -1 17 -3 88.03 7.83
 1 17 4 15.3 5.88
 -1 17 -4 15.76 5.89
 -1 -17 -4 5.76 6.67
 1 -17 4 0.01 6.5
 1 -17 5 88.57 8.98
 1 17 5 90.01 8.13
 -1 -17 -5 78.68 9.53
 -1 17 -5 75.82 7.51
 1 17 6 42.35 7.25
 1 -17 6 52.26 8.15
 -1 17 -6 24.88 6.48
 -1 -17 -6 38.73 8.93
 -1 17 -7 419.28 13.84
 1 17 7 431.03 14.79
 -1 -17 -7 439.48 17.25
 1 -17 7 458.43 15.35
 1 -17 8 -4.88 6.13
 -1 -17 -8 -1.59 7.86
 -1 17 -8 2.04 6.11
 1 17 8 -0.81 6.25
 1 -17 9 128.73 9.21
 1 17 9 119.16 9.53
 -1 17 -9 99.94 8.45
 -1 -17 -9 139.31 11.48
 1 -17 10 21.06 6.19
 -1 17 -10 26.82 6.59
 -1 -17 -10 26.11 8.39
 1 17 10 11.86 6.67
 -1 17 -11 45.59 6.97
 1 -17 11 40.23 6.61
 1 17 11 33.89 7.56
 -1 -17 -11 50.56 9.29
 1 -17 12 49.88 6.64
 -1 17 -12 49.77 7.27
 -1 -17 -12 39.44 9.13
 1 17 12 46.36 8.02
 -1 -17 -13 1.19 8.14
 1 17 13 -3.26 6.53
 -1 17 -13 -1.28 6.2
 -1 -17 -14 214.16 14.19
 1 17 14 211.75 12.74
 -1 17 -14 173.38 10.51
 -1 17 -15 11.07 6.91
 1 17 15 8.46 7.47
 -1 -17 -15 5.23 8.74
 -1 17 -16 166.85 10.79
 1 17 16 175.38 12.51
 -1 -17 -17 4.25 8.83
 -1 17 -17 3.79 6.77
 1 17 17 -7.58 7.89
 -1 17 -18 77.24 8.79
 -1 -17 -18 74.74 11.17
 -1 -17 -19 -7.95 11.14
 -1 -17 -19 10.96 9.22
 -1 -17 -20 13.19 11.04
 -1 -17 -20 8.06 9.14
 -1 -17 -21 27.53 10.08
 -1 -17 -21 17.68 11.19
 -1 -17 -22 -4.95 9.84
 -1 -17 -22 2.4 11.01
 1 -18 -24 23.34 11.97
 1 -18 -23 73.59 13.77
 1 -18 -23 118.63 14.58
 1 -18 -22 43.3 12
 1 -18 -21 74.66 13.04
 -1 18 21 71.11 11.55
 -1 18 20 20.07 9.2
 1 -18 -20 28.97 11.13
 -1 18 19 64.61 10.4
 1 -18 -19 58.2 11.78
 -1 18 18 25.87 9.25
 1 -18 -18 36.79 11.15
 -1 18 17 120.62 11.52
 1 -18 -17 137.37 14.1
 -1 18 16 40.35 9.03
 1 -18 -16 39.71 11.17
 -1 18 15 42.09 9.1
 1 18 -15 24.92 7.18
 1 -18 -15 56.08 11.14
 -1 -18 15 54.21 7.3
 1 18 -14 150.54 9.65
 -1 -18 14 174.26 10.25
 -1 18 14 138.83 11.63
 1 -18 -14 175.44 14.09
 -1 18 13 26.05 7.81
 1 18 -13 15.27 6.69
 1 -18 -13 24.52 9.71
 -1 -18 13 8.48 5.96
 1 -18 -12 43.08 10.04
 -1 18 12 41.98 8.16
 1 18 -12 39.7 6.98
 -1 -18 12 35.19 7.01
 -1 18 11 7.69 6.74
 1 18 -11 9.62 5.88
 -1 -18 11 10.51 6.18
 1 -18 -11 12.79 8.68
 -1 -18 10 90.52 8.69
 1 18 -10 80.32 7.99
 -1 18 10 88.25 9.14
 -1 18 9 82.51 8.79
 -1 -18 9 95.53 8.99
 1 -18 -9 94.82 11.35
 1 18 -9 77.07 7.85
 -1 -18 8 9.72 6.4
 1 18 -8 0.15 5.9
 -1 18 8 4.56 6.45
 1 -18 -8 7.32 7.99
 1 -18 -7 82.85 10.46
 1 18 -7 65.22 7.44
 -1 -18 7 72.47 8.56
 -1 18 7 61.13 8.29
 1 -18 -6 0.93 7.88
 1 18 -6 7.65 5.74
 -1 -18 6 9.35 6.81
 -1 18 6 10.43 6.37
 1 -18 -5 305.53 15.67
 1 18 -5 306.81 11.9
 -1 18 5 279.28 12.76
 -1 -18 5 298.14 13.54
 1 18 -4 27.05 6.62
 1 -18 -4 29.79 8.61
 -1 -18 4 35.82 7.74
 -1 18 4 43.52 7.49
 1 -18 -3 180.88 12.43
 -1 18 3 183.18 10.57
 1 18 -3 187.56 10.09
 -1 -18 3 173.52 11.4
 -1 18 2 62.32 7.67
 1 18 -2 64.56 7.31
 1 -18 -2 67.91 9.44
 -1 -18 2 64.45 8.92
 1 -18 -1 109.66 10.45
 -1 18 1 141.02 9.43
 -1 -18 1 122.69 10.52
 1 18 -1 131.58 8.89
 -1 -18 0 40.17 7.95
 1 -18 0 44.19 8.35
 1 18 0 37.68 6.71
 -1 18 0 34.75 6.93
 -1 18 -1 67.58 7.8
 1 -18 1 84.96 9.72
 -1 -18 -1 81.56 9.56
 1 18 1 74.52 7.67
 1 -18 2 32.27 7.91
 1 18 2 14.51 6.21
 -1 18 -2 22.09 6.6
 -1 -18 -2 25.76 7.58
 -1 -18 -3 28.41 7.64
 1 -18 3 39.9 8.17
 -1 18 -3 32 6.81
 1 18 3 27.6 6.34
 -1 18 -4 7.1 6.1
 1 18 4 1.34 5.89
 1 -18 4 -0.54 6.83
 -1 -18 -4 -4.61 7.48
 1 18 5 78.15 8.29
 -1 -18 -5 66 9.38
 -1 18 -5 63.93 7.7
 1 -18 5 71.87 8.93
 1 -18 6 166.39 11.35
 -1 -18 -6 176.27 12.57
 -1 18 -6 162.29 10.19
 1 18 6 152.05 10.17
 -1 -18 -7 -4.6 7.91
 -1 18 -7 2.55 6.01
 1 -18 7 -11.8 7.01
 1 18 7 3.88 6.49
 1 18 8 124.24 9.78
 -1 18 -8 117.29 9.21
 1 -18 8 121.89 9.65
 -1 -18 -8 127.96 11.66
 -1 -18 -9 -4.88 7.62
 1 -18 9 -7.17 6.53
 1 18 9 -0.23 6.38
 -1 18 -9 5.02 6.03
 1 -18 10 60.82 7.73
 1 18 10 37.12 7.49
 -1 18 -10 43.41 7.28
 -1 -18 -10 54.59 9.59
 -1 -18 -11 7.69 8.16
 -1 18 -11 -11.62 6.44
 1 -18 11 -7.39 5.72
 1 18 11 -1.73 6.73
 -1 18 -12 16.97 6.8
 -1 -18 -12 10.91 8.41
 1 -18 12 13.78 5.81
 1 18 12 18.72 7.42
 -1 -18 -13 35.05 9.59
 -1 18 -13 28.37 7.19
 1 18 13 19.78 7.4
 1 -18 13 12.09 5.83
 -1 18 -14 9.44 6.79
 -1 -18 -14 -0.61 8.56
 1 18 14 11.06 7.47
 -1 -18 -15 26.65 9.37
 -1 18 -15 32.94 7.78
 1 18 15 5.34 7.38
 -1 18 -16 24.01 7.66
 1 18 16 21.45 8.34
 -1 -18 -16 8.57 9.11
 -1 -18 -17 42.78 10.19
 1 18 17 63.11 10.17
 -1 18 -17 43.58 8.11
 -1 -18 -18 1.54 8.97
 -1 -18 -19 11.03 9.15
 -1 -18 -20 -3.89 11.7
 -1 -18 -20 22.62 10.36
 -1 -18 -21 81.32 14.16
 -1 -18 -21 69.61 12.38
 -1 -18 -22 2.76 10.34
 1 -19 -23 30.81 12.55
 1 -19 -22 14.35 11.55
 1 -19 -21 42.07 12.49
 -1 19 21 45.21 11.17
 1 -19 -20 7.59 10.68
 -1 19 20 29.65 9.95
 1 -19 -19 44.02 11.81
 -1 19 19 54.08 10.76
 1 -19 -18 66.98 12.19
 -1 19 18 90.67 11.53
 -1 19 17 36.83 9.6
 1 -19 -17 19.44 10.49
 -1 19 16 89.15 10.98
 1 -19 -16 92.3 13.03
 -1 19 15 95.23 11.37
 1 -19 -15 90.51 12.6
 -1 19 14 34.96 9
 -1 -19 14 31.63 7.18
 1 -19 -14 47.87 11.06
 1 19 -14 39.38 7.56
 1 -19 -13 28.44 9.97
 -1 19 13 27.68 8.21
 -1 -19 13 40.54 7.31
 1 19 -13 35.76 7.3
 1 19 -12 0.79 6.06
 1 -19 -12 -3.79 8.71
 -1 -19 12 2.87 6.06
 -1 19 12 -4.12 7.3
 -1 19 11 17.74 7.16
 -1 -19 11 -6.84 6.33
 1 -19 -11 -2.49 8.79
 1 19 -11 9.53 6.11
 -1 19 10 4.06 6.69
 -1 -19 10 -4.28 6.42
 1 19 -10 7.35 6.12
 1 -19 -10 14.13 8.99
 1 19 -9 -0.89 5.87
 -1 -19 9 8.3 6.52
 -1 19 9 6.41 6.87
 1 19 -8 40.79 6.7
 1 -19 -8 55.61 10.32
 -1 -19 8 45.53 7.84
 -1 19 8 47.11 7.86
 -1 -19 7 15.94 7.19
 1 19 -7 9.2 6.23
 1 -19 -7 9.81 7.88
 -1 19 7 2.74 6.17
 1 -19 -6 11.73 8.16
 -1 19 6 5.67 6.29
 1 19 -6 8.22 6.1
 -1 -19 6 -10.73 6.72
 1 19 -5 3.73 5.78
 -1 19 5 -6.63 6.69
 -1 -19 5 8.19 7.11
 -1 19 4 1.8 6.46
 -1 -19 4 -15.51 7.26
 1 19 -4 0.83 5.94
 1 -19 -4 6.22 7.89
 -1 -19 3 8.62 7.09
 1 19 -3 6.28 5.78
 -1 19 3 8.67 6.58
 1 -19 -3 9.85 7.97
 1 -19 -2 20.83 8.2
 -1 -19 2 36.71 8.22
 1 19 -2 27.59 6.86
 -1 19 2 28.54 7.24
 -1 19 1 9.02 6.39
 1 -19 -1 24.74 8.76
 -1 -19 1 14.37 7.55
 1 19 -1 11.05 6.25
 1 19 0 75.27 8.16
 -1 19 0 64.91 8.26
 1 -19 0 84.03 10.33
 -1 -19 0 72.29 9.42
 -1 19 -1 197.2 11.27
 1 19 1 188.73 10.83
 -1 -19 -1 229.16 13.65
 1 -19 1 202.73 12.97
 -1 19 -2 171.33 10.73
 1 -19 2 155.02 12.09
 -1 -19 -2 155.63 12.08
 1 19 2 158.32 10.39
 -1 19 -3 127.67 9.89
 1 19 3 111.21 9.36
 -1 -19 -3 106.57 11.29
 1 -19 3 117.23 11.15
 1 -19 4 222.9 13.09
 -1 19 -4 230.88 11.92
 -1 -19 -4 222.41 13.66
 1 19 4 215.38 11.58
 1 19 5 118.53 9.59
 -1 19 -5 118.31 9.61
 1 -19 5 112.48 10.45
 -1 -19 -5 115.11 11.54
 1 -19 6 57.15 8.58
 -1 -19 -6 88.74 10.51
 -1 19 -6 82.79 8.69
 1 19 6 70.35 8.53
 -1 -19 -7 132.66 12.2
 1 -19 7 120.83 10.43
 -1 19 -7 126.95 9.59
 1 19 7 127.41 10.14
 -1 19 -8 40.69 7.58
 -1 -19 -8 35.92 9.4
 1 19 8 35.49 7.3
 1 -19 9 172.93 11.15
 1 19 9 165.34 11.08
 -1 19 -9 152.08 10.34
 -1 -19 -9 194.72 13.61
 -1 19 -10 8.03 6.43
 1 19 10 20.93 7.09
 1 -19 10 9.87 6.5
 -1 -19 -10 12.64 8.01
 1 19 11 14.03 7.31
 -1 -19 -11 4.68 7.9
 -1 19 -11 4.78 6.35
 1 -19 11 19.36 6.62
 -1 19 -12 6.54 6.38
 -1 -19 -12 9.25 8.43
 1 19 12 17.23 7.2
 1 -19 12 16.45 6.26
 -1 19 -13 10.15 7.03
 1 19 13 16.98 7.47
 -1 19 -14 31.6 7.63
 1 19 14 23.76 8.17
 -1 -19 -14 25.02 9.37
 -1 -19 -15 8.32 9.04
 -1 19 -15 10.22 6.95
 1 19 15 26.82 8.34
 1 19 16 14.18 8.37
 -1 19 -16 27.25 7.82
 -1 -19 -16 12 9.55
 1 19 17 26.99 9.24
 -1 19 -17 38.01 7.95
 -1 -19 -17 26.1 9.73
 -1 -19 -18 -15.66 9.67
 -1 -19 -19 31.54 10.45
 -1 -19 -20 3.48 9.73
 -1 -19 -20 43.57 13.77
 -1 -19 -21 30.56 11.34
 -1 -19 -22 48.44 12.14
 1 -20 -23 49.8 13.81
 1 -20 -22 116.61 15.52
 1 -20 -21 24.13 11.94
 -1 20 20 85.53 12.46
 1 -20 -20 74.9 13.47
 -1 20 19 7.29 9.14
 1 -20 -19 -1.03 11.2
 -1 20 18 45.64 10.27
 1 -20 -18 58.94 12.48
 -1 20 17 5.63 8.7
 1 -20 -17 -1.98 9.99
 -1 20 16 -9.54 8.51
 1 -20 -16 -1.44 10.09
 -1 20 15 -2.67 8.5
 1 -20 -15 5.09 9.8
 -1 -20 14 7.06 6.53
 -1 20 14 -1.55 7.78
 1 -20 -14 2.53 9
 -1 -20 13 5.39 6.45
 -1 20 13 13.26 8.02
 1 -20 -13 10.42 9.01
 1 20 -13 -8.18 6.88
 -1 -20 12 10.01 6.66
 1 -20 -12 15.32 9.72
 -1 20 12 3.46 7.18
 1 20 -12 8.8 6.6
 -1 20 11 -1.59 6.79
 1 20 -11 6.85 6.5
 1 -20 -11 -10.7 9.17
 -1 -20 11 2.75 6.23
 -1 20 10 22.52 7.23
 1 20 -10 28.49 7
 1 -20 -10 20.71 9
 -1 -20 10 11.7 6.87
 -1 20 9 -6.32 6.77
 -1 -20 9 0.04 6.49
 1 20 -9 -2.17 6.27
 1 -20 -9 0.03 8.29
 1 -20 -8 6.69 8.69
 1 20 -8 1.64 6.21
 -1 -20 8 -5.51 6.78
 -1 20 8 10.39 6.73
 1 20 -7 27.31 6.94
 -1 -20 7 34.52 7.92
 -1 20 7 17.48 7.2
 1 -20 -7 25.93 9.35
 -1 -20 6 61.61 9.13
 1 20 -6 65.04 8.08
 1 -20 -6 63.36 10.32
 -1 20 6 61.32 8.6
 1 20 -5 3.99 6.51
 -1 -20 5 -5.05 7.08
 1 -20 -5 7.13 8.25
 -1 20 5 15.78 6.98
 1 20 -4 182.84 10.88
 1 -20 -4 205.29 14.42
 -1 20 4 162.87 11.14
 -1 -20 4 172.53 12.14
 1 -20 -3 165.48 13.24
 -1 -20 3 167.53 12.39
 1 20 -3 159.65 10.83
 -1 20 3 165.21 11.22
 1 -20 -2 313.82 16.44
 1 20 -2 300.78 13.27
 -1 20 2 325.04 14.41
 -1 -20 2 313.08 15.65
 -1 -20 1 160.27 12.42
 1 -20 -1 166.92 13.17
 -1 20 1 169.69 11.52
 1 20 -1 189.79 11.78
 -1 -20 0 322.19 15.77
 1 20 0 310.18 13.55
 1 -20 0 336.74 16.82
 -1 20 0 320.93 13.92
 1 20 1 138.11 10.51
 -1 -20 -1 125.2 12.02
 -1 20 -1 160.83 11.38
 1 -20 1 143.13 12.56
 -1 20 -2 260.06 12.8
 1 -20 2 273.5 14.96
 1 20 2 280.43 13.29
 -1 -20 -2 264.55 15.05
 1 20 3 29.52 7.52
 -1 20 -3 45.2 7.95
 1 -20 3 34.65 8.98
 -1 -20 -3 25.45 8.97
 -1 20 -4 17.6 7.35
 -1 -20 -4 -8.02 8.33
 1 -20 4 2.3 7.49
 1 20 4 2.45 6.5
 -1 20 -5 3.74 6.65
 1 -20 5 -10.28 7.75
 -1 -20 -5 4.94 7.96
 1 20 5 -9.34 6.7
 -1 -20 -6 9.01 8.02
 1 20 6 -7.02 6.84
 -1 20 -6 3.2 6.65
 1 -20 6 -10.84 7.24
 1 -20 7 14.76 7.53
 1 20 7 12.86 6.96
 -1 -20 -7 21.31 8.74
 -1 20 -7 3.78 6.52
 1 20 8 46.35 8.14
 -1 20 -8 43.86 7.94
 1 -20 8 57.52 8.68
 -1 -20 -8 61.15 10.49
 1 20 9 -12.29 7.18
 1 -20 9 6.11 7.04
 -1 -20 -9 -6.57 8.28
 -1 20 -9 -10.41 6.8
 1 -20 10 7.54 6.88
 -1 20 -10 0.15 6.46
 -1 -20 -10 5.47 8.68
 1 20 10 -9.93 7.2
 -1 20 -11 8.03 6.86
 -1 -20 -11 -5.03 8.41
 1 20 11 3.4 6.77
 1 -20 11 -1.1 6.42
 1 20 12 3.64 7.18
 1 -20 12 5.25 6.26
 -1 -20 -12 -1.04 8.51
 -1 20 -12 0.66 6.59
 -1 -20 -13 -7.43 9.17
 1 20 13 8 7.37
 -1 20 -13 9.4 6.96
 -1 20 -14 7.5 7.36
 1 20 14 19.75 8.04
 -1 -20 -14 28.06 9.73
 -1 20 -15 14.34 7.85
 1 20 15 15.9 8.69
 -1 -20 -15 13.2 9.24
 1 20 16 15.05 8.36
 -1 -20 -16 -7.02 9.81
 -1 20 -16 6.78 7.52
 1 20 17 3.54 8.5
 -1 -20 -17 15.17 9.55
 -1 -20 -18 8.47 10.05
 -1 -20 -19 8.81 10.1
 -1 -20 -20 29.2 11.51
 -1 -20 -21 -4.16 10.69
 -1 -20 -22 4.07 11.19
 1 -21 -21 12.44 11.88
 1 -21 -20 57.45 13.31
 -1 21 19 23.62 10.26
 1 -21 -19 11.19 11.11
 1 -21 -18 107.57 14.54
 -1 21 18 77.75 11.97
 1 -21 -17 28.69 11.28
 -1 21 17 9.22 9.23
 -1 21 16 80.55 11.51
 1 -21 -16 89.65 13.41
 -1 21 15 -2.8 8.76
 1 -21 -15 2.42 9.95
 -1 21 14 53.96 10.26
 1 -21 -14 59.29 11.81
 1 -21 -13 2.8 9.69
 -1 21 13 0.69 7.85
 -1 -21 13 2.16 6.73
 -1 -21 12 13.04 7.08
 -1 21 12 17.26 7.79
 1 -21 -12 26.48 10.49
 1 21 -12 23.26 7.54
 -1 -21 11 14.64 7.19
 -1 21 11 30.57 8.25
 1 -21 -11 10.3 9.23
 1 21 -11 14.95 7.13
 -1 21 10 -2.01 7.17
 -1 -21 10 2.11 6.88
 1 21 -10 -11.96 7.31
 1 -21 -10 -5.87 9.44
 -1 -21 9 11.15 7.56
 1 -21 -9 5.27 8.76
 -1 21 9 18.2 7.43
 1 21 -9 20.69 7.12
 -1 21 8 0.83 7.3
 1 21 -8 10.19 7.03
 -1 -21 8 -1.82 7.03
 1 -21 -7 26.8 9.57
 1 21 -7 39.85 7.97
 -1 -21 7 59.81 9.29
 -1 21 7 34.67 8.3
 1 21 -6 9.87 7.13
 -1 -21 6 11.19 8.03
 1 -21 -6 3.14 8.55
 -1 21 6 10.02 7.41
 -1 21 5 70.69 9.5
 1 -21 -5 72.47 11.16
 -1 -21 5 66.29 9.6
 1 21 -5 74.8 9.11
 -1 21 4 2.88 7.22
 1 21 -4 5.95 7.41
 1 -21 -4 3.96 9.05
 -1 -21 4 -0.19 7.8
 1 21 -3 204 12.05
 -1 21 3 202.33 12.34
 -1 -21 3 192.32 13.06
 1 -21 -3 206.12 14.56
 1 21 -2 122.15 10.43
 1 -21 -2 100.48 11.83
 -1 21 2 112.1 10.39
 -1 -21 2 109.65 11.42
 -1 21 1 18.48 8.11
 1 -21 -1 33.24 9.71
 1 21 -1 24.14 7.97
 -1 -21 1 30.82 9.12
 1 -21 0 248.48 15.53
 -1 -21 0 225.73 14.42
 -1 21 0 244.15 13.16
 1 21 0 243.62 12.98
 1 -21 1 3.44 8.67
 -1 21 -1 5.83 7.85
 1 21 1 9.94 7.36
 -1 -21 -2 296.43 16.21
 1 -21 2 303.17 15.96
 -1 21 -2 277.22 13.62
 1 21 2 252.98 13.01
 -1 21 -3 25.14 8.13
 1 -21 3 5.58 8.03
 1 21 3 24.42 8.02
 -1 -21 -3 19.89 9.17
 -1 21 -4 197.54 12.11
 -1 -21 -4 180.69 13.44
 1 21 4 194.24 12.05
 1 -21 4 219.31 13.96
 1 -21 5 -6.75 8.13
 -1 21 -5 7.07 7.15
 -1 -21 -5 2.51 8.68
 1 21 5 -0.62 6.99
 -1 -21 -6 242.35 15.27
 -1 21 -6 212.23 12.22
 1 21 6 204.42 12.27
 1 -21 6 223.99 13.69
 1 -21 7 9.36 7.66
 1 21 7 9.29 7.34
 -1 21 -7 14.43 7.74
 -1 -21 -7 14.49 8.95
 -1 21 -8 112.17 10.25
 1 21 8 116.97 10.71
 1 -21 8 104.51 10.41
 -1 -21 -8 116.73 12.21
 -1 21 -9 3.34 6.87
 1 21 9 5.66 7.13
 1 -21 9 14.76 7.64
 -1 -21 -9 13.43 8.95
 1 21 10 13.59 7.52
 -1 -21 -10 10.61 9.33
 1 -21 10 4.35 6.95
 -1 21 -10 28.36 7.86
 -1 -21 -11 -10.3 9.53
 -1 21 -11 -0.27 6.8
 1 -21 11 19.09 7.15
 1 21 11 -10.15 7.82
 -1 -21 -12 7.6 9
 1 21 12 -3.22 7.5
 -1 21 -12 2.49 7.13
 -1 21 -13 41.64 8.55
 1 21 13 22.47 8.17
 -1 -21 -13 28.18 10.3
 -1 21 -14 2.3 7.22
 -1 -21 -14 11.08 9.28
 1 21 14 0.84 7.74
 -1 21 -15 24.42 8.24
 1 21 15 7.41 8.14
 -1 -21 -15 9.83 9.81
 -1 -21 -16 11.03 9.78
 1 21 16 9.97 8.5
 1 21 17 5.3 9.68
 -1 -21 -17 -4.41 10.05
 1 21 18 5.8 9.45
 -1 -21 -18 10.62 10.57
 -1 -21 -19 22.21 11.07
 -1 -21 -20 25.62 11.74
 -1 -21 -21 4.59 10.99
 1 -22 -19 -2.34 11.19
 1 -22 -18 6.98 11.3
 1 -22 -17 23.73 11.21
 -1 22 17 25.16 10.29
 -1 22 16 8.42 9.12
 1 -22 -16 1.21 10.27
 -1 22 15 63.06 11.43
 1 -22 -15 57 12.37
 -1 22 14 10.9 9.08
 1 -22 -14 -6.84 10
 -1 -22 13 40.71 8.55
 -1 22 13 49.66 10
 1 -22 -13 62.91 12.26
 -1 22 12 -13.99 8.34
 1 -22 -12 -0.91 9.78
 -1 -22 12 -7.79 7.26
 -1 -22 11 60.35 9.29
 -1 22 11 38.03 9.1
 1 22 -11 68.33 9.62
 1 -22 -11 52.01 11.59
 1 22 -10 4.7 7.3
 1 -22 -10 -3.56 9.59
 -1 -22 10 -0.17 7.37
 -1 22 10 14.36 7.81
 -1 22 9 35.09 8.61
 -1 -22 9 25.28 8.12
 1 22 -9 25.09 7.99
 1 -22 -9 35.56 10.62
 1 -22 -8 39.5 10.71
 -1 22 8 17.63 7.93
 -1 -22 8 39.47 8.91
 1 22 -8 11.86 7.59
 -1 -22 7 21.47 8.35
 1 -22 -7 34.49 10.48
 -1 22 7 33.02 8.65
 1 22 -7 45.72 8.77
 -1 -22 6 24.38 8.49
 -1 22 6 23.65 8.55
 1 -22 -6 19.85 9.54
 1 22 -6 32.59 8.14
 1 -22 -5 1.07 8.9
 -1 22 5 -3.19 7.48
 -1 -22 5 -12.11 8.29
 1 22 -5 -3.5 7.51
 -1 -22 4 213.15 14.25
 1 -22 -4 199.26 14.96
 -1 22 4 192.87 12.93
 1 22 -4 217.82 12.82
 1 -22 -3 5.02 9.36
 -1 -22 3 3.38 8.44
 -1 22 3 -1.76 7.91
 1 22 -3 -1.51 7.63
 1 22 -2 288.69 14.09
 1 -22 -2 268.18 16.42
 -1 22 2 279.99 14.72
 -1 -22 2 317.49 16.53
 1 -22 -1 -4.84 9.4
 -1 -22 1 -5.87 8.93
 -1 22 1 16.01 8.79
 1 22 -1 15.18 8.64
 -1 22 0 331.68 15.22
 -1 -22 0 347.16 17.23
 1 22 0 310.14 14.61
 1 -22 0 342.36 17.59
 1 22 1 8.57 7.62
 -1 -22 -1 7.45 8.76
 -1 22 -1 1.92 7.77
 1 -22 1 -2.21 8.52
 -1 22 -2 70.74 9.46
 1 22 2 71.56 9.28
 -1 -22 -2 86.97 11.4
 1 -22 2 61.38 10.41
 1 22 3 9.6 7.32
 -1 22 -3 11.87 7.81
 1 -22 3 23.75 8.88
 -1 -22 -3 9.78 8.74
 1 -22 4 23.48 9.03
 1 22 4 23.1 7.91
 -1 22 -4 28.9 8.05
 -1 -22 -4 35.04 9.52
 -1 22 -5 36.22 8.58
 1 -22 5 45.73 9.41
 1 22 5 35.17 8.1
 -1 -22 -5 38.74 9.65
 1 22 6 -8.56 7.6
 1 -22 6 -3.22 7.86
 -1 -22 -6 14.51 8.75
 -1 22 -6 -3.6 7.29
 -1 -22 -7 17.14 9.71
 1 22 7 13.23 7.69
 -1 22 -7 28.81 8.03
 1 -22 7 31.16 8.69
 1 22 8 7.7 7.45
 -1 -22 -8 7.14 9.22
 1 -22 8 10.12 7.78
 -1 22 -8 11.83 7.93
 1 22 9 15.53 7.88
 1 -22 9 35.41 8.57
 -1 22 -9 26.15 8.08
 -1 -22 -9 14.75 9.3
 1 22 10 32.1 8.8
 -1 22 -10 55.76 9.42
 -1 -22 -10 28.92 10.43
 1 -22 10 44.71 8.65
 -1 22 -11 22.17 8.15
 1 -22 11 7.72 7.46
 1 22 11 25.99 8.8
 -1 -22 -11 15.21 10.08
 -1 -22 -12 18.02 10.1
 1 22 12 2.1 8.02
 -1 22 -12 6.87 7.51
 -1 -22 -13 24.71 10.48
 -1 22 -13 18.14 7.9
 1 22 13 7.96 8.32
 1 22 14 -1.98 8.37
 -1 22 -14 0.98 7.87
 -1 -22 -14 -5.17 9.93
 1 22 15 16.22 9.23
 -1 -22 -15 1.83 9.92
 -1 -22 -16 20.63 10.76
 1 22 16 57.35 10.97
 1 22 17 8.91 10.04
 -1 -22 -17 -0.71 10.33
 -1 -22 -18 32.38 11.9
 -1 -22 -19 -17.03 11.25
 1 -23 -17 17.26 11.32
 1 -23 -16 50.17 12.32
 -1 23 16 34.26 10.51
 -1 23 15 25.42 10.32
 1 -23 -15 15.05 10.99
 -1 23 14 30.97 10
 1 -23 -14 41.99 11.95
 -1 23 13 28.28 9.29
 1 -23 -13 28.34 11.66
 -1 23 12 -14.22 8.75
 1 -23 -12 2.66 10.31
 -1 23 11 18.72 8.78
 1 -23 -11 28.79 11.05
 -1 -23 11 26.3 8.75
 -1 23 10 11.19 8
 -1 -23 10 16.07 8.29
 1 23 -10 0.63 7.59
 1 -23 -10 15.94 10.54
 1 -23 -9 41.6 11.77
 -1 -23 9 54.98 9.96
 -1 23 9 50.34 9.7
 1 23 -9 41.26 8.91
 -1 23 8 31.04 8.65
 -1 -23 8 36.8 9.1
 1 23 -8 36.3 9.04
 1 -23 -8 22.8 10.31
 -1 23 7 45.77 9.47
 -1 -23 7 60.43 10.05
 1 -23 -7 61.75 11.87
 1 23 -7 60.65 9.61
 1 -23 -6 32.44 10.38
 1 23 -6 22.26 8.3
 -1 23 6 35.46 9
 -1 -23 6 34.74 9.17
 -1 23 5 82.55 10.44
 1 -23 -5 104.01 12.97
 -1 -23 5 113.85 11.87
 1 23 -5 101.77 10.54
 -1 -23 4 -1.51 8.24
 1 -23 -4 14.81 10
 -1 23 4 7.48 8.02
 1 23 -4 8.96 8.05
 -1 23 3 58.2 9.85
 1 -23 -3 61.74 11.47
 1 23 -3 53.33 9.32
 -1 -23 3 49.57 9.92
 1 -23 -2 -4.13 9.18
 1 23 -2 3.32 7.85
 -1 23 2 4.27 7.99
 -1 -23 2 4.48 8.46
 -1 23 1 87.03 10.65
 -1 -23 1 78.44 11.18
 1 -23 -1 78.05 11.92
 1 23 -1 100.42 10.37
 -1 23 0 27.34 8.64
 -1 -23 0 41.03 9.85
 1 23 0 38.69 8.65
 1 -23 0 45.58 10.61
 -1 -23 -1 6.82 8.55
 -1 23 -1 7.68 7.82
 1 23 1 2.3 7.43
 1 -23 1 -3 8.99
 -1 23 -2 71.3 9.84
 -1 -23 -2 72.91 11.35
 1 -23 2 66.64 11.17
 1 23 2 82.06 9.59
 1 -23 3 -3.21 8.91
 -1 -23 -3 0.57 8.73
 1 23 3 0.46 7.27
 -1 23 -3 16.36 7.87
 1 23 4 49.02 8.91
 -1 -23 -4 39.87 10.19
 -1 23 -4 54.08 9.29
 1 -23 4 37.8 10.01
 -1 -23 -5 0.06 8.77
 -1 23 -5 9.28 7.62
 1 -23 5 15.55 8.69
 1 23 5 0.58 7.31
 -1 23 -6 39.78 8.82
 1 -23 6 32.98 9.3
 -1 -23 -6 42.8 10.6
 1 23 6 45.61 9.55
 1 23 7 3.81 7.88
 -1 -23 -7 5.84 9.07
 1 -23 7 12.73 8.25
 -1 23 -7 14.61 7.71
 -1 23 -8 26.17 8.27
 1 -23 8 2.87 8.07
 1 23 8 3.06 7.66
 -1 -23 -8 30.84 10.59
 -1 -23 -9 16.31 10.2
 -1 23 -9 16.55 8.19
 1 -23 9 10.25 8.01
 1 23 9 17.35 8.43
 1 23 10 6.2 8.51
 -1 23 -10 -14.78 8.52
 1 -23 10 7.71 7.8
 -1 -23 -10 -2.71 9.55
 -1 -23 -11 130.22 14.47
 -1 23 -11 102.98 11.31
 1 23 11 128.3 12.56
 -1 23 -12 16.78 8.86
 1 23 12 29.61 9.67
 -1 -23 -12 20 10.8
 -1 23 -13 76.09 11
 1 23 13 100.43 12.43
 -1 -23 -13 112.77 14.13
 1 23 14 71.91 11.3
 -1 -23 -14 57.19 12.4
 -1 -23 -15 69.52 13.32
 1 23 15 71.25 11.79
 -1 -23 -16 0.18 10.88
 -1 -23 -17 65.84 13.23
 1 -24 -15 74.63 13.71
 -1 24 14 15.96 10.5
 1 -24 -14 28.92 12.41
 1 -24 -13 94.82 14.39
 -1 24 13 82.47 12.09
 -1 24 12 57.5 10.88
 1 -24 -12 78.69 14.06
 -1 24 11 110.21 12.82
 -1 -24 11 71.91 11.03
 1 -24 -11 109.03 14.43
 -1 24 10 13.87 9.34
 -1 -24 10 23.03 9.25
 1 24 -9 32.14 9.31
 -1 -24 9 43.86 10.17
 -1 24 9 31.64 9.78
 1 -24 -9 57.21 12.08
 -1 24 8 12.33 8.73
 1 24 -8 -3.59 8.61
 -1 -24 8 8.13 8.82
 1 -24 -8 6.1 10.47
 -1 24 7 29.35 9.28
 1 -24 -7 43.25 11.66
 1 24 -7 20.03 8.93
 -1 -24 7 37.2 9.74
 -1 24 6 8.27 8.43
 -1 -24 6 7.97 8.72
 1 -24 -6 9.49 10.25
 1 24 -6 9.48 8.51
 -1 24 5 13.84 8.36
 1 24 -5 15.31 8.59
 1 -24 -5 8.13 9.8
 -1 -24 5 22.57 9.21
 -1 -24 4 2.88 8.51
 -1 24 4 4.34 7.92
 1 -24 -4 -1.08 9.85
 1 24 -4 16.87 8.16
 1 24 -3 -1.61 8.23
 -1 24 3 26.26 8.88
 -1 -24 3 22.09 9.62
 1 -24 -3 4.54 9.47
 -1 -24 2 65.28 10.96
 1 -24 -2 76.61 11.9
 -1 24 2 46.84 9.56
 1 24 -2 31.22 8.79
 -1 24 1 -2.09 7.72
 1 24 -1 6.86 7.8
 1 -24 -1 18.13 9.93
 -1 -24 1 2.61 8.44
 -1 24 0 16.49 8.24
 1 24 0 8.27 7.64
 1 -24 0 16.46 9.83
 -1 -24 0 17.71 9.62
 1 24 1 5.98 7.74
 -1 -24 -1 -0.91 8.88
 1 -24 1 12.22 9.3
 -1 24 -1 4.88 7.94
 1 -24 2 10.8 9.25
 -1 -24 -2 17.93 9.23
 -1 24 -2 12.08 7.87
 1 24 2 16.6 7.83
 -1 -24 -3 -1.38 8.86
 1 24 3 -5.11 7.3
 -1 24 -3 3.65 7.82
 1 -24 3 12.11 9.19
 -1 -24 -4 14.3 9.59
 1 -24 4 2.22 8.39
 -1 24 -4 16.45 8.34
 1 24 4 9.16 7.51
 1 -24 5 35.92 9.75
 -1 -24 -5 42.08 10.53
 -1 24 -5 39.4 9.13
 1 24 5 20.95 8.32
 1 -24 6 30.67 9.41
 -1 -24 -6 6.97 9.53
 1 24 6 17.24 8.51
 -1 24 -6 17.55 8.99
 -1 24 -7 47.73 9.77
 1 24 7 66.52 10.26
 1 -24 7 65.62 10.54
 -1 -24 -7 57.48 12.07
 1 -24 8 62.22 10.73
 -1 24 -8 55.55 10.32
 -1 -24 -8 55.08 12.13
 1 24 8 78.79 10.96
 -1 24 -9 55.96 9.97
 1 24 9 54.75 10.71
 -1 -24 -9 62.13 12.58
 1 -24 9 60.1 10.44
 -1 24 -10 42.91 9.91
 1 -24 10 40.24 9.83
 -1 -24 -10 15.5 11.18
 1 24 10 46.43 10.61
 -1 -24 -11 84.92 13.66
 -1 24 -11 78.34 11.59
 1 24 11 94.55 12.32
 1 24 12 71.33 11.88
 -1 -24 -12 74.54 13.65
 -1 24 -12 59.17 10.94
 -1 -24 -13 31.87 12.29
 1 24 13 25.51 10.37
 -1 -24 -14 7.77 10.96
 1 -25 -12 43.63 12.78
 -1 25 12 20.33 10.14
 -1 25 11 10.71 9.26
 1 -25 -11 1.58 11.09
 -1 -25 11 8.52 9.13
 -1 25 10 -11.34 9.84
 1 -25 -10 13.29 11.45
 -1 -25 10 10.62 9.09
 -1 25 9 23.98 9.9
 1 -25 -9 35.58 12.02
 -1 -25 9 26 10.08
 1 -25 -8 81.72 13.51
 -1 -25 8 77.62 11.53
 -1 25 8 63.9 11.17
 1 25 -8 50.26 10.27
 -1 -25 7 21.57 9.85
 1 25 -7 21.87 9.44
 -1 25 7 32.23 10.11
 1 -25 -7 45.41 11.96
 1 -25 -6 45.11 11.47
 -1 25 6 27.62 9.17
 -1 -25 6 27.01 9.74
 1 25 -6 35.05 9.53
 1 25 -5 4.83 8.57
 -1 25 5 13.74 8.82
 -1 -25 5 -1.07 8.95
 1 -25 -5 14.22 10.48
 -1 -25 4 23.53 9.52
 -1 25 4 15.38 9.36
 1 -25 -4 21.54 10.64
 1 25 -4 23.59 9.35
 1 -25 -3 45.93 11.32
 -1 -25 3 42.57 10.34
 1 25 -3 16.1 9.07
 -1 25 3 40.02 9.88
 1 25 -2 25.17 8.81
 1 -25 -2 18.16 10.52
 -1 25 2 11.96 8.45
 -1 -25 2 4.59 9.08
 1 -25 -1 12.69 9.7
 -1 -25 1 6.32 9.19
 -1 25 1 0.26 8.09
 1 25 -1 6.56 7.98
 1 -25 0 2.68 9.37
 -1 25 0 10.24 8.5
 1 25 0 6.17 7.9
 -1 -25 0 11.78 9.58
 -1 -25 -1 -8.25 9.19
 1 25 1 7.54 7.84
 1 -25 1 -9.36 9.46
 -1 25 -1 11.12 8.44
 1 25 2 1.96 7.68
 1 -25 2 -11.73 9.31
 -1 -25 -2 4.28 9.15
 -1 25 -2 1.54 8.28
 1 -25 3 6.41 9.08
 1 25 3 2.29 7.7
 -1 25 -3 -6.77 8.11
 -1 -25 -3 -10.35 9.45
 1 -25 4 8.66 9.39
 -1 -25 -4 0.72 9.24
 -1 25 -4 -8.45 8.9
 1 25 4 -1.81 7.85
 1 25 5 5.27 8.13
 -1 -25 -5 4.64 9.21
 1 -25 5 3.17 9.09
 -1 25 -5 -2.5 8.43
 1 -25 6 5.15 8.87
 -1 -25 -6 1.87 9.8
 -1 25 -6 6.14 8.45
 1 25 6 5.51 8.4
 -1 25 -7 -9.06 8.78
 1 -25 7 11.15 9.62
 1 25 7 -10.97 9.01
 -1 -25 -7 13.53 10.62
 1 25 8 -15.04 9.45
 -1 25 -8 12.4 9.05
 1 -25 8 -1.57 8.91
 -1 -25 -8 10.58 10.53
 -1 25 -9 7.12 9.22
 -1 -25 -9 27.72 11.44
 1 25 9 29.27 9.97
 1 -25 9 0.46 9.16
 -1 -25 -10 57.81 13.08
 -1 25 -10 39.69 10.9
 1 25 10 43.15 10.85
 1 25 11 39.78 10.81
 -1 25 -11 37.26 10.76
 -1 -25 -11 27.33 12
 -1 -25 -12 79.22 14.52
 -1 -26 10 62.05 11.51
 -1 26 9 13.5 9.94
 1 -26 -9 -9.5 11.59
 -1 -26 9 19.72 9.93
 -1 -26 8 35.46 10.55
 1 -26 -8 5.27 11.21
 -1 26 8 19.47 9.88
 1 26 -7 5.56 9.34
 -1 26 7 -12.94 9.12
 1 -26 -7 1.57 10.82
 -1 -26 7 -11.45 10.02
 1 26 -6 15.71 9.14
 -1 26 6 6.05 8.83
 1 -26 -6 19.13 11.23
 -1 -26 6 34.74 10.69
 1 26 -5 9.95 8.79
 -1 26 5 -2.87 8.78
 1 -26 -5 5.17 10.39
 -1 -26 5 20.25 9.84
 1 26 -4 6.02 8.88
 -1 26 4 -1.5 8.76
 1 -26 -4 4 10.18
 -1 -26 4 -3.13 9.45
 1 26 -3 3.72 8.49
 -1 26 3 34.71 9.85
 -1 -26 3 22.76 10.12
 1 -26 -3 41.09 11.78
 -1 -26 2 -6.64 9.81
 -1 26 2 14.11 9.75
 1 26 -2 4.18 8.22
 1 -26 -2 -2.1 9.92
 -1 -26 1 12.13 9.92
 1 26 -1 -8.61 8.55
 -1 26 1 1.35 8.75
 1 -26 -1 8.86 9.98
 1 26 0 6.72 8.19
 1 -26 0 -0.74 9.63
 -1 26 0 -1.5 8.65
 -1 -26 0 -4.73 9.5
 -1 -26 -1 7.97 9.75
 1 26 1 0.11 8.36
 1 -26 1 -8.94 10.23
 1 26 2 13.51 8.74
 -1 26 -2 10.29 9.01
 1 -26 2 2.51 9.62
 -1 -26 -2 8.15 9.86
 1 26 3 3.11 8.11
 -1 -26 -3 11.18 10.35
 -1 26 -3 -0.06 8.79
 1 -26 3 1.84 9.69
 1 -26 4 9.61 9.6
 -1 26 -4 25.28 9.67
 1 26 4 27.54 9.58
 -1 -26 -4 15.39 10.6
 -1 -26 -5 11.52 10.59
 1 -26 5 0.07 9.31
 1 26 5 22.17 9.74
 -1 26 -5 11 9.34
 1 -26 6 84.85 12.64
 1 26 6 60.07 11.19
 -1 26 -6 72.89 11.58
 -1 -26 -6 78.46 13.35
 -1 -26 -7 -14.82 11.86
 1 -26 7 -2.88 9.99
 -1 26 -7 11.95 9.62
 1 26 7 3.74 9.21
 1 -26 8 106.21 12.86
 -1 26 -8 87.76 12.34
 1 26 8 103.16 12.97
 -1 -26 -8 113.34 15.08
 -1 26 -9 17.21 10.69
 1 26 9 17.77 10.83
 -1 26 -10 110.76 13.53
 -1 -27 9 4.35 9.8
 -1 -27 8 9.66 9.93
 -1 -27 7 4.25 9.68
 1 27 -6 82.07 12.21
 -1 -27 6 68.25 12.37
 -1 27 6 57.26 11.33
 -1 27 5 -2.5 9.41
 1 27 -5 12.52 9.66
 1 -27 -5 0.04 11.14
 -1 -27 5 3.72 10.22
 -1 -27 4 39.22 11.34
 1 27 -4 29.91 9.91
 -1 27 4 7.64 9.48
 1 -27 -4 36.93 12.15
 1 27 -3 13.44 9.26
 1 -27 -3 16.6 11.41
 -1 27 3 4.19 9.33
 -1 -27 3 22.05 10.62
 1 27 -2 14.63 9.63
 -1 27 2 22.68 10.12
 -1 -27 2 -4.33 10.15
 -1 27 1 8.27 9.8
 1 27 -1 8.03 9.07
 -1 -27 1 -12.19 10.1
 1 -27 -1 11.34 10.79
 -1 27 0 10.56 9.69
 -1 -27 0 12.09 10.21
 1 -27 0 -1 10.5
 1 27 0 -14.41 9.71
 1 -27 1 69.06 13.23
 -1 -27 -1 70.54 13.08
 1 27 1 42.41 10.58
 -1 27 -1 34.86 10.86
 1 27 2 4.63 9.23
 -1 27 -2 5.65 9.78
 1 -27 2 7.49 10.79
 -1 -27 -2 1.91 10.84
 -1 27 -3 43.43 11.3
 1 -27 3 32.11 11.28
 1 27 3 23.69 9.81
 -1 -27 -3 14.16 11.21
 -1 -27 -4 9.21 10.94
 1 -27 4 -3.6 10.09
 -1 27 -4 -3.35 9.43
 1 27 4 4.35 9.51
 1 -27 5 56.19 12.18
 -1 27 -5 49.32 11.31
 1 27 5 31.61 10.58
 1 -27 6 13.1 10.51
 -1 27 -6 30.24 10.72
 1 27 6 7.19 9.53
 1 -27 7 40.37 11.5
 1 27 7 35.48 11.02
 -1 27 -7 27.1 10.85
 1 -27 8 -2.66 10.15
 -1 27 -8 18.94 10.57
 -1 27 -9 6.84 10.36
 -1 -28 8 -4.88 10.18
 -1 -28 7 13.8 10.34
 -1 -28 6 1.52 10.14
 1 28 -5 45.65 11.31
 -1 -28 5 74.27 12.9
 1 28 -4 25.52 10.79
 -1 -28 4 12.93 11.32
 1 28 -3 97.04 12.7
 -1 -28 3 71.07 13.45
 1 28 -2 32.03 11.17
 -1 -28 2 -1.28 11.18
 1 28 -1 85.56 12.75
 -1 28 1 77.76 13.29
 -1 28 0 4.7 11.04
 1 28 0 7.62 10.09
 1 -28 0 8.05 11.43
 1 -28 1 54.46 13.48
 1 28 1 58.32 11.92
 -1 28 -1 51.15 12.12
 1 -28 2 12.32 11.47
 1 28 2 11.2 9.88
 -1 28 -2 1.89 10.77
 1 -28 3 30.69 11.9
 -1 28 -3 7.39 10.8
 1 28 3 15.93 10.48
 -1 28 -4 20.82 11.1
 1 -28 4 0.95 10.77
 1 -28 5 12.46 11.13
 -1 28 -5 19.52 11.01
 1 -28 6 31.7 11.59
 -1 28 -6 5.81 10.7
 1 -28 7 -4.12 10.59
 -1 28 -7 17.86 10.81
 1 29 -2 -9.96 10.94
 2 0 -25 8.87 8.02
 2 0 -24 411.42 15.46
 2 0 -23 -5.21 7.15
 2 0 -22 99.71 8.87
 2 0 -21 -4.79 6.45
 2 0 -21 0.18 6.14
 2 0 -20 23.74 6.4
 2 0 -20 11.6 6.28
 2 0 -19 4.64 5.73
 2 0 -19 0.47 5.02
 2 0 -18 25.98 5.84
 2 0 -17 4.43 4.91
 2 0 -16 1.43 4.34
 2 0 -16 2.08 3.18
 -2 0 16 4.63 3.26
 2 0 -15 1.57 2.9
 -2 0 15 -1.25 3.09
 2 0 -15 6.67 3.43
 2 0 -15 1.48 4.12
 2 0 -14 48.37 3.97
 2 0 -14 50.53 4.33
 -2 0 14 46.88 4.03
 2 0 -13 -0.56 3.93
 2 0 -13 -2.5 2.93
 -2 0 13 1.8 2.88
 2 0 -13 4.24 2.71
 2 0 -12 37.29 3.52
 2 0 -12 36.33 3.47
 -2 0 12 30.89 3.46
 2 0 -12 37.87 4.57
 -2 0 11 0.94 2.8
 2 0 -11 -3.8 3.85
 2 0 -11 0.98 2.45
 2 0 -11 2.31 2.57
 2 0 -10 289.61 6.86
 2 0 -10 287.77 7.75
 2 0 -10 279.97 6.01
 -2 0 9 1.18 2.64
 2 0 -9 0.63 2.19
 2 0 -9 0.9 2.37
 2 0 -8 7.15 2.69
 -2 0 8 5.96 2.14
 -2 0 8 5 2.54
 2 0 -8 3.52 2.01
 2 0 -7 3.19 2.59
 -2 0 7 -1.41 1.89
 2 0 -7 2.95 1.86
 -2 0 7 -0.32 2.54
 2 0 -6 265.6 4.07
 -2 0 6 264.79 4.16
 2 0 -6 275.53 6.14
 -2 0 5 1.06 2.59
 2 0 -5 0.21 2.37
 2 0 -5 0.18 1.42
 -2 0 5 -1.53 1.49
 -2 0 4 102.55 2.42
 2 0 -4 101.79 4.02
 -2 0 4 104.05 4.04
 2 0 -4 94.09 2.32
 2 0 -3 1.03 2.43
 -2 0 3 0.8 2.59
 2 0 -3 2.57 1.57
 -2 0 3 3.89 1.55
 -2 0 2 3099.79 11.95
 2 0 -2 3119.77 12.34
 -2 0 1 3.31 2.41
 -2 0 1 5.96 2.1
 2 0 -1 1.78 2.36
 2 0 -1 4.48 2.33
 2 0 0 2069.82 12.88
 -2 0 0 2061.5 12.87
 2 0 0 2058.9 13.43
 2 0 1 3.95 2.36
 -2 0 -1 3.56 2.15
 2 0 1 -1.37 2.92
 -2 0 -1 1.27 2.76
 2 0 2 48.82 4.15
 -2 0 -2 49.51 2.95
 -2 0 -2 52.28 4.17
 2 0 2 52.52 2.99
 -2 0 -3 -2.48 3.49
 2 0 3 1.72 3.72
 -2 0 -3 3.42 2.24
 2 0 3 0.1 2.1
 -2 0 -4 12.23 3.98
 -2 0 -4 17.19 2.12
 2 0 4 13.06 2.26
 2 0 4 17.76 4.39
 2 0 5 1.22 2.06
 -2 0 -5 -0.52 4.09
 -2 0 -5 0.54 1.91
 2 0 5 1.03 4.32
 2 0 6 3488.63 28.84
 2 0 6 3450.59 15.92
 -2 0 -6 3493.35 14.2
 2 0 7 -0.44 2.18
 -2 0 -7 1.8 4.62
 -2 0 -7 -0.27 1.8
 2 0 7 -3.57 4.9
 -2 0 -8 344.22 4.88
 2 0 8 329.52 5.73
 -2 0 -8 337.76 10.44
 2 0 8 342.52 11.3
 -2 0 -9 0.63 1.77
 2 0 9 -0.96 2.51
 -2 0 -9 -1.31 5
 -2 0 -10 1351.35 20.61
 -2 0 -10 1351.35 9
 2 0 10 1378.81 11.58
 -2 0 -11 -2.76 1.81
 -2 0 -11 5.42 5.36
 -2 0 -12 0.27 1.59
 -2 0 -12 2.36 1.46
 -2 0 -13 7.43 1.7
 -2 0 -13 1.09 5.63
 -2 0 -13 1.46 1.68
 -2 0 -14 16.56 1.59
 -2 0 -14 23.94 1.67
 -2 0 -14 23.77 6.5
 -2 0 -15 0.18 6.09
 -2 0 -16 37.95 7.31
 -2 0 -17 5.63 6.73
 -2 0 -18 114.11 9.98
 -2 0 -19 1.94 7.17
 -2 0 -20 66.26 9.46
 -2 0 -21 -2.04 8.07
 -2 0 -22 9.06 9.06
 -2 0 -23 -12.44 8.72
 -2 0 -24 82.52 11.76
 -2 0 -25 -1.41 8.84
 -2 0 -26 29.65 10.09
 -2 0 -27 9.14 10
 -2 0 -28 138.65 14.5
 -2 0 -29 -7.24 10.89
 2 -1 -25 69.68 9.94
 2 1 -24 179.84 11.35
 2 -1 -24 160.1 11.6
 2 -1 -23 64.56 8.98
 2 1 -23 48.63 8.09
 2 -1 -22 313.74 13.56
 2 1 -22 297.97 12.3
 2 -1 -21 46.39 7.27
 2 1 -21 44.74 7.4
 2 -1 -21 58.69 8.12
 2 1 -21 40.85 7.25
 2 1 -20 439.28 13.28
 2 -1 -20 435.27 13.93
 2 -1 -20 469.16 15.08
 2 1 -19 2.08 5.15
 2 -1 -19 7.8 5.42
 2 -1 -19 10.48 6
 -2 -1 18 142.28 5.97
 2 -1 -18 139.98 8.71
 2 1 -18 144.88 6.43
 -2 -1 17 59.72 4.42
 2 1 -17 69.19 6.33
 2 1 -17 56.38 4.68
 2 -1 -17 57.05 6.52
 2 1 -16 261.88 7.73
 -2 -1 16 267.68 7.37
 2 -1 -16 257.09 10.1
 2 1 -16 280.64 9.47
 -2 -1 15 8.43 3.02
 2 1 -15 9.5 4.22
 -2 1 15 13.04 3.38
 2 1 -15 10.19 3.14
 2 -1 -15 9.02 4.66
 2 -1 -15 7.69 3.18
 2 1 -15 8.14 3.4
 2 -1 -14 55.35 4.14
 2 -1 -14 52.41 5.66
 -2 -1 14 49.51 3.86
 2 1 -14 57.12 5.3
 2 1 -14 54.05 4.06
 2 -1 -14 53.43 4.38
 2 1 -14 60.36 4.34
 -2 1 14 52.87 4.29
 2 1 -13 294.07 8.54
 2 -1 -13 291.65 7.64
 2 1 -13 317.74 7.43
 -2 1 13 300.11 7.8
 2 -1 -13 300.72 7.79
 -2 -1 13 279.8 7.05
 2 -1 -13 291.88 9.45
 2 1 -13 292.6 7.45
 -2 1 12 14.3 3.19
 2 1 -12 15.79 2.97
 2 1 -12 17.36 2.91
 2 -1 -12 13.91 2.95
 2 -1 -12 14.74 4.3
 2 1 -12 14.3 3.91
 -2 -1 12 15.94 3.14
 2 -1 -12 15.6 2.99
 2 -1 -11 0 2.5
 2 1 -11 0.59 2.48
 -2 -1 11 3.33 2.78
 -2 1 11 2.38 2.91
 2 1 -11 7.86 2.66
 2 1 -11 5.2 3.32
 2 -1 -11 3.2 2.65
 -2 -1 10 30.39 3.29
 2 1 -10 28.46 3.88
 -2 1 10 25.37 3.41
 2 -1 -10 30.92 3.29
 2 1 -10 24.77 2.74
 2 -1 -10 25.2 2.88
 -2 1 10 28.11 3.33
 2 1 -10 29.02 3.11
 2 -1 -9 19.43 2.49
 -2 1 9 18.01 2.85
 2 1 -9 29.21 3.73
 -2 -1 9 21.81 3.06
 2 1 -9 21.45 2.93
 2 -1 -9 25.01 3.04
 -2 1 9 26.89 3.44
 2 1 -9 25.56 2.5
 -2 1 8 16.31 2.8
 2 1 -8 18.92 2.86
 -2 -1 8 16.72 2.92
 2 1 -8 19.29 2.1
 -2 1 8 16.35 3.09
 2 1 -8 18.63 3.19
 2 -1 -8 17.44 2.35
 2 -1 -8 17.7 2.91
 2 1 -7 172.84 5.26
 2 1 -7 165.11 4.56
 -2 -1 7 159.03 4.97
 -2 1 7 165.04 5.29
 2 -1 -7 157.43 4.09
 2 -1 -7 171.58 5.24
 -2 1 7 167.56 4.28
 2 1 -7 171.46 3.28
 -2 1 6 48.42 3.55
 2 -1 -6 44.02 2.47
 2 1 -6 49.13 3.46
 -2 1 6 45.16 2.69
 2 1 -6 50.14 1.81
 2 -1 -6 57.56 3.55
 -2 -1 6 44.91 3.39
 -2 -1 5 406.23 7.08
 -2 1 5 403.99 7.09
 -2 1 5 398.74 5.44
 2 -1 -5 421.29 7.32
 2 -1 -5 418.86 5.34
 2 1 -5 428.17 7.22
 2 -1 -4 0.27 1.67
 2 1 -4 3.03 2.57
 2 -1 -4 2.77 2.44
 -2 1 4 2.03 2.65
 -2 1 4 1.91 1.82
 -2 -1 4 2.31 2.63
 -2 1 3 25.84 3.14
 -2 1 3 24.67 2.18
 2 -1 -3 27.23 2.2
 2 -1 -3 25.63 2.97
 -2 -1 3 24.69 3.02
 2 1 -3 21.6 2.96
 2 -1 -2 7658.62 25.87
 2 -1 -2 7665.72 21.37
 -2 1 2 7724.58 26.01
 -2 -1 2 7703.23 17.72
 -2 -1 2 7558.02 26.17
 2 1 -2 7600.91 26.75
 -2 1 2 7716 21.45
 -2 1 1 3421.14 15.4
 2 -1 -1 3529.75 15.58
 -2 1 1 3515.83 17
 2 1 -1 3279.9 15.25
 2 -1 -1 3378.51 16.61
 -2 -1 1 3495.98 17.45
 -2 -1 1 3365.96 14.46
 2 1 -1 3553.92 18
 2 -1 0 1979.03 12.42
 2 1 0 2034.33 13.48
 2 -1 0 1985.34 13.11
 -2 -1 0 1994.69 12.89
 -2 -1 0 1960.89 12.98
 -2 1 0 1994.49 12.4
 2 1 0 1938.76 13.81
 -2 1 0 2004.76 12.86
 -2 1 -1 91.75 4.03
 2 1 1 91.32 3.73
 -2 1 -1 95.01 3.36
 -2 -1 -1 89.7 4.22
 2 1 1 88.94 4.59
 2 -1 1 87.68 3.26
 -2 -1 -1 94.99 3.65
 2 -1 1 92.44 4.14
 2 -1 2 6184.17 20.22
 -2 1 -2 6150.83 26.51
 -2 1 -2 6171.3 19.8
 -2 -1 -2 6176.87 22.01
 2 1 2 6218.02 23.09
 2 -1 2 6239.04 27.67
 -2 -1 -2 6274.46 28.44
 2 1 2 6305.71 30.11
 -2 -1 -3 223.22 6.89
 -2 1 -3 225.9 4.09
 2 1 3 246.27 7.58
 2 -1 3 227.97 4.13
 2 -1 3 181.12 6.08
 -2 1 -3 168.36 5.78
 2 1 3 236.84 5.02
 -2 -1 -3 217.07 4.7
 2 1 4 713.68 12.49
 -2 -1 -4 703.98 7.74
 -2 -1 -4 716.32 11.95
 2 1 4 721.9 8.22
 -2 1 -4 716.62 6.33
 -2 1 -4 710.58 10.87
 2 -1 4 707.57 6.49
 2 -1 4 727.13 11.69
 2 -1 5 9.32 4.14
 -2 1 -5 9.26 4.04
 2 -1 5 14.41 1.94
 2 1 5 11.96 2.7
 -2 1 -5 9.95 1.77
 2 1 5 13.79 4.84
 -2 -1 -5 9.41 2.3
 -2 -1 -5 16.45 4.73
 -2 1 -6 3.02 1.54
 -2 -1 -6 3.58 2.27
 2 -1 6 5.05 4.26
 2 1 6 3.03 2.64
 -2 1 -6 3.73 4.37
 2 1 6 1.93 4.86
 -2 -1 -6 2.92 4.6
 2 -1 6 1.42 1.7
 2 -1 7 366.23 4.56
 2 -1 7 377.13 10.58
 -2 1 -7 374.13 9.83
 -2 1 -7 361.34 3.98
 2 1 7 353.68 6.73
 -2 -1 -7 363.1 10.55
 2 1 7 380.52 11.64
 -2 -1 -7 363.28 5.82
 -2 -1 -8 262.85 5.24
 2 1 8 255.2 10.45
 2 -1 8 273.55 9.98
 -2 -1 -8 268.37 9.94
 -2 1 -8 263.83 8.99
 2 1 8 241.61 6
 2 1 9 509.03 8.43
 -2 -1 -9 498.53 6.92
 -2 1 -9 502.93 12.24
 -2 -1 -9 520.69 13.47
 2 1 10 11.9 3.36
 -2 1 -10 12.27 5.21
 -2 -1 -10 11.31 2.47
 -2 -1 -10 16.29 5.87
 -2 -1 -11 390.68 6.32
 -2 1 -11 375.67 11.86
 -2 -1 -11 400.33 12.89
 2 1 11 394.57 8.02
 -2 -1 -12 2.98 5.66
 -2 -1 -12 1.57 2.26
 -2 1 -12 -0.79 4.92
 -2 -1 -13 27.76 6.57
 -2 -1 -13 40.71 3.17
 -2 1 -13 26.38 6.23
 -2 -1 -13 32.7 2.53
 -2 1 -14 1.58 5.62
 -2 -1 -14 1.5 1.92
 -2 -1 -14 0.06 6.3
 -2 -1 -14 -1.74 2.34
 -2 -1 -15 272.8 5.32
 -2 -1 -15 264.45 4.78
 -2 1 -15 289.86 11.91
 -2 -1 -15 304.39 12.63
 -2 -1 -16 26.15 7.24
 -2 -1 -16 22.47 2.39
 -2 -1 -16 18.01 2.53
 -2 1 -16 11.18 6.39
 -2 -1 -17 0.86 2.15
 -2 -1 -17 0.83 6.64
 -2 1 -17 6.84 6.27
 -2 -1 -17 3.82 2.15
 -2 -1 -18 313.08 14.03
 -2 1 -18 333.56 14.1
 -2 -1 -19 142.83 10.9
 -2 1 -19 150.3 11.12
 -2 1 -20 272.6 13.51
 -2 -1 -20 296.98 14.51
 -2 1 -21 27.63 8.35
 -2 -1 -21 30.49 8.37
 -2 1 -22 614.2 19.93
 -2 -1 -22 621 20.28
 -2 -1 -23 74.29 10.91
 -2 1 -23 61.53 9.82
 -2 1 -24 430.83 18.34
 -2 -1 -24 456.89 19.12
 -2 1 -25 6.45 8.53
 -2 -1 -25 -6.17 9.04
 -2 -1 -26 84.98 11.6
 -2 1 -26 71.88 11.45
 -2 1 -27 45.46 10.68
 -2 -1 -27 54.62 11.55
 -2 -1 -28 42.64 12.07
 -2 1 -28 42.26 11.67
 -2 1 -29 20.38 11.13
 -2 -1 -29 15.69 11.06
 2 -2 -26 209.24 14.04
 2 -2 -25 16.17 8.51
 2 2 -24 202.01 11.31
 2 -2 -24 209.15 13.04
 2 -2 -23 5.38 7.46
 2 2 -23 7.2 6.42
 2 2 -22 108.44 8.73
 2 -2 -22 112.78 9.81
 2 -2 -22 81.52 8.48
 2 -2 -21 11.67 6.28
 2 2 -21 16.79 6.02
 2 2 -21 15.81 6.25
 2 -2 -21 7.21 6.82
 2 2 -20 36.56 5.99
 2 -2 -20 36.12 7.31
 2 -2 -20 46.29 7.33
 2 -2 -19 18 5.87
 2 -2 -19 29.94 6.47
 2 2 -19 23.04 5.36
 -2 -2 18 2.81 3.17
 2 -2 -18 5.48 5.35
 2 -2 -18 -3.53 5.65
 2 2 -18 0.98 3.26
 2 2 -18 -0.38 4.43
 -2 -2 17 62.39 4.46
 2 2 -17 72.85 5.87
 2 -2 -17 73.87 7.28
 2 -2 -17 64.94 6.86
 2 2 -17 70.29 4.69
 2 2 -16 120.37 6.04
 2 2 -16 122.58 6.65
 2 -2 -16 111.01 7.82
 2 2 -16 106.4 5.32
 2 -2 -16 120.04 8.28
 -2 -2 16 111.42 5.11
 2 2 -15 100.58 5.93
 -2 -2 15 97.45 4.9
 2 2 -15 94.47 4.98
 2 2 -15 99.3 5.37
 2 -2 -15 100.21 7.29
 2 2 -14 55.67 4.08
 -2 -2 14 52.45 4
 2 -2 -14 52.77 6.14
 2 2 -14 62.5 4.42
 -2 2 14 57.92 4.68
 2 2 -14 53.51 4.6
 2 -2 -13 0.12 2.85
 2 -2 -13 0.53 2.69
 2 2 -13 2.89 2.84
 2 -2 -13 1.7 4.35
 2 2 -13 4.69 2.65
 2 2 -13 0.91 3.31
 -2 2 13 3.3 3.17
 -2 -2 13 -1.9 2.62
 2 -2 -12 253.31 7.2
 -2 2 12 261.56 7.44
 2 2 -12 261.99 6.19
 2 -2 -12 256.44 7.21
 2 2 -12 266.27 7.1
 -2 -2 12 258.95 6.56
 2 2 -12 264.24 6.78
 2 2 -11 19.5 3.09
 2 2 -11 19.11 3.27
 -2 2 11 17.51 3.52
 -2 -2 11 19.32 3.19
 2 2 -11 12.98 2.68
 2 -2 -11 17.63 3.12
 -2 2 11 16.17 3.48
 2 -2 -11 15.83 3.03
 -2 2 10 23.76 3.48
 2 2 -10 28.79 3.3
 2 -2 -10 26.36 3.32
 -2 2 10 27.48 3.59
 2 2 -10 27.97 2.65
 2 -2 -10 26.78 3.18
 2 2 -10 29.76 3.16
 -2 -2 10 26.36 3.34
 2 -2 -9 22.21 3.11
 2 2 -9 21.95 2.82
 2 -2 -9 18.64 2.66
 2 2 -9 22.95 2.27
 -2 2 9 20.61 3.4
 2 2 -9 23.97 3.09
 -2 2 9 18.1 3.24
 -2 -2 9 19.72 3.11
 2 -2 -8 48.51 3.12
 -2 -2 8 47.17 3.44
 2 2 -8 45.78 2.3
 -2 2 8 44.25 3.98
 2 -2 -8 48.78 3.73
 -2 2 8 49.22 3.38
 2 2 -8 47.22 2.85
 2 2 -8 48.77 3.59
 2 -2 -7 163.75 4.52
 -2 -2 7 170.9 5.23
 2 -2 -7 176.56 5.45
 2 2 -7 161.25 5.25
 -2 2 7 161.4 4.8
 2 2 -7 156.71 3.37
 2 2 -7 163.31 2.83
 -2 2 7 162.04 5.47
 2 -2 -6 132.22 4.75
 -2 -2 6 118.69 4.47
 -2 2 6 124.73 4.12
 -2 2 6 122.61 4.77
 2 2 -6 120.03 4.65
 2 -2 -6 118.24 3.87
 2 -2 -5 29.34 2.43
 -2 2 5 32.3 3.26
 2 2 -5 31.81 3.18
 2 -2 -5 30.21 3.2
 -2 -2 5 29.31 3.11
 -2 2 5 30.55 2.81
 -2 -2 4 217.24 5.4
 -2 2 4 215.21 4.62
 2 -2 -4 229 5.52
 -2 2 4 220.87 5.53
 2 -2 -4 221.71 4.52
 2 2 -4 214.88 5.48
 -2 2 3 184.24 4.98
 2 -2 -3 181.78 5.05
 2 2 -3 187.61 5.22
 -2 2 3 202.86 4.35
 -2 -2 3 195.62 5.15
 2 -2 -3 191.55 4.29
 -2 2 2 1415.49 10.53
 2 2 -2 1423.71 12.4
 2 -2 -2 1353.86 11.71
 -2 2 2 1403.85 11.77
 -2 -2 2 1415.95 12.09
 -2 -2 2 1379.51 8.39
 2 -2 -2 1455.92 10.45
 2 -2 -1 405.53 6.07
 2 2 -1 399.22 6.67
 2 -2 -1 401.31 6.39
 -2 2 1 404.21 6.08
 -2 -2 1 382.12 6.62
 -2 2 1 382.55 6.26
 -2 -2 1 384.68 5.98
 2 2 -1 414.74 7.01
 -2 -2 0 403.47 6.69
 -2 2 0 393.97 6
 -2 -2 0 422.6 7.13
 2 2 0 408.35 7.57
 -2 2 0 389.37 6.38
 2 -2 0 400.62 6.41
 2 -2 0 381.67 5.95
 2 2 0 405.67 6.9
 2 -2 1 5.98 2.98
 2 -2 1 6.14 2.22
 -2 2 -1 7.35 2.82
 2 2 1 7.06 2.76
 2 2 1 5.55 3.95
 -2 -2 -1 8.38 2.88
 -2 -2 -1 5.54 3.54
 -2 2 -1 7.67 2.39
 2 2 2 93.98 5.58
 2 2 2 93.18 4.11
 -2 2 -2 86.92 4.32
 2 -2 2 89.7 4.27
 -2 2 -2 85.27 3.18
 2 -2 2 87.52 3.07
 -2 -2 -2 94.03 3.98
 -2 -2 -2 96.1 5.29
 2 -2 3 29.52 2.21
 -2 2 -3 30.69 2.31
 -2 -2 -3 31.88 3.12
 2 2 3 22.15 4.8
 2 2 3 34.32 3.31
 -2 -2 -3 29.11 4.76
 2 -2 3 30.87 3.8
 -2 2 -3 27.23 3.64
 2 -2 4 337.62 8.19
 2 -2 4 361.26 4.65
 2 2 4 348.57 9.99
 2 2 4 349.49 6.89
 -2 2 -4 352.62 4.51
 -2 2 -4 340.22 7.99
 -2 -2 -4 361.75 9.44
 -2 -2 -4 347.92 6.36
 -2 2 -5 91.44 5.43
 -2 -2 -5 75.07 6.16
 2 2 5 98.58 4.37
 -2 -2 -5 99.09 4.06
 2 2 5 69.58 6.37
 2 -2 5 91.08 5.53
 -2 2 -5 96.3 2.52
 2 -2 5 99.93 2.6
 2 -2 6 88.52 2.32
 2 2 6 90.13 7.35
 -2 -2 -6 86.8 3.98
 -2 2 -6 84.32 5.51
 -2 2 -6 89.49 2.18
 -2 -2 -6 84.12 6.49
 2 -2 6 92.74 5.95
 2 2 6 87.72 4.37
 2 2 7 197.24 9.47
 2 2 7 191.8 6
 -2 2 -7 186.27 7.52
 2 -2 7 200.96 8.04
 -2 -2 -7 192.77 5.25
 -2 -2 -7 216.26 9.19
 2 -2 8 2901.11 28.3
 -2 -2 -8 2784.25 17.99
 2 2 8 2841.89 20.34
 -2 2 -8 2806.76 25.67
 -2 -2 -8 2861.2 29.38
 2 2 9 20.25 3.86
 -2 -2 -9 25.96 6.26
 -2 -2 -9 17.83 3.2
 -2 2 -9 24.84 5.08
 -2 -2 -10 74.19 4.08
 -2 -2 -10 71.75 7.26
 -2 2 -10 69.31 6.29
 2 2 10 80.1 5.11
 -2 -2 -11 16.89 3.21
 -2 2 -11 22.44 5.5
 -2 -2 -11 21.13 6.09
 2 2 11 18.93 4.1
 2 2 12 113.52 5.82
 -2 2 -12 91.75 7.18
 -2 -2 -12 93.76 4.6
 -2 -2 -12 108.28 8.8
 -2 2 -13 48.19 6.59
 -2 -2 -13 45.71 7.55
 -2 -2 -13 50.84 3.94
 -2 -2 -14 213.52 6.03
 -2 -2 -14 200.52 5.13
 -2 -2 -14 204.42 10.98
 -2 2 -14 209.16 10.38
 -2 -2 -15 -2.3 6.7
 -2 -2 -15 -1.59 2.35
 -2 2 -15 4.84 5.85
 -2 -2 -15 -0.22 3
 -2 2 -16 27.36 6.76
 -2 -2 -16 28.76 3.44
 -2 -2 -16 29.39 7.44
 -2 -2 -16 24.81 2.84
 -2 -2 -17 48.43 4.01
 -2 -2 -17 41.56 3.2
 -2 -2 -17 60.61 8.67
 -2 2 -17 54.35 7.92
 -2 -2 -18 459.85 16.37
 -2 2 -18 487.39 15.66
 -2 -2 -19 43.63 8.74
 -2 2 -19 57.91 8.22
 -2 2 -20 53.67 8.47
 -2 -2 -20 43.67 8.85
 -2 -2 -21 38.96 8.83
 -2 2 -21 28.37 8.29
 -2 2 -22 54.09 9.81
 -2 -2 -22 61.37 9.97
 -2 -2 -23 33.77 9.43
 -2 2 -23 19.58 8.53
 -2 -2 -24 5.31 8.86
 -2 2 -24 -3.56 8.26
 -2 2 -25 28.57 9.83
 -2 -2 -25 22.83 9.71
 -2 2 -26 23.39 10.1
 -2 -2 -26 46.84 10.77
 -2 -2 -27 -8.18 9.93
 -2 2 -27 -5.87 9.56
 -2 2 -28 90.28 12.97
 -2 -2 -28 91.17 13.76
 -2 -2 -29 1.23 10.81
 2 -3 -26 48.09 10.59
 2 -3 -25 46.53 9.81
 2 -3 -24 -5.15 8.51
 2 3 -23 169.83 9.89
 2 -3 -23 183.19 12.37
 2 3 -22 23.06 6.2
 2 -3 -22 40.3 7.6
 2 -3 -22 48.71 8.77
 2 -3 -21 103.87 9.41
 2 -3 -21 108.07 8.91
 2 3 -21 108.2 7.76
 2 -3 -20 9.25 6.13
 2 -3 -20 23.76 7.28
 2 3 -20 16.25 5.14
 2 -3 -19 21.43 6.4
 2 3 -19 32.59 5.36
 -2 -3 19 12.68 3.22
 2 -3 -19 25.29 6.77
 2 -3 -18 129.15 8.94
 2 -3 -18 135.07 9.41
 -2 -3 18 123.31 5.37
 2 3 -18 139.24 7.27
 2 3 -17 169.59 7.57
 2 -3 -17 172.47 9.51
 -2 -3 17 143.76 5.65
 2 -3 -17 157.65 9.78
 2 3 -17 147.33 6.02
 2 -3 -16 20.85 5.87
 2 3 -16 17.07 3.37
 2 -3 -16 25.75 5.91
 2 3 -16 23.95 4.17
 -2 -3 16 22.45 3.36
 2 3 -16 17.78 3.79
 2 3 -15 692.54 11.51
 2 -3 -15 667.04 16.06
 2 -3 -15 663.8 15.72
 -2 -3 15 641.3 10.26
 2 3 -15 682.85 11.89
 2 3 -14 6.65 3.55
 2 3 -14 -2.08 2.74
 2 3 -14 -3.51 3.49
 -2 -3 14 0.5 2.83
 -2 -3 13 183.65 5.83
 2 3 -13 172 5.49
 2 3 -13 173.28 5.87
 2 3 -13 187.31 6.1
 -2 3 13 192.15 7.3
 2 3 -12 257.58 5.95
 2 -3 -12 248.71 7.58
 2 -3 -12 248.53 7.4
 -2 -3 12 258.53 6.63
 -2 3 12 236.05 7.41
 -2 3 12 257.66 7.8
 2 3 -12 260.19 6.43
 2 3 -12 244.88 6.73
 2 3 -11 1308.11 14.29
 -2 -3 11 1323.73 13.85
 -2 3 11 1321.01 15.6
 2 -3 -11 1344.62 15.67
 -2 3 11 1348.3 16.13
 2 -3 -11 1321.84 15.49
 2 3 -11 1334.71 12.45
 2 3 -11 1367.26 11.71
 -2 3 10 1356.58 15.08
 -2 3 10 1355.65 15.55
 2 3 -10 1348.85 10.54
 2 3 -10 1349.4 11.26
 2 3 -10 1329.54 14.07
 2 -3 -10 1349.14 14.81
 2 -3 -10 1318.4 15.2
 -2 -3 10 1333.01 13.63
 2 3 -9 12.14 3.06
 2 -3 -9 7.9 3.08
 2 3 -9 9.01 1.96
 2 3 -9 10.52 2.06
 -2 3 9 5.74 2.99
 -2 3 9 8.81 3.35
 -2 -3 9 3.72 2.75
 2 -3 -9 9.6 2.7
 2 3 -8 292.19 6.85
 -2 3 8 296.35 7.59
 2 -3 -8 285.55 6.52
 -2 3 8 263.31 6.53
 -2 -3 8 266.21 6.51
 2 3 -8 287.23 4.13
 2 3 -8 290.83 4.04
 2 -3 -8 295.49 7.19
 2 -3 -7 2355.88 18.57
 2 -3 -7 2276.31 16.82
 2 3 -7 2330.42 17.47
 -2 3 7 2344.81 19.05
 -2 -3 7 2272.44 17.13
 -2 3 7 2314.8 16.97
 2 3 -6 1199.26 12.59
 2 -3 -6 1165.06 11.46
 -2 3 6 1174.88 13.13
 2 -3 -6 1175.91 12.81
 -2 3 6 1165.47 11.73
 -2 -3 6 1147.52 12.1
 2 -3 -5 93.59 3.75
 2 3 -5 82.66 4.18
 -2 3 5 78.43 3.89
 2 -3 -5 90.23 4.26
 -2 3 5 85.94 4.39
 -2 -3 5 83.67 4.15
 -2 -3 4 263.82 6.11
 -2 3 4 251.07 6.2
 2 3 -4 254.82 6.22
 2 -3 -4 257.83 6.11
 -2 3 4 260.28 5.52
 2 -3 -4 256.22 5.41
 -2 3 3 510.21 7.3
 -2 -3 3 527.05 8.18
 2 -3 -3 547.76 7.27
 -2 3 3 492.69 7.96
 2 -3 -3 536.66 8.11
 2 3 -3 531.57 8.43
 -2 -3 2 14.48 3.12
 2 3 -2 14.75 3.11
 -2 3 2 12.19 2.6
 -2 3 2 15.07 2.94
 -2 -3 2 13.87 1.81
 2 -3 -2 13.45 2.57
 2 -3 -2 12.07 2.7
 2 3 -1 142.98 5.01
 2 -3 -1 157.27 4.58
 -2 -3 1 161.66 5.11
 -2 3 1 164.5 4.65
 2 -3 -1 152.77 4.59
 -2 3 1 152.26 4.68
 -2 -3 1 135.4 4.89
 -2 -3 1 150.04 3.83
 2 -3 0 250.38 5.6
 2 -3 0 232.4 5.05
 -2 -3 0 218.49 4.84
 -2 3 0 246.01 5.66
 -2 -3 0 228.46 5.86
 -2 -3 0 228.6 6.51
 2 3 0 236.1 6.17
 -2 3 0 217.57 5.11
 2 -3 1 362.29 5.77
 2 3 1 372.85 7.49
 -2 -3 -1 351.37 6.36
 -2 3 -1 374.4 6.92
 -2 -3 -1 358.19 7.03
 -2 3 -1 341.47 5.84
 2 -3 1 373.69 6.89
 -2 -3 -1 368.86 8.55
 2 -3 2 13.7 3.12
 -2 3 -2 12.29 3.28
 -2 3 -2 10.59 2.39
 -2 -3 -2 12.19 2.84
 2 3 2 13.55 3.33
 -2 -3 -2 11.87 3.12
 2 -3 2 10.97 2.15
 -2 -3 -2 8.78 4.43
 -2 -3 -3 111.32 4.67
 2 -3 3 108.8 3.35
 -2 -3 -3 117.67 6.71
 2 3 3 124.25 5.03
 2 -3 3 119.32 5.17
 -2 3 -3 112.02 3.39
 -2 -3 -3 115.13 4.64
 -2 3 -3 109.19 4.97
 -2 -3 -4 229.93 6.08
 -2 3 -4 228.14 4.07
 -2 3 -4 226.73 6.8
 -2 -3 -4 235.39 8.8
 -2 -3 -4 226.09 6.3
 2 -3 4 231.81 6.99
 2 -3 4 223.31 4.07
 2 3 4 228.36 6.47
 -2 -3 -5 73.42 6.65
 -2 -3 -5 62.02 3.99
 -2 3 -5 64.92 2.37
 -2 3 -5 69.98 5.02
 2 -3 5 70.03 2.37
 2 3 5 66.84 4.44
 -2 -3 -5 65.7 4.26
 2 -3 5 80.27 5.28
 2 3 6 26.37 3.97
 2 -3 6 24.69 1.7
 2 -3 6 28.32 4.47
 -2 -3 -6 26.15 3.65
 -2 -3 -6 25.88 3.61
 -2 -3 -6 23.99 6.05
 -2 3 -6 18.89 4.18
 -2 3 -7 1422.39 17.28
 2 3 7 1388.37 15.65
 2 -3 7 1433.35 18.63
 -2 -3 -7 1447.51 21.06
 -2 -3 -7 1393.36 14.31
 -2 -3 -7 1358.03 16.23
 2 -3 8 27.96 5.51
 -2 -3 -8 30.81 4.1
 -2 3 -8 32.69 5.32
 2 3 8 25.93 4.35
 -2 -3 -8 36.15 7.05
 2 3 9 1395.85 16.68
 -2 -3 -9 1304.85 14.46
 -2 3 -9 1333.18 18.6
 -2 -3 -9 1391.48 22.68
 -2 -3 -10 343.5 8.16
 -2 -3 -10 350.01 12.72
 2 3 10 356.64 9.37
 -2 3 -10 321.79 10.4
 -2 -3 -11 988.66 20.08
 2 3 11 1001.2 15.25
 -2 -3 -11 941.39 12.65
 -2 3 -11 983.76 17.26
 -2 -3 -12 755.16 11.55
 2 3 12 792.25 13.96
 -2 -3 -12 768.82 18.36
 -2 3 -12 776.51 15.96
 -2 -3 -13 966.54 20.8
 -2 -3 -13 993.29 13.27
 -2 3 -13 1001.48 18.59
 -2 3 -14 665.31 16.07
 -2 -3 -14 678.65 18.3
 -2 -3 -14 696.58 11.26
 -2 -3 -15 122.12 5.74
 -2 3 -15 130.86 8.72
 -2 -3 -15 103.89 4.59
 -2 -3 -15 102.18 9.61
 -2 -3 -16 110.79 4.71
 -2 3 -16 129.41 9.1
 -2 -3 -16 123.49 10.11
 -2 -3 -16 123.42 5.73
 -2 3 -17 114.18 8.99
 -2 -3 -17 113.39 9.95
 -2 -3 -17 108.65 5.66
 -2 3 -18 20.61 7.25
 -2 -3 -18 18.05 7.56
 -2 -3 -18 3.28 3.49
 -2 3 -19 248.11 12.51
 -2 -3 -19 231.6 13.32
 -2 -3 -19 210.43 6.82
 -2 -3 -20 3.48 7.7
 -2 3 -20 -8.71 7.17
 -2 3 -21 251.01 13.19
 -2 -3 -21 231.66 13.78
 -2 3 -22 48.57 9.07
 -2 -3 -22 33.28 9.43
 -2 -3 -23 62.43 10.05
 -2 3 -23 66.68 9.73
 -2 3 -24 44.14 9.25
 -2 -3 -24 31.6 9.37
 -2 3 -25 36.68 9.46
 -2 -3 -25 -3.37 9.35
 -2 -3 -26 20.3 9.67
 -2 3 -26 3.37 9.07
 -2 3 -27 30.65 9.97
 -2 -3 -27 46.65 11.13
 -2 -3 -28 7.47 10.76
 -2 3 -28 11.15 9.7
 -2 -3 -29 39.53 12.07
 2 -4 -26 32.52 10.03
 2 -4 -25 17.13 8.93
 2 -4 -24 91.23 11.1
 2 -4 -23 11.54 8.03
 2 -4 -23 1.28 6.45
 2 -4 -22 -11.72 7.52
 2 4 -22 -6.69 5.59
 2 -4 -22 10.4 6.61
 2 4 -21 0.74 4.96
 2 -4 -21 3.91 6.34
 2 -4 -21 -4.22 7.1
 -2 -4 20 23.22 3.42
 2 -4 -20 20.83 6.53
 2 -4 -20 23.78 7.08
 2 4 -20 31.21 5.52
 2 -4 -19 9.1 6.32
 2 -4 -19 1.4 5.59
 2 4 -19 0.66 4.42
 -2 -4 19 8.45 3.03
 2 4 -18 447.8 10.97
 -2 -4 18 380.71 8.34
 2 -4 -18 418.36 14.21
 2 4 -18 354.25 8.95
 2 -4 -18 417.71 14.98
 2 -4 -17 17.23 6.26
 2 4 -17 16.76 3.72
 2 4 -17 15.28 4.09
 2 -4 -17 16.32 5.91
 2 4 -17 9.77 3.84
 -2 -4 17 16.17 3.22
 2 4 -16 107.42 5.76
 2 -4 -16 105.83 8.47
 2 4 -16 103.37 5.49
 2 4 -16 103.06 5.35
 -2 -4 16 110.13 5.02
 2 -4 -16 118.36 8.54
 -2 -4 15 47.86 3.91
 2 4 -15 53.74 4.38
 2 4 -15 43.73 4.09
 2 -4 -15 57.57 6.88
 2 4 -15 55.8 4.43
 2 -4 -14 948.43 19
 -2 -4 14 979.55 12.43
 -2 4 14 1037.38 16.48
 2 4 -14 974.23 12.29
 2 4 -14 1025.76 13
 2 4 -14 951.92 13.11
 2 4 -13 12.9 3.06
 2 4 -13 8.62 3.26
 -2 -4 13 13.13 3.03
 -2 4 13 12.6 3.79
 2 -4 -13 8.23 5.29
 2 4 -13 10.1 2.89
 -2 4 12 812.76 13.41
 2 4 -12 791.37 10.04
 2 -4 -12 806.83 17
 -2 -4 12 806.27 11.19
 2 4 -12 821.27 11.91
 -2 -4 11 32.46 3.57
 2 -4 -11 35.18 4.1
 2 4 -11 26.68 3.62
 -2 4 11 31.48 4.46
 2 4 -11 29.49 2.97
 -2 -4 10 66.93 4.28
 2 4 -10 75.29 4.6
 2 -4 -10 70.5 4.79
 2 4 -10 73.99 3.26
 2 -4 -10 62.29 4.71
 -2 4 10 65.98 4.87
 2 4 -9 24.4 2.13
 -2 4 9 22.92 3.96
 -2 4 9 19.64 3.54
 -2 -4 9 21.27 3.34
 2 -4 -9 21.36 3.51
 2 -4 -9 23.76 3.43
 -2 -4 9 24.69 3.19
 2 4 -9 21.92 3.42
 -2 -4 8 1.41 2.79
 -2 -4 8 3.95 2.35
 2 4 -8 5.75 1.68
 2 -4 -8 4.34 2.87
 -2 4 8 2.72 3.06
 -2 4 8 10.78 3.68
 2 -4 -8 5.78 3.06
 2 4 -8 3.1 2.92
 -2 -4 7 23.39 2.14
 -2 -4 7 26 3.39
 -2 4 7 22.58 3.54
 2 4 -7 25.19 1.66
 -2 4 7 32.94 3.86
 2 -4 -7 30.79 3.36
 2 4 -7 23.68 3.31
 2 -4 -7 28.37 3.48
 2 4 -6 54.36 4.04
 2 -4 -6 55.2 3.79
 2 -4 -6 56.37 4.08
 -2 4 6 50.65 4.16
 -2 4 6 48.61 3.94
 -2 -4 6 52.95 3.92
 2 4 -5 16.11 3.19
 -2 4 5 23.57 3.51
 -2 4 5 13.32 2.97
 2 -4 -5 24.07 3.24
 2 -4 -5 15.06 2.89
 -2 -4 5 15.34 3.25
 -2 4 4 1034.86 11.18
 -2 4 4 1008.07 12.12
 2 4 -4 1024.11 12.1
 2 -4 -4 1025.41 11.81
 2 -4 -4 1046.53 11.07
 -2 -4 4 1011.44 11.81
 -2 -4 4 1030.34 5.92
 2 4 -4 989.92 6.04
 -2 4 3 642.99 8.87
 -2 -4 3 640.09 5.47
 2 -4 -3 660.61 8.78
 -2 -4 3 630.01 9.43
 -2 4 3 626.89 9.5
 2 4 -3 634.26 5.62
 2 -4 -3 608.19 9.03
 2 4 -3 664.16 9.85
 2 -4 -2 30.35 3.36
 -2 -4 2 28.19 2.22
 2 4 -2 28.17 2.34
 -2 4 2 31.08 3.42
 2 -4 -2 28.94 3
 -2 -4 2 34.03 3.69
 -2 4 2 33.76 3.24
 2 4 -2 34.85 3.78
 2 -4 -1 170.27 4.87
 2 -4 -1 158.22 4.92
 2 4 -1 151.68 3.99
 -2 -4 1 169.06 5.61
 -2 4 1 157.88 5.01
 -2 4 1 156.42 5.06
 2 4 -1 171.09 5.73
 -2 -4 1 155.5 4.13
 2 4 0 1242.55 13.74
 -2 4 0 1194.41 11.41
 2 4 0 1192 10.67
 -2 -4 0 1174.96 10.87
 -2 4 0 1223.13 12.25
 2 -4 0 1167.84 11.39
 -2 -4 0 1212.14 13.1
 2 -4 0 1215.46 11.91
 2 4 1 6.67 3
 2 -4 1 4.47 2.38
 -2 -4 -1 3.71 2.7
 -2 4 -1 9.62 3.19
 -2 4 -1 5.03 2.53
 2 -4 1 5.21 2.8
 -2 -4 -1 5.06 3.49
 2 4 1 3.12 3.31
 2 -4 2 22.08 3.39
 -2 -4 -2 18.92 3.71
 -2 4 -2 23.77 3.46
 2 -4 2 19.25 2.64
 -2 4 -2 16.99 2.45
 2 4 2 18.75 3.74
 -2 -4 -2 19.38 3.27
 2 -4 3 4.64 3.25
 -2 -4 -3 7.98 3.41
 -2 -4 -3 4.87 2.84
 2 4 3 9.44 3.62
 -2 4 -3 5.66 3.26
 2 -4 3 7.06 2.19
 -2 -4 -3 7.93 4.8
 -2 -4 -4 14.12 3.3
 2 -4 4 12.92 3.47
 -2 -4 -4 15.76 3.75
 -2 4 -4 15.66 3.71
 2 -4 4 10.22 2.05
 -2 -4 -4 14.24 5.35
 2 4 4 11.51 3.52
 2 -4 5 10.99 1.89
 -2 4 -5 9.26 3.66
 2 -4 5 8.21 2.95
 -2 -4 -5 10.26 5.41
 -2 -4 -5 10.06 3.67
 -2 -4 -5 12.48 3.34
 2 4 5 9.58 3.67
 2 -4 5 10.83 3.76
 -2 4 -6 444.43 9.77
 2 -4 6 463.92 6.81
 2 -4 6 457.73 5.12
 -2 -4 -6 464 9.76
 -2 -4 -6 468.88 13.15
 2 -4 6 470.41 10.53
 -2 -4 -6 461.53 9.39
 2 4 6 471.61 10.23
 -2 4 -7 166.8 7.25
 2 -4 7 166.99 2.97
 2 -4 7 167.43 3.8
 -2 -4 -7 165.24 6.46
 2 4 7 169.98 6.94
 -2 -4 -7 168.25 9.54
 2 -4 7 169.34 7.54
 -2 -4 -8 1535.29 23.75
 -2 4 -8 1510.47 18.8
 2 4 8 1515.1 18.35
 -2 -4 -8 1515.83 16.81
 -2 -4 -9 56.84 7.44
 -2 -4 -9 57.14 5
 -2 4 -9 72.69 6.01
 2 4 9 68.91 5.85
 2 4 10 1626.68 20.21
 -2 4 -10 1632.14 20.71
 -2 -4 -10 1575.51 25.01
 -2 4 -11 194.13 8.73
 2 4 11 186.74 8.27
 -2 -4 -11 170.3 10.31
 -2 -4 -11 160.07 6.74
 -2 4 -12 14.92 5.42
 2 4 12 6.14 5.02
 -2 -4 -12 4.9 4.05
 -2 -4 -12 19.02 6.98
 -2 4 -13 37.4 6.37
 2 4 13 33 5.68
 -2 -4 -13 33.09 7.82
 -2 -4 -13 29.55 5.04
 -2 4 -14 10.82 5.74
 -2 -4 -14 6.74 7.08
 -2 -4 -14 5.88 4.1
 -2 4 -15 82.29 7.65
 -2 -4 -15 80.66 4.71
 -2 -4 -15 84.7 9.17
 -2 -4 -15 72.94 5.51
 -2 4 -16 425.77 14.09
 -2 -4 -16 400.08 10.1
 -2 -4 -16 416.32 15.86
 -2 -4 -17 4.63 4.28
 -2 -4 -17 -0.61 7.28
 -2 4 -17 5.76 6.09
 -2 4 -18 127.8 9.48
 -2 -4 -18 111.56 6.27
 -2 -4 -18 108.63 10.67
 -2 4 -19 53.42 8.33
 -2 -4 -19 41.41 5
 -2 -4 -19 58.99 9.45
 -2 4 -20 247.62 12.73
 -2 -4 -20 249.1 14.32
 -2 -4 -21 0.85 7.82
 -2 4 -21 -6.73 7.63
 -2 -4 -22 76.64 10.64
 -2 4 -22 55.14 9.23
 -2 4 -23 12.86 8.11
 -2 -4 -23 10.53 8.69
 -2 -4 -24 11.99 9.01
 -2 4 -24 39.13 8.98
 -2 4 -25 -7.41 8.5
 -2 -4 -25 -0.25 9.13
 -2 4 -26 1.95 8.66
 -2 -4 -26 6.61 9.91
 -2 4 -27 7.31 9.28
 -2 -4 -27 0.06 9.94
 -2 -4 -28 -1.12 11.01
 -2 -4 -29 10.74 11.44
 2 -5 -27 19.38 10.91
 2 -5 -26 75.59 11.93
 2 -5 -25 7.19 9.04
 2 -5 -24 33.98 9.69
 2 -5 -23 15.61 8.24
 2 -5 -23 0.13 6.89
 2 -5 -22 15.18 6.79
 2 -5 -22 -1.47 7.43
 2 5 -22 18.13 5.6
 2 5 -21 2.56 4.63
 2 -5 -21 -2.94 6.92
 2 -5 -21 6.62 6.23
 2 -5 -20 -5.5 7.24
 2 5 -20 3.32 4.6
 -2 -5 20 3.03 2.8
 2 -5 -20 5.69 5.82
 -2 -5 19 32.28 3.65
 2 5 -19 26.35 4.78
 2 -5 -19 24.58 7.41
 2 -5 -19 34.77 7.15
 2 5 -18 2.98 3.99
 2 -5 -18 -0.56 5.75
 2 -5 -18 14.84 6.89
 -2 -5 18 3.78 2.98
 2 -5 -17 38.11 6.81
 2 5 -17 40.9 4.6
 2 -5 -17 40.54 7.5
 -2 -5 17 37.84 3.73
 2 5 -17 34.68 4.37
 2 5 -17 28.58 4.33
 2 5 -16 77.5 5.09
 2 5 -16 85.78 5.19
 2 -5 -16 79.88 7.93
 -2 -5 16 62.57 4.25
 2 5 -16 57.77 4.64
 2 -5 -15 4.62 5.95
 -2 -5 15 2.33 2.83
 -2 5 15 0.7 4.28
 2 5 -15 2.82 3.25
 2 5 -15 0.16 3.11
 2 5 -15 1.59 3.38
 2 5 -14 319.04 7.28
 -2 5 14 308.38 9.66
 2 5 -14 298.91 8.04
 -2 -5 14 299.65 7.47
 2 5 -13 84.6 5.23
 -2 5 13 81.87 6.03
 2 -5 -13 77.36 8.04
 -2 -5 13 91.86 4.79
 -2 5 12 1040.34 15.78
 -2 -5 12 1066.54 13.82
 2 -5 -12 1034 19.67
 -2 -5 12 1108.6 13.4
 2 5 -12 1092.82 13.99
 2 5 -12 1104.63 11.13
 2 5 -11 99.89 3.88
 -2 5 11 95.87 5.78
 -2 -5 11 101.53 5.02
 -2 -5 11 93.35 4.89
 2 -5 -11 99.49 8.22
 2 5 -11 101.5 5.2
 2 -5 -10 2311.63 28.3
 -2 5 10 2401.52 21.86
 -2 -5 10 2410.05 19.35
 -2 -5 10 2285.99 16.61
 2 5 -10 2454.52 13.84
 2 5 -10 2412.37 19.99
 -2 -5 9 194.45 6.35
 -2 5 9 194.55 6.99
 2 -5 -9 197.19 9.66
 2 5 -9 193.85 4.12
 2 -5 -9 180.04 6.64
 2 5 -9 203.31 6.51
 -2 -5 9 186.11 4.95
 -2 -5 8 2185.76 18.3
 2 -5 -8 2133.15 25.81
 2 5 -8 2309.84 11.42
 2 -5 -8 2196.92 19.99
 2 -5 -8 2197.07 19.35
 -2 5 8 2192.89 19.67
 -2 -5 8 2045.75 12.65
 2 5 -8 2237.12 18.99
 2 5 -7 12.19 1.91
 -2 -5 7 10.69 3.17
 2 -5 -7 12.34 3.15
 -2 5 7 10.04 3.39
 2 -5 -7 13.31 3.28
 -2 -5 7 12.09 2.15
 2 5 -7 9.89 3.34
 2 5 -6 1674.17 8.76
 -2 5 6 1671.79 16.03
 2 -5 -6 1665.71 15.63
 2 5 -6 1713.85 16.56
 2 -5 -6 1658.17 16.67
 -2 -5 6 1625.31 9.18
 -2 -5 6 1678.5 15.84
 2 5 -5 4.05 3.21
 2 -5 -5 2.55 2.69
 2 -5 -5 4.86 2.98
 -2 -5 5 4.52 1.63
 2 5 -5 2.96 1.66
 -2 -5 5 2.53 3.18
 -2 5 5 3.63 3.02
 2 5 -4 424.23 5.06
 2 -5 -4 439.36 7.96
 -2 -5 4 455.17 8.72
 2 -5 -4 424.46 8.37
 2 5 -4 449.14 8.84
 -2 -5 4 450.26 5.05
 -2 5 4 457.05 8.2
 2 5 -3 117.96 5.26
 -2 5 3 104.53 4.7
 -2 -5 3 112.53 3.21
 2 -5 -3 117.55 4.96
 -2 -5 3 111.96 5.13
 2 -5 -3 111.06 4.58
 2 5 -3 112.29 3.35
 2 5 -2 41.31 4.05
 2 -5 -2 36.74 3.58
 -2 5 2 37.73 3.54
 -2 -5 2 40.08 2.64
 2 5 -2 35.47 2.75
 -2 -5 2 38.68 4.06
 2 -5 -2 38.9 3.45
 2 5 -1 659.55 10.81
 -2 5 1 657.77 9.69
 2 -5 -1 658.75 9.48
 2 -5 -1 642.98 9.21
 -2 -5 1 635.7 7.83
 -2 -5 1 648.5 10.44
 2 5 -1 650.66 8.02
 2 5 0 78.56 4.95
 2 5 0 68.64 3.71
 -2 -5 0 74.35 3.7
 2 -5 0 66.71 3.92
 2 -5 0 75.94 3.99
 -2 5 0 73.87 4.32
 -2 -5 0 77.49 4.92
 2 -5 1 121.79 4.76
 2 5 1 133.3 4.95
 -2 5 -1 121.62 5.15
 2 -5 1 119.06 6.36
 2 5 1 145.51 5.98
 2 -5 1 136.46 4.66
 -2 -5 -1 124.77 4.9
 -2 -5 -1 132.34 5.78
 2 -5 2 4.58 4.07
 -2 -5 -2 4.32 3.56
 2 5 2 2.43 3.55
 2 5 2 2.55 2.99
 2 -5 2 3.67 2.59
 -2 5 -2 2.94 3.26
 2 -5 2 1.93 2.96
 -2 -5 -2 1.55 2.9
 2 -5 3 87.92 4.63
 2 5 3 86.73 4.75
 -2 5 -3 91.72 4.97
 2 5 3 85.48 5.37
 -2 -5 -3 80.99 4.69
 -2 -5 -3 86.49 5.2
 2 -5 3 88.04 3.74
 2 -5 3 79.63 5.17
 2 5 4 5.39 3.81
 2 -5 4 3.73 3.39
 -2 -5 -4 1.54 3.14
 2 -5 4 1.36 2.21
 -2 -5 -4 1.17 3.64
 2 -5 4 2.66 3.4
 -2 5 -4 3.67 3.41
 2 5 4 1.56 3.43
 2 5 5 20.91 4.26
 -2 -5 -5 18.98 3.76
 2 -5 5 20.88 3.88
 2 -5 5 20.56 2.35
 -2 5 -5 15.47 3.93
 -2 -5 -5 18.82 4.16
 2 -5 5 18.1 3.49
 2 -5 6 1276.7 16.9
 -2 -5 -6 1231.56 16.35
 2 -5 6 1229.93 12.09
 -2 5 -6 1275.96 15.95
 2 5 6 1262.2 17.23
 -2 -5 -6 1263.91 21.31
 2 -5 6 1300.89 9.81
 -2 -5 -6 1253.75 16.26
 2 5 7 244.84 8.64
 -2 5 -7 237.09 7.89
 2 -5 7 232.18 8.55
 2 -5 7 236.14 5.1
 -2 -5 -7 236.49 8.07
 2 -5 7 246.49 4.09
 2 -5 8 1509.59 8.47
 -2 -5 -8 1489.83 18.27
 2 5 8 1496.02 19.99
 2 -5 8 1488.66 9.89
 -2 5 -8 1513.29 18.64
 -2 -5 -8 1511.64 24.37
 2 5 9 89.5 6.45
 -2 -5 -9 77.8 5.76
 -2 5 -9 70.5 5.77
 -2 -5 -9 86.48 8.5
 -2 -5 -10 3912.11 40.4
 -2 5 -10 3913.48 31.68
 2 5 10 3882.48 33.22
 -2 -5 -10 3879.1 29.52
 -2 5 -11 332.99 10.74
 2 5 11 356.27 11.44
 -2 -5 -11 331.56 9.72
 -2 -5 -11 328.97 13.41
 -2 5 -12 3355.72 31.5
 -2 -5 -12 3303.22 38.42
 -2 -5 -12 3409.99 28.51
 2 5 12 3402.06 32.91
 -2 -5 -13 3.49 4.6
 -2 5 -13 12.44 5.98
 2 5 13 14.57 5.89
 -2 -5 -13 1.49 7.06
 -2 5 -14 1695.79 23.97
 -2 -5 -14 1686.98 20.53
 2 5 14 1663.78 24.42
 -2 -5 -14 1679.96 29.01
 -2 5 -15 73.68 7.58
 -2 -5 -15 69.02 6.02
 -2 -5 -15 83.01 9.36
 -2 -5 -16 1189.43 25.66
 -2 -5 -16 1191.9 17.55
 -2 -5 -17 142.32 7.54
 -2 -5 -17 122.63 10.72
 -2 5 -17 138.84 9.49
 -2 -5 -18 116.47 7.1
 -2 5 -18 106.15 9.13
 -2 -5 -18 128.65 11.22
 -2 -5 -19 1.98 4.78
 -2 5 -19 -8.06 6.61
 -2 -5 -19 2.75 7.89
 -2 -5 -20 57.92 9.66
 -2 5 -20 30.6 7.38
 -2 -5 -21 -5.56 8.25
 -2 5 -21 3.49 6.93
 -2 -5 -22 7.48 9
 -2 5 -22 -10.87 7.19
 -2 -5 -23 18.56 8.8
 -2 5 -23 24.23 8.09
 -2 -5 -24 3.98 8.53
 -2 5 -24 8.93 7.86
 -2 5 -25 0.58 7.99
 -2 -5 -25 14.26 9.53
 -2 -5 -26 10.03 9.37
 -2 5 -26 -3.92 8.56
 -2 5 -27 13.55 9.28
 -2 -5 -27 -4.27 10.02
 -2 -5 -28 27.42 11.4
 -2 -5 -29 12.23 11.36
 2 -6 -27 31.73 12.05
 2 -6 -26 17.11 10.15
 2 -6 -25 23.41 10.6
 2 -6 -24 0.39 8.48
 2 -6 -23 8.86 8.48
 2 -6 -23 21.35 7.38
 2 -6 -22 -3 6.75
 2 -6 -22 -4.44 7.86
 2 -6 -21 7.53 7.63
 2 6 -21 18.78 5.05
 2 -6 -21 4.74 6.7
 2 -6 -20 22.11 7
 -2 -6 20 6.93 3.01
 2 6 -20 9.64 4.72
 2 -6 -20 14.04 7.56
 2 -6 -19 16.96 7.08
 -2 -6 19 5.81 3.04
 2 -6 -19 6.61 6.88
 2 6 -19 6.51 4.26
 2 -6 -18 42.18 8
 -2 -6 18 31.35 3.75
 2 6 -18 42.37 4.76
 2 -6 -18 37.41 7.31
 2 -6 -17 -0.66 6.37
 -2 -6 17 3.42 3.1
 2 6 -17 -5.03 3.91
 2 6 -17 -2.73 3.59
 2 6 -17 -1.76 3.98
 2 -6 -16 611.49 17.36
 2 6 -16 563.88 10.43
 -2 -6 16 557.25 10.03
 2 6 -16 526.63 11.03
 -2 6 16 601.92 14.4
 2 -6 -15 7.39 6.23
 -2 -6 15 7.16 3.22
 2 6 -15 0.35 3.26
 -2 6 15 4.55 4.56
 2 6 -15 5.66 3.78
 2 -6 -14 227.74 11.29
 -2 -6 14 209.3 7.98
 2 6 -14 215.31 7.51
 -2 6 14 219.08 8.71
 -2 -6 14 215.87 6.64
 2 6 -14 230.88 6.34
 -2 6 13 3.71 4.3
 -2 -6 13 3.35 3.1
 -2 -6 13 6.55 3.92
 2 -6 -13 1.75 6.63
 2 6 -13 0.71 3.44
 2 6 -13 3.41 2.96
 2 6 -12 663.33 8.96
 -2 -6 12 668.82 11.04
 2 6 -12 652.55 11.78
 -2 -6 12 633.25 10.78
 2 -6 -12 678.07 16.88
 -2 6 12 633.57 13.08
 -2 -6 11 5.01 3.19
 2 6 -11 4.87 2.53
 2 -6 -11 6.69 5.74
 -2 -6 11 6.19 3.17
 -2 6 11 12.08 4.16
 2 6 -11 6.41 3.48
 2 6 -10 44.47 4.51
 -2 6 10 35.91 4.76
 -2 -6 10 42.28 4.05
 -2 -6 10 36.42 3.49
 2 -6 -10 40.49 6.81
 2 6 -10 40.01 2.97
 -2 -6 9 15.02 3.42
 2 -6 -9 13.46 6.1
 -2 6 9 9.54 3.79
 2 6 -9 10.18 2.36
 2 6 -9 10.41 3.72
 -2 -6 9 10.77 2.71
 -2 6 8 7.75 3.76
 2 6 -8 1.83 2.04
 2 -6 -8 8.91 6.05
 -2 -6 8 6.53 2.32
 -2 -6 8 7.63 3.31
 2 6 -8 5.4 3.35
 2 -6 -7 172.38 6.38
 -2 -6 7 174.43 4.16
 2 6 -7 179.98 3.99
 -2 6 7 182.59 6.66
 2 -6 -7 168.87 9.12
 2 6 -7 187.26 6.65
 -2 -6 7 181.08 6.32
 2 -6 -6 398.5 12.26
 2 -6 -6 396.88 9.03
 -2 -6 6 394.94 5.43
 -2 6 6 392.58 8.94
 2 6 -6 386.73 5.32
 2 -6 -6 398.69 8.66
 2 6 -6 398.18 9.1
 -2 -6 6 400.48 8.68
 -2 6 5 1290.91 14.97
 2 -6 -5 1296.2 19.83
 2 6 -5 1313.42 15.63
 2 -6 -5 1305.53 15.28
 -2 -6 5 1336.92 9.4
 2 6 -5 1296.44 9.49
 -2 -6 5 1335.43 15.16
 2 -6 -5 1279.8 14.57
 2 6 -4 714.06 7.58
 2 6 -4 722.47 11.86
 2 -6 -4 719.25 11.2
 2 -6 -4 715.41 14.81
 -2 -6 4 732.61 11.49
 -2 -6 4 735.56 7.49
 2 -6 -4 710.56 10.67
 -2 -6 3 296.82 5.26
 -2 6 3 309.18 7.46
 2 -6 -3 294.21 9.96
 -2 -6 3 294.32 7.72
 2 6 -3 300.13 8.15
 2 6 -3 287.3 5.31
 2 -6 -3 305.48 7.22
 2 -6 -3 310.27 7.5
 2 6 -2 300.64 8.27
 2 -6 -2 297.75 7.07
 -2 -6 2 302.4 8.17
 2 6 -2 292.62 5.79
 2 -6 -2 314.86 7.44
 -2 -6 2 300.38 5.59
 -2 6 2 310.24 7.4
 2 -6 -2 299.73 9.81
 -2 -6 1 22.57 4.05
 2 -6 -1 18.65 5.23
 2 -6 -1 21.22 3.27
 2 6 -1 18.17 2.91
 2 6 -1 15.89 3.96
 2 -6 -1 18.48 3.09
 -2 -6 1 16.3 2.63
 -2 6 1 14.66 3.49
 2 6 0 -0.58 3.61
 -2 -6 0 -0.03 3.57
 2 -6 0 2.08 4.58
 -2 -6 0 2.03 2.66
 2 -6 0 5.4 3.05
 2 6 0 0.89 2.82
 2 -6 0 5.28 2.99
 -2 6 0 1.75 3.14
 2 6 1 3.18 3.75
 -2 -6 -1 1.6 2.81
 2 -6 1 0.5 4.37
 -2 -6 -1 0.47 3.75
 2 -6 1 6.47 3.04
 2 -6 1 1.74 2.74
 -2 6 -1 -3.41 3.18
 2 6 1 2.22 3.27
 2 6 2 19.48 3.69
 -2 -6 -2 16.91 4.07
 2 -6 2 15.36 3.01
 -2 -6 -2 17.49 3.37
 2 6 2 18.22 4.35
 2 -6 2 22.85 3.41
 -2 6 -2 16.3 3.58
 2 -6 2 20.05 4.54
 2 -6 3 41.4 3.44
 2 -6 3 44.34 4.18
 2 -6 3 39.56 4.66
 2 6 3 36.79 4.09
 -2 6 -3 44.22 4.26
 2 6 3 50.08 4.94
 -2 -6 -3 47.71 4.13
 -2 -6 -3 43.17 4.6
 -2 -6 -4 236.27 7.44
 -2 6 -4 254.82 7.46
 2 -6 4 245.93 7.49
 2 -6 4 243.21 7.61
 2 6 4 232.87 7.47
 2 -6 4 235.23 5.78
 2 6 4 257.77 8.75
 -2 -6 -4 260.64 8.28
 2 -6 5 17.09 3.69
 -2 6 -5 25.16 4.08
 2 -6 5 20.39 3.94
 2 6 5 23.28 5.01
 -2 -6 -5 23.22 4.74
 2 6 5 18.04 4.25
 2 -6 5 26.09 2.82
 -2 -6 -5 22.02 3.8
 2 -6 6 297.91 8.91
 -2 -6 -6 291.84 9.24
 2 6 6 296.5 9.74
 -2 6 -6 296.37 8.58
 2 -6 6 281.73 5.75
 2 -6 6 292.3 7.12
 2 6 6 306.38 9.16
 -2 -6 -7 390.03 10.51
 2 6 7 379.08 11.13
 2 -6 7 384.12 7.14
 -2 6 -7 388.9 9.83
 -2 6 -8 780.83 13.85
 -2 -6 -8 723.18 13.86
 2 -6 8 727.08 8.61
 2 -6 8 740.47 7.37
 -2 -6 -8 777.03 18.63
 2 6 8 730.35 15.28
 -2 -6 -9 16.49 4.98
 2 -6 9 17.81 1.83
 -2 -6 -9 20.84 7.04
 2 6 9 17.65 5.22
 -2 6 -9 24.11 4.9
 2 -6 9 21.75 2.21
 -2 -6 -10 129.49 7.38
 -2 6 -10 123.96 7.28
 -2 -6 -10 112.34 9.6
 -2 6 -11 196.53 8.51
 -2 -6 -11 177.08 11.13
 -2 -6 -11 174.79 8.22
 -2 6 -12 26.92 5.89
 -2 -6 -12 9.23 7.39
 -2 -6 -12 19.21 5.75
 -2 -6 -13 -5.83 7.1
 -2 6 -13 3.09 5.03
 -2 -6 -13 -10.99 5.14
 -2 -6 -14 153.5 11.16
 -2 6 -14 171.28 9.03
 -2 -6 -14 154.84 7.9
 -2 6 -15 50.44 6.84
 -2 -6 -15 51.9 6.18
 -2 -6 -15 58.74 8.84
 -2 6 -16 423.16 13.79
 -2 -6 -16 397.3 16.27
 -2 -6 -16 409.59 11.59
 -2 -6 -17 89.3 7.04
 -2 -6 -17 72.3 9.38
 -2 6 -17 84.94 8.04
 -2 6 -18 378 13.74
 -2 -6 -18 360.25 16.28
 -2 -6 -18 367.65 11.25
 -2 -6 -19 -9.84 8.92
 -2 -6 -19 -7.34 5.31
 -2 6 -19 1.23 6.67
 -2 6 -20 252.56 12.49
 -2 -6 -20 259.3 14.94
 -2 -6 -20 255.55 9.86
 -2 6 -21 2.64 6.91
 -2 -6 -21 -5.33 8.26
 -2 6 -22 194.02 12.08
 -2 -6 -22 181.64 13.92
 -2 6 -23 0.81 7.4
 -2 -6 -23 -14.41 9.06
 -2 6 -24 -8.59 7.89
 -2 -6 -24 11.57 8.93
 -2 -6 -25 12.09 9.25
 -2 6 -25 7.82 8.21
 -2 6 -26 2.79 8.34
 -2 -6 -26 5.12 9.85
 -2 -6 -27 12.73 10.27
 -2 -6 -28 32.6 11.64
 -2 -6 -29 25.64 11.98
 2 -7 -27 48.88 12.54
 2 -7 -26 19.61 11.26
 2 -7 -25 45.6 11.18
 2 -7 -24 -9.57 9.73
 2 -7 -23 9.46 7.56
 2 -7 -23 0.99 9.3
 2 -7 -22 12.29 7.39
 2 -7 -22 23.51 9.27
 2 7 -21 97.02 6.76
 2 -7 -21 110.49 10.14
 2 -7 -21 105.27 11.17
 2 -7 -20 12.42 7.36
 2 7 -20 12.03 4.7
 2 -7 -20 26.96 8.58
 2 -7 -19 102.63 10.68
 2 7 -19 96.37 6.11
 2 -7 -19 98.71 9.97
 -2 -7 19 84.97 4.81
 2 7 -18 58.45 5.32
 2 -7 -18 66.38 8.91
 -2 -7 18 51.77 4.24
 2 7 -17 398.06 9.2
 -2 7 17 405.79 12.85
 2 -7 -17 420.83 15.36
 2 -7 -16 8.21 6.88
 -2 -7 16 8.87 5.13
 -2 -7 16 7.19 3.37
 2 7 -16 11.44 3.77
 2 7 -16 9.34 4.27
 -2 7 16 11.98 5.15
 2 7 -15 80.46 5.75
 -2 -7 15 91.67 6.53
 2 7 -15 105.2 5.16
 -2 -7 15 90.84 5.03
 2 -7 -15 93.92 9.03
 -2 7 15 106.96 7.39
 -2 -7 14 365.53 8.63
 -2 7 14 342.34 11
 2 7 -14 374.22 7.84
 2 -7 -14 365.8 14.14
 2 7 -14 354.3 9.64
 -2 -7 13 522.25 10.2
 2 7 -13 535.56 8.75
 2 7 -13 495.2 10.92
 -2 -7 13 480.5 10.26
 2 -7 -13 534.32 16.28
 -2 7 13 492.53 12.44
 -2 7 12 481.98 11.93
 -2 -7 12 501.21 9.97
 -2 -7 12 488.71 9.62
 2 -7 -12 487.2 15.12
 2 7 -12 498.48 8.11
 2 7 -12 470.06 10.63
 -2 -7 11 32.97 3.99
 2 -7 -11 32.15 6.88
 -2 7 11 44.36 5.34
 2 7 -11 35.47 3.23
 -2 -7 11 31.75 3.62
 2 7 -11 36.64 4.46
 -2 -7 10 355.98 8.71
 -2 -7 10 323.24 6.95
 2 7 -10 330.17 9.09
 2 -7 -10 369.06 13.04
 -2 7 10 329.66 9.7
 2 7 -10 334.92 6.31
 2 7 -9 352.78 9.35
 -2 -7 9 351.09 8.66
 -2 7 9 343.39 9.58
 2 -7 -9 344.12 12.95
 2 7 -9 347.44 6.1
 -2 -7 9 333.21 6.61
 -2 7 8 671.79 12.63
 -2 -7 8 678.48 11.64
 2 7 -8 673.64 7.95
 2 7 -8 684.93 12.43
 -2 -7 8 664.72 8.48
 2 7 -7 108.11 6.03
 2 -7 -7 93.94 8.12
 2 7 -7 100.82 3.65
 -2 7 7 111.56 5.94
 -2 -7 7 108.3 3.86
 -2 -7 7 111.64 5.73
 2 7 -6 762.59 8.26
 -2 -7 6 761.35 8.29
 -2 7 6 772.52 12.77
 2 -7 -6 787.69 17.07
 2 7 -6 765.72 13.13
 -2 -7 6 761.46 12.22
 2 7 -5 893.16 14.05
 2 -7 -5 889.59 17.76
 2 7 -5 888.2 9.06
 2 -7 -5 869.43 12.81
 -2 -7 5 898.01 9.01
 -2 7 5 875.59 13.21
 -2 -7 5 916.96 13.58
 2 7 -4 760.86 13.12
 -2 7 4 761.26 11.99
 2 -7 -4 719.23 11.89
 2 -7 -4 731.86 11.6
 -2 -7 4 727.25 12.3
 -2 -7 4 746.72 8.48
 2 7 -4 707.56 8.64
 2 -7 -3 1573.08 22.07
 -2 -7 3 1578.14 17.9
 2 -7 -3 1585.42 16.95
 -2 7 3 1595.82 16.76
 2 7 -3 1504.77 12.72
 -2 -7 3 1566.31 12.71
 2 -7 -3 1535.43 16.22
 2 7 -3 1609.55 18.84
 2 -7 -2 4.25 5.3
 2 -7 -2 1.8 3.22
 -2 -7 2 5.71 2.64
 2 7 -2 9.6 4.08
 -2 -7 2 5.44 3.97
 -2 7 2 4.84 3.56
 2 7 -2 5.5 2.93
 2 -7 -2 2.06 2.98
 2 -7 -1 1375.34 19.55
 -2 -7 1 1419.22 13.21
 2 7 -1 1483.48 18.38
 -2 -7 1 1386.9 17.33
 2 -7 -1 1378.79 15.17
 2 -7 -1 1228.47 14.32
 -2 7 1 1237.1 14.91
 2 7 -1 1385.5 13.2
 2 7 0 173.61 7.39
 2 7 0 163.11 5.51
 -2 -7 0 176.89 7.21
 -2 -7 0 171.73 5.47
 2 -7 0 161.21 5.9
 2 -7 0 173.41 5.96
 2 -7 0 165.05 7.99
 -2 7 0 170.89 6.34
 2 -7 1 45.7 3.93
 2 7 1 52.74 5.22
 -2 -7 -1 49.7 5.02
 2 -7 1 49.45 5.7
 2 -7 1 52.52 4.12
 2 7 1 45.33 4.15
 -2 -7 -1 52.02 4.13
 -2 7 -1 47.22 4.48
 -2 7 -2 10.1 3.66
 2 -7 2 8.27 3.28
 2 7 2 9.36 3.34
 2 -7 2 11.55 3.12
 2 -7 2 6.38 4.47
 2 7 2 11.22 4.51
 -2 -7 -2 13.43 3.4
 -2 -7 -2 9.15 4.16
 2 -7 3 374.49 9.95
 2 7 3 389.93 8.87
 2 -7 3 365.79 8.73
 -2 7 -3 386.69 9.16
 -2 -7 -3 395.26 9.03
 -2 -7 -3 414.95 10.43
 2 -7 3 394.01 7.69
 2 7 3 401.63 11.02
 2 7 4 3.67 3.81
 2 -7 4 6.19 3.92
 2 7 4 4.91 4.46
 -2 -7 -4 6.01 3.42
 2 -7 4 4.32 3.43
 -2 -7 -4 -1.19 4.62
 2 -7 4 5.57 2.63
 -2 7 -4 5.74 3.73
 2 -7 5 46.81 4.87
 2 7 5 46.42 5.91
 2 -7 5 47.6 3.47
 2 7 5 51.14 4.9
 -2 -7 -5 48.55 5.4
 -2 7 -5 52.3 4.88
 2 -7 6 1.52 3.39
 -2 7 -6 6.91 4.09
 2 7 6 4.43 3.95
 -2 -7 -6 -1.71 4.39
 2 -7 6 4.02 2.53
 2 7 7 36.33 5.13
 2 -7 7 24.93 3.53
 2 -7 7 32.26 2.94
 -2 -7 -7 22.62 5.1
 -2 7 -7 32.27 4.72
 2 -7 8 412.68 6.51
 2 -7 8 409.3 7.56
 -2 -7 -9 108.92 7.3
 2 -7 9 109.68 3.56
 -2 -7 -9 117.61 9.72
 2 -7 9 115.04 4.11
 -2 7 -9 129.78 6.97
 -2 -7 -10 1333.37 19.83
 2 -7 10 1286.91 9.18
 -2 7 -10 1377.86 19.35
 -2 -7 -10 1366.64 25.89
 2 -7 10 1319.51 10.14
 -2 -7 -11 487.32 12.69
 -2 -7 -11 495.53 16.89
 -2 7 -11 526 13.11
 -2 7 -12 1194.48 19.21
 -2 -7 -12 1194.92 25
 -2 -7 -12 1199 19.28
 -2 -7 -13 101.11 7.29
 -2 7 -13 95.24 7.45
 -2 -7 -13 101.64 9.92
 -2 7 -14 400.09 12.32
 -2 -7 -14 398.77 11.98
 -2 -7 -14 381.34 15.87
 -2 -7 -15 294.3 10.73
 -2 -7 -15 279.98 14.36
 -2 7 -15 289.03 11.22
 -2 7 -16 161.38 9.33
 -2 -7 -16 171.73 12.27
 -2 -7 -16 163.02 8.89
 -2 7 -17 27.34 6.46
 -2 -7 -17 39.71 6.21
 -2 -7 -17 45.97 9.27
 -2 -7 -18 64 7.11
 -2 -7 -18 73.03 10.3
 -2 7 -18 59.7 8.07
 -2 -7 -19 222.55 14.02
 -2 -7 -19 210.47 9.97
 -2 7 -19 229.9 11.63
 -2 7 -20 15.23 7
 -2 -7 -20 -1.5 5.77
 -2 -7 -20 -0.48 8.06
 -2 -7 -21 52.75 10.14
 -2 7 -21 30.14 7.48
 -2 7 -22 8.44 7.43
 -2 -7 -22 16.88 9.19
 -2 -7 -23 47.2 10.65
 -2 7 -23 73.72 9.65
 -2 -7 -24 -5.71 9.22
 -2 7 -24 -9.11 8.03
 -2 7 -25 32.7 9.18
 -2 -7 -25 12.04 9.46
 -2 7 -26 -12.99 8.91
 -2 -7 -26 14.03 10
 -2 -7 -27 9.18 9.99
 -2 -7 -28 38.64 12.06
 2 -8 -28 46.49 13.46
 2 -8 -27 33.67 12.62
 2 -8 -26 32.92 11.61
 2 -8 -25 48.79 11.33
 2 -8 -24 77.47 12.07
 2 -8 -23 33.49 8.86
 2 -8 -23 21.09 9.74
 2 -8 -22 -2.66 8.04
 2 -8 -22 -6.25 8.83
 2 -8 -21 96.07 11.36
 2 -8 -21 102.25 10.39
 2 -8 -20 -0.28 7.86
 2 8 -20 7.56 4.5
 2 -8 -20 4.04 8.32
 -2 -8 19 47.01 4.27
 2 8 -19 36.05 5.06
 2 -8 -19 54.23 8.98
 -2 -8 18 262.75 7.57
 2 8 -18 277.23 8.31
 2 -8 -18 292.46 14.33
 -2 8 18 274.88 11.61
 -2 8 17 22.42 6.01
 -2 -8 17 10.55 3.6
 2 -8 -17 9.51 7.52
 2 8 -17 12.26 4.04
 2 -8 -16 150.79 11.06
 2 8 -16 142.6 6.04
 -2 -8 16 146.71 6.18
 2 8 -16 126 7.12
 -2 8 16 141.35 8.47
 2 -8 -15 5.47 6.99
 2 8 -15 15.57 3.86
 -2 -8 15 2.04 4.54
 -2 8 15 0.22 4.98
 2 8 -15 13.7 4.71
 -2 -8 15 16.41 3.76
 -2 -8 14 572.1 11.05
 2 -8 -14 605.23 17.66
 -2 8 14 613.85 14.65
 2 8 -14 544.41 12.22
 -2 -8 14 548.77 11.72
 2 8 -14 608.31 9.97
 -2 -8 13 8.7 4.02
 -2 -8 13 3.56 3.44
 -2 8 13 2.99 4.49
 2 8 -13 7.52 3.15
 2 -8 -13 -5.61 7.11
 2 8 -13 3.83 4.29
 2 -8 -12 61.48 8.36
 -2 -8 12 49.72 4.56
 2 8 -12 55.13 3.86
 2 8 -12 42.23 5.01
 -2 -8 12 48.33 4.3
 -2 8 12 60.51 5.92
 -2 -8 11 13.71 3.65
 2 8 -11 10.67 2.74
 -2 -8 11 8.88 3.17
 2 8 -11 13.78 4.3
 2 -8 -11 7.23 6.27
 -2 8 11 10.71 4.52
 -2 8 10 183.87 8
 -2 -8 10 155.8 5.32
 2 8 -10 169.85 5
 2 -8 -10 159.56 9.79
 2 8 -10 151.48 7.07
 -2 -8 10 171.06 6.69
 2 8 -9 76.12 5.65
 -2 -8 9 76.37 5.12
 2 -8 -9 75.4 8.13
 -2 -8 9 71.29 4.02
 -2 8 9 69.11 5.59
 2 8 -9 63.02 3.6
 2 -8 -8 174.61 10.24
 2 8 -8 182.09 5.07
 -2 8 8 166.33 7.35
 -2 -8 8 175.04 5.01
 -2 -8 8 182.14 6.94
 2 8 -8 185.79 7.7
 -2 8 7 6.14 3.9
 2 8 -7 0.8 3.83
 -2 -8 7 5.1 2.35
 2 -8 -7 0.28 5.79
 -2 -8 7 9.12 3.81
 2 8 -7 2.82 2.63
 -2 -8 6 445.49 10.19
 2 -8 -6 448.78 13.88
 -2 -8 6 423.84 6.99
 -2 8 6 432.4 10.23
 2 8 -6 419.51 7.07
 2 8 -6 441.12 10.91
 -2 -8 5 15.02 2.68
 2 -8 -5 9.17 6
 2 8 -5 15.02 2.92
 -2 -8 5 11.1 4.09
 -2 8 5 19.23 4.24
 2 8 -5 16.55 4.49
 -2 -8 4 1516.43 18.39
 2 8 -4 1546.6 19.58
 -2 8 4 1548.98 18
 2 8 -4 1505.05 13.38
 -2 -8 4 1569.68 13.3
 -2 -8 3 32.82 3.27
 -2 8 3 38.76 4.62
 2 8 -3 31.36 4.96
 2 8 -3 30.69 3.53
 2 -8 -3 36.07 6.39
 -2 -8 3 28.1 4.76
 2 -8 -2 630.09 11.51
 -2 -8 2 650.49 9.4
 2 -8 -2 664.22 15.25
 2 8 -2 645.11 13.3
 -2 -8 2 645.61 12.64
 -2 8 2 639.3 11.67
 2 8 -2 640.83 9.58
 -2 -8 1 3.01 4.35
 2 -8 -1 -1.28 5.5
 2 8 -1 2.61 3.14
 2 -8 -1 7.88 3.4
 2 8 -1 4.34 4.35
 -2 8 1 8.48 3.88
 -2 -8 1 5.54 2.86
 2 -8 0 626 14.16
 -2 8 0 618.04 11.44
 2 8 0 610.21 10.08
 -2 -8 0 614.07 10.02
 2 -8 0 586.99 10.71
 2 -8 0 571.81 10.58
 -2 -8 0 619.39 12.64
 2 -8 1 95.82 7.27
 -2 8 -1 109.05 5.78
 2 8 1 100.82 5.26
 -2 -8 -1 99.5 6.34
 -2 -8 -1 106.37 5.19
 2 -8 1 105.78 5.29
 -2 -8 -2 5.02 4.31
 2 -8 2 1.98 4.66
 -2 -8 -2 2.92 3.3
 2 8 2 -3.26 3.58
 2 -8 2 -1.2 3.01
 -2 8 -2 4.16 3.74
 2 8 3 131.11 6.06
 2 -8 3 128.6 5.31
 -2 8 -3 122.7 6.08
 2 -8 3 123.57 6.93
 -2 -8 -3 141.22 7.52
 2 -8 4 10.58 4.5
 2 -8 4 18.02 3.31
 -2 8 -4 11.16 3.93
 -2 -8 -4 12.42 5.09
 2 8 4 16.8 4.16
 2 8 5 209.1 7.72
 2 -8 5 221.24 6.35
 -2 -8 -5 217.15 8.9
 -2 8 -5 208.82 7.54
 2 -8 5 209.33 7.69
 2 8 6 227.68 8.26
 2 -8 6 211.32 7.26
 -2 8 -6 201.11 7.71
 2 -8 6 184.43 5.94
 -2 -8 -6 209.92 8.94
 2 -8 7 78.98 5.06
 -2 -8 -7 84.56 6.8
 -2 8 -7 80.41 5.79
 2 8 7 86.4 6.26
 2 -8 7 83.53 4.14
 2 -8 8 14.04 3.47
 -2 -8 -8 18.87 5.46
 2 8 8 5.73 4.62
 -2 8 -8 10.19 4.25
 2 -8 8 10.32 2.68
 2 -8 9 13.86 3.05
 -2 -8 -9 20.85 5.33
 2 -8 9 17.29 2.61
 -2 8 -9 22.63 4.69
 2 -8 10 419.18 7.2
 -2 8 -10 428.92 11.51
 -2 -8 -10 436.13 12.62
 2 -8 10 411.86 6.48
 -2 8 -11 30 5.63
 2 -8 11 22.62 2.24
 2 -8 11 27.58 2.5
 -2 -8 -11 28.34 6.35
 2 -8 12 3.81 1.48
 2 -8 12 2.87 1.41
 -2 -8 -12 12.84 7.59
 -2 8 -12 11.61 4.97
 -2 -8 -12 -3.03 5.56
 -2 8 -13 21.02 5.62
 -2 -8 -13 10.67 5.36
 -2 -8 -13 16.52 7.7
 -2 8 -14 6.51 5.55
 -2 -8 -14 6.32 5.25
 -2 -8 -14 5.16 7.28
 -2 8 -15 12.98 5.45
 -2 -8 -15 6.7 7.91
 -2 -8 -15 8.3 5.57
 -2 -8 -16 95.8 10.7
 -2 8 -16 114.18 8.57
 -2 -8 -16 107.91 8.17
 -2 -8 -17 -2.06 5.69
 -2 8 -17 -6.43 5.96
 -2 -8 -17 -2.69 8.03
 -2 -8 -18 134.96 12.19
 -2 8 -18 128.05 9.4
 -2 -8 -18 152.19 9.32
 -2 -8 -19 6.22 8.4
 -2 -8 -19 -3.49 5.76
 -2 8 -19 2.92 6.25
 -2 8 -20 78.92 8.89
 -2 -8 -20 68.62 10.38
 -2 -8 -20 79.47 7.87
 -2 8 -21 16.37 7.54
 -2 -8 -21 8.69 8.99
 -2 8 -22 10.34 7.55
 -2 -8 -22 24.3 9.37
 -2 8 -23 14.28 8.14
 -2 -8 -23 14.44 9.25
 -2 -8 -24 -10.32 10.19
 -2 8 -24 1.64 7.94
 -2 8 -25 -2.4 8.44
 -2 -8 -25 -3.22 9.76
 -2 -8 -26 68.94 12.74
 -2 -8 -27 3.7 10.38
 -2 -8 -28 -2.73 11.35
 2 -9 -28 2.97 12.7
 2 -9 -27 23.83 12.11
 2 -9 -26 16.08 11.4
 2 -9 -25 14.76 10.55
 2 -9 -24 68.9 10.95
 2 -9 -24 89.16 12.72
 2 -9 -23 35.73 10.68
 2 -9 -23 49.93 9.82
 2 -9 -22 241.76 15.96
 2 -9 -22 269.46 15.03
 2 -9 -21 82.35 11.68
 2 -9 -21 61.2 10.5
 2 -9 -20 564.33 19.24
 -2 -9 19 189.87 6.78
 2 -9 -19 213.01 13.12
 2 9 -19 196.59 7.84
 -2 9 18 557.23 15.8
 2 9 -18 494.85 10.82
 -2 -9 18 485.31 10.33
 2 -9 -18 549.24 18.55
 2 9 -17 185.78 7.28
 -2 9 17 193.1 10.2
 2 -9 -17 202.8 12.48
 -2 -9 17 201.9 7.18
 2 -9 -16 278.38 13.75
 -2 -9 16 261.04 8.07
 -2 9 16 285.58 11.31
 2 9 -16 265.91 7.73
 -2 9 15 348.82 11.93
 2 9 -15 374.3 8.62
 2 -9 -15 359.28 14.8
 -2 -9 15 355.13 9.28
 -2 -9 14 258.74 8.19
 2 -9 -14 262.22 13.29
 2 9 -14 260.05 7.21
 -2 9 14 263.34 10.46
 -2 -9 13 73.13 5.22
 -2 -9 13 68.61 5.31
 2 9 -13 69.83 4.55
 -2 9 13 82.9 6.71
 2 -9 -13 58.93 8.22
 -2 -9 12 1.35 3.56
 2 9 -12 4.92 3.14
 -2 9 12 5.76 4.72
 -2 -9 12 6.25 3.43
 2 -9 -12 -1.61 6.45
 -2 9 11 245.89 9.47
 2 9 -11 265.06 6.75
 -2 -9 11 245.83 7.1
 -2 -9 11 244.73 8.08
 -2 -9 10 26.29 4.21
 -2 9 10 26.36 4.94
 2 -9 -10 24.69 6.9
 -2 -9 10 25.2 3.56
 2 9 -10 23.99 3.19
 2 9 -9 30.31 3.32
 -2 -9 9 22.47 4.17
 2 -9 -9 19.77 6.55
 -2 -9 9 26.12 3.3
 -2 9 9 22.87 4.66
 2 9 -8 -3.23 2.82
 -2 9 8 0.74 3.93
 -2 -9 8 1.13 3.56
 2 -9 -8 -0.11 5.97
 -2 -9 8 1.32 2.56
 -2 -9 7 409.26 7.49
 2 9 -7 421.39 7.73
 -2 -9 7 426.57 10.53
 -2 9 7 408.78 10.75
 2 -9 -7 428.57 14.29
 2 -9 -6 169.12 9.89
 -2 -9 6 169.48 7.3
 -2 -9 6 161.47 5.13
 2 9 -6 168.18 5.41
 -2 9 6 177.01 7.49
 -2 9 5 653.98 12.69
 2 9 -5 633.54 9.54
 -2 -9 5 658.07 9.46
 2 -9 -5 668.94 17.01
 -2 -9 5 654.25 13
 -2 -9 4 0.99 4.24
 -2 9 4 1.23 3.89
 -2 -9 4 4.58 2.74
 2 9 -4 2.47 3.04
 2 -9 -4 2.82 6.14
 2 -9 -3 1245.3 21.58
 -2 -9 3 1282.75 18.23
 2 9 -3 1244.08 13.74
 -2 -9 3 1292.13 13.61
 -2 -9 2 934.73 12.1
 2 9 -2 931.27 12.28
 -2 -9 2 921.12 15.91
 -2 9 2 937.19 14.61
 2 9 -1 573.29 10.16
 2 -9 -1 570.49 14.53
 -2 -9 1 594.05 13.12
 -2 -9 1 593.73 10.09
 -2 9 1 600.84 11.84
 2 9 0 988.93 13.36
 -2 -9 0 1006.48 13.4
 -2 -9 0 1037.25 17.01
 -2 9 0 1051.21 15.32
 2 -9 0 1041.17 18.8
 -2 -9 -1 379.11 9.1
 2 -9 1 397.46 12.08
 2 9 1 395.71 9.1
 -2 9 -1 399.47 10.01
 -2 9 -2 942.51 14.66
 2 -9 2 948.31 17.01
 -2 -9 -2 943.58 16.75
 2 9 2 970.7 14.17
 -2 -9 -3 292.11 10.26
 2 9 3 278.88 8.45
 2 -9 3 293.91 10.13
 2 -9 4 1482.85 19.68
 -2 9 -4 1446.52 18.19
 2 9 4 1511.3 18.86
 -2 -9 -4 1545.35 21.65
 2 9 5 177.13 7.67
 -2 9 -5 161.41 7.23
 -2 -9 -5 167.71 8.59
 2 -9 5 170.01 7.52
 -2 -9 -6 227.89 9.67
 2 -9 6 212.64 7.82
 2 9 6 225.59 8.53
 2 -9 6 228 6.69
 -2 9 -6 230.19 8.29
 2 -9 7 -2.89 3.74
 -2 9 -7 0.47 4.01
 2 9 7 2.95 4.22
 -2 -9 -7 -6.43 5.39
 2 -9 7 -1.39 2.81
 -2 9 -8 70.35 5.85
 2 -9 8 63.19 3.94
 2 9 8 58.14 5.86
 2 -9 8 60.83 4.63
 -2 -9 -8 56.01 6.47
 -2 9 -9 8.33 4.54
 2 9 9 7.31 4.93
 2 -9 9 11.74 2.75
 -2 -9 -9 -0.84 5.02
 2 -9 9 9.51 3.2
 2 -9 10 7.93 3.03
 -2 9 -10 20.78 5.17
 2 -9 10 11.92 2.55
 2 9 10 18.19 5.15
 -2 -9 -11 9.5 5.19
 -2 9 -11 5.19 4.39
 2 -9 11 8.26 2.62
 2 -9 11 8.02 2.28
 -2 -9 -12 1.1 7.39
 -2 -9 -12 -1.65 5.57
 -2 9 -12 1.21 4.67
 2 -9 12 3.11 1.94
 2 -9 12 1 2.1
 -2 9 -13 65.31 6.74
 -2 -9 -13 53.45 9.14
 2 -9 13 40.87 2.05
 -2 -9 -13 54.28 6.81
 2 -9 13 50.38 2.25
 -2 -9 -14 7.47 5.77
 -2 9 -14 0.92 4.86
 -2 -9 -14 -4.7 7.84
 -2 9 -15 6.99 5.76
 -2 -9 -15 -2.44 7.59
 -2 -9 -15 0.15 5.64
 -2 9 -16 -3.31 5.58
 -2 -9 -16 1.97 7.8
 -2 -9 -16 4 5.84
 -2 -9 -17 59.57 10.22
 -2 9 -17 58.2 7.29
 -2 -9 -17 65.55 8
 -2 -9 -18 74.33 10.69
 -2 9 -18 75.78 8.19
 -2 -9 -18 71.58 7.92
 -2 9 -19 70.17 8.31
 -2 -9 -19 83.93 11.32
 -2 -9 -19 65.02 7.73
 -2 -9 -20 89.92 8.57
 -2 9 -20 87.63 8.92
 -2 -9 -20 86.53 11.5
 -2 9 -21 91 9.5
 -2 -9 -21 119.53 12.41
 -2 9 -22 141.58 11.08
 -2 -9 -22 135.71 13.36
 -2 9 -23 50.22 9.17
 -2 -9 -23 76.22 11.86
 -2 9 -24 134.8 11.9
 -2 -9 -24 121.38 13.77
 -2 9 -25 61.72 10.51
 -2 -9 -25 84.81 12.89
 -2 -9 -26 2.51 10.12
 -2 -9 -27 16.46 11.18
 2 -10 -28 21.98 13.25
 2 -10 -27 13.27 11.67
 2 -10 -26 92.02 14.51
 2 -10 -25 12.15 11.03
 2 -10 -24 135.85 12.82
 2 -10 -24 121.12 13.87
 2 -10 -23 5 9.2
 2 -10 -23 18.67 10.01
 2 -10 -22 139.23 13.6
 2 -10 -22 146.55 12.72
 2 -10 -21 23.11 9.94
 2 -10 -21 14.08 8.61
 2 -10 -20 20.95 9.08
 2 -10 -19 -0.69 8.01
 -2 10 19 -3.44 6.47
 2 10 -19 0.16 4.44
 -2 10 18 6.35 6.43
 2 -10 -18 15.38 8.42
 2 10 -18 7.54 4.51
 -2 -10 18 5.01 3.84
 2 10 -17 5.08 4.16
 -2 -10 17 2.72 3.88
 2 -10 -17 -2.04 7.84
 -2 10 17 3.02 6.33
 -2 10 16 195.35 10.23
 2 10 -16 193.92 7.16
 2 -10 -16 198.05 12.31
 -2 -10 16 191.82 7.63
 2 10 -15 43.13 4.59
 -2 -10 15 34.2 5.59
 -2 10 15 34.34 6.33
 2 -10 -15 38.25 8.34
 -2 -10 15 37.77 4.74
 2 10 -14 4.85 3.66
 -2 10 14 6.67 5.33
 2 -10 -14 -1.7 7.42
 -2 -10 14 -0.46 3.74
 -2 -10 14 2.17 4.23
 -2 -10 13 1.02 3.8
 -2 10 13 -3.92 5.16
 2 -10 -13 1.43 6.84
 -2 -10 13 4.35 3.69
 2 10 -13 -4.68 3.66
 2 -10 -12 194.58 11.54
 -2 -10 12 161.06 6.73
 -2 10 12 157.73 8.47
 -2 -10 12 169.79 7.27
 2 10 -12 182.47 6.26
 2 -10 -11 -1.39 6.92
 -2 -10 11 -2.44 3.63
 -2 10 11 -2.39 4.57
 2 10 -11 -4.22 3.37
 -2 -10 11 -3.55 3.43
 2 -10 -10 15.19 7.03
 2 10 -10 11.2 3.31
 -2 -10 10 6.27 3.22
 -2 10 10 3.28 4.5
 -2 -10 10 9.29 3.99
 -2 -10 9 4.67 3.82
 -2 -10 9 11.69 3.12
 -2 10 9 1.11 4.16
 2 -10 -9 -2.4 6.52
 2 10 -9 7.1 3.09
 -2 -10 8 14.64 4.15
 2 10 -8 15 3.24
 -2 -10 8 12.21 2.93
 -2 10 8 11.51 4.37
 2 -10 -8 13.08 6.55
 -2 -10 7 8.82 4.22
 -2 -10 7 9.14 2.86
 2 -10 -7 13.26 6.67
 2 10 -7 11.8 3.37
 -2 10 7 12.41 4.24
 -2 10 6 395.81 10.78
 2 10 -6 384.99 8.02
 2 -10 -6 427.51 14.64
 -2 -10 6 401.42 8.01
 -2 -10 6 359.84 10.35
 -2 -10 5 47.64 5.56
 -2 10 5 49.29 5.26
 -2 -10 5 44.19 3.76
 2 10 -5 52.99 4.2
 2 -10 -5 37.4 7.03
 -2 -10 4 457.4 11.71
 -2 10 4 472.93 11.22
 2 10 -4 472.18 9.09
 2 -10 -4 481.03 14.81
 -2 -10 4 467.65 8.92
 -2 -10 3 29 3.68
 2 10 -3 27.99 3.96
 2 -10 -3 33.63 7.06
 -2 10 3 24.68 4.79
 -2 -10 3 19.98 5.03
 2 10 -2 670.6 11.14
 -2 -10 2 660.76 14.13
 2 -10 -2 678.91 16.77
 -2 -10 2 645.88 10.91
 -2 -10 1 341.28 8.43
 2 10 -1 347.43 8.57
 -2 -10 1 363.73 11.02
 2 -10 -1 344.43 12.37
 -2 10 1 374.19 10.14
 2 10 0 41.62 4.71
 2 -10 0 44.46 6.69
 -2 10 0 47.16 5.39
 -2 -10 0 34.5 5.7
 2 10 1 394.36 9.58
 -2 10 -1 410.64 10.51
 2 -10 1 404.5 12.59
 -2 -10 -1 388.61 11.78
 -2 -10 -2 43.77 6.19
 -2 10 -2 24.04 4.74
 2 10 2 29.47 4.52
 2 -10 2 37.29 6.16
 -2 10 -3 127.5 6.88
 -2 -10 -3 138.9 8.23
 2 10 3 134.33 6.85
 2 -10 3 143 8.14
 2 -10 4 279.71 9.89
 -2 10 -4 275.85 9.18
 2 10 4 284.85 9.15
 -2 -10 -4 294.54 10.9
 2 10 5 321.06 10
 -2 10 -5 308.17 9.53
 -2 -10 -5 320.24 11.4
 2 -10 5 314.94 10.08
 2 10 6 83.73 6.52
 -2 10 -6 78.36 6.23
 2 -10 6 69.57 6.14
 -2 -10 -6 73.19 7.25
 2 -10 7 58.66 5.39
 -2 10 -7 63.07 5.89
 2 10 7 62.02 6.1
 -2 -10 -7 50.79 6.66
 -2 10 -8 296 9.87
 2 10 8 306.98 10.43
 -2 -10 -8 329.84 11.92
 2 -10 8 317.49 8.92
 2 -10 8 311.29 7.8
 -2 10 -9 53.62 6.23
 2 10 9 50.71 6.05
 2 -10 9 47.19 4.5
 2 -10 9 40.49 3.72
 -2 -10 -9 55.65 7.44
 2 -10 10 130.34 5.79
 -2 -10 -10 107.5 8.22
 -2 10 -10 121.25 7.31
 2 10 10 133.86 8.33
 2 -10 10 115.6 4.87
 -2 10 -11 34.34 5.6
 -2 -10 -11 30.58 6.31
 2 -10 11 21.7 3
 2 -10 11 32.45 3.74
 2 -10 12 7.82 2.41
 -2 10 -12 12.36 5.02
 -2 -10 -12 2.87 5.7
 2 -10 12 5.36 2.71
 -2 -10 -13 27.6 8.53
 2 -10 13 21.81 2.4
 -2 10 -13 30.47 5.71
 -2 -10 -13 33.72 6.81
 2 -10 13 32.28 2.85
 -2 10 -14 6.18 5.46
 -2 -10 -14 6.03 7.72
 2 -10 14 0.16 1.5
 -2 -10 -15 14.11 6.3
 -2 -10 -15 0.93 8.22
 -2 10 -15 11.19 5.8
 -2 -10 -16 5.25 8.15
 -2 10 -16 -12.23 5.58
 -2 -10 -16 10.41 6.3
 -2 10 -17 -0.26 5.61
 -2 -10 -17 7.13 8.66
 -2 -10 -17 2.98 6.17
 -2 -10 -18 62.87 10.59
 -2 10 -18 47.92 7.25
 -2 -10 -18 60.96 7.99
 -2 10 -19 7.44 6.19
 -2 -10 -19 16.37 9.42
 -2 -10 -19 10.44 6.6
 -2 -10 -20 3.39 6.7
 -2 -10 -20 7.1 8.85
 -2 10 -20 6.13 6.6
 -2 -10 -21 -13.68 7.07
 -2 -10 -21 3.99 9.13
 -2 10 -21 1.45 7.08
 -2 -10 -22 7.46 9.09
 -2 10 -22 7.55 7.27
 -2 -10 -23 12.61 9.86
 -2 10 -23 22.27 8.08
 -2 10 -24 21.92 8.51
 -2 -10 -24 35.65 10.94
 -2 -10 -25 7 10.57
 -2 -10 -26 116.56 14.78
 -2 -10 -27 -8.25 11.28
 2 -11 -28 1.84 12.36
 2 -11 -27 42.18 13.61
 2 -11 -26 -0.94 11.2
 2 -11 -25 16.61 10.94
 2 -11 -24 106.48 12.56
 2 -11 -24 76.5 12.62
 2 -11 -23 -10.23 9.88
 2 -11 -23 -1.1 8.91
 2 -11 -22 202.61 15.53
 2 -11 -22 192.01 14.41
 2 -11 -21 1.81 9.15
 2 -11 -20 581.31 20.4
 -2 11 20 555.47 17.72
 2 -11 -19 28.64 9.18
 -2 11 19 27.52 7.36
 -2 -11 18 489.51 11.18
 2 11 -18 494.93 11.23
 -2 11 18 513.28 16.12
 2 -11 -17 -2.82 8.03
 2 11 -17 -3.55 4.66
 -2 -11 17 2.59 4.22
 -2 11 17 -0.99 6.21
 -2 -11 16 523.51 11.85
 2 -11 -16 539.39 18.6
 2 11 -16 521.43 10.95
 -2 11 16 565.98 16.03
 -2 -11 15 -0.34 4.04
 -2 11 15 1.62 5.56
 2 11 -15 0.06 3.95
 2 -11 -15 -5.64 7.37
 2 -11 -14 44.36 8.55
 -2 -11 14 38.65 4.99
 2 11 -14 36.9 4.47
 -2 11 14 38.49 6.33
 -2 -11 14 24.69 4.96
 -2 -11 13 116.11 6.66
 -2 11 13 101.16 7.98
 -2 -11 13 91.49 6.16
 2 -11 -13 91.46 9.67
 2 11 -13 120.8 5.94
 -2 -11 12 4.28 3.9
 2 11 -12 1.51 3.59
 -2 -11 12 11.64 4.31
 2 -11 -12 3.85 7.32
 -2 11 12 3.96 5.15
 2 11 -11 142.35 5.93
 2 -11 -11 164.75 11.14
 -2 -11 11 140.93 7.24
 -2 11 11 153.13 8.55
 -2 -11 11 121.63 6.09
 2 11 -10 -5.7 3.4
 2 -11 -10 -7.95 7.2
 -2 -11 10 0.31 4.07
 -2 11 10 -2.44 4.68
 -2 -11 10 1.38 3.17
 -2 -11 9 123.96 5.64
 2 11 -9 132.68 5.68
 -2 -11 9 148.27 7.36
 2 -11 -9 137.98 10.12
 -2 11 9 122.52 7.5
 -2 -11 8 8.08 4.31
 2 -11 -8 5.15 6.75
 2 11 -8 3.74 3.52
 -2 -11 8 -0.89 2.87
 -2 11 8 -0.77 4.4
 -2 -11 7 277.57 7.33
 -2 -11 7 300.56 9.98
 2 -11 -7 292.95 12.9
 2 11 -7 285.26 7.54
 -2 11 7 289.68 9.94
 2 11 -6 64.51 4.51
 -2 -11 6 62.1 4.29
 2 -11 -6 51.59 7.76
 -2 11 6 59.55 5.82
 -2 -11 6 61.61 5.88
 -2 -11 5 32.8 5.23
 2 -11 -5 27.98 6.75
 2 11 -5 32.62 4.15
 -2 11 5 26.03 4.91
 -2 -11 5 28.6 3.69
 2 -11 -4 83.61 8.37
 -2 11 4 74.53 6.06
 -2 -11 4 76.77 4.93
 2 11 -4 75.56 4.97
 -2 -11 4 76.01 6.49
 -2 -11 3 34.27 5.62
 2 -11 -3 33.77 7.01
 2 11 -3 40.93 4.52
 -2 -11 3 35.42 4.03
 -2 11 3 42.62 5.27
 -2 11 2 1329.05 18.87
 2 -11 -2 1359.35 23.59
 -2 -11 2 1358.74 20.73
 2 11 -2 1342.96 16.46
 -2 -11 1 -0.94 5.22
 2 -11 -1 11.74 6.56
 2 11 -1 8.47 4.22
 -2 11 1 16.14 5.02
 2 11 0 1466.43 17.97
 2 -11 0 1468.33 23.79
 -2 -11 0 1484.67 22.19
 -2 11 0 1523.29 19.96
 2 11 1 215.8 8.13
 -2 11 -1 216.33 8.75
 -2 -11 -1 215.52 9.97
 2 -11 1 205.77 10.34
 -2 11 -2 3221.21 28.78
 2 11 2 3248.64 27.54
 2 -11 2 3178.82 33.08
 2 11 3 17.02 5.11
 2 -11 3 28.34 6.29
 -2 -11 -3 27.79 6.67
 -2 11 -3 19.04 5.25
 2 -11 4 1472.4 21.48
 -2 -11 -4 1518.69 23.41
 2 11 4 1514.58 20.12
 -2 11 -4 1450.54 19.78
 -2 11 -5 310.77 10.01
 2 -11 5 305.13 10.74
 -2 -11 -5 313.84 11.98
 2 11 5 314.42 10.33
 -2 11 -6 1475.84 20.39
 2 11 6 1473.55 20.88
 -2 -11 -6 1472.91 23.55
 2 -11 6 1510.31 20.99
 -2 11 -7 7.15 5.06
 2 11 7 2.65 5.06
 2 -11 7 4.82 4.42
 -2 -11 -7 -1.86 6
 2 11 8 202.24 9.3
 -2 -11 -8 202.33 10.37
 -2 11 -8 207.55 8.8
 2 -11 8 192.54 7.86
 2 -11 9 178.81 7.4
 -2 11 -9 176.16 8.48
 2 11 9 165.96 8.77
 -2 -11 -9 180.5 9.97
 2 -11 9 164.76 6.33
 2 -11 10 3.34 3.54
 -2 -11 -10 -1.34 5.58
 2 11 10 3.99 4.89
 -2 11 -10 7.22 5.03
 2 -11 10 -3.3 3.01
 2 11 11 9.47 5.32
 -2 11 -11 -0.79 4.76
 2 -11 11 2.01 2.78
 -2 -11 -11 7.39 5.99
 2 -11 11 4.09 3.39
 2 -11 12 -2.59 2.63
 -2 11 -12 -4.83 5.04
 2 -11 12 2.02 3.1
 -2 -11 -12 0.54 5.87
 -2 11 -13 103.85 7.7
 2 -11 13 119.81 4.89
 -2 -11 -13 128.31 9.32
 2 -11 14 9.54 2.53
 -2 11 -14 8.99 5.52
 -2 -11 -14 -4.45 8.98
 -2 -11 -14 2.58 5.98
 -2 11 -15 69.4 7.36
 -2 -11 -15 57.42 7.85
 -2 -11 -15 72.51 11.06
 -2 11 -16 11.61 5.95
 -2 -11 -16 9.5 9
 -2 -11 -16 8.31 6.28
 -2 -11 -17 17.57 8.98
 -2 11 -17 4.91 5.84
 -2 -11 -17 5.55 6.22
 -2 11 -18 87.34 8.43
 -2 -11 -18 84.32 11.62
 -2 -11 -18 89.42 8.96
 -2 11 -19 -8.96 6.54
 -2 -11 -19 8.32 8.74
 -2 -11 -19 -2.71 6.91
 -2 11 -20 149.99 10.64
 -2 -11 -20 163.12 13.96
 -2 -11 -20 155.91 11.05
 -2 -11 -21 8.61 9.71
 -2 -11 -21 5.63 6.95
 -2 11 -21 17.69 7.35
 -2 11 -22 148.55 11.11
 -2 -11 -22 153.92 14.48
 -2 -11 -23 0.35 9.51
 -2 11 -23 -6.47 7.49
 -2 -11 -24 109.25 13.9
 -2 -11 -25 -6.51 10.29
 -2 -11 -26 72.68 13.42
 2 -12 -28 7.59 12.33
 2 -12 -27 2.74 11.76
 2 -12 -26 68.25 13.39
 2 -12 -25 -6.92 10.83
 2 -12 -24 49.86 11.14
 2 -12 -24 41.12 11.97
 2 -12 -23 -11.55 9.83
 2 -12 -23 9.71 9.37
 2 -12 -22 49.02 11.11
 2 -12 -22 56.44 10.38
 2 -12 -21 12.8 9.4
 -2 12 20 9.89 7.34
 2 -12 -20 16.55 9.2
 -2 12 19 67.04 8.96
 2 -12 -19 78.42 11.34
 -2 -12 18 46.63 5.3
 -2 12 18 46.99 7.79
 2 -12 -18 52.09 10.42
 -2 -12 17 148.89 7.53
 -2 12 17 164.02 10.58
 2 12 -17 153.24 7.27
 2 -12 -17 157.32 12.16
 -2 12 16 42.68 7.4
 2 12 -16 29.94 4.91
 2 -12 -16 30.57 8.84
 -2 -12 16 35.88 5.26
 2 -12 -15 32.96 8.39
 2 12 -15 27.56 4.9
 -2 -12 15 26.61 5.01
 -2 12 15 32.17 6.75
 2 12 -14 176.41 7.12
 -2 12 14 171.37 9.87
 2 -12 -14 181.78 12.51
 -2 -12 14 185.7 8.24
 2 12 -13 -2.27 3.94
 2 -12 -13 -10.95 7.43
 -2 -12 13 0.8 4.33
 -2 -12 12 6.88 4.41
 2 12 -12 8.18 4.04
 -2 12 12 5.58 5.15
 -2 -12 12 11.71 4.34
 2 -12 -12 10.22 7.36
 -2 -12 11 53.35 5.09
 2 -12 -11 71.97 8.86
 -2 12 11 64.66 6.88
 -2 -12 11 67.13 6.19
 2 12 -11 59.62 5.14
 -2 -12 10 13.06 3.87
 -2 12 10 13.58 5.46
 -2 -12 10 20.33 4.89
 2 12 -10 15.45 4.09
 2 -12 -10 19.55 7.5
 2 12 -9 15.34 4.03
 -2 12 9 26.86 5.58
 -2 -12 9 11.09 3.56
 -2 -12 9 18.43 4.95
 2 -12 -9 26.82 7.49
 -2 -12 8 45.67 4.29
 2 12 -8 47.54 4.72
 -2 12 8 46.69 5.82
 2 -12 -8 52.37 8.32
 -2 -12 8 54.14 5.76
 2 -12 -7 3.9 6.63
 -2 -12 7 1.3 4.45
 2 12 -7 4.71 3.74
 -2 12 7 14.02 4.99
 -2 -12 7 1.02 3.29
 -2 -12 6 90.84 6.89
 2 12 -6 83.64 5.45
 2 -12 -6 93.28 9.06
 -2 12 6 86.31 6.68
 2 -12 -5 -2.47 6.51
 2 12 -5 2.26 3.79
 -2 12 5 -2.73 4.67
 -2 -12 5 6.77 5.03
 -2 12 4 603.44 13.78
 2 -12 -4 563.33 16.94
 -2 -12 4 610.34 14.49
 2 12 -4 579.16 11.41
 2 -12 -3 17.35 6.54
 2 12 -3 8.83 4.08
 -2 12 3 16.11 4.88
 -2 -12 3 19.15 5.3
 -2 -12 2 240.02 10.14
 2 12 -2 218.13 7.86
 -2 12 2 240.29 9.2
 2 -12 -2 252.25 11.68
 -2 12 1 47.75 5.73
 2 12 -1 56.9 5.17
 2 -12 -1 46.94 7.58
 -2 -12 1 62.16 6.94
 -2 12 0 312.19 10.28
 2 -12 0 284.81 12.09
 -2 -12 0 304.07 11.24
 2 12 0 314.33 9.58
 -2 12 -1 23.65 5.05
 2 -12 1 22.25 6.27
 2 12 1 16.26 4.55
 -2 -12 -1 24.05 5.85
 -2 -12 -2 8.06 5.66
 2 12 2 -3.75 4.38
 -2 12 -2 -0.43 4.33
 2 -12 2 4.13 5.46
 -2 12 -3 -5.28 5.09
 2 12 3 2.81 4.41
 -2 -12 -3 -3.3 5.81
 2 -12 3 -4.95 5.48
 2 -12 4 91.63 7.52
 2 12 4 98.08 6.84
 -2 -12 -4 78.79 7.83
 -2 12 -4 80.16 6.6
 2 -12 5 225.91 10.02
 2 12 5 225.69 9.41
 -2 -12 -5 213.81 10.77
 -2 12 -5 235.8 9.53
 -2 -12 -6 894.87 19.63
 2 -12 6 897.07 17.19
 -2 12 -6 880.34 16.66
 -2 12 -7 67.82 6.61
 2 -12 7 76.21 6.67
 2 12 7 63.24 6.56
 -2 -12 -7 67.85 7.84
 -2 -12 -8 386.06 13.76
 2 12 8 372.28 12.14
 -2 12 -8 388.63 11.84
 2 -12 8 393.2 11.18
 -2 12 -9 11.31 5.23
 2 -12 9 9.27 4.37
 2 12 9 2.8 5.08
 -2 -12 -9 9.94 6.42
 2 -12 10 56.33 4.72
 -2 12 -10 71.2 6.74
 2 12 10 77.6 7.33
 2 -12 10 62.06 5.52
 -2 -12 -10 72.29 7.89
 2 -12 11 62.64 5.21
 -2 -12 -11 45.81 7.17
 2 12 11 52.7 6.67
 2 -12 11 58.39 4.51
 -2 12 -11 43.58 6.08
 -2 -12 -12 11.7 6.33
 2 -12 12 5.19 3.18
 -2 12 -12 2.23 5.15
 2 12 12 2.57 5.62
 2 -12 12 1.9 3.49
 -2 -12 -13 56.1 8.17
 2 -12 13 60.31 4.59
 -2 12 -13 55.28 7
 2 -12 14 9.44 3.14
 -2 12 -14 6.71 5.5
 -2 -12 -14 17.22 9.18
 -2 -12 -14 1.89 6.62
 -2 12 -15 18.54 6.34
 -2 -12 -15 30.3 9.88
 -2 -12 -15 14.3 7.4
 -2 -12 -16 42.42 10.35
 -2 12 -16 40.98 7.16
 -2 -12 -16 48.84 8.15
 -2 12 -17 17.9 6.6
 -2 -12 -17 12.72 9.23
 -2 -12 -17 24.08 7.56
 -2 12 -18 28.83 7.25
 -2 -12 -18 30.07 7.89
 -2 -12 -18 25.53 10.35
 -2 12 -19 5.34 6.81
 -2 -12 -19 -6.9 9.06
 -2 -12 -19 3.27 7.38
 -2 -12 -20 34.09 10.38
 -2 -12 -20 32.74 8.21
 -2 12 -20 28.81 7.52
 -2 -12 -21 3.23 9.42
 -2 -12 -21 6.02 7.54
 -2 12 -21 13.14 7.29
 -2 12 -22 -5.37 7.34
 -2 -12 -22 -19 10.71
 -2 12 -23 -0.61 8.02
 -2 -12 -23 10.65 10.39
 -2 -12 -24 7.18 10.53
 -2 -12 -25 13 10.71
 -2 -12 -26 41.29 12.59
 2 -13 -28 28.26 13.42
 2 -13 -27 19.38 12.56
 2 -13 -26 21.95 11.83
 2 -13 -25 29.2 11.33
 2 -13 -24 21.71 11.08
 2 -13 -24 18.13 10.37
 2 -13 -23 11.35 10.36
 2 -13 -23 24.05 10.27
 2 -13 -22 17.3 9.84
 -2 13 21 25.61 8.01
 2 -13 -21 44.35 10.39
 2 -13 -20 78.81 11.16
 -2 13 20 59.67 8.8
 -2 13 19 23.55 7.39
 2 -13 -19 32.58 9.31
 2 -13 -18 180.97 13.53
 -2 13 18 176.71 11.35
 -2 -13 17 160.2 7.93
 2 -13 -17 142.3 12.41
 -2 13 17 165.05 10.82
 2 13 -17 145.1 7.53
 2 13 -16 23.17 5.11
 -2 13 16 16.18 7.01
 -2 -13 16 21.93 5.09
 2 -13 -16 20.6 8.59
 -2 -13 15 89.8 6.67
 2 -13 -15 107.11 11.03
 -2 13 15 94.74 8.73
 2 13 -15 93.89 6.47
 2 -13 -14 32.32 8.69
 -2 13 14 27.36 6.79
 -2 -13 14 18.43 4.99
 2 13 -14 23.51 5.02
 -2 -13 13 153.76 8.25
 2 -13 -13 174.56 12.56
 2 13 -13 150.54 7.13
 -2 13 13 150.09 9.52
 2 13 -12 52.15 5.28
 2 -13 -12 46.8 9.1
 -2 13 12 67.52 7.61
 -2 -13 12 59.17 6.28
 2 -13 -11 635.63 19.79
 2 13 -11 623.11 12.21
 -2 13 11 658.38 16.65
 -2 -13 11 651.54 14.94
 2 13 -10 552.32 11.43
 2 -13 -10 589.46 19.14
 -2 13 10 576.59 15.52
 -2 -13 10 567.91 14.11
 2 13 -9 888.29 14.34
 2 -13 -9 863.01 22.17
 -2 -13 9 855.48 16.96
 -2 13 9 869.04 18.27
 2 13 -8 422.24 10.33
 2 -13 -8 409.55 15.94
 -2 13 8 418.96 13.05
 -2 -13 8 403.95 12.32
 -2 13 7 956.32 18.4
 2 13 -7 965.69 14.87
 2 -13 -7 1010.25 23.19
 -2 -13 7 964.47 18.22
 -2 13 6 444.32 12.88
 2 13 -6 422.45 10.31
 2 -13 -6 414.61 15.34
 -2 -13 6 431.84 13.04
 -2 -13 5 636.38 15.23
 2 -13 -5 628.18 18.11
 2 13 -5 610.43 12.36
 2 -13 -4 33.4 7.56
 -2 13 4 21.99 5.49
 -2 -13 4 23.34 5.63
 2 13 -4 33.57 5.26
 -2 -13 3 28.44 5.68
 -2 13 3 33.93 5.7
 2 13 -3 47.11 5.54
 2 -13 -3 37.94 7.63
 2 13 -2 10.47 4.56
 -2 -13 2 13.8 5.37
 -2 13 2 13.48 4.98
 2 -13 -2 9.85 6.43
 -2 13 1 337.16 10.92
 2 13 -1 334.03 9.94
 -2 -13 1 350.51 12.28
 2 -13 -1 324.26 13.2
 -2 13 0 210.58 9.1
 2 -13 0 216.71 11.12
 -2 -13 0 217.81 10.3
 2 13 0 211.99 8.51
 2 13 1 94.03 6.67
 2 -13 1 114.6 8.95
 -2 13 -1 106.17 7.35
 -2 -13 -1 101.09 8.13
 2 13 2 271.37 9.69
 -2 -13 -2 250.36 11.14
 -2 13 -2 262.92 10.01
 2 -13 3 335.78 12.49
 2 13 3 356.42 10.98
 -2 13 -3 319.03 10.79
 -2 -13 -3 335.77 12.97
 -2 13 -4 170.04 8.68
 2 13 4 180.33 8.77
 -2 -13 -4 162.32 9.86
 2 -13 4 178.13 9.88
 2 13 5 109.95 7.42
 2 -13 5 114.1 8.29
 -2 13 -5 118.76 7.69
 -2 -13 -5 119.81 9.18
 -2 -13 -6 -1.9 6.32
 -2 13 -6 -4.06 5.19
 2 13 6 7.46 5.27
 2 -13 6 0.53 5.35
 2 13 7 562.49 14.64
 2 -13 7 547.36 14.15
 -2 -13 -7 559.42 16.55
 -2 13 -7 547.47 14.07
 2 -13 8 4.91 4.93
 2 13 8 2.11 5.26
 -2 13 -8 -3.89 5.5
 -2 -13 -8 1.31 6.33
 -2 -13 -9 101.71 9.06
 2 13 9 90.8 7.78
 -2 13 -9 97.96 7.51
 2 -13 9 96.82 6.81
 -2 -13 -10 48.42 8
 2 -13 10 46.12 5.41
 2 13 10 33.68 6.4
 -2 13 -10 34.88 5.99
 -2 -13 -11 423.6 15.23
 -2 13 -11 417.11 12.87
 2 -13 11 414.05 11.04
 2 13 11 425.8 14.17
 2 -13 12 99.12 6.26
 -2 13 -12 89.91 7.84
 2 13 12 100.05 9.05
 -2 -13 -12 108.36 9.67
 2 13 13 230.32 11.87
 -2 -13 -13 242.29 12.49
 -2 13 -13 225.87 10.62
 2 -13 13 254.07 8.14
 -2 13 -14 103.69 8.66
 2 -13 14 102.46 5.53
 -2 -13 -15 491.75 21.4
 -2 13 -15 452.96 14.69
 -2 -13 -15 519.63 17.58
 -2 -13 -16 33.99 10.81
 -2 13 -16 46.5 7.55
 -2 -13 -16 57.6 8.92
 -2 13 -17 70.28 8.34
 -2 -13 -17 76.77 11.87
 -2 -13 -17 63.11 9.25
 -2 -13 -18 -14.38 9.82
 -2 13 -18 -3.34 6.7
 -2 -13 -18 -14.33 7.83
 -2 -13 -19 29.95 8.2
 -2 -13 -19 40.3 11.27
 -2 13 -19 51.16 8.04
 -2 -13 -20 13.28 7.67
 -2 -13 -20 10.68 9.72
 -2 13 -20 10.41 7.01
 -2 -13 -21 6.19 10.02
 -2 13 -21 21.34 7.79
 -2 -13 -21 18.39 8.13
 -2 13 -22 28.66 8.34
 -2 -13 -22 20.07 10.54
 -2 -13 -23 15.29 10.57
 -2 -13 -24 30.25 11.82
 -2 -13 -25 -5.06 10.76
 2 -14 -27 1.64 11.92
 2 -14 -26 18.13 11.6
 2 -14 -25 9.66 10.51
 2 -14 -24 7.43 10.3
 2 -14 -24 15.53 10.66
 2 -14 -23 6.6 9.74
 2 -14 -23 9.04 10.06
 2 -14 -22 7.82 9.69
 -2 14 21 9.23 7.59
 2 -14 -21 10.75 9.16
 -2 14 20 15.88 7.74
 2 -14 -20 16.4 9.08
 -2 14 19 31.03 7.68
 2 -14 -19 20.56 9.08
 -2 14 18 56.71 8.48
 2 -14 -18 69.88 10.81
 -2 14 17 56.97 8.41
 2 -14 -17 64.03 10.67
 -2 -14 17 63.8 6.32
 2 -14 -16 218.26 14.15
 -2 14 16 201.08 11.76
 -2 -14 16 197.94 9.14
 2 14 -16 196.16 8.42
 2 14 -15 38.18 5.84
 -2 -14 15 41.07 5.9
 2 -14 -15 41.44 9.51
 -2 14 15 50.72 8
 -2 -14 14 189.43 9.13
 -2 14 14 194.78 11.19
 2 -14 -14 188.65 13.53
 2 14 -14 172.3 7.98
 2 14 -13 -2.2 5.08
 2 -14 -13 -2.9 8.55
 -2 -14 13 0.42 5.16
 -2 14 13 -8.31 6.29
 2 14 -12 591.53 12.6
 -2 -14 12 583.13 14.62
 2 -14 -12 625.27 20.45
 -2 14 12 576.28 16.56
 -2 14 11 5.96 6.45
 2 -14 -11 4.85 8.15
 -2 -14 11 -7.74 5.97
 -2 -14 10 21.62 6.02
 2 14 -10 14.06 5.17
 -2 14 10 31.76 7.06
 2 -14 -10 29.58 8.93
 -2 -14 9 5.81 5.79
 -2 14 9 12.86 6.11
 2 -14 -9 -3.86 8.7
 2 14 -9 1.76 5.29
 -2 14 8 30.52 6.52
 -2 -14 8 20.9 6.1
 2 -14 -8 29.81 8.42
 2 14 -8 20.23 5.36
 -2 -14 7 173.55 9.54
 2 -14 -7 167.74 12.2
 -2 14 7 175.81 9.66
 2 14 -7 163.03 7.85
 -2 -14 6 197.52 9.94
 -2 14 6 186.58 9.49
 2 14 -6 191.06 8.04
 2 -14 -6 183.07 12.1
 2 -14 -5 42.67 8.35
 -2 14 5 31.08 6.05
 -2 -14 5 41.16 6.41
 2 14 -5 28.39 5.16
 -2 14 4 29.29 5.74
 2 14 -4 22.89 4.78
 2 -14 -4 22.18 7.64
 -2 -14 4 26.69 5.98
 2 14 -3 19.36 4.91
 2 -14 -3 23.93 7.35
 -2 14 3 26.33 5.44
 -2 -14 3 25.8 6.05
 2 -14 -2 282.99 13.15
 2 14 -2 277.34 9.65
 -2 -14 2 277.46 11.45
 -2 14 2 267.07 10.33
 -2 -14 1 44.08 6.55
 2 14 -1 35.92 5.34
 2 -14 -1 32.16 7.43
 -2 14 1 47.73 6.21
 2 14 0 12.01 4.68
 -2 14 0 24.02 5.52
 2 -14 0 23.64 6.91
 -2 -14 0 34.6 6.48
 -2 14 -1 107.04 7.52
 2 14 1 97.34 6.92
 2 -14 1 109.11 8.88
 -2 -14 -1 99.39 8.19
 -2 14 -2 6.24 4.87
 2 14 2 1.61 4.51
 2 -14 2 11.35 6.02
 -2 -14 -2 9.26 5.81
 2 14 3 124.15 7.72
 2 -14 3 116.14 9.21
 -2 -14 -3 121.56 9.23
 -2 14 -3 109.24 7.64
 2 14 4 394.27 12.24
 2 -14 4 393.17 13.9
 -2 -14 -4 399.59 14.49
 -2 14 -5 44.89 6.48
 -2 -14 -5 32.87 7.03
 2 -14 5 38.69 6.85
 2 14 5 50.38 6.26
 2 -14 6 232.61 10.62
 -2 14 -6 217.02 9.72
 -2 -14 -6 219.42 11.68
 2 14 6 245.45 10.54
 -2 14 -7 1.93 5.3
 -2 -14 -7 -0.62 6.68
 2 14 7 8.77 5.9
 2 -14 7 -1.32 5.4
 2 14 8 149.05 9.13
 2 -14 8 162.67 8.88
 -2 14 -8 153.52 8.78
 -2 -14 -8 166.32 10.96
 -2 -14 -9 8.25 6.38
 -2 14 -9 -0.76 5.19
 2 14 9 6.82 5.42
 2 -14 9 2.54 4.94
 -2 -14 -10 0.76 6.51
 2 14 10 -4.02 5.72
 -2 14 -10 5.29 5.45
 2 -14 10 -1.32 4.54
 -2 -14 -11 34.01 7.7
 2 -14 11 37.88 5.6
 -2 14 -11 42.45 6.66
 2 14 11 32.7 6.91
 2 14 12 80.72 8.49
 -2 -14 -12 78.23 9.55
 2 -14 12 82.51 6.36
 -2 14 -12 72.45 7.94
 2 -14 13 -5.14 4.49
 -2 -14 -13 -1.61 7.28
 2 14 13 -7.29 6.82
 -2 14 -13 -1.14 5.85
 -2 14 -14 71.82 7.98
 -2 -14 -14 79.9 9.75
 -2 -14 -15 28.65 8.26
 -2 14 -15 28.65 6.99
 -2 -14 -16 67.62 12.52
 -2 -14 -16 91.99 10.41
 -2 14 -16 70.15 8.37
 -2 -14 -17 15.75 7.96
 -2 -14 -17 -5.24 10.11
 -2 14 -17 -2.33 6.71
 -2 14 -18 122.66 10.09
 -2 -14 -18 115.3 13.7
 -2 -14 -18 148.76 11.83
 -2 14 -19 2.79 7.04
 -2 -14 -19 -4.36 7.93
 -2 -14 -20 50.05 9.45
 -2 -14 -20 29.8 10.93
 -2 14 -20 33.22 7.97
 -2 -14 -21 3.12 10.24
 -2 -14 -21 17.66 8.55
 -2 14 -21 9.46 7.63
 -2 14 -22 16.71 7.84
 -2 -14 -22 1.05 10.46
 -2 -14 -23 26.31 11.63
 -2 -14 -24 11.06 10.94
 2 -15 -26 18.39 11.82
 2 -15 -25 8.83 10.84
 2 -15 -24 13.42 10.93
 2 -15 -24 19.11 11.14
 2 -15 -23 8.42 9.9
 2 -15 -22 10.14 10.05
 -2 15 21 6.01 7.69
 2 -15 -21 -7.49 9.38
 -2 15 20 3.64 7.24
 2 -15 -20 20.77 9.71
 2 -15 -19 12.76 9.53
 -2 15 19 19.8 7.84
 -2 15 18 6.74 7.22
 2 -15 -18 -7.86 8.63
 2 -15 -17 11.18 8.72
 -2 15 17 0.54 6.8
 -2 -15 17 1.79 4.84
 2 -15 -16 -2.36 8.9
 -2 15 16 1.44 6.67
 -2 -15 16 9.02 5.19
 -2 -15 15 30.32 5.89
 -2 15 15 20.75 7.4
 2 15 -15 14.88 5.58
 2 -15 -15 12.63 9.04
 -2 -15 14 313.64 11.6
 -2 15 14 319.88 13.83
 2 15 -14 325.73 10.56
 2 -15 -13 44.8 9.9
 -2 15 13 55.08 8.01
 2 15 -13 66.45 6.76
 -2 -15 13 58.18 7.02
 2 15 -12 320.37 10.36
 -2 15 12 292.04 13.06
 2 -15 -12 282.58 15.36
 -2 -15 12 316.18 12.07
 2 15 -11 232.28 9.62
 -2 -15 11 218.76 10.67
 -2 15 11 217.46 11.93
 2 -15 -11 207.27 14.03
 -2 15 10 1891.97 28.65
 -2 -15 10 1954.32 27.08
 2 15 -10 1952.09 22.82
 2 -15 -10 1999.13 34.76
 2 15 -9 416.22 12.24
 2 -15 -9 432.34 17.97
 -2 -15 9 388.37 13.46
 -2 15 9 379.66 14.23
 2 15 -8 2934.4 28.02
 -2 15 8 2957.89 34.51
 2 -15 -8 3059.04 41.89
 -2 -15 8 2995.21 33.67
 -2 -15 7 230.97 11.32
 2 -15 -7 260.46 14.56
 2 15 -7 253.84 10.01
 -2 15 7 246.02 11.69
 -2 15 6 753.11 17.66
 2 15 -6 790.82 15.21
 2 -15 -6 811.77 22.08
 -2 -15 6 786.59 18.31
 2 -15 -5 18.98 7.97
 2 15 -5 9.02 4.88
 -2 15 5 10.81 5.69
 -2 -15 5 14.58 6.29
 2 15 -4 285.85 9.83
 -2 15 4 312.9 11.7
 2 -15 -4 288.31 13.97
 -2 -15 4 286.5 11.91
 -2 15 3 88.14 7.61
 2 15 -3 82.59 6.69
 -2 -15 3 83.44 8.1
 2 -15 -3 82.86 9.26
 -2 15 2 6.02 5.04
 2 -15 -2 16.76 7.07
 -2 -15 2 13.26 5.56
 2 -15 -1 26.33 7.18
 -2 15 1 26.32 5.92
 2 15 -1 14.01 4.72
 -2 -15 0 10.05 6.16
 -2 15 0 5.43 5
 2 15 0 8.42 4.72
 2 -15 0 7.29 6.17
 -2 15 -1 6.82 5.14
 -2 -15 -1 0.77 5.95
 2 -15 1 0.4 6.44
 2 15 1 16.7 5.04
 -2 15 -2 13.65 5.31
 2 -15 2 17.5 6.67
 -2 -15 -2 9.14 6.01
 2 15 2 7.48 4.63
 -2 -15 -3 25.79 6.75
 2 15 3 31.86 5.77
 2 -15 3 26.27 6.77
 -2 15 -3 22.75 5.77
 -2 15 -4 -7.31 5.68
 2 15 4 -2.04 4.88
 2 -15 4 0.6 5.81
 -2 -15 -4 -0.42 6.47
 -2 15 -5 19.58 5.85
 -2 -15 -5 24.1 7.12
 2 15 5 38.17 6.33
 2 -15 5 19.55 6.65
 -2 15 -6 111.79 8.39
 -2 -15 -6 111.06 9.8
 2 -15 6 132.45 9.29
 2 15 6 124.12 8.78
 -2 -15 -7 17.11 7.24
 2 15 7 15.22 6.07
 2 -15 7 8.8 5.91
 -2 15 -7 21.09 6.04
 -2 15 -8 27.15 5.99
 2 -15 8 27.95 6.11
 2 15 8 24.76 6.26
 -2 -15 -8 36.06 7.92
 -2 -15 -9 62.21 8.61
 2 -15 9 44.98 6.52
 2 15 9 51.8 7.27
 -2 15 -9 54.45 7.2
 -2 -15 -10 248.14 13.23
 2 15 10 227.78 11.36
 -2 15 -10 241.63 11.18
 2 -15 10 240.97 10.24
 -2 15 -11 53.38 7.65
 -2 -15 -11 65.66 9.41
 2 -15 11 65.58 6.72
 2 15 11 69.62 8.34
 2 -15 12 584.81 13.98
 -2 -15 -12 572.25 19
 2 15 12 556.46 17.05
 2 -15 13 98.02 7.01
 2 15 13 57.38 8.72
 -2 15 -13 62.8 8.01
 -2 -15 -13 83.68 10.2
 2 15 14 641.81 19.33
 -2 -15 -14 689.33 20.85
 -2 15 -14 685.5 18.05
 -2 15 -15 58.97 8.32
 -2 -15 -15 86.63 10.93
 -2 -15 -16 321.97 19.79
 -2 15 -16 316.86 13.32
 -2 -15 -16 313.04 15.64
 -2 -15 -17 54.44 9.72
 -2 -15 -17 36.81 11.41
 -2 15 -17 39.36 7.95
 -2 -15 -18 60 9.8
 -2 -15 -18 46.52 12.46
 -2 15 -18 43.57 8.08
 -2 15 -19 5.49 6.94
 -2 -15 -19 20.16 8.47
 -2 -15 -19 12.6 10.5
 -2 15 -20 0.86 7.09
 -2 -15 -20 -5.94 10.37
 -2 -15 -20 14.23 8.3
 -2 -15 -21 2.84 8.03
 -2 -15 -21 -2.05 10.74
 -2 15 -21 7.52 7.5
 -2 -15 -22 10.14 11.14
 -2 -15 -23 0.7 10.61
 2 -16 -25 0.49 10.45
 2 -16 -24 -0.25 10.73
 2 -16 -24 8.37 10.65
 2 -16 -23 25.82 11.29
 2 -16 -22 7.04 10.01
 -2 16 22 15.62 8.99
 -2 16 21 2.17 8.02
 2 -16 -21 6.22 9.83
 -2 16 20 20.41 8.24
 2 -16 -20 1.07 9.45
 -2 16 19 -5.92 7.77
 2 -16 -19 -5.43 9.49
 -2 16 18 121.91 11.21
 2 -16 -18 143.08 13.17
 -2 16 17 8.8 7.6
 2 -16 -17 7.85 8.98
 -2 16 16 156.81 11.5
 -2 -16 16 152.53 9.17
 2 -16 -16 154.97 13.65
 2 -16 -15 9.24 8.81
 2 16 -15 16.28 5.87
 -2 -16 15 18.93 5.98
 -2 16 15 23.44 7.36
 2 16 -14 192.12 9.16
 -2 16 14 182.04 11.74
 2 -16 -14 173.62 13.88
 -2 -16 14 176.89 9.69
 2 16 -13 10.1 5.27
 -2 -16 13 19.4 6.25
 2 -16 -13 10.72 8.61
 -2 16 13 4.83 6.74
 2 -16 -12 106.01 11.4
 -2 -16 12 104.37 8.32
 2 16 -12 117.74 7.76
 -2 16 12 108.7 9.58
 -2 -16 11 27.65 6.47
 2 16 -11 32.85 6.15
 2 -16 -11 37.48 9.58
 -2 16 11 47.07 8.04
 2 16 -10 107.55 7.84
 -2 16 10 121.92 9.85
 2 -16 -10 124.97 11.85
 -2 -16 10 103.67 8.75
 -2 -16 9 52.69 7.54
 2 -16 -9 76.07 10.78
 -2 16 9 62.54 8.36
 2 16 -9 54.95 6.92
 -2 -16 8 -4.72 6.88
 -2 16 8 -5.86 6.71
 2 -16 -8 -12.25 9.4
 2 16 -8 -13.5 6.78
 2 16 -7 33.12 6.19
 2 -16 -7 22.82 8.49
 -2 16 7 31.87 7.33
 -2 -16 7 28.05 7.3
 -2 -16 6 23.81 6.88
 2 -16 -6 41.07 8.91
 2 16 -6 28.37 5.88
 -2 16 6 35.43 6.89
 2 -16 -5 13.74 7.86
 -2 16 5 -4.77 5.98
 -2 -16 5 -7.85 6.25
 2 16 -5 4.23 5.4
 -2 -16 4 258.15 11.98
 2 16 -4 252.77 10.03
 -2 16 4 235.04 11.24
 2 -16 -4 244.25 13.43
 -2 -16 3 -4.5 5.89
 -2 16 3 -1.67 5.61
 2 -16 -3 -1.22 7.08
 2 16 -3 1.32 4.94
 -2 -16 2 23.78 6.44
 2 16 -2 15.66 5.32
 -2 16 2 15.48 5.73
 2 -16 -2 17.08 7.17
 2 16 -1 14.81 5.02
 -2 16 1 16.26 5.81
 2 -16 -1 5.01 6.86
 -2 -16 1 11.82 6.41
 2 -16 0 145.62 10.8
 -2 16 0 141.46 8.95
 -2 -16 0 133.09 9.71
 2 16 0 152.74 8.66
 2 -16 1 11.43 6.95
 -2 16 -1 5.71 5.48
 -2 -16 -1 5.64 5.95
 2 16 1 -0.93 5.12
 -2 -16 -2 7.38 6.24
 -2 16 -2 14.68 5.55
 2 -16 2 12.76 6.78
 2 16 2 11.85 5.29
 -2 -16 -3 14.95 6.91
 2 16 3 24.66 5.89
 -2 16 -3 17.05 5.7
 2 -16 3 28.26 7.22
 2 16 4 1.89 5.27
 2 -16 4 11.86 6.65
 -2 16 -4 9.64 5.54
 -2 -16 -4 9.04 6.98
 -2 16 -5 180.14 9.97
 -2 -16 -5 193.02 11.94
 2 16 5 169.87 9.79
 2 -16 5 170.75 10.56
 2 16 6 282.78 11.81
 2 -16 6 285.39 12.64
 -2 -16 -6 280.04 13.75
 -2 16 -6 295.91 11.83
 -2 16 -7 17.87 6.27
 2 16 7 10.39 6.13
 2 -16 7 12.2 6.46
 -2 -16 -7 10.91 7.2
 2 16 8 25.79 6.67
 2 -16 8 40.32 6.99
 -2 -16 -8 27.89 7.85
 -2 16 -8 48.53 7.01
 2 16 9 -3.47 6.18
 2 -16 9 -12.54 5.93
 -2 -16 -9 -1.53 7.09
 -2 16 -9 0.69 5.91
 -2 16 -10 53.17 7.3
 2 16 10 59.64 8.09
 2 -16 10 44.73 6.62
 -2 -16 -10 63.36 9.32
 2 -16 11 5.7 5.31
 2 16 11 3.95 6.33
 -2 -16 -11 4.61 7.67
 -2 16 -11 8.27 6.12
 2 16 12 -7.76 7.15
 -2 16 -12 0.75 6.06
 2 -16 12 2.88 5.19
 -2 -16 -12 3.54 7.47
 -2 16 -13 9.1 6.58
 2 16 13 5.37 7.08
 -2 -16 -13 -11.51 8.32
 2 -16 13 2.08 5.04
 2 16 14 34.06 8.35
 -2 16 -14 20.71 7.2
 -2 -16 -14 26.62 8.98
 -2 -16 -15 -11.16 8.62
 -2 16 -15 8.23 6.86
 -2 16 -16 153.23 10.93
 -2 -16 -16 165.22 13.05
 -2 -16 -17 2.19 7.92
 -2 16 -17 9.96 7.26
 -2 -16 -17 6.12 10.83
 -2 -16 -18 93.88 10.92
 -2 -16 -18 94.09 13.61
 -2 16 -18 72.01 9.13
 -2 -16 -19 0.76 8.35
 -2 -16 -19 -1.4 10.55
 -2 16 -19 1.47 6.98
 -2 16 -20 20 7.46
 -2 -16 -20 21.45 11.2
 -2 -16 -20 36.94 9.61
 -2 -16 -21 5.49 11.18
 -2 -16 -21 5.49 8.61
 -2 -16 -22 37.87 12.25
 -2 -16 -23 19.32 11.62
 2 -17 -24 6.73 10.83
 2 -17 -24 -9.1 11.24
 2 -17 -23 66.29 13.13
 -2 17 22 11.47 9.41
 2 -17 -22 -1.15 10.48
 -2 17 21 37.16 9.71
 2 -17 -21 36.56 11.54
 -2 17 20 15.08 8.49
 2 -17 -20 -12.96 10.53
 2 -17 -19 185.92 15.53
 -2 17 19 150.84 12.49
 2 -17 -18 24.2 11
 -2 17 18 -0.07 7.8
 -2 17 17 69.72 9.7
 2 -17 -17 107.67 12.77
 2 -17 -16 4.13 9.65
 -2 17 16 4.62 7.75
 -2 -17 16 3.28 5.75
 -2 -17 15 110.68 8.73
 2 -17 -15 89.29 11.79
 -2 17 15 101.26 10
 -2 -17 14 26.81 6.55
 -2 17 14 25.92 7.48
 2 17 -14 15.01 5.82
 2 -17 -14 18.56 9.12
 -2 -17 13 18.03 6.29
 2 17 -13 16.99 5.62
 -2 17 13 9.22 7.02
 2 -17 -13 -0.81 8.59
 2 17 -12 142.82 8.82
 -2 17 12 145.23 10.48
 -2 -17 12 156.96 9.86
 2 -17 -12 134.03 12.44
 -2 17 11 47.04 8.19
 2 -17 -11 53.94 9.96
 2 17 -11 60.91 6.99
 -2 -17 11 58.41 7.77
 2 -17 -10 623.66 21.39
 2 17 -10 620.05 15.06
 -2 17 10 571.47 17.94
 -2 -17 10 619.56 17.11
 -2 -17 9 3.43 6.61
 -2 17 9 20.11 7.58
 2 17 -9 14.36 6.68
 2 -17 -9 24.29 9.33
 -2 17 8 777.84 19.75
 2 17 -8 819.86 16.92
 2 -17 -8 816.6 23.53
 -2 -17 8 807.18 19.66
 -2 17 7 41.93 7.75
 2 -17 -7 41.51 9.26
 2 17 -7 41.28 6.76
 -2 -17 7 32.94 7.46
 2 17 -6 380.57 12.19
 2 -17 -6 422.27 17.42
 -2 17 6 398.14 14.47
 -2 -17 6 384.05 14.44
 -2 17 5 14.28 6.83
 2 -17 -5 -6.89 7.71
 -2 -17 5 3.14 6.2
 2 17 -5 8.72 5.66
 2 -17 -4 40.5 8.83
 -2 17 4 43.43 7.42
 -2 -17 4 43.7 7.54
 2 17 -4 31.35 6.21
 -2 17 3 105.69 8.8
 2 17 -3 89.44 7.56
 2 -17 -3 108.12 10.8
 -2 -17 3 85.79 8.64
 2 17 -2 6.25 5.19
 -2 17 2 11.48 5.98
 2 -17 -2 -0.61 7.36
 -2 -17 2 18.76 6.61
 -2 17 1 55.59 7.32
 2 -17 -1 59.53 9.11
 2 17 -1 44.65 6.33
 -2 -17 1 42.37 7.83
 2 17 0 -1.22 5.2
 -2 -17 0 -7.71 7.06
 -2 17 0 10.12 5.82
 2 -17 0 0.74 7.1
 -2 -17 -1 283.42 13.45
 -2 17 -1 259.88 11.43
 2 -17 1 270.56 13.86
 2 -17 2 2.73 7.16
 -2 -17 -2 12.35 6.91
 2 17 2 18.72 5.99
 -2 17 -2 11.62 6.11
 -2 17 -3 117.4 8.95
 2 17 3 135.05 8.89
 2 -17 3 135.61 10.63
 -2 -17 -3 118.69 10.23
 2 17 4 31.81 7.01
 2 -17 4 19.34 7.75
 -2 17 -4 24.36 6.87
 -2 -17 -4 12.92 7.71
 -2 -17 -5 471.17 17.37
 2 -17 5 490.47 16.48
 -2 17 -5 485.52 15.11
 2 17 5 460.79 14.79
 -2 17 -6 90.95 8.61
 2 -17 6 102.55 9.61
 -2 -17 -6 83.56 10.12
 -2 -17 -7 179.17 12.57
 -2 17 -7 171.02 10.46
 2 -17 7 188.83 11.24
 2 17 7 210.59 11.17
 2 17 8 106.64 9.4
 -2 -17 -8 95.65 10.46
 -2 17 -8 93.16 8.61
 2 -17 8 96.38 8.84
 -2 17 -9 80.45 8.2
 2 17 9 85.66 8.6
 -2 -17 -9 71.35 10.05
 2 -17 9 91.05 8.7
 2 17 10 160.25 10.75
 -2 -17 -10 167.04 12.27
 -2 17 -10 168.56 10.32
 2 -17 10 187.82 10.36
 2 -17 11 9.99 5.7
 2 17 11 13.27 6.85
 -2 -17 -11 -8.37 7.72
 -2 17 -11 12.88 6.62
 2 -17 12 337.6 12.33
 -2 17 -12 300.83 13.04
 -2 -17 -12 342.23 16.37
 2 17 12 343.92 14.69
 -2 -17 -13 14.89 8.76
 -2 17 -13 14.35 7.26
 2 17 14 389.69 16.7
 -2 -17 -14 360.93 17.08
 -2 -17 -15 20.17 8.86
 -2 17 -15 18.57 7.75
 -2 17 -16 121.66 10.53
 -2 -17 -16 116.98 11.96
 -2 -17 -17 15.06 8.82
 -2 -17 -17 25.19 12.01
 -2 17 -17 13.74 7.2
 -2 -17 -18 13.54 11.55
 -2 17 -18 11.09 7.38
 -2 -17 -18 9.71 8.59
 -2 -17 -19 0.6 8.75
 -2 -17 -19 6.02 11.54
 -2 17 -19 -7.51 7.38
 -2 -17 -20 27.07 12.43
 -2 -17 -20 3.37 8.82
 -2 -17 -21 72.83 14.34
 -2 -17 -21 46.61 10.76
 -2 -17 -22 -1.47 11.61
 2 -18 -24 21.27 12.94
 2 -18 -23 17.55 11.76
 -2 18 22 51.36 11.34
 2 -18 -22 77.29 13.6
 -2 18 21 -7.65 9.2
 2 -18 -21 -0.95 10.61
 -2 18 20 -12.12 8.85
 2 -18 -20 -8.75 10.76
 2 -18 -19 18.29 10.92
 -2 18 19 11.28 8.81
 2 -18 -18 50.07 11.72
 -2 18 18 45.16 9.82
 -2 18 17 11.56 8.68
 2 -18 -17 12.01 10.35
 -2 18 16 108.26 10.95
 2 -18 -16 145.51 14.44
 -2 -18 15 8.52 6.36
 2 -18 -15 10.18 9.84
 -2 18 15 13.79 8.17
 -2 -18 14 85.84 8.42
 -2 18 14 108.65 10.82
 2 -18 -14 107.02 12.52
 -2 -18 13 6.16 6.18
 2 -18 -13 -5.99 8.98
 2 18 -13 8.64 5.83
 -2 18 13 -0.51 6.94
 -2 18 12 46.01 8.23
 2 -18 -12 62.72 10.89
 2 18 -12 73.52 7.34
 -2 -18 12 53.59 7.63
 -2 18 11 -3.19 6.89
 -2 -18 11 -0.26 6.19
 2 18 -11 2.62 5.8
 2 -18 -11 -3.39 8.43
 -2 18 10 -3.44 6.81
 2 18 -10 -5.34 6.2
 -2 -18 10 -4.46 6.17
 2 -18 -10 0.58 8.27
 -2 18 9 41.03 7.87
 2 18 -9 44.58 6.96
 2 -18 -9 57.51 10.19
 -2 -18 9 36.42 7.46
 -2 18 8 -0.85 6.59
 2 18 -8 -12.5 6.07
 2 -18 -8 9.24 8.47
 -2 -18 8 -2.45 6.31
 2 -18 -7 1.13 8.3
 -2 18 7 2.29 6.33
 -2 -18 7 -8.62 6.49
 2 18 -6 44.87 6.84
 -2 -18 6 52.58 8.06
 2 -18 -6 51.56 9.6
 -2 18 6 45.52 7.8
 -2 -18 5 92.29 9.14
 -2 18 5 78.13 8.72
 2 -18 -5 98.46 11.22
 2 18 -5 85.16 8
 -2 18 4 -5.11 6.54
 2 18 -4 12.13 6.06
 -2 -18 4 -5.34 6.57
 2 -18 -4 4.55 7.67
 2 -18 -3 75.72 10.1
 -2 18 3 73.12 8.14
 -2 -18 3 54.36 8.4
 2 18 -3 57.9 7.32
 -2 18 2 98.76 8.91
 2 -18 -2 113.62 11.2
 -2 -18 2 120.29 9.99
 2 18 -2 106.97 8.39
 2 -18 -1 8.51 7.59
 -2 -18 1 5.57 6.74
 2 18 -1 11.63 5.67
 -2 18 1 10.49 6.3
 -2 -18 0 12.8 7.16
 2 18 0 11.05 6.09
 2 -18 0 2.82 7.42
 -2 18 0 4.09 6.17
 -2 18 -1 12.61 6.6
 2 18 1 5.35 5.9
 -2 -18 -1 -0.55 7.12
 -2 18 -2 3.14 6.22
 2 -18 2 2.86 7.57
 2 18 2 -5.8 6.48
 -2 -18 -2 -13.47 7.9
 -2 18 -3 0.95 6.39
 -2 -18 -3 -3.03 7.77
 2 18 3 -0.33 6.33
 2 -18 3 -1.25 7.53
 -2 -18 -4 335.35 15.54
 2 -18 4 336.28 15.04
 2 18 4 327.32 13.32
 -2 18 -4 295.57 12.97
 -2 -18 -5 4.82 8.47
 -2 18 -5 14.97 7.48
 2 -18 5 8.17 7.34
 2 18 5 10.83 7.02
 -2 18 -6 427.16 15.05
 2 18 6 433.09 15.27
 2 -18 6 475.15 16.87
 -2 -18 -6 456.77 18.06
 -2 18 -7 24.05 7.7
 -2 -18 -7 11.73 8.34
 2 18 7 17.69 7.34
 2 -18 7 21.13 7.55
 2 18 8 230.68 12.33
 -2 -18 -8 271.32 14.83
 -2 18 -8 228 11.94
 2 -18 8 252.5 12.61
 2 18 9 31.24 7.4
 2 -18 9 43.58 7.53
 -2 18 -9 37.78 7.61
 -2 -18 -9 37.26 8.88
 -2 18 -10 44.4 7.56
 2 18 10 37.89 7.61
 2 -18 10 35.31 7.03
 -2 -18 -10 36.93 9.55
 -2 -18 -11 18.82 8.69
 2 -18 11 5.78 5.87
 2 18 11 6.19 6.77
 -2 18 -11 3.63 6.52
 -2 18 -12 0.27 6.94
 2 -18 12 2.32 5.63
 2 18 12 3.61 6.88
 -2 -18 -12 -2.09 8.08
 2 18 13 5.1 7.01
 -2 18 -13 -4.24 6.94
 -2 -18 -13 14.71 8.69
 -2 18 -14 18.84 7.33
 2 18 14 5.73 7.86
 -2 -18 -14 15.15 8.87
 2 18 15 5.3 7.63
 -2 18 -15 1.04 6.74
 -2 -18 -15 14.83 8.76
 -2 18 -16 13.78 7.11
 -2 -18 -16 21.36 9.34
 -2 -18 -17 4.77 11.13
 -2 -18 -17 -0.68 8.65
 -2 18 -17 -4.39 7.1
 -2 -18 -18 29.33 12.45
 -2 -18 -18 14.1 9.02
 -2 18 -18 23.48 7.77
 -2 -18 -19 -8.28 9.08
 -2 18 -19 0.8 7.52
 -2 -18 -19 -5.21 12.3
 -2 -18 -20 11.63 12.16
 -2 -18 -20 2.31 9.33
 -2 -18 -21 -4.88 12.51
 -2 -18 -21 0.39 9.71
 2 -19 -23 81.05 14.84
 -2 19 22 65.6 12.44
 2 -19 -22 75.21 14.01
 -2 19 21 82.96 12.25
 2 -19 -21 103.55 15.05
 -2 19 20 78.65 11.74
 2 -19 -20 95.17 14.14
 -2 19 19 98.23 12.17
 2 -19 -19 101.96 14.21
 2 -19 -18 155.52 15.49
 -2 19 18 126.13 12.53
 -2 19 17 123.33 12.83
 2 -19 -17 140.47 14.97
 2 -19 -16 46.11 12.15
 -2 19 16 46.26 9.47
 -2 -19 15 129.8 9.89
 -2 19 15 138.07 11.81
 2 -19 -15 141.51 14.04
 -2 -19 14 13.2 6.79
 -2 19 14 10.27 8.1
 2 -19 -14 -2.2 9.86
 -2 19 13 61.57 9.25
 -2 -19 13 63.3 8.43
 2 -19 -13 68.25 11.42
 -2 19 12 2.4 7.12
 2 19 -12 -0.38 6.04
 2 -19 -12 -9.5 9.28
 -2 -19 12 13.94 6.56
 2 19 -11 12.15 6.14
 -2 -19 11 7.54 6.44
 2 -19 -11 15.08 9.22
 -2 19 11 13.69 7.08
 -2 19 10 31.89 8.07
 2 19 -10 45.86 7.3
 2 -19 -10 30.67 9.56
 -2 -19 10 22.1 7.03
 -2 19 9 45.85 8.23
 2 19 -9 47.15 7.47
 2 -19 -9 41.27 9.92
 -2 -19 9 47.65 7.72
 2 19 -8 33.62 7.11
 -2 -19 8 37.74 7.6
 -2 19 8 42.33 7.85
 2 -19 -8 32.25 9.25
 2 19 -7 3.22 5.98
 -2 19 7 2.9 6.44
 2 -19 -7 -4.64 8.48
 -2 -19 7 5.98 6.56
 2 19 -6 5.77 5.85
 -2 -19 6 4.06 6.34
 2 -19 -6 -6.57 8.33
 -2 19 6 12.86 6.88
 2 -19 -5 55.84 10
 -2 19 5 59.88 8.12
 2 19 -5 67.17 7.75
 -2 -19 5 58.71 8.7
 2 19 -4 14.65 6.49
 -2 19 4 26.19 7.33
 2 -19 -4 26.34 8.96
 -2 -19 4 15.9 7.25
 2 -19 -3 34.62 9.1
 2 19 -3 23.53 6.43
 -2 19 3 35.57 7.47
 -2 -19 3 19.22 7.29
 2 -19 -2 60.86 10
 2 19 -2 64.26 7.88
 -2 19 2 54.25 8.27
 -2 -19 2 60.8 9.36
 2 19 -1 246.21 11.72
 2 -19 -1 272.48 15.27
 -2 -19 1 243.77 13.44
 -2 19 1 267.01 12.78
 2 19 0 212.57 11.54
 -2 19 0 203.34 11.61
 2 -19 0 245.4 14.56
 -2 -19 0 200.93 12.92
 2 19 1 357.63 13.74
 -2 -19 -1 338.75 15.55
 -2 19 -1 335.51 13.96
 -2 19 -2 428.86 15.5
 -2 -19 -2 469.09 18
 2 -19 2 437.94 17.79
 2 19 2 472.77 15.81
 2 -19 3 367.83 16.35
 -2 19 -3 379.12 14.86
 2 19 3 399.95 14.74
 -2 -19 -3 413.09 17.21
 -2 19 -4 394.74 15.22
 2 19 4 417.91 15.31
 -2 -19 -4 379.23 16.84
 2 -19 4 389.69 16.38
 2 -19 5 336.3 15.35
 -2 19 -5 305.25 13.81
 2 19 5 320.35 13.97
 -2 -19 -5 311.67 15.78
 2 19 6 43.91 8.26
 2 -19 6 47.4 8.95
 -2 -19 -6 55.47 10.15
 -2 19 -6 49.5 8.31
 -2 19 -7 306.78 13.55
 2 19 7 317.56 14.12
 -2 -19 -7 327.35 16.37
 2 -19 7 333.65 14.75
 -2 -19 -8 0.33 8.23
 2 19 8 -1.4 6.97
 2 -19 8 4.01 6.83
 -2 19 -8 -0.19 6.59
 -2 19 -9 66.37 8.44
 2 19 9 43.5 8.19
 2 -19 9 76.82 8.65
 -2 -19 -9 62.27 10.04
 -2 19 -10 18.01 7.22
 -2 -19 -10 -0.48 8.01
 2 -19 10 12.09 6.59
 2 19 10 10.94 6.89
 2 19 11 22.74 7.35
 -2 -19 -11 30.65 8.96
 2 -19 11 38.78 7.3
 -2 19 -11 32.1 7.88
 -2 19 -12 38.26 7.67
 -2 -19 -12 16.7 8.79
 2 19 12 18.06 7.76
 -2 19 -13 10.57 6.96
 2 19 13 2.64 7.03
 -2 -19 -13 17.97 8.85
 2 19 14 16.79 7.9
 -2 -19 -14 23.16 9.53
 -2 19 -14 16.9 7.38
 -2 19 -15 13.06 7.72
 -2 -19 -15 -5.45 8.82
 2 19 15 -0.33 7.71
 -2 19 -16 -1.47 7.28
 -2 -19 -16 -13.85 9.15
 -2 19 -17 11.03 7.75
 -2 -19 -17 -2.85 8.56
 -2 -19 -18 2.43 9.03
 -2 -19 -18 -2.34 12.57
 -2 19 -18 5.77 7.82
 -2 -19 -19 43.4 10.99
 -2 -19 -19 49.35 14.54
 -2 -19 -20 73.03 15.42
 -2 -19 -20 65.43 12.37
 -2 -19 -21 30.12 11.13
 2 -20 -22 47.68 13.56
 2 -20 -21 -4.08 11.79
 -2 20 20 47.65 11.49
 2 -20 -20 49.69 13.15
 -2 20 19 6.74 9.49
 2 -20 -19 -5.38 11.22
 2 -20 -18 17.3 10.99
 -2 20 18 6.52 9.21
 -2 20 17 5.78 9.26
 2 -20 -17 6.68 10.86
 2 -20 -16 48.52 12.06
 -2 20 16 47.48 10.4
 -2 20 15 8.15 8.47
 2 -20 -15 -3.49 10.2
 -2 20 14 54.38 9.79
 2 -20 -14 70.02 12.35
 -2 -20 14 59.06 8.57
 -2 20 13 18.85 8.31
 2 -20 -13 13.06 9.92
 -2 -20 13 17.29 7.34
 -2 -20 12 10.46 6.88
 2 -20 -12 3.16 9.17
 -2 20 12 12.46 7.61
 2 -20 -11 10.37 9.13
 -2 -20 11 -3.63 6.76
 2 20 -11 11.58 6.74
 -2 20 11 4.99 7.15
 2 20 -10 -11.59 6.64
 -2 -20 10 14.16 7.13
 2 -20 -10 17.56 9.4
 -2 20 10 -3.98 6.99
 2 20 -9 -2.66 6.26
 2 -20 -9 1.59 8.83
 -2 20 9 9.56 6.93
 -2 -20 9 -0.78 6.36
 -2 -20 8 26.38 7.45
 -2 20 8 24.02 7.48
 2 -20 -8 15.65 8.9
 2 20 -8 26.92 6.94
 2 20 -7 20.12 6.61
 -2 20 7 19.81 7.38
 -2 -20 7 29.54 7.61
 2 20 -6 5.7 6.5
 -2 20 6 14.51 7.03
 2 -20 -6 -8.52 8.69
 -2 -20 6 11.09 7.15
 -2 20 5 1.74 6.64
 2 20 -5 -1.48 6.09
 -2 -20 5 5.03 6.88
 2 -20 -5 2.65 8.28
 2 20 -4 76.4 8.5
 -2 -20 4 80.82 9.83
 2 -20 -4 69.7 11.05
 -2 20 4 78.13 9.21
 -2 20 3 34.63 7.64
 2 20 -3 36.49 7.34
 2 -20 -3 33.98 9.83
 -2 -20 3 56.84 9.06
 2 20 -2 69.12 8.4
 -2 -20 2 58.34 9.38
 -2 20 2 49.39 8.52
 2 -20 -2 66.92 10.74
 -2 -20 1 -1.66 7.5
 2 20 -1 -12.9 7.24
 2 -20 -1 -13.97 9.29
 -2 20 1 0.07 6.94
 2 20 0 138.54 10.14
 -2 -20 0 121.97 11.43
 -2 20 0 141.58 10.54
 2 -20 0 125.77 12.27
 -2 -20 -1 -8.19 8.45
 -2 20 -1 -1.5 7.02
 2 20 1 -14.48 7.31
 2 -20 1 -13.96 9
 2 20 2 -13.56 7.28
 -2 20 -2 3.32 7.16
 2 -20 2 7.06 8.28
 -2 -20 -2 -4.68 8.16
 2 20 3 1.24 6.71
 -2 20 -3 2.44 7.11
 -2 -20 -3 4.15 7.79
 2 -20 3 -18.08 8.73
 2 20 4 34.56 7.61
 -2 -20 -4 23.66 8.94
 -2 20 -4 32.42 8.08
 2 -20 4 29.22 9.17
 2 -20 5 -6.71 8.11
 -2 20 -5 6.8 7.42
 -2 -20 -5 -4.36 8.58
 2 20 5 8.11 7
 -2 20 -6 205.07 12.06
 2 -20 6 241.99 13.88
 2 20 6 232.14 12.81
 -2 -20 -6 245.03 15.08
 2 -20 7 -5.43 7.45
 -2 20 -7 0.17 6.99
 -2 -20 -7 -3.87 8.56
 2 20 7 0.69 6.86
 2 -20 8 110.95 10.35
 -2 20 -8 106.93 10.01
 2 20 8 116.81 10.56
 -2 -20 -8 93.32 10.97
 2 20 9 17.69 7.51
 -2 20 -9 14.6 7.28
 2 -20 9 24.06 7.71
 -2 -20 -9 0.76 8.3
 -2 -20 -10 41.75 9.51
 -2 20 -10 20.93 7.38
 2 -20 10 37.06 7.5
 2 20 10 25.09 7.86
 2 20 11 7.67 7.3
 2 -20 11 -3.96 6.39
 -2 20 -11 -3.51 7.25
 -2 -20 -11 -1.03 8.74
 -2 20 -12 -0.75 6.87
 -2 -20 -12 3.8 8.55
 2 20 12 -0.9 6.87
 2 20 13 5.24 7.63
 -2 20 -13 -8.28 7.45
 -2 -20 -13 3.02 8.36
 -2 20 -14 -8.46 7.41
 2 20 14 -9.16 7.82
 -2 -20 -14 1.7 8.53
 -2 20 -15 -1.11 7.61
 -2 -20 -15 3.26 8.9
 2 20 15 10.19 8.26
 -2 20 -16 -2.69 7.66
 -2 -20 -16 -3.78 9.06
 -2 -20 -17 16.13 9.83
 -2 20 -17 21.26 8.37
 -2 -20 -18 -10.3 9.8
 -2 -20 -18 6.13 13.14
 -2 -20 -19 30.78 11.06
 -2 -20 -20 21.59 11.13
 -2 -20 -21 -9.38 11.03
 2 -21 -20 164.3 17.12
 -2 21 19 24.22 10.31
 2 -21 -19 30.25 12.44
 -2 21 18 126.29 13.57
 2 -21 -18 141.87 15.85
 -2 21 17 5.15 9.46
 2 -21 -17 -1.99 11.11
 -2 21 16 164.86 14.1
 2 -21 -16 183.22 16.6
 2 -21 -15 -11.08 11.27
 -2 21 15 -18.01 9.49
 2 -21 -14 92.5 13.37
 -2 21 14 77.72 11.01
 -2 -21 14 83.41 9.56
 -2 21 13 1.06 7.79
 2 -21 -13 7.9 9.9
 -2 -21 13 3.15 7.1
 -2 21 12 23.6 8.46
 2 -21 -12 20.67 10.3
 -2 -21 12 29.74 7.8
 -2 21 11 16.91 7.99
 2 -21 -11 23.56 10.22
 -2 -21 11 16.49 7.37
 2 21 -11 1.8 6.73
 2 21 -10 6.05 6.74
 2 -21 -10 6.48 9.52
 -2 21 10 1.39 7.26
 -2 -21 10 5.28 6.87
 2 21 -9 12.26 6.99
 2 -21 -9 8.74 8.89
 -2 21 9 3.79 7
 -2 -21 9 6.98 7.02
 2 21 -8 17.31 6.87
 -2 21 8 3.29 7.08
 -2 -21 8 2.31 6.97
 2 -21 -8 9.22 8.79
 2 21 -7 -0.86 6.47
 -2 21 7 -6.83 7.17
 2 -21 -7 -10.89 9.22
 -2 -21 7 0.09 7.13
 -2 -21 6 -2.35 7.35
 2 -21 -6 9.4 8.47
 -2 21 6 3.71 7.28
 2 21 -6 0.32 6.64
 2 21 -5 59.18 8.2
 -2 21 5 40.34 8.49
 2 -21 -5 58.7 10.77
 -2 -21 5 30.22 8.35
 -2 21 4 72.76 9.61
 -2 -21 4 100.41 10.56
 2 21 -4 76.87 8.83
 2 -21 -4 103.66 12.15
 2 -21 -3 -10.69 9.31
 2 21 -3 22.98 7.68
 -2 -21 3 18.29 8.36
 -2 21 3 -3.63 7.25
 2 21 -2 238.73 12.52
 -2 -21 2 258.26 14.81
 -2 21 2 261.81 13.7
 2 -21 -2 257.31 15.94
 2 -21 -1 7.73 9.21
 -2 -21 1 1.16 8.18
 -2 21 1 10.11 8.2
 2 21 -1 25.81 7.94
 -2 21 0 361.62 15.59
 2 -21 0 358.51 17.86
 2 21 0 404.51 15.37
 -2 -21 0 380.84 17.36
 2 21 1 42.63 8.67
 2 -21 1 44.52 10.3
 -2 -21 -1 29.97 9.26
 -2 21 -1 40.69 8.91
 -2 -21 -2 305.94 16.05
 2 21 2 306.58 14.09
 2 -21 2 332.02 16.77
 -2 21 -2 282.46 13.96
 2 21 3 18.4 7.93
 -2 21 -3 12.85 8.02
 -2 -21 -3 15.61 8.78
 2 -21 3 10.65 8.55
 2 21 4 190.9 12.08
 -2 21 -4 228.63 13.08
 2 -21 4 189.95 13.56
 -2 -21 -4 191.14 13.72
 2 -21 5 30.26 9.09
 2 21 5 20.15 7.8
 -2 21 -5 17.11 7.95
 -2 -21 -5 15.67 9.16
 2 -21 6 170.44 12.53
 -2 21 -6 138.17 10.93
 2 21 6 173.51 11.76
 -2 -21 -6 163.43 13.31
 -2 21 -7 2.03 7.42
 2 21 7 0.55 7.01
 2 -21 7 -7.51 7.9
 -2 -21 -7 10.12 8.42
 2 21 8 29.68 8.37
 -2 21 -8 30.34 8.02
 -2 -21 -8 32.45 9.71
 2 -21 8 16.83 7.95
 2 21 9 6.84 7.23
 -2 21 -9 9.27 7.61
 -2 -21 -9 -3.54 8.84
 2 -21 9 -4.3 7.23
 -2 21 -10 -1.06 6.92
 2 21 10 5.77 7.22
 -2 -21 -10 19.83 9.11
 2 -21 10 -0.06 6.65
 2 21 11 23.1 8.1
 -2 21 -11 22.32 7.97
 -2 -21 -11 1.37 8.63
 2 -21 11 18.82 7.23
 2 21 12 5.72 7.57
 -2 21 -12 3.44 7.23
 -2 -21 -12 0.7 8.99
 -2 21 -13 15.47 7.88
 2 21 13 -2.98 7.67
 -2 -21 -13 28.13 10.01
 -2 21 -14 4.83 7.58
 2 21 14 -16.48 8.75
 -2 -21 -14 8.56 9.43
 2 21 15 15.18 8.74
 -2 21 -15 5.76 8.01
 -2 -21 -15 12.26 9.49
 -2 21 -16 17.19 8.6
 -2 -21 -16 31.43 10.97
 -2 -21 -17 24.96 10.58
 -2 -21 -18 43.02 11.87
 -2 -21 -19 24.45 11.42
 -2 -21 -20 61.49 12.84
 2 -22 -19 26.17 12.46
 2 -22 -18 9.37 11.64
 -2 22 17 -1.22 9.75
 2 -22 -17 9.44 11.25
 -2 22 16 20.49 10.06
 2 -22 -16 31.18 12.15
 2 -22 -15 37.73 12.33
 -2 22 15 42.55 10.45
 -2 22 14 48.84 10.74
 2 -22 -14 54.76 12.59
 -2 -22 13 28.55 8.4
 -2 22 13 24.71 9.27
 2 -22 -13 6.57 10.37
 -2 -22 12 38.28 8.96
 2 -22 -12 17.45 10.76
 -2 22 12 33.54 9.11
 2 -22 -11 27.53 10.63
 -2 22 11 19.31 8.22
 -2 -22 11 -4.8 7.34
 2 22 -10 3.12 6.98
 2 -22 -10 12.99 10.08
 -2 22 10 10.77 7.95
 -2 -22 10 3.53 7.31
 2 22 -9 -3.94 6.99
 -2 22 9 7.76 7.77
 2 -22 -9 -9.01 9.83
 -2 -22 9 -12.23 7.63
 2 -22 -8 -14.03 9.61
 -2 22 8 -6.33 7.54
 -2 -22 8 7.73 7.44
 2 22 -8 7.39 7.32
 -2 22 7 7.93 7.71
 -2 -22 7 1.17 7.6
 2 -22 -7 -0.32 9.49
 2 22 -7 -12.32 7.61
 -2 22 6 23.98 8.11
 2 22 -6 25.77 7.98
 2 -22 -6 27.57 10.02
 -2 -22 6 39.53 9.18
 -2 22 5 16.99 8
 2 22 -5 9.73 7.29
 2 -22 -5 12.18 9.59
 -2 -22 5 15.15 8.01
 -2 22 4 80.4 9.95
 2 22 -4 80.56 9.69
 2 -22 -4 80.21 12.06
 -2 -22 4 89.58 10.82
 2 22 -3 72.84 9.5
 -2 22 3 77.68 10.25
 2 -22 -3 52.72 10.99
 -2 -22 3 65.67 9.93
 2 22 -2 83.01 9.53
 2 -22 -2 92.57 12.43
 -2 -22 2 76.7 10.39
 -2 22 2 74.11 9.85
 2 -22 -1 6.93 9.41
 -2 22 1 9.71 7.51
 -2 -22 1 22.83 8.99
 2 22 -1 15.16 7.53
 -2 22 0 6.87 7.74
 2 22 0 12.94 7.32
 -2 -22 0 -5.42 7.98
 2 -22 0 18.22 9.3
 -2 -22 -1 9.71 8.32
 2 22 1 -10.57 7.67
 -2 22 -1 9.11 7.23
 2 -22 1 -1.1 8.43
 2 -22 2 11.18 8.79
 -2 -22 -2 -8.69 8.3
 -2 22 -2 0.12 7.13
 2 22 2 -8.32 7.28
 -2 22 -3 -4.99 7.31
 -2 -22 -3 -3.72 8.28
 2 -22 3 1.73 8.09
 2 22 3 1.48 7.03
 2 -22 4 20.96 8.7
 2 22 4 25.73 7.88
 -2 -22 -4 8.15 8.61
 -2 22 -4 27.2 8.27
 -2 22 -5 -0.82 7.35
 2 22 5 -9.78 7.26
 -2 -22 -5 0.87 8.95
 2 -22 5 -0.13 7.97
 2 22 6 53.26 8.91
 -2 22 -6 46 8.92
 -2 -22 -6 41 10.29
 2 -22 6 48.83 9.29
 -2 22 -7 -3.44 7.3
 2 22 7 6.28 7.59
 2 -22 7 -6.51 8.12
 -2 -22 -7 1.65 8.69
 -2 -22 -8 51.71 10.4
 2 22 8 63.02 9.7
 -2 22 -8 48.06 9.01
 2 -22 8 56.83 9.39
 -2 22 -9 4.36 7.82
 -2 -22 -9 11.93 9.02
 2 22 9 -2.14 7.63
 2 -22 9 13.14 7.97
 2 -22 10 31.31 8.3
 -2 22 -10 15.87 8.02
 -2 -22 -10 19.1 9.61
 2 22 10 18.25 8.31
 -2 22 -11 -2.17 7.87
 2 22 11 -2.11 7.62
 -2 -22 -11 9.91 9.08
 -2 22 -12 12.03 8.25
 2 22 12 -1.37 7.91
 -2 -22 -12 11.83 9.5
 -2 22 -13 8.6 8.21
 2 22 13 -2.69 8.42
 -2 -22 -13 -2.56 9.63
 2 22 14 12.17 8.96
 -2 -22 -14 -9.48 10.07
 -2 22 -14 2.94 8.3
 2 22 15 2.23 8.93
 -2 22 -15 10.71 8.53
 -2 -22 -15 -0.67 9.95
 -2 -22 -16 0.97 10.12
 -2 -22 -17 32.59 11.07
 -2 -22 -18 10.27 10.94
 -2 23 16 5.51 9.49
 2 -23 -16 6.26 11.63
 -2 23 15 22.07 10.19
 2 -23 -15 37.94 12.42
 -2 23 14 17.69 10.03
 2 -23 -14 8.32 11.56
 -2 -23 13 49.06 9.81
 -2 23 13 61.91 10.98
 2 -23 -13 50.6 12.94
 -2 23 12 7.84 8.91
 -2 -23 12 1.85 8.24
 2 -23 -12 -11.17 10.93
 -2 -23 11 91.38 10.91
 -2 23 11 99.13 11.98
 2 -23 -11 120.84 14.39
 -2 23 10 49.42 9.82
 -2 -23 10 24.4 9.1
 2 -23 -10 15.22 10.34
 -2 23 9 115.07 11.82
 -2 -23 9 88.9 10.8
 2 -23 -9 87.11 13.08
 2 23 -9 107.72 10.59
 2 23 -8 14.08 8.4
 2 -23 -8 29.69 10.49
 -2 23 8 38.78 9.54
 -2 -23 8 31.51 9.14
 2 23 -7 227.3 13.3
 2 -23 -7 183.24 15.76
 -2 -23 7 211.59 14.24
 -2 23 7 174.5 13.38
 -2 -23 6 16.69 8.76
 -2 23 6 8.31 8.45
 2 23 -6 18.84 8.35
 2 -23 -6 15.18 10.73
 -2 23 5 70.55 10.6
 2 23 -5 83.89 10.16
 2 -23 -5 70.98 11.94
 -2 -23 5 63.93 10.7
 2 23 -4 3.09 7.62
 -2 23 4 14.07 8.54
 2 -23 -4 4.53 9.58
 -2 -23 4 -2.02 8.47
 2 23 -3 106.11 10.55
 -2 -23 3 114.69 12.02
 2 -23 -3 114.74 13.31
 -2 23 3 101.09 11.1
 2 23 -2 12.21 7.39
 -2 -23 2 17.93 8.95
 2 -23 -2 13.73 9.65
 -2 23 2 0.88 8.07
 2 23 -1 20.55 8
 -2 23 1 32.9 8.73
 2 -23 -1 32.14 10.3
 -2 -23 1 27.64 9.62
 -2 -23 0 32.18 9.57
 -2 23 0 25.71 8.38
 2 -23 0 47.36 10.53
 2 23 0 35 8.45
 -2 23 -1 19.24 7.88
 2 -23 1 20.27 9.53
 2 23 1 11.86 7.42
 -2 -23 -1 9.73 8.34
 2 23 2 32.93 8.22
 2 -23 2 40.73 9.97
 -2 23 -2 47.8 8.99
 -2 -23 -2 43.14 9.92
 -2 23 -3 17.14 8.02
 2 23 3 -3.05 7.15
 2 -23 3 -4.81 8.73
 -2 -23 -3 14.31 8.94
 2 23 4 29.91 8.1
 -2 23 -4 41.07 9.01
 2 -23 4 26.5 9.52
 -2 -23 -4 37.38 10
 2 23 5 13.79 7.7
 -2 23 -5 14.21 8.19
 -2 -23 -5 1.17 8.57
 2 -23 5 16.53 9.16
 -2 23 -6 8.97 7.7
 2 23 6 26.13 8.64
 2 -23 6 26.69 9.09
 -2 -23 -6 15.36 9.34
 -2 -23 -7 38.07 10.56
 2 23 7 31.43 8.89
 -2 23 -7 15.9 8.21
 2 -23 7 40.19 9.51
 -2 -23 -8 -11.12 9.56
 -2 23 -8 2.52 8.03
 2 -23 8 -4.09 8.13
 2 23 8 -5.76 7.77
 -2 23 -9 88.46 10.56
 2 23 9 110.59 11.59
 2 -23 9 92.63 11.11
 -2 -23 -9 84.99 12.21
 -2 -23 -10 -1.63 9.85
 -2 23 -10 5.6 8.58
 2 23 10 -2.01 8.46
 -2 23 -11 83.26 11.39
 2 23 11 97.47 11.87
 -2 -23 -11 89.69 13.12
 -2 23 -12 27.04 9.54
 2 23 12 22.78 9.6
 -2 -23 -12 -1.25 10.45
 2 23 13 108.19 12.36
 -2 23 -13 115.79 12.03
 -2 -23 -13 132.85 14.6
 -2 23 -14 32.54 9.88
 2 23 14 11.04 9.42
 -2 -23 -14 17.48 11.31
 -2 -23 -15 53.99 12.64
 -2 -23 -16 0.65 10.75
 -2 24 14 28.82 10.79
 2 -24 -14 70.69 13.46
 -2 24 13 8.37 9.91
 2 -24 -13 11.44 11.59
 -2 -24 12 65.14 10.59
 -2 24 12 42.56 10.5
 2 -24 -12 72.45 14.1
 -2 24 11 15.29 9.11
 2 -24 -11 20.63 11.61
 -2 -24 11 0.75 8.89
 2 -24 -10 26.67 11.14
 -2 24 10 35.29 9.86
 -2 -24 10 23.62 9.29
 2 -24 -9 -7.09 10.94
 -2 24 9 -19.45 9.43
 -2 -24 9 3.6 8.45
 2 24 -8 -10.57 8.28
 -2 24 8 -7.45 9.47
 2 -24 -8 -5.57 10.17
 -2 -24 8 6.12 8.61
 2 24 -7 -1.57 8.06
 -2 24 7 -2.81 8.52
 -2 -24 7 1.08 8.5
 2 -24 -7 -11.08 10.52
 2 24 -6 7.72 8
 -2 24 6 27.68 9.48
 2 -24 -6 33.39 11.19
 -2 -24 6 5.87 8.88
 -2 24 5 -1.82 8.64
 2 24 -5 4.5 8.34
 -2 -24 5 -6.33 8.66
 2 -24 -5 2.6 9.89
 2 -24 -4 85.38 13.02
 2 24 -4 81.63 10.58
 -2 -24 4 81.87 11.54
 -2 24 4 85.12 11.24
 -2 -24 3 9.77 9.08
 -2 24 3 11.92 8.78
 2 24 -3 -2.22 8.51
 2 -24 -3 4.01 9.75
 -2 24 2 40.45 9.28
 2 -24 -2 52.7 11.35
 2 24 -2 42.76 9
 -2 -24 2 53.51 10.64
 -2 24 1 6.94 8.36
 2 -24 -1 -0.6 9.25
 2 24 -1 18.25 8.54
 -2 -24 1 5.76 8.59
 2 24 0 12.36 7.68
 2 -24 0 12.61 9.89
 -2 24 0 11.89 8.35
 -2 -24 0 20.52 9.62
 2 -24 1 -1.97 9.43
 -2 -24 -1 11.66 9
 2 24 1 8.92 7.72
 -2 24 -1 9.11 8.51
 2 24 2 -1.33 7.99
 -2 -24 -2 -11.46 8.91
 -2 24 -2 2.91 7.89
 2 -24 2 10.87 9.3
 -2 -24 -3 10.52 8.87
 2 24 3 -0.04 7.62
 2 -24 3 2.96 8.93
 -2 24 -3 1.26 7.45
 2 24 4 17.04 8.21
 -2 24 -4 11.46 8.43
 2 -24 4 12.91 9.3
 -2 -24 -4 8.7 9
 -2 24 -5 11.08 8.33
 -2 -24 -5 10.63 9.18
 2 24 5 3.32 7.72
 2 -24 5 5.37 8.88
 -2 -24 -6 16.23 9.68
 -2 24 -6 1.64 8.02
 2 24 6 5.37 8
 2 -24 6 26.43 9.31
 2 24 7 11.91 8.43
 2 -24 7 16.95 8.93
 -2 24 -7 12.02 8.74
 -2 -24 -7 10.89 9.47
 2 24 8 19.26 8.85
 -2 -24 -8 43.74 11.34
 -2 24 -8 21.3 9.05
 2 -24 8 8.37 8.47
 2 -24 9 3.67 8.45
 2 24 9 -0.97 8.77
 -2 24 -9 12.07 8.77
 -2 -24 -9 16.76 10.79
 -2 24 -10 11.82 8.65
 2 24 10 -2.31 8.77
 -2 -24 -10 -0.47 10.37
 -2 -24 -11 -11.78 10.6
 2 24 11 1.19 9.01
 -2 24 -11 18.63 9.63
 -2 24 -12 -2.68 9.08
 -2 -24 -12 -10.73 10.54
 2 24 12 3.19 9.17
 -2 -24 -13 21.56 10.9
 2 24 13 -3.53 9.07
 -2 24 -13 0.83 9.54
 -2 -24 -14 3.47 10.75
 -2 -25 12 93.58 12.04
 2 -25 -12 83.03 14.44
 -2 25 11 46.63 11.2
 2 -25 -11 60.22 13.93
 -2 -25 11 55.81 11.03
 -2 25 10 86.42 12.44
 2 -25 -10 104.96 15.01
 -2 -25 10 97.24 12.05
 -2 25 9 125.71 13.69
 -2 -25 9 101.84 12.42
 -2 25 8 144.5 14.19
 2 -25 -8 148.56 16.12
 -2 -25 8 137.04 13.68
 -2 25 7 13.82 9.82
 2 25 -7 20.65 9.18
 2 -25 -7 23.19 11.27
 -2 -25 7 20.11 9.8
 2 25 -6 69.53 10.68
 -2 25 6 82.49 11.81
 2 -25 -6 83.26 13.3
 -2 -25 6 41.39 10.49
 -2 25 5 45.31 10.33
 2 25 -5 18.64 9.01
 2 -25 -5 16.3 10.72
 -2 -25 5 37.88 10.4
 -2 25 4 25.29 10.02
 -2 -25 4 31.31 9.93
 2 -25 -4 14 10.46
 2 25 -4 28.45 9.17
 -2 25 3 12.69 8.82
 2 25 -3 4.97 8.52
 -2 -25 3 2.97 8.84
 2 -25 -3 9.74 10.32
 -2 25 2 1.69 8.53
 2 25 -2 -6.44 8.12
 -2 -25 2 7.12 9.28
 2 -25 -2 -0.04 9.76
 -2 25 1 2.87 8.13
 2 -25 -1 -5.45 9.66
 2 25 -1 3.4 7.81
 -2 -25 1 -6.5 9.23
 2 25 0 8.7 8.2
 2 -25 0 5.28 9.74
 -2 -25 0 1.12 8.81
 -2 25 0 7.11 8.42
 2 25 1 4.91 7.82
 2 -25 1 15.63 10.16
 -2 -25 -1 -3.86 8.91
 -2 25 -1 20.7 8.85
 -2 -25 -2 -2.96 9.12
 2 25 2 -4.28 8.01
 2 -25 2 11.13 9.55
 -2 25 -2 13.94 8.9
 2 25 3 11.87 7.96
 -2 25 -3 3.89 8.29
 -2 -25 -3 4.8 9.02
 2 -25 3 1.54 9.35
 -2 -25 -4 6.5 9.94
 2 25 4 2.99 7.82
 -2 25 -4 -5.62 8.54
 2 -25 4 20.78 10.12
 2 25 5 -6.83 8.33
 -2 25 -5 1.51 8.63
 -2 -25 -5 17.58 10.08
 2 -25 5 -10.52 9.14
 2 25 6 23.33 9.04
 2 -25 6 22.69 9.91
 -2 25 -6 11.41 8.86
 -2 -25 -6 32.92 10.78
 2 -25 7 21.76 9.96
 2 25 7 3.25 8.65
 -2 -25 -7 16.65 10.65
 -2 25 -7 5.51 8.79
 2 25 8 39.21 10.67
 -2 -25 -8 33.38 11.41
 2 -25 8 38.08 10.22
 -2 25 -8 47.24 10.4
 -2 -25 -9 29.23 11.24
 -2 25 -9 5.97 9.19
 2 25 9 32.52 10.38
 2 25 10 118.06 13.41
 -2 -25 -10 113.12 14.86
 -2 25 -10 92.19 12.35
 -2 25 -11 55.43 11.71
 2 25 11 71.66 12.49
 -2 -25 -11 56.58 13.13
 -2 25 -12 109.77 13.7
 -2 -26 11 0.94 9.55
 -2 -26 10 4.66 9.36
 -2 26 9 -0.04 8.92
 -2 -26 9 7.67 9.27
 -2 26 8 12.85 9.48
 2 -26 -8 -11.26 11.42
 -2 -26 8 5.52 9.41
 -2 -26 7 20.81 9.84
 2 -26 -7 15.37 10.98
 -2 26 7 3.54 9.24
 -2 26 6 -4.07 9.18
 2 -26 -6 0.93 10.89
 -2 -26 6 6.96 9.62
 -2 26 5 11.56 9.12
 2 -26 -5 14.83 11.26
 2 26 -5 15.37 9.09
 -2 -26 5 -1.81 9.54
 2 26 -4 11.03 8.86
 -2 26 4 20.38 10.04
 -2 -26 4 21.09 10.14
 2 -26 -4 6.96 10.94
 2 26 -3 23.31 9.44
 -2 26 3 21.5 9.98
 2 -26 -3 29.44 11.87
 -2 -26 3 20.89 10.19
 -2 26 2 25.12 9.85
 2 26 -2 18.41 9.29
 2 -26 -2 26.66 11.15
 -2 -26 2 6.63 9.61
 2 26 -1 -4.85 8.19
 -2 -26 1 -5.47 9.33
 -2 26 1 18.04 9.5
 2 -26 -1 20.35 10.64
 2 26 0 -9.64 8.88
 2 -26 0 16.14 10.77
 -2 26 0 4.18 9.11
 -2 -26 0 9.25 9.83
 -2 26 -1 6.18 8.85
 2 26 1 -16.32 8.81
 -2 -26 -1 9.68 9.31
 2 -26 1 -3.77 9.86
 -2 -26 -2 7.3 9.61
 2 26 2 6.69 8.29
 2 -26 2 -3.76 9.93
 -2 26 -2 2.85 8.67
 2 26 3 5.89 8.23
 2 -26 3 3.89 9.95
 -2 26 -3 -3.37 8.88
 -2 -26 -3 5.73 9.94
 2 26 4 16.81 8.92
 -2 -26 -4 16.41 10.41
 -2 26 -4 23.8 9.82
 2 -26 4 4.1 9.96
 -2 -26 -5 21.54 10.94
 2 26 5 14.12 9.14
 2 -26 5 37.67 11.08
 -2 26 -5 23.93 9.82
 2 26 6 38.09 10
 2 -26 6 7.88 9.95
 -2 -26 -6 8.65 10.52
 -2 26 -6 26.08 9.85
 -2 26 -7 15.53 9.73
 2 26 7 21.16 9.71
 -2 -26 -7 17.52 11.01
 2 -26 7 9.75 9.77
 2 -26 8 26.65 10.32
 -2 26 -8 53.11 11.37
 2 26 8 41.06 10.97
 -2 26 -9 24.89 10.58
 2 26 9 22.48 10.6
 -2 26 -10 -4.32 9.88
 -2 26 -11 11.2 10.37
 -2 -27 10 92.97 13.03
 -2 -27 9 4.56 9.86
 -2 -27 8 45.35 11.33
 -2 -27 7 13.91 10.54
 -2 -27 6 29.75 10.71
 -2 -27 5 10.83 9.73
 -2 27 5 26.04 10.06
 2 -27 -5 18.26 11.38
 2 -27 -4 23.17 12.26
 -2 -27 4 1.1 9.83
 -2 27 4 24.17 10.1
 2 27 -4 23.57 9.58
 -2 -27 3 -2.93 10.14
 -2 27 3 33.04 10.7
 2 27 -3 3.42 8.97
 2 -27 -3 10.63 11.14
 -2 27 2 29.14 10.43
 2 -27 -2 6.57 11.07
 -2 -27 2 24.62 10.98
 2 27 -2 2.24 8.94
 -2 27 1 28.2 10.68
 2 27 -1 18.46 9.66
 2 -27 -1 29.22 11.74
 -2 -27 1 32.47 11.36
 -2 27 0 3.12 9.86
 2 -27 0 6.96 11.1
 2 27 0 0.03 8.95
 -2 -27 0 0.04 10.7
 -2 27 -1 56.63 11.57
 2 -27 1 47.12 12.93
 2 27 1 64.54 11.74
 -2 -27 -1 26.67 11.55
 2 27 2 10.99 9.77
 2 -27 2 -5.17 11.25
 -2 -27 -2 -5.34 10.55
 -2 27 -2 17.85 10.16
 2 27 3 37.53 10.25
 -2 27 -3 38.79 10.63
 2 -27 3 47.68 12.51
 -2 -27 -3 45.41 12.19
 2 27 4 -1.9 9.25
 -2 27 -4 0.55 9.74
 2 -27 4 3.4 10.34
 2 -27 5 22.7 11.01
 -2 27 -5 -0.58 9.66
 2 27 5 28.31 11.62
 2 27 6 11.26 10.13
 -2 27 -6 7.55 10.14
 2 -27 6 18.78 10.81
 2 -27 7 29.98 11.29
 -2 27 -7 25.42 11.31
 -2 27 -8 24.33 10.83
 -2 27 -9 15.57 10.98
 -2 27 -10 57.78 12.46
 2 28 -3 3.15 9.53
 2 28 -2 4.64 9.48
 2 28 -1 4.87 10.09
 2 28 0 10.71 9.88
 2 28 1 1.64 9.76
 2 -28 1 8.26 11.6
 2 28 2 3.29 9.86
 2 -28 2 7.08 11.08
 2 28 3 6.7 9.76
 2 -28 3 1.43 10.97
 2 -28 4 39.37 12.33
 2 -28 5 -0.74 11.09
 2 -28 6 42.95 12.45
 3 0 -23 2.32 6.49
 3 0 -22 11.03 8.48
 3 0 -22 15.78 7.19
 3 0 -21 -0.06 6.1
 3 0 -20 64.97 7.12
 -3 0 19 1.96 3.78
 3 0 -19 6.97 5.3
 3 0 -18 205.84 9.63
 -3 0 18 176.45 7.69
 -3 0 17 2.63 4.2
 3 0 -17 -4.52 5.36
 3 0 -16 1601.12 17.92
 3 0 -16 1578.41 20.91
 3 0 -15 -3.4 3.76
 -3 0 15 2.46 3.96
 3 0 -15 -1.93 5.17
 3 0 -14 922.79 12.25
 3 0 -14 897.42 14.92
 -3 0 14 875.5 13.7
 -3 0 13 6.59 3.63
 3 0 -13 -4.37 3.08
 3 0 -13 5 4.35
 3 0 -12 1376.34 13.08
 -3 0 12 1356.31 16.29
 -3 0 11 1.16 3.36
 3 0 -11 -3.66 2.49
 3 0 -11 3.19 3.25
 3 0 -10 300 8.03
 3 0 -10 299.29 5.59
 -3 0 10 276.03 7.56
 -3 0 10 292.36 5.7
 -3 0 9 1.22 3.21
 3 0 -9 -1.04 2.91
 -3 0 9 -2.02 2.08
 3 0 -9 1.73 1.82
 -3 0 8 15.6 2.13
 -3 0 8 14.27 3.25
 3 0 -8 12.87 3.1
 3 0 -8 14.1 1.89
 -3 0 7 -0.1 1.7
 -3 0 7 3.75 3.04
 3 0 -7 0.74 1.44
 3 0 -7 2.59 2.93
 -3 0 6 72.49 2.6
 3 0 -6 78.91 4.5
 -3 0 6 77.93 4.38
 3 0 -6 76.98 2.5
 -3 0 5 -0.32 3.04
 -3 0 5 1.99 1.6
 3 0 -5 3.86 2.9
 3 0 -5 0.97 1.7
 3 0 -4 1.62 2.94
 -3 0 4 3.82 3.07
 3 0 -4 2.52 2.05
 -3 0 4 1.65 1.85
 3 0 -3 5.01 3.24
 -3 0 3 8.52 3.35
 -3 0 3 13.09 2.59
 3 0 -3 8.86 2.61
 -3 0 2 3899.86 18.5
 3 0 -2 3972.73 19.31
 -3 0 2 3925.79 22.7
 3 0 -1 3.76 3.08
 -3 0 1 6.68 3.27
 3 0 -1 1.54 2.99
 -3 0 1 6.26 2.91
 3 0 0 3335.17 20.13
 3 0 0 3332.87 21.07
 -3 0 -1 2.1 3.36
 -3 0 -1 1.06 2.88
 3 0 1 0.72 2.72
 3 0 1 0.41 3.7
 3 0 2 871.39 10.23
 -3 0 -2 862.32 9.91
 -3 0 -3 1.37 3.76
 -3 0 -3 -2.15 2.5
 3 0 3 0.09 2.49
 3 0 3 -0.08 3.99
 -3 0 -4 793.92 9.07
 3 0 4 764.24 14.08
 -3 0 -4 778.06 12.97
 -3 0 -5 2.12 4.13
 3 0 5 -0.68 2.4
 -3 0 -5 -0.27 2.38
 3 0 5 0.19 4.37
 -3 0 -6 269.07 5.41
 -3 0 -6 279.58 9.28
 3 0 6 265.66 9.97
 3 0 6 276.16 5.91
 -3 0 -7 1.53 2.32
 3 0 7 1.09 2.57
 -3 0 -7 1.89 4.77
 -3 0 -8 2474.8 14.49
 -3 0 -8 2431.68 26.9
 3 0 8 2418.37 16.66
 -3 0 -9 0.65 2.15
 3 0 9 -1.22 2.69
 -3 0 -9 -0.07 5.33
 -3 0 -10 12.07 5.39
 -3 0 -10 8.35 2.2
 3 0 10 9.51 2.64
 3 0 11 -2.67 2.68
 -3 0 -11 -0.29 1.85
 -3 0 -11 0.87 5.36
 -3 0 -12 17.31 2.18
 3 0 12 17.95 3.01
 -3 0 -12 10.5 5.62
 -3 0 -13 0.22 1.76
 -3 0 -13 13.04 6.26
 -3 0 -14 52.86 1.94
 -3 0 -14 65.65 2.14
 -3 0 -15 4 6.1
 -3 0 -16 70.82 8.21
 -3 0 -17 6.49 6.57
 -3 0 -18 31.49 8.02
 -3 0 -19 -8.08 7.41
 -3 0 -20 43.92 8.98
 -3 0 -21 -6.38 8.34
 -3 0 -22 133.42 12.26
 -3 0 -23 4.72 8.87
 -3 0 -24 248.39 15.61
 -3 0 -26 65.61 11.62
 -3 0 -27 -9.58 10.32
 -3 0 -28 189.15 16.3
 -3 0 -29 8.29 10.96
 3 -1 -24 461.15 16.79
 3 -1 -23 94.4 9.62
 3 -1 -23 103.74 9.43
 3 1 -23 86.06 8.14
 3 -1 -22 539.81 17.02
 3 1 -22 558.33 15.18
 3 1 -21 12.77 5.98
 3 -1 -21 3.07 6.94
 3 -1 -21 3.39 6.72
 3 1 -20 175.73 8.84
 -3 -1 20 167.66 7.19
 3 -1 -20 185.55 10.25
 3 1 -19 26.5 5.58
 -3 -1 19 24.21 4.26
 3 -1 -19 28.37 6.31
 3 -1 -18 461.51 13.6
 -3 1 18 434.49 10.99
 -3 -1 18 447.52 10.66
 3 1 -18 472.8 12.38
 3 1 -17 180.88 7.2
 -3 -1 17 180.32 7.24
 3 -1 -17 193.32 9.46
 -3 1 17 183.99 7.73
 3 1 -17 190.17 8.31
 -3 -1 16 185.53 7.24
 -3 1 16 180.64 7.71
 3 -1 -16 176.33 9.1
 3 1 -16 189.58 6.91
 3 1 -15 464.28 9.2
 -3 -1 15 456.19 10.26
 3 -1 -15 450.46 9.84
 3 -1 -15 422.02 11.89
 3 1 -15 446.28 10.61
 -3 1 15 444.35 10.58
 -3 -1 14 5.35 3.71
 -3 1 14 3.62 3.96
 3 -1 -14 -7.64 3.56
 3 1 -14 13.56 4.45
 3 -1 -14 7.31 5.23
 3 1 -14 -1.72 3.14
 -3 -1 13 54.72 4.61
 3 1 -13 55.03 3.7
 -3 1 13 48.72 4.66
 3 -1 -13 58 4.01
 3 1 -13 55.92 4.76
 3 1 -12 10.99 3.54
 -3 1 12 8.5 3.17
 3 1 -12 4.31 2.45
 3 -1 -12 4.82 2.6
 -3 -1 12 8.78 3.31
 -3 1 12 11.64 3.55
 3 1 -12 7.88 3.69
 3 1 -11 814.82 12.84
 -3 -1 11 859.76 12.8
 3 -1 -11 824.76 13.01
 3 -1 -11 850.13 10.36
 3 1 -11 842.69 8.82
 -3 1 11 803.55 10.4
 -3 1 11 826.75 12.78
 3 1 -11 814.92 10.85
 3 1 -10 1.84 3.15
 -3 -1 10 1.14 3.15
 3 1 -10 2.05 1.93
 -3 1 10 6.03 3.39
 3 1 -10 -0.74 3.35
 -3 1 10 4.52 2.59
 3 -1 -10 7.69 3.32
 3 -1 -10 8.39 2.3
 3 -1 -9 9.16 2.22
 3 1 -9 15.41 3.44
 3 1 -9 12.4 1.88
 3 -1 -9 12.47 3.38
 -3 -1 9 11.26 3.41
 -3 1 9 10.18 3.29
 -3 1 9 10.34 2.45
 3 1 -8 22.41 3.43
 3 -1 -8 20.91 3.49
 3 1 -8 20.54 1.71
 -3 -1 8 23.64 3.64
 -3 1 8 24.97 3.6
 -3 -1 8 21.76 1.86
 3 -1 -8 21.27 2.27
 -3 1 8 21.36 2.56
 -3 -1 7 147.61 2.77
 3 1 -7 165.68 5.85
 3 -1 -7 152.1 5.62
 -3 -1 7 148.41 5.61
 -3 1 7 150.96 5.72
 3 1 -7 160.39 2.77
 -3 1 7 154.61 4.13
 3 -1 -7 156.04 3.89
 3 1 -6 20.13 3.33
 -3 1 6 22.61 3.5
 3 -1 -6 19.87 3.29
 3 -1 -6 19.03 2.06
 -3 1 6 21.5 2.39
 3 1 -6 21.28 1.47
 -3 -1 6 21.5 1.56
 -3 -1 6 21.93 3.35
 3 1 -5 5 1.6
 3 1 -5 0.48 2.96
 -3 1 5 4.07 2.1
 -3 -1 5 3.47 2.98
 -3 1 5 4.86 2.9
 -3 -1 5 6.2 1.39
 3 -1 -5 7.39 2.09
 3 -1 -5 2.46 2.81
 3 1 -4 41.42 3.82
 -3 -1 4 43.32 3.81
 -3 1 4 48.47 3.97
 3 -1 -4 47.09 2.83
 -3 -1 4 48.92 2.13
 -3 1 4 49.8 2.84
 3 -1 -4 48.72 3.74
 3 1 -4 47.18 2.56
 -3 1 3 159.04 5.58
 3 1 -3 141.78 4.12
 3 1 -3 151 5.59
 -3 -1 3 162.83 5.77
 3 -1 -3 154.4 5.4
 -3 -1 3 149.91 3.72
 -3 1 3 156.67 4.37
 3 -1 -3 155.03 4.46
 3 1 -2 9569.14 35.87
 -3 -1 2 9365.58 35.01
 3 -1 -2 9500.37 30.29
 3 -1 -2 9580.71 34.81
 -3 1 2 9210.45 34.04
 -3 1 2 9449.28 29.5
 -3 -1 2 9373.03 27.11
 3 1 -2 9007.51 29.35
 3 1 -1 1519.26 14.35
 3 -1 -1 1479.47 13.18
 3 -1 -1 1506.66 13.73
 -3 1 1 1383.53 12.55
 -3 -1 1 1466.9 12.47
 -3 -1 1 1431.6 13.64
 -3 1 1 1438.42 13.4
 3 1 -1 1500.63 13.43
 -3 1 0 473.6 7.84
 3 -1 0 459.97 7.92
 3 -1 0 463.31 8.4
 -3 1 0 474.8 8.12
 -3 -1 0 487.02 8.32
 -3 -1 0 466.51 8.14
 3 1 0 474.12 8.91
 3 -1 1 14.93 3.58
 -3 -1 -1 13.19 3.09
 3 -1 1 11.5 2.86
 -3 1 -1 12.4 3.54
 -3 1 -1 10.76 2.92
 -3 -1 -1 12.23 3.64
 3 1 1 10.7 3.08
 3 1 1 10.74 3.89
 3 -1 2 679.37 8.98
 -3 -1 -2 699.69 9.24
 -3 1 -2 695.35 8.72
 3 1 2 689.06 12.13
 3 1 2 712.07 9.69
 3 -1 2 707.9 11.53
 -3 -1 -2 710.42 11.21
 -3 1 -2 689.67 10.75
 -3 -1 -3 179.52 5.06
 3 -1 3 177.32 4.86
 -3 1 -3 183.77 6.49
 -3 -1 -3 172.63 6.67
 3 1 3 191.43 7.5
 3 -1 3 179.91 6.95
 -3 1 -3 177.86 4.7
 3 1 3 187.14 5.44
 -3 -1 -4 314.87 6.3
 -3 1 -4 317.65 5.71
 3 1 4 326.23 6.75
 3 1 4 299.51 9.56
 -3 1 -4 319.2 8.56
 3 -1 4 317.99 6.01
 3 -1 4 320.54 9.23
 -3 -1 -4 309.76 9
 -3 -1 -5 178.7 5.07
 3 1 5 182.3 5.44
 -3 1 -5 176.78 4.46
 3 -1 5 155.54 7.57
 3 1 5 166.29 8.28
 -3 -1 -5 176.39 7.9
 -3 1 -5 155.35 7
 3 -1 5 180.28 4.66
 -3 1 -6 91.17 6.23
 -3 1 -6 96.84 3.5
 3 1 6 74.34 6.86
 3 1 6 98.3 4.5
 3 -1 6 96.53 3.68
 3 -1 6 95.17 6.76
 -3 -1 -6 93.14 4.04
 -3 -1 -6 88.28 6.72
 3 1 7 238.42 6.26
 -3 -1 -7 247.56 5.62
 -3 1 -7 253.22 4.76
 -3 -1 -7 255.02 9.83
 3 -1 7 257.76 5.28
 -3 1 -7 239.92 9.02
 -3 1 -8 38.76 5.94
 3 -1 8 47.73 3.08
 -3 1 -8 49.63 2.78
 3 1 8 41.87 3.97
 -3 -1 -8 43.24 6.65
 -3 -1 -8 44.89 3.49
 -3 -1 -9 470.07 7.3
 -3 1 -9 453.02 5.51
 3 1 9 451.16 8.53
 3 -1 9 443.22 6.48
 -3 -1 -9 461.33 13.37
 -3 1 -9 442.97 12.45
 -3 1 -10 108.68 2.89
 -3 -1 -10 106.8 4.01
 -3 1 -10 104.77 7.68
 3 -1 10 97.67 3.55
 3 1 10 105.23 4.95
 -3 -1 -10 116.6 8.36
 -3 -1 -11 24.56 2.77
 -3 1 -11 18.66 1.68
 3 1 11 21.36 3.51
 -3 1 -11 15.95 5.45
 -3 -1 -11 18.88 6.27
 3 -1 11 17.73 2.39
 -3 -1 -12 6.27 2.57
 -3 1 -12 3.98 5.68
 3 1 12 -3.1 3.35
 -3 -1 -12 -7.65 6.49
 -3 -1 -13 109.73 3.88
 3 1 13 108.39 5.22
 -3 -1 -13 121.23 9.26
 -3 1 -13 116.27 8.66
 -3 -1 -14 2.56 2.3
 -3 -1 -14 10.32 6.54
 -3 1 -14 8.52 6.24
 -3 1 -15 29.49 7.01
 -3 -1 -15 23.82 2.42
 -3 -1 -15 25.64 2.33
 -3 -1 -15 25.45 6.89
 -3 1 -16 -8.74 6.6
 -3 -1 -16 -1.75 2.02
 -3 -1 -16 5.97 1.95
 -3 -1 -16 10.97 6.83
 -3 -1 -17 13.96 1.65
 -3 -1 -17 15.55 7.43
 -3 1 -17 14.26 7.06
 -3 -1 -18 226.89 12.69
 -3 1 -18 202.99 12.17
 -3 1 -19 12.08 7.19
 -3 -1 -19 9.22 7.36
 -3 1 -20 252.44 13.84
 -3 -1 -20 247.91 13.78
 -3 1 -21 17.43 8.31
 -3 -1 -21 23.64 9.07
 -3 1 -22 239.34 14.4
 -3 -1 -22 196.43 13.84
 -3 1 -23 -11.28 9.51
 -3 -1 -23 -15.27 9.24
 -3 -1 -24 139.48 13
 -3 1 -24 129.24 12.38
 -3 1 -25 12.29 9.45
 -3 -1 -25 13.58 9.22
 -3 -1 -26 52.77 11.07
 -3 1 -26 31.21 10.48
 -3 -1 -27 28.52 11
 -3 1 -27 1.14 9.82
 -3 1 -28 11.22 10.88
 -3 -1 -28 2.28 10.57
 -3 1 -29 -2.24 10.92
 -3 -1 -29 12.57 11.48
 3 -2 -24 104.79 10.4
 3 -2 -23 56.98 8.57
 3 -2 -23 51.6 8.72
 3 2 -22 20.72 6.03
 3 -2 -22 15.04 7.81
 3 -2 -22 19.56 7.7
 3 -2 -21 72.88 8.5
 -3 -2 21 60.73 5.19
 3 -2 -21 59.16 8.45
 3 2 -21 65.55 6.75
 3 -2 -20 33.43 7.32
 -3 -2 20 25.39 4.38
 3 2 -20 23.94 5.21
 3 -2 -20 24.03 6.57
 -3 -2 19 10.08 3.77
 3 2 -19 2.28 4.44
 3 -2 -19 6.7 6.3
 -3 -2 18 463.3 10.65
 3 -2 -18 468.8 14.61
 3 2 -18 484.61 11.41
 3 -2 -17 7.18 5.66
 3 2 -17 2.25 3.9
 -3 -2 17 13.36 3.88
 -3 2 17 9.03 4.46
 3 2 -17 3.75 4.23
 -3 -2 16 389.54 9.59
 3 2 -16 408.72 8.86
 -3 2 16 422.11 10.77
 3 2 -16 407.5 9.64
 3 -2 -15 93.73 7.34
 -3 2 15 99.91 6.26
 3 2 -15 105.87 5.04
 -3 -2 15 106.99 5.76
 3 2 -14 1158.59 13.82
 -3 2 14 1092.59 16.14
 3 2 -14 1146.89 12.21
 3 -2 -14 1103.97 14.65
 3 2 -13 34.15 3.15
 -3 2 13 37.64 4.57
 -3 -2 13 41.18 4.35
 3 -2 -13 34.48 3.61
 -3 2 13 34.25 4.05
 3 2 -13 41.28 3.99
 3 2 -12 27.23 3.93
 3 -2 -12 23.62 3.09
 -3 -2 12 23.66 3.83
 -3 2 12 22.24 4.03
 3 2 -12 22.05 2.62
 3 2 -12 25.9 3.4
 -3 2 12 25.57 3.61
 3 2 -11 14.9 2.87
 3 2 -11 13.62 3.55
 3 2 -11 14.67 2.15
 3 -2 -11 14.07 2.7
 -3 2 11 15.85 3.79
 -3 -2 11 14.11 3.41
 -3 2 11 16.66 3.31
 3 -2 -10 17.27 3.69
 -3 2 10 9.62 2.93
 3 2 -10 11.23 1.81
 -3 -2 10 10.76 3.39
 3 -2 -10 11.57 2.53
 -3 2 10 10.48 3.49
 3 2 -10 14.07 2.56
 3 2 -10 12.71 3.6
 3 2 -9 10.57 2.16
 -3 2 9 12.17 2.88
 3 -2 -9 13.35 2.5
 -3 -2 9 11.21 3.32
 3 -2 -9 11.1 3.36
 -3 2 9 11.01 3.49
 3 2 -9 10.99 1.48
 3 2 -9 13.13 3.35
 -3 -2 8 565.57 10.03
 -3 2 8 599.96 10.7
 -3 2 8 575.12 8.37
 3 -2 -8 588.56 8.25
 3 -2 -8 573.49 10.54
 3 2 -8 608.49 10.58
 3 2 -7 24.28 3.65
 -3 -2 7 21.44 3.59
 3 -2 -7 24.17 3.53
 -3 2 7 26.02 3.74
 -3 2 7 22.39 2.75
 3 -2 -7 21.51 2.4
 3 2 -6 12.63 3.39
 3 -2 -6 6.14 3.02
 -3 2 6 6.96 3.3
 -3 2 6 2.83 2.31
 3 -2 -6 6.36 2.14
 -3 -2 6 6.28 3.23
 -3 2 5 238.77 5.29
 3 2 -5 244.81 6.71
 3 -2 -5 244.82 6.59
 3 -2 -5 254.19 5.23
 -3 2 5 236.15 6.68
 -3 -2 5 249.67 6.82
 3 2 -4 130.15 5.38
 -3 -2 4 140.68 5.31
 -3 -2 4 147.63 2.78
 3 -2 -4 137.2 4.15
 -3 2 4 128.08 5.23
 3 -2 -4 144.25 5.26
 3 2 -4 130.74 3.36
 -3 2 4 137.77 4.26
 3 2 -3 102.86 5.04
 -3 -2 3 103.09 3.17
 3 -2 -3 109.67 4.8
 -3 2 3 109.38 4.99
 3 -2 -3 106.87 4.02
 -3 -2 3 106.45 4.95
 3 2 -3 112.02 4.01
 -3 2 3 100.45 4.1
 -3 -2 2 4800.67 25.46
 3 2 -2 4859.05 26.39
 -3 -2 2 4642.85 19.69
 3 -2 -2 4740.05 24.52
 3 -2 -2 4852.31 22.7
 -3 2 2 4785.8 22.48
 3 2 -2 4600.06 21.88
 -3 2 2 4776.72 24.89
 -3 -2 1 9534.03 31.66
 -3 -2 1 9881.17 36.19
 3 -2 -1 9999 34.57
 -3 2 1 9483.27 34.17
 -3 2 1 9586.95 32.98
 3 2 -1 9917.66 37.45
 3 -2 -1 9832.1 33.84
 3 2 -1 9724.82 35.18
 3 -2 0 528.88 8.89
 3 2 0 543.7 9.36
 -3 2 0 517.74 8.24
 3 2 0 531.88 9.89
 -3 -2 0 505.59 8.72
 -3 2 0 526.84 8.75
 -3 -2 0 534.11 8.88
 3 -2 0 504.47 8.03
 -3 2 -1 131.86 5.26
 -3 2 -1 130.72 4.62
 3 -2 1 132.66 5.38
 3 2 1 137.41 6.33
 -3 -2 -1 134.07 5.67
 -3 -2 -1 141.35 5.1
 3 -2 1 122.5 4.49
 3 2 1 134.92 5.1
 3 -2 2 9.05 3.56
 3 2 2 10.96 4.5
 3 2 2 9.94 3.1
 3 -2 2 8.38 2.54
 -3 2 -2 7.83 3.45
 -3 2 -2 10.57 2.74
 -3 -2 -2 9.89 3.93
 -3 -2 -2 12.93 3.21
 -3 2 -3 37.96 4.2
 -3 2 -3 42.59 3.12
 -3 -2 -3 35.75 3.54
 3 -2 3 39.39 2.97
 3 2 3 39.18 3.72
 3 2 3 44.34 5.47
 -3 -2 -3 42.12 4.74
 3 -2 3 38.03 4.43
 3 2 4 87.32 4.62
 -3 -2 -4 80.71 4.24
 3 -2 4 84.47 5.7
 -3 2 -4 95.68 3.73
 -3 -2 -4 89.04 6.23
 3 2 4 87.47 6.67
 3 -2 4 98 3.68
 -3 2 -4 72.84 5.12
 3 -2 5 18.18 4.41
 3 2 5 8 5.07
 -3 2 -5 17.38 2.48
 3 2 5 14.03 3.36
 -3 -2 -5 21.27 4.93
 -3 2 -5 18.37 4.35
 3 -2 5 15.83 2.37
 -3 -2 -5 17.9 3.04
 3 -2 6 1664.88 11.88
 -3 -2 -6 1701.81 22.29
 3 2 6 1669.97 16.27
 -3 2 -6 1683.97 11.52
 -3 2 -7 426.01 11.23
 -3 2 -7 448.1 5.89
 -3 -2 -7 415.09 12.36
 3 2 7 446.06 8.95
 -3 -2 -7 403.37 7.93
 3 -2 7 431.44 6.18
 3 -2 8 569.95 6.66
 -3 2 -8 568.86 6.04
 -3 -2 -8 575.24 14.67
 3 2 8 558.39 10.09
 -3 2 -8 579.43 13.34
 -3 2 -9 353.55 4.36
 3 2 9 346.57 8.39
 -3 2 -9 338.27 10.98
 3 -2 9 317.53 4.92
 -3 -2 -9 345.36 7.16
 -3 -2 -9 372.79 12.53
 -3 -2 -10 431.68 7.91
 3 2 10 432.99 9.39
 -3 2 -10 445.19 12.54
 -3 -2 -11 162.18 9.8
 3 2 11 150.75 6.43
 -3 -2 -11 135.46 4.92
 -3 2 -11 145.27 8.47
 -3 -2 -12 316.42 12.65
 3 2 12 342.33 8.99
 -3 2 -12 317.66 11.72
 -3 -2 -12 333.31 7.16
 -3 -2 -13 97.51 4.55
 -3 2 -13 97.74 8.24
 3 2 13 108.32 6.1
 -3 -2 -13 91.76 8.47
 3 2 14 125.83 6.36
 -3 -2 -14 124.29 4.83
 -3 2 -14 139.1 9.23
 -3 -2 -15 58.16 3.82
 -3 2 -15 59.85 7.58
 -3 -2 -15 62.71 8.42
 -3 -2 -16 13.09 2.98
 -3 -2 -16 8.94 2.49
 -3 -2 -16 8 7.14
 -3 2 -16 10.79 6.61
 -3 2 -17 139.16 10.19
 -3 -2 -17 126.25 4.43
 -3 2 -18 42.63 8.38
 -3 -2 -18 27.16 7.95
 -3 2 -19 120.26 10.6
 -3 -2 -19 121.6 10.65
 -3 2 -20 10.39 7.41
 -3 -2 -20 14.45 8
 -3 2 -21 235.08 13.74
 -3 -2 -21 257.73 14.59
 -3 2 -22 13.72 8.83
 -3 -2 -22 3.13 8.35
 -3 2 -23 103.33 11.7
 -3 -2 -23 125.21 12.36
 -3 -2 -24 8.23 9.14
 -3 2 -24 17.02 9.05
 -3 -2 -25 25.96 9.83
 -3 2 -25 38.7 10.34
 -3 2 -26 97.19 12.45
 -3 -2 -26 97.31 13
 -3 2 -27 40.58 11.23
 -3 -2 -27 62.62 12.03
 -3 2 -28 56.47 11.99
 -3 -2 -28 30.17 11.61
 -3 -2 -29 49.7 12.82
 -3 2 -29 50.26 12.62
 3 -3 -25 178.79 13.21
 3 -3 -24 44.89 9.58
 3 -3 -23 101.56 10.15
 3 -3 -23 82.52 9.29
 -3 -3 22 113.43 6.07
 3 -3 -22 98.6 9.35
 3 -3 -22 121.71 10.8
 3 -3 -21 92.41 9.61
 3 3 -21 87.26 6.55
 -3 -3 21 86.13 5.71
 3 -3 -21 96.94 9.38
 3 3 -20 11.6 4.4
 3 -3 -20 16.74 6.69
 -3 -3 20 6.11 3.68
 3 -3 -20 2.71 6.57
 3 -3 -19 64.62 7.85
 -3 -3 19 54.93 4.9
 3 -3 -19 63.8 8.21
 3 3 -19 73.04 5.62
 3 3 -18 14.12 4.14
 3 3 -18 2.78 3.94
 3 -3 -18 22.74 6.74
 -3 -3 18 8.39 3.79
 3 -3 -18 29.44 6.72
 3 3 -17 209.56 7.1
 -3 -3 17 205.52 7.36
 3 -3 -17 197.86 10.16
 3 3 -16 52.3 4.31
 -3 -3 16 43.38 4.51
 3 3 -16 40.85 4.06
 -3 3 16 40.66 5.13
 3 3 -15 90.97 4.55
 -3 -3 15 97.56 5.52
 -3 3 15 111.18 6.54
 3 3 -15 100.98 4.79
 -3 -3 14 230.84 7.46
 -3 3 14 212.45 7.44
 -3 3 14 233.39 8.3
 3 3 -14 214.03 5.69
 3 3 -14 221.93 5.88
 3 -3 -13 741.44 12.18
 -3 -3 13 722.96 12.2
 -3 3 13 743.18 12.38
 -3 3 13 753.84 13.86
 3 3 -13 761.84 8.89
 3 3 -13 734.13 9.01
 -3 3 12 292.37 7.96
 3 3 -12 283.6 8.36
 3 3 -12 314.17 5.22
 -3 -3 12 320.92 8.33
 -3 3 12 286.19 8.72
 3 -3 -12 293.83 7.65
 3 3 -12 304.75 5.47
 3 3 -11 49.38 4.55
 3 -3 -11 48.49 3.75
 -3 3 11 58.62 5.03
 -3 3 11 46.98 4.1
 3 3 -11 54.97 2.46
 3 3 -11 58.31 2.67
 -3 -3 11 52.53 4.38
 3 3 -10 0.5 3.23
 3 3 -10 0.77 1.4
 -3 -3 10 4.05 3.26
 3 -3 -10 1.53 2.51
 -3 3 10 2.36 3.01
 3 3 -10 -0.01 1.4
 -3 3 10 6.73 3.49
 3 -3 -9 429.35 7.97
 -3 -3 9 417.57 9.13
 -3 3 9 407.91 9.68
 3 3 -9 412.49 9.23
 -3 3 9 399.07 7.96
 -3 -3 8 25.72 3.72
 3 -3 -8 27.77 3.75
 -3 3 8 23.61 3.93
 -3 3 8 26.22 3.28
 3 3 -8 28.83 3.75
 3 -3 -8 30.63 3.04
 -3 -3 7 21.19 3.65
 3 3 -7 28.06 3.69
 3 -3 -7 28.31 3.67
 -3 3 7 22 3.12
 -3 3 7 23.64 3.6
 3 -3 -7 26.4 2.84
 3 3 -6 79.43 4.74
 -3 3 6 84.06 3.96
 3 -3 -6 83.15 3.96
 3 -3 -6 81.61 4.62
 -3 -3 6 79.4 4.6
 -3 3 6 82.36 4.84
 -3 3 5 575.22 8.49
 -3 -3 5 601.29 10.06
 3 -3 -5 591.52 10.03
 -3 3 5 569.83 9.94
 3 -3 -5 622.25 8.5
 3 3 -5 599.8 10.27
 -3 -3 4 4.83 3.1
 -3 3 4 5.18 2.79
 3 -3 -4 2.82 2.45
 -3 -3 4 10.96 1.61
 3 -3 -4 7.95 3.02
 -3 3 4 6.66 3.13
 3 3 -4 3.97 3.12
 -3 -3 4 4.94 1.44
 3 -3 -3 142.41 5.35
 -3 3 3 141.76 5.47
 3 -3 -3 154.19 4.88
 -3 3 3 151.67 4.99
 3 3 -3 138.89 5.58
 -3 -3 3 135.94 3.7
 -3 -3 3 141.4 5.58
 3 3 -2 1951.35 17.59
 3 -3 -2 1952.28 15.2
 -3 3 2 1929.09 15.5
 -3 3 2 1903.96 16.21
 -3 -3 2 1900.76 13.64
 3 -3 -2 1931.07 16.47
 -3 -3 1 347.16 7.84
 3 -3 -1 351.03 7.27
 3 -3 -1 348.65 7.38
 -3 3 1 369.4 7.43
 -3 3 1 367.24 7.51
 -3 -3 1 346.5 7.26
 3 3 -1 363.17 8.41
 3 3 -1 357.24 8.05
 3 -3 0 120.28 4.66
 3 -3 0 128.61 5.05
 -3 3 0 139.79 5.4
 -3 3 0 130.58 4.87
 3 3 0 133.14 5.47
 -3 -3 0 139.64 5.52
 -3 -3 0 128.95 5.81
 3 3 0 148.02 6.63
 -3 -3 -1 10.52 3.98
 3 3 1 12.31 4.67
 3 3 1 8.25 3.25
 3 -3 1 13.47 3.32
 -3 3 -1 7.05 3.25
 -3 3 -1 12.43 2.84
 3 -3 1 9.86 2.64
 -3 -3 -1 11.79 3.22
 -3 -3 -2 3.72 3.24
 3 -3 2 1.27 3.22
 3 -3 2 1.97 2.49
 3 3 2 -0.5 3.17
 -3 3 -2 2.41 3.31
 -3 -3 -2 -0.25 4.22
 3 3 2 5.24 4.73
 -3 3 -2 3.8 2.54
 -3 3 -3 254.22 7.57
 3 -3 3 264.43 5.56
 3 3 3 271.86 9.75
 -3 3 -3 258.1 5.55
 -3 -3 -3 266.28 8.92
 3 -3 3 266.88 7.93
 -3 -3 -3 251.1 6.7
 3 3 3 275.01 7.32
 -3 -3 -4 73.4 6.31
 -3 3 -4 69.06 5.18
 -3 3 -4 64.68 3.32
 3 3 4 61.41 6.68
 -3 -3 -4 58.3 4.11
 3 -3 4 60.31 5.08
 3 -3 4 73.24 3.37
 3 3 4 75.87 4.81
 3 -3 5 43.1 2.77
 -3 3 -5 27.29 4.5
 3 3 5 39.33 6.53
 3 -3 5 34.94 4.79
 -3 3 -5 41.87 2.86
 -3 -3 -5 35.08 5.68
 -3 -3 -5 39.16 3.92
 3 3 5 42.66 4.19
 -3 3 -6 422.39 10.64
 -3 -3 -6 420.93 8.5
 -3 3 -6 428.36 6.05
 -3 -3 -6 421.84 12.38
 3 3 6 447.07 9.57
 3 -3 6 431.66 6.21
 -3 3 -7 1971.21 11.51
 3 -3 7 1989.21 12.08
 -3 -3 -7 2014.42 26
 -3 3 -7 1997.59 22.47
 3 3 7 2035.75 19.58
 -3 -3 -8 321.25 7.64
 -3 3 -8 306.07 4.35
 3 3 8 328.1 8.91
 -3 -3 -8 326.77 12.2
 -3 3 -8 336.53 10.44
 3 -3 8 326.16 4.89
 -3 3 -9 -4.11 4.75
 3 3 9 4.22 3.79
 3 -3 9 0.77 1.53
 -3 -3 -9 0.63 5.98
 -3 -3 -9 3.18 3.04
 -3 -3 -10 407.29 8.52
 3 3 10 420.83 10.11
 -3 3 -10 422.82 12.21
 -3 -3 -11 307.21 7.66
 -3 -3 -11 320.98 13.05
 -3 3 -11 324.21 11.31
 3 3 11 317.99 9.26
 -3 3 -12 282.81 11.03
 -3 -3 -12 296.35 7.62
 -3 -3 -12 290.52 12.76
 3 3 12 302.71 9.39
 3 3 13 63.97 5.78
 -3 3 -13 59.03 7.04
 -3 -3 -13 62.98 4.42
 -3 -3 -13 72.51 8.41
 -3 3 -14 94.92 8.28
 -3 -3 -14 90.53 9.2
 3 3 14 75.57 6.22
 -3 -3 -14 72.02 4.73
 -3 3 -15 34.31 7.22
 -3 -3 -15 36.4 7.9
 -3 -3 -15 44.43 4.15
 -3 3 -16 65.54 8.06
 -3 -3 -16 82.11 9.43
 -3 -3 -16 62.88 4.62
 -3 3 -17 45.59 7.78
 -3 -3 -17 42.95 8.44
 -3 -3 -17 37.72 3.97
 -3 3 -18 66.91 8.65
 -3 -3 -18 58.76 4.31
 -3 -3 -18 61.65 9.23
 -3 3 -19 50.58 8.57
 -3 -3 -19 56.46 9.33
 -3 3 -20 122.63 10.62
 -3 -3 -20 137.47 11.75
 -3 3 -21 16.03 8.37
 -3 -3 -21 16.15 8.39
 -3 3 -22 112.28 11.07
 -3 -3 -22 111.4 11.72
 -3 -3 -23 28.49 9.22
 -3 3 -23 27.9 9.21
 -3 3 -24 72.85 10.67
 -3 -3 -24 69.91 11.04
 -3 3 -25 29.3 9.62
 -3 -3 -25 14.48 9.17
 -3 3 -26 13.34 9.9
 -3 -3 -26 3.55 9.43
 -3 3 -27 26.45 10.47
 -3 -3 -27 24.85 10.67
 -3 -3 -28 10.87 10.79
 -3 3 -28 -11.69 10.37
 -3 -3 -29 8.11 10.95
 -3 3 -29 -9.25 10.81
 3 -4 -25 9.89 8.79
 3 -4 -24 98.23 11.07
 3 -4 -23 36.01 8.93
 3 -4 -23 33.94 8.28
 3 -4 -22 88.08 9.7
 3 -4 -22 115.77 10.88
 -3 -4 21 1.96 3.55
 3 4 -21 -3.71 4.13
 3 -4 -21 9.18 6.93
 3 -4 -21 -1.99 6.86
 3 4 -20 1.83 3.72
 -3 -4 20 3.46 3.46
 3 -4 -20 1.22 6.59
 3 -4 -20 6.13 6.4
 3 4 -19 -1.28 3.7
 3 -4 -19 -0.02 6.16
 -3 -4 19 3.07 3.61
 3 -4 -19 -0.82 6.12
 3 4 -18 44.31 4.29
 3 -4 -18 46.15 7.48
 3 -4 -18 45.44 7.68
 -3 -4 18 46.18 4.59
 3 -4 -17 -2.59 6.25
 -3 -4 17 2.01 3.28
 3 4 -17 6.63 3.28
 3 4 -17 6 3.4
 -3 -4 16 232.63 7.6
 -3 4 16 235.98 8.89
 3 4 -16 211.04 6.35
 3 4 -16 230.46 6.23
 3 4 -15 47.73 3.71
 3 4 -15 51.07 3.53
 -3 4 15 47.99 5.1
 -3 -4 15 46.8 4.45
 3 4 -14 12.12 2.52
 -3 4 14 6.16 3.89
 -3 -4 14 1.21 3.47
 -3 4 14 8 4.17
 3 4 -14 2.5 2.52
 -3 -4 13 17.74 3.81
 3 4 -13 29.52 2.86
 -3 4 13 14.65 4.44
 3 4 -13 16.5 2.28
 -3 4 13 16.83 4.05
 3 4 -12 33.65 4.51
 3 4 -12 43.63 2.38
 -3 4 12 46.27 4.75
 -3 -4 12 46.59 4.47
 -3 4 12 39.86 5.06
 3 4 -12 39.78 2.58
 3 4 -11 552.42 11.24
 3 -4 -11 573.26 10.54
 -3 -4 11 556.83 10.68
 3 4 -11 558.23 5.26
 -3 4 11 572.05 11.94
 3 4 -11 576.89 5.11
 -3 4 11 567.49 10.77
 3 4 -10 924.64 13.91
 -3 -4 10 955.94 13.63
 -3 4 10 934.68 14.75
 3 -4 -10 915.08 12.79
 -3 4 10 929.31 13.16
 3 4 -9 61.32 4.77
 -3 4 9 51.92 4.24
 -3 -4 9 55.28 4.68
 3 -4 -9 53.4 4.04
 -3 4 9 55.38 4.96
 3 4 -8 147.87 6.26
 -3 4 8 135.69 5.5
 -3 4 8 160.74 6.61
 3 -4 -8 141.58 5.38
 -3 -4 8 161.7 6.18
 -3 -4 7 27.98 3.81
 3 -4 -7 22.33 3.69
 -3 4 7 27.96 3.98
 3 4 -7 25.29 3.95
 -3 4 7 23.64 3.53
 3 -4 -7 29.24 3.37
 -3 -4 6 508.25 9.83
 -3 4 6 497.62 8.74
 3 -4 -6 507.38 9.94
 -3 4 6 499.15 10.21
 3 -4 -6 512.02 8.72
 3 4 -6 496.52 10.03
 -3 -4 5 36.48 4.13
 -3 4 5 32.94 3.46
 3 -4 -5 30.85 3.67
 3 -4 -5 33.9 3.36
 -3 4 5 32.1 4.19
 3 4 -5 35.93 4.08
 -3 -4 4 262.28 7.24
 3 4 -4 255.24 7.37
 -3 4 4 250.91 7.12
 3 -4 -4 249.44 6.87
 -3 -4 4 243.88 4.31
 3 -4 -4 259.77 6.24
 -3 4 4 250.52 6.3
 -3 -4 4 257.97 3.6
 -3 -4 3 232.23 6.92
 3 -4 -3 228.46 6.48
 -3 -4 3 224.5 4.16
 3 -4 -3 226.77 5.93
 -3 -4 3 219.91 5.11
 -3 4 3 216.43 6.63
 -3 4 3 225.74 6.16
 3 4 -3 219.15 6.89
 -3 -4 2 316.04 6.8
 -3 -4 2 330.18 7.98
 3 -4 -2 320.97 7.38
 -3 4 2 336.81 7.31
 3 -4 -2 325.3 7.07
 3 4 -2 327.39 8.06
 -3 -4 2 345.03 5.76
 -3 4 2 307.49 7.39
 -3 -4 1 108.83 5.21
 -3 -4 1 99.93 5.21
 3 -4 -1 100.79 4.58
 -3 -4 1 94.1 3.74
 3 -4 -1 98.52 4.56
 -3 4 1 96.37 4.77
 -3 4 1 97.38 4.77
 3 4 -1 103 5.32
 -3 -4 0 236.39 7.47
 3 -4 0 234.24 6.58
 3 -4 0 229.16 6.16
 -3 4 0 222.81 6.09
 -3 4 0 242.13 6.81
 -3 -4 0 253.58 5.86
 3 4 0 249.16 7.38
 -3 -4 0 230.13 6.97
 3 -4 1 333.01 7.94
 -3 -4 -1 351.05 9.23
 3 -4 1 342.36 7.02
 -3 4 -1 335.76 7.91
 -3 4 -1 339.4 7.04
 -3 -4 -1 340.94 8.01
 3 4 1 352.07 8.51
 -3 -4 -1 346.68 7.13
 3 -4 2 214.04 6.87
 -3 -4 -2 208.52 6.06
 3 -4 2 203.72 5.41
 -3 4 -2 213.74 6.84
 -3 4 -2 206.45 5.62
 3 4 2 205.31 6.89
 -3 -4 -2 200.34 8.14
 -3 -4 -2 196.43 6.56
 -3 -4 -3 35.22 3.74
 -3 4 -3 35.26 4.37
 3 -4 3 36.3 3.06
 3 4 3 36.77 4.32
 -3 4 -3 31.69 3.25
 -3 -4 -3 30.98 5.37
 3 -4 3 26.88 4.07
 -3 -4 -3 34.98 4.02
 -3 -4 -4 330.58 8.05
 3 -4 4 331.25 9.21
 -3 4 -4 312.93 8.78
 -3 -4 -4 340.34 8.39
 -3 -4 -4 370.96 11.17
 -3 4 -4 328.84 6.33
 3 4 4 361.56 8.92
 3 -4 4 347.9 6.32
 -3 4 -5 122.77 6.41
 -3 -4 -5 101.31 5.58
 -3 -4 -5 132.99 8.18
 -3 4 -5 111.52 3.94
 -3 -4 -5 124.9 5.65
 3 4 5 118.14 6.04
 3 -4 5 123.33 3.97
 3 4 6 12.19 4.13
 3 -4 6 12.42 2.26
 -3 4 -6 10.52 4.28
 -3 4 -6 8.76 2.34
 -3 -4 -6 8.95 5.87
 -3 -4 -6 12.53 3.73
 3 -4 7 1286.37 9.88
 -3 4 -7 1151.76 17.37
 -3 -4 -7 1205.31 15.04
 -3 -4 -7 1340.5 22.1
 3 4 7 1283.47 17.12
 -3 4 -8 244.9 9.15
 -3 -4 -8 216.82 7.18
 -3 -4 -8 186.9 10.02
 3 -4 8 218.07 4.07
 3 4 8 253.77 8.58
 -3 4 -9 3.51 4.54
 -3 -4 -9 3.92 6.18
 3 -4 9 11.83 2.1
 -3 -4 -9 3.88 3.48
 3 4 9 7.89 4.24
 3 -4 9 6.71 1.57
 3 4 10 173.97 7.82
 -3 4 -10 174.67 8.58
 -3 -4 -10 170.41 6.57
 -3 -4 -10 171.63 10.48
 -3 -4 -11 93.96 5.41
 3 4 11 85.87 6.24
 -3 -4 -11 96.19 8.88
 -3 4 -11 94.78 7.39
 3 4 12 154.65 7.93
 -3 4 -12 163.82 9.27
 -3 -4 -12 166.55 10.73
 -3 -4 -12 140.77 6.48
 -3 4 -13 11.04 5.65
 3 4 13 15.31 5.02
 -3 -4 -13 30.44 7.35
 -3 -4 -13 18.11 4.09
 -3 4 -14 742.89 17.5
 -3 -4 -14 771.18 12.64
 3 4 14 734.09 15.84
 -3 -4 -14 770.69 20.49
 -3 4 -15 249 11.54
 -3 -4 -15 240.65 13.16
 -3 -4 -15 239.71 7.88
 -3 -4 -16 225.94 7.66
 -3 4 -16 235.05 11.69
 -3 -4 -16 230.16 12.91
 -3 4 -17 14.19 6.91
 -3 -4 -17 6.21 7.87
 -3 -4 -17 10.16 4.03
 -3 -4 -18 642.41 11.45
 -3 -4 -18 686.13 20.92
 -3 4 -18 686.21 18.91
 -3 -4 -19 130.84 11.66
 -3 4 -19 150.01 11.01
 -3 4 -20 136.38 10.78
 -3 -4 -20 141.31 11.98
 -3 -4 -21 77.71 10.4
 -3 4 -21 44.71 8.85
 -3 4 -22 45.22 8.85
 -3 -4 -22 50.81 10.04
 -3 4 -23 20.32 8.87
 -3 -4 -23 33.77 9.28
 -3 -4 -24 -14.33 9.7
 -3 4 -24 -0.48 7.91
 -3 -4 -25 19.79 9.37
 -3 4 -25 30.57 9.29
 -3 4 -26 10.51 9.04
 -3 -4 -26 6.63 9.32
 -3 4 -27 12.19 9.99
 -3 -4 -27 12.18 10.29
 -3 4 -28 -2.45 9.97
 -3 -4 -28 -9.49 10.42
 3 -5 -25 3.39 8.55
 3 -5 -24 3.48 7.98
 3 -5 -24 10.83 7.71
 3 -5 -23 11.71 8.33
 3 -5 -23 21.23 7.78
 3 -5 -22 -6.61 7.04
 3 -5 -22 0.04 7.19
 3 -5 -21 -5.36 7.4
 3 -5 -21 0.53 6.67
 -3 -5 21 1.93 3.47
 3 -5 -20 2.88 6.48
 3 -5 -20 4.25 6.49
 -3 -5 20 6.23 3.48
 3 5 -20 4.58 3.72
 3 -5 -19 12.59 6.77
 3 5 -19 6.62 3.65
 -3 -5 19 5.04 3.45
 3 -5 -19 18.71 7.15
 -3 -5 18 74.38 5.12
 3 -5 -18 66.84 8.32
 3 5 -18 87.77 4.74
 3 5 -17 2.35 3.12
 -3 -5 17 -1.29 3.44
 -3 5 17 2.9 4.58
 3 -5 -17 -0.57 6.38
 3 5 -17 -1.58 2.85
 3 -5 -16 130.14 9.85
 3 5 -16 124.08 4.73
 -3 -5 16 108.71 5.82
 3 5 -16 121.09 4.99
 -3 5 16 127.91 7.27
 3 5 -15 57.79 3.75
 -3 -5 15 59.77 4.86
 -3 5 15 62.8 5.73
 3 5 -15 62.73 3.6
 3 -5 -15 59.11 7.95
 -3 5 14 674.16 13.47
 -3 -5 14 657.12 12.07
 3 5 -14 675.97 8.32
 3 5 -14 699.88 8.05
 3 5 -13 20.58 2.42
 -3 5 13 18.48 4.31
 3 5 -13 14.13 2.51
 -3 -5 13 14.49 3.88
 3 5 -12 1048.08 8.02
 -3 -5 12 1069.02 14.98
 3 5 -12 1086.49 7.78
 -3 5 12 1044.53 15.41
 -3 5 11 932.79 14.35
 3 5 -11 892.45 14.31
 -3 -5 11 974.61 14.21
 3 5 -11 911.73 6.03
 -3 5 11 990.32 16.17
 3 5 -11 878.14 6.16
 -3 -5 10 2092.6 20.29
 -3 5 10 2074.26 22.09
 -3 5 10 2041.96 20.14
 3 5 -9 86.44 5.43
 3 -5 -9 68.4 4.88
 -3 5 9 77.04 5.11
 -3 5 9 78.38 5.67
 -3 -5 9 81.74 5.32
 -3 5 8 1484.56 16.3
 -3 5 8 1472.89 18.04
 3 5 -8 1472.15 17.35
 -3 -5 8 1428.27 16.67
 3 -5 -8 1450.25 15.92
 -3 -5 7 131.5 5.94
 -3 5 7 129.68 6.35
 -3 5 7 126.22 5.72
 3 -5 -7 128.94 5.41
 3 5 -7 134 6.12
 3 -5 -6 518.84 10.43
 3 -5 -6 525.3 9.4
 -3 5 6 553.61 11
 -3 5 6 565.92 9.86
 3 5 -6 524.54 10.66
 -3 -5 6 544.8 10.4
 -3 -5 5 798.68 12.4
 3 -5 -5 810.07 12.42
 -3 5 5 792.89 12.69
 3 -5 -5 802.28 11.3
 -3 5 5 815.91 11.54
 3 5 -5 820.44 12.82
 -3 -5 5 814.89 5.86
 -3 -5 4 78.32 5.02
 3 -5 -4 80.11 4.8
 -3 -5 4 79.76 2.67
 3 -5 -4 82.94 4.42
 -3 5 4 79.29 5.09
 3 5 -4 83.71 5.22
 -3 5 4 77.79 4.49
 -3 -5 3 31.95 4.22
 -3 -5 3 28.98 2.39
 3 -5 -3 26.54 3.61
 -3 5 3 23.61 3.87
 3 -5 -3 26.66 3.33
 -3 5 3 28.46 3.7
 3 5 -3 28.74 4.14
 -3 -5 2 4.56 3.92
 3 -5 -2 2.29 3
 -3 5 2 7.85 3.57
 3 -5 -2 3.26 2.92
 -3 -5 2 3.4 2.3
 -3 -5 2 3.96 3.53
 -3 5 2 2.47 3.14
 3 5 -2 9.79 3.67
 -3 -5 1 -1.49 4.02
 -3 5 1 3.67 3.25
 -3 -5 1 0.26 2.56
 3 -5 -1 0.46 2.95
 -3 -5 1 -2.24 3.46
 3 5 -1 2.24 3.54
 -3 5 1 4.31 3.48
 3 -5 -1 1.1 2.94
 3 5 0 313.55 8.6
 3 -5 0 310.32 7.67
 3 -5 0 319.19 7.26
 -3 -5 0 315.84 8.33
 -3 5 0 311.87 7.34
 -3 -5 0 317.25 6.84
 -3 -5 0 299.73 9
 -3 5 0 311.99 8.05
 3 -5 1 342.45 8.37
 3 -5 1 351.39 7.33
 -3 5 -1 337.68 8.44
 -3 5 -1 337.29 7.4
 -3 -5 -1 366.42 8.91
 3 5 1 366.19 9.25
 -3 -5 -1 383.74 7.98
 -3 -5 -1 364.32 10.24
 -3 -5 -2 192.61 6.9
 3 -5 2 189.44 6.76
 -3 -5 -2 204.01 6.38
 3 -5 2 203.42 5.63
 -3 5 -2 183.38 6.57
 3 5 2 207.74 7.46
 -3 -5 -2 205.33 8.65
 -3 5 -2 196.46 5.8
 -3 -5 -3 33.37 3.93
 -3 5 -3 30.69 4.25
 -3 5 -3 25.12 3.09
 -3 -5 -3 38.41 5.85
 3 -5 3 32.81 4.05
 -3 -5 -3 30.51 4.34
 3 -5 3 33.04 3.14
 3 5 3 29.82 4.41
 -3 -5 -4 31.9 4.35
 3 5 4 32.45 4.6
 3 -5 4 32.4 3.01
 -3 5 -4 29.83 2.97
 -3 5 -4 21.98 4.14
 -3 -5 -4 34.76 6.27
 -3 -5 -4 29.45 3.93
 -3 5 -5 42.82 4.9
 3 -5 5 40.94 2.95
 -3 -5 -5 49.78 7.01
 3 5 5 38.05 4.91
 -3 -5 -5 41.48 4.53
 -3 5 -6 44.7 5.25
 3 -5 6 51.58 3.11
 -3 -5 -6 48.36 7.01
 3 5 6 50.24 5.35
 -3 -5 -6 51.54 4.97
 -3 -5 -7 7.96 5.98
 3 -5 7 -1.12 2
 -3 5 -7 0.28 4.33
 3 5 7 2.31 4.2
 3 -5 7 0.25 3.25
 -3 -5 -7 0.82 3.81
 3 -5 8 33.69 2.33
 -3 -5 -8 31.49 6.75
 3 -5 8 27.41 3.19
 -3 5 -8 34.82 5.18
 3 5 8 32.54 5.2
 -3 -5 -8 32.63 4.58
 3 -5 9 99.7 2.9
 -3 5 -9 94.56 6.7
 3 5 9 99.67 6.9
 3 -5 9 94.46 3.49
 -3 -5 -9 96.03 8.84
 -3 -5 -9 100.55 5.92
 3 5 10 61.46 6.17
 -3 5 -10 48.48 6
 -3 -5 -10 50.82 5
 -3 -5 -11 13.79 4.38
 -3 5 -11 8.13 5.33
 -3 -5 -11 15.45 7.16
 3 5 11 12.34 5.07
 -3 -5 -12 413.41 15.39
 -3 5 -12 427.13 12.95
 3 5 12 404.61 12.49
 -3 -5 -12 414.73 10.42
 -3 5 -13 86.79 7.93
 -3 -5 -13 72.88 8.94
 -3 -5 -13 86.07 5.97
 -3 5 -14 301.16 11.96
 -3 -5 -14 312.58 14.32
 -3 -5 -14 288.25 9.01
 -3 5 -15 26.4 6.56
 -3 -5 -15 9.91 7.67
 -3 -5 -15 29.12 5.04
 -3 5 -16 215.5 11.09
 -3 -5 -16 245.86 13.9
 -3 -5 -16 232.43 8.47
 -3 5 -17 40.7 7.63
 -3 -5 -17 59.58 9.32
 -3 -5 -17 44.38 5.36
 -3 5 -18 12.36 6.95
 -3 -5 -18 10.36 4.63
 -3 -5 -18 6.56 8.6
 -3 -5 -19 143.82 12.63
 -3 5 -19 146.47 10.84
 -3 -5 -20 28.51 9.47
 -3 5 -20 19.52 7.77
 -3 5 -21 3 7.57
 -3 -5 -21 -8.58 8.88
 -3 5 -22 37.27 8.81
 -3 -5 -22 33.86 9.54
 -3 5 -23 -1.61 7.88
 -3 -5 -23 -0.49 8.56
 -3 5 -24 13.31 8.36
 -3 -5 -24 18.13 9.35
 -3 -5 -25 12.86 9.77
 -3 5 -25 -10.03 8.86
 -3 5 -26 12.53 9.41
 -3 -5 -26 6.3 10
 -3 5 -27 -8.06 9.76
 -3 -5 -27 3.9 9.26
 -3 5 -28 4.43 10.2
 -3 -5 -28 0.93 10.5
 3 -6 -26 40.82 11.06
 3 -6 -25 -6.91 9.7
 3 -6 -24 64.74 10.86
 3 -6 -24 41.13 8.87
 3 -6 -23 3.17 8.3
 3 -6 -23 3.6 7.57
 3 -6 -22 0.93 7.77
 3 -6 -22 10.86 7.72
 3 -6 -21 4.64 7.32
 -3 -6 21 -3.31 3.63
 3 -6 -21 -2.1 7.27
 3 -6 -20 -2.65 6.97
 -3 -6 20 5.24 3.69
 3 -6 -20 -4.16 6.77
 3 6 -19 48.97 4.4
 -3 -6 19 53.44 4.72
 3 -6 -19 46.1 8.38
 -3 -6 18 74.09 5.26
 -3 6 18 97.81 7.52
 3 -6 -18 91.47 9.62
 3 6 -18 81.02 4.61
 3 -6 -17 6.89 6.96
 3 6 -17 12.79 3.26
 3 6 -17 8.61 3.09
 -3 6 17 3.61 4.79
 -3 -6 17 12.48 3.92
 -3 -6 16 73.43 5.32
 3 6 -16 81.52 4.12
 3 6 -16 78.69 4.3
 -3 6 16 78.97 6.49
 3 -6 -16 77.69 9.03
 -3 -6 15 25.51 4.19
 3 6 -15 25.56 2.94
 3 -6 -15 24.53 7.34
 3 6 -15 20.5 3.08
 -3 6 15 25.84 4.91
 -3 -6 14 168.56 6.96
 3 6 -14 172.72 4.37
 3 6 -14 166.29 4.53
 3 -6 -14 172.5 10.73
 -3 6 14 182.61 8.34
 -3 -6 13 266.79 8.38
 3 -6 -13 300.65 13.43
 3 6 -13 288.81 4.87
 -3 6 13 269.59 9.16
 3 6 -13 258.93 4.98
 -3 -6 12 4.76 4.04
 3 -6 -12 -1.55 6.71
 -3 6 12 16.81 4.92
 3 6 -12 4.95 2.19
 3 6 -12 11.23 2.4
 -3 -6 11 2040.37 20.77
 -3 6 11 2009.22 21.89
 -3 6 10 108.19 6.71
 -3 -6 10 101.28 6.09
 -3 -6 9 346.04 9.24
 -3 6 9 327.32 8.98
 -3 -6 8 1770.85 19.03
 -3 6 8 1778.99 20.46
 -3 6 8 1720.74 18.66
 3 6 -8 1696.64 19.55
 -3 -6 7 19.9 4.19
 -3 -6 7 16.09 1.67
 3 6 -7 14.77 1.71
 3 6 -7 20.03 4.35
 -3 6 7 26.99 4.75
 3 -6 -7 17.33 3.82
 -3 6 7 24.93 4.13
 -3 -6 6 1309.55 16.32
 -3 6 6 1300.18 15.48
 3 -6 -6 1248.11 14.93
 -3 -6 6 1263.24 7.72
 3 6 -6 1280.85 17.02
 -3 6 6 1308.26 17.13
 3 6 -6 1245.68 8.13
 -3 -6 5 3.8 3.76
 -3 -6 5 4.43 1.81
 3 6 -5 3.97 2.06
 -3 6 5 3.62 3.31
 -3 6 5 15.32 4.19
 3 -6 -5 6.23 3.19
 3 6 -5 3.96 3.96
 -3 -6 4 2545.61 13.73
 3 6 -4 2528.25 13.98
 3 -6 -4 2551.55 22.14
 3 -6 -4 2576.48 20.71
 -3 6 4 2603.03 21.4
 -3 6 4 2655.46 22.83
 3 6 -4 2624.41 23.92
 -3 -6 4 2600.64 22.9
 3 6 -3 8.62 2.7
 3 -6 -3 8.24 3.63
 -3 6 3 11.89 4.24
 3 -6 -3 3.98 3.07
 -3 6 3 8.54 3.62
 -3 -6 3 7.29 2.4
 -3 -6 3 -0.27 3.89
 3 6 -3 7.86 4.01
 3 6 -2 1347.66 17.36
 3 -6 -2 1312.42 15.52
 3 -6 -2 1261.33 14.76
 -3 6 2 1271.51 15.43
 -3 -6 2 1329.4 16.72
 3 6 -2 1313.04 11.97
 -3 6 2 1356.92 15.48
 -3 -6 2 1335.92 11.93
 3 6 -1 14.48 3.36
 3 -6 -1 9.02 3.46
 -3 -6 1 12.94 2.92
 3 -6 -1 11.89 3.31
 -3 6 1 16.04 3.88
 -3 6 1 15.98 3.91
 3 6 -1 11.7 3.95
 -3 -6 1 9.36 4.01
 -3 -6 0 1653.32 15.33
 3 -6 0 1535.98 16.56
 -3 6 0 1642.35 17.48
 3 -6 0 1651.01 16.61
 -3 6 0 1499.55 15.85
 3 6 0 1621.86 19.28
 -3 -6 0 1639.97 18.49
 -3 6 -1 163.79 5.78
 3 -6 1 166.61 6.44
 3 -6 1 192.61 6.22
 -3 -6 -1 185.86 6.18
 -3 6 -1 191.58 7.12
 3 6 1 180.79 7.42
 -3 -6 -1 186.64 7.2
 3 -6 2 0.4 3.25
 -3 -6 -2 1.35 3.22
 3 -6 2 0.07 2.91
 -3 6 -2 2.74 3.64
 3 6 2 -2.63 3.91
 -3 -6 -2 2.43 3.94
 3 -6 3 60.79 3.79
 3 6 3 57.06 5.5
 -3 -6 -3 53.84 5.01
 -3 -6 -3 60.94 4.72
 -3 6 -3 64.37 5.08
 -3 -6 -3 58.16 6.84
 3 -6 4 7.13 4.18
 -3 -6 -4 5.23 4.15
 3 -6 4 2.02 2.5
 -3 -6 -4 6.84 5.85
 -3 6 -4 6.24 4.1
 3 6 4 -1.32 4.06
 3 -6 5 222.24 5.63
 -3 6 -5 219.69 8.03
 3 -6 5 218.29 7.68
 -3 -6 -5 239.64 10.7
 3 6 5 221.45 8.74
 -3 -6 -5 217.34 7.97
 -3 6 -6 481.46 11.33
 3 -6 6 487.03 7.57
 3 -6 6 461.01 9.85
 -3 -6 -6 465.06 10.93
 -3 -6 -6 489.83 14.65
 -3 -6 -7 7.23 4.06
 -3 -6 -7 5.4 6.32
 3 -6 7 3.91 2.22
 -3 6 -7 8.57 4.4
 3 -6 7 6.68 3.45
 -3 6 -8 243.78 9.16
 -3 -6 -8 262.91 12.41
 -3 -6 -8 249.26 8.65
 3 -6 8 241.59 4.91
 3 -6 8 250.22 6.53
 -3 -6 -9 136.31 7.02
 -3 -6 -9 144.41 10.11
 -3 6 -9 138.3 7.71
 3 -6 9 140.38 4.46
 3 -6 9 132.15 3.5
 3 -6 10 6.06 1.59
 -3 6 -10 -2.6 5.09
 -3 -6 -10 13.28 6.95
 3 -6 10 7.35 1.97
 -3 -6 -10 12.09 4.75
 -3 6 -11 177.24 8.94
 -3 -6 -11 189.23 11.44
 -3 -6 -11 177.08 8.05
 -3 -6 -12 320.89 9.93
 -3 6 -12 356.6 11.93
 -3 -6 -12 351.39 14.83
 -3 6 -13 9.18 5.77
 -3 -6 -13 -2.88 7.12
 -3 -6 -13 -7.37 4.81
 -3 6 -14 293.18 11.58
 -3 -6 -14 287.94 14.3
 -3 -6 -14 270.99 9.57
 -3 6 -15 5.46 6.02
 -3 -6 -15 -4.53 8.27
 -3 -6 -15 3.58 4.81
 -3 6 -16 689.92 17.68
 -3 -6 -16 690.03 14.24
 -3 -6 -16 651.38 20.69
 -3 6 -17 9.33 6.52
 -3 -6 -17 16.38 8.56
 -3 -6 -17 9.15 4.97
 -3 6 -18 451.93 15.71
 -3 -6 -18 458.87 18.54
 -3 -6 -18 452.94 12.17
 -3 6 -19 42.66 8.18
 -3 -6 -19 41.76 5.86
 -3 -6 -19 29.14 9.35
 -3 6 -20 277.57 13.68
 -3 -6 -20 267.83 15.48
 -3 6 -21 17.37 7.71
 -3 -6 -21 11.7 8.93
 -3 6 -22 43.12 8.85
 -3 -6 -22 71.74 11
 -3 6 -23 21.22 8.73
 -3 -6 -23 27.62 9.72
 -3 6 -24 17.11 8.87
 -3 -6 -24 31.03 10.07
 -3 -6 -25 50.81 11.18
 -3 6 -25 21.26 8.99
 -3 -6 -26 11.23 10.04
 -3 6 -26 11.47 9.16
 -3 6 -27 -0.03 9.17
 -3 -6 -27 19.46 11.04
 -3 -6 -28 -10.06 10.91
 3 -7 -26 -1.39 10.33
 3 -7 -25 54.03 11.17
 3 -7 -24 -1.97 8.96
 3 -7 -24 -2.64 8.6
 3 -7 -23 151.13 13.12
 3 -7 -23 135.14 11.95
 3 -7 -22 10.53 7.93
 3 -7 -22 7.25 8.37
 3 -7 -21 53.71 9.1
 3 -7 -21 52.03 9.41
 -3 -7 20 23.34 4.22
 3 -7 -20 31.5 8.64
 3 7 -19 151.31 5.84
 3 -7 -19 158.14 11.93
 -3 -7 19 152.09 6.85
 -3 -7 18 25.8 4.3
 3 -7 -18 29.14 8.29
 3 7 -18 33.86 3.85
 -3 7 18 29.56 6.02
 -3 -7 17 162.35 7.11
 3 7 -17 170.86 5.49
 3 -7 -17 173.67 12.14
 -3 7 17 189.48 9.22
 -3 -7 16 99.83 6.04
 -3 7 16 81.87 6.87
 3 7 -16 98.85 4.3
 3 7 -16 82.83 4.3
 -3 -7 15 334.2 9.42
 3 -7 -15 365.07 14.79
 3 7 -15 354.25 6.48
 -3 7 15 369.05 11.44
 -3 -7 14 287.76 8.76
 3 7 -14 295.85 5.54
 3 -7 -14 302.18 13.74
 -3 7 14 299.98 10.18
 3 7 -13 89.31 3.52
 -3 -7 13 104.22 6.27
 -3 7 13 99.36 6.87
 3 -7 -13 107.09 9.68
 -3 7 12 765.09 14.73
 3 -7 -12 807.72 19.79
 3 7 -12 748.39 7.23
 -3 -7 12 826.67 13.95
 -3 -7 11 370.7 9.98
 -3 -7 11 313.15 5.61
 3 7 -11 315.28 4.7
 -3 7 11 350.58 10.42
 3 -7 -11 348.7 13.67
 -3 -7 10 2790.38 24.72
 3 -7 -10 2733.16 33.75
 -3 7 10 2758.23 25.74
 -3 -7 9 18.79 4.56
 3 -7 -9 26.11 7.35
 -3 7 9 22.77 4.75
 -3 -7 9 10.88 2.22
 3 7 -9 12.78 2.14
 3 7 -8 1122.26 8.18
 -3 -7 8 1117.46 8.44
 3 -7 -8 1230.45 22.36
 -3 7 8 1171.88 16.37
 -3 -7 8 1222.15 16.57
 -3 -7 7 740.93 13.17
 -3 -7 7 719.78 6.83
 -3 7 7 739.62 12.99
 3 -7 -7 747.27 17.84
 3 7 -7 698.92 7.03
 -3 -7 6 210.88 7.72
 -3 7 6 208.75 7.36
 -3 -7 6 206.61 4.21
 3 7 -6 190.78 4.2
 -3 7 5 514.2 10.73
 3 7 -5 488.67 6.72
 -3 -7 5 502.19 11.05
 -3 7 4 7.92 3.75
 -3 -7 4 4.1 2.23
 -3 -7 4 9.97 4.07
 3 7 -4 -0.07 2.56
 -3 -7 3 1473.13 12.46
 3 7 -3 1467.2 12.89
 -3 7 3 1461.21 17.21
 -3 -7 3 1502.6 18.53
 -3 -7 2 46.18 5.09
 3 7 -2 52.28 3.78
 3 -7 -2 56.47 4.71
 -3 -7 2 53.27 3.66
 -3 7 2 63.3 5.06
 3 7 -1 4.92 3.03
 -3 7 1 0.5 3.54
 -3 -7 1 3.45 2.77
 3 -7 -1 3.44 3.27
 3 -7 -1 1.75 5.23
 -3 -7 1 2.52 4.01
 3 -7 0 138.54 5.95
 -3 -7 0 149.46 5.53
 -3 7 0 142.54 6.46
 3 -7 0 142.59 8
 3 7 0 135.54 5.43
 -3 -7 0 141.77 7.05
 3 -7 1 398.61 8.84
 -3 7 -1 375.45 9.44
 -3 -7 -1 430.82 9.1
 3 -7 1 395.35 11.35
 3 7 1 437.22 9.01
 -3 -7 -1 412.24 10.55
 3 -7 2 6.76 4.85
 -3 7 -2 2.95 3.88
 -3 -7 -2 3.42 3.3
 3 -7 2 4.92 3.13
 3 7 2 4.84 3.72
 -3 -7 -2 3.45 4.15
 -3 -7 -3 303.04 9.32
 3 -7 3 316.68 7.52
 -3 7 -3 294.43 8.83
 3 -7 3 296.98 9.65
 -3 -7 -4 -2.24 4.56
 3 -7 4 -2.65 2.96
 -3 7 -4 -4.15 4.21
 3 -7 4 -2.93 4.57
 -3 -7 -5 496.02 14.96
 -3 7 -5 492.75 11.32
 3 -7 5 516.43 8.72
 3 -7 5 474.27 11.05
 -3 -7 -5 483.23 11.69
 -3 7 -6 65.44 5.72
 3 -7 6 62.39 5.23
 3 -7 6 59.89 3.74
 -3 -7 -6 64.91 7.89
 -3 -7 -6 49.78 5.44
 -3 -7 -7 30.3 7.17
 3 -7 7 35.28 4.25
 -3 7 -7 41.38 5.45
 -3 -7 -7 31.84 5.17
 3 -7 7 37.89 3.04
 -3 -7 -8 7.3 4.54
 -3 -7 -8 11.13 6.93
 3 -7 8 9.64 3.37
 3 -7 8 11.28 2.35
 -3 7 -8 17.66 4.92
 3 -7 9 152.89 4.23
 -3 -7 -9 148.56 10.6
 -3 7 -9 142.14 7.83
 3 -7 9 140.18 5.04
 -3 -7 -9 157.76 7.85
 3 -7 10 248.39 4.44
 -3 7 -10 269.18 10.17
 -3 -7 -10 255.71 12.93
 3 -7 10 272.56 5.67
 -3 -7 -10 290.99 10.24
 -3 7 -11 0.39 5.18
 3 -7 11 1.65 1.33
 3 -7 11 2.33 1.49
 -3 -7 -11 -3.22 7.11
 -3 -7 -11 -4.7 5.15
 -3 7 -12 363.99 12.1
 -3 -7 -12 381.28 11.42
 -3 -7 -12 362.23 15.3
 -3 7 -13 103.81 8.01
 -3 -7 -13 112.52 7.44
 -3 -7 -13 124.48 10.9
 -3 7 -14 303.15 11.98
 -3 -7 -14 326.75 15.59
 -3 -7 -14 350.58 11.31
 -3 -7 -15 124.81 7.91
 -3 -7 -15 121.5 11.45
 -3 7 -15 114.19 8.92
 -3 7 -16 3.48 6.18
 -3 -7 -16 13.34 8.05
 -3 -7 -16 -2.51 5.45
 -3 7 -17 443.39 15.03
 -3 -7 -17 435.81 17.96
 -3 -7 -17 423.27 12.41
 -3 -7 -18 12.58 5.67
 -3 -7 -18 11.42 8.74
 -3 7 -18 20.41 7.51
 -3 7 -19 139.41 10.46
 -3 -7 -19 131.69 8.26
 -3 -7 -19 145.13 12.73
 -3 7 -20 83.84 9.43
 -3 -7 -20 66.14 10.83
 -3 7 -21 108.21 10.49
 -3 -7 -21 90.58 11.65
 -3 7 -22 103.81 10.78
 -3 -7 -22 112.6 12.56
 -3 7 -23 6.42 8.15
 -3 -7 -23 8.82 9.59
 -3 7 -24 18.32 8.69
 -3 -7 -24 23.08 9.97
 -3 7 -25 43.14 10.19
 -3 -7 -25 20.94 10.84
 -3 7 -26 1.64 8.89
 -3 -7 -26 0.34 9.8
 -3 7 -27 8.66 9.7
 -3 -7 -27 6.72 10.65
 3 -8 -27 -7.38 11.53
 3 -8 -26 107.73 14.49
 3 -8 -25 -7.64 9.79
 3 -8 -24 34.18 10.72
 3 -8 -24 19.58 9.08
 3 -8 -23 3.87 8.63
 3 -8 -23 5 8.93
 3 -8 -22 5.82 8.63
 3 -8 -22 -3.57 8.74
 3 -8 -21 7.78 8.2
 3 -8 -21 -0.5 8.22
 -3 -8 20 24.39 4.43
 3 -8 -20 25.02 8.82
 -3 -8 19 15.29 4.32
 3 -8 -19 14.18 8.36
 -3 8 19 14.78 6.21
 -3 -8 18 102.86 6.28
 3 8 -18 94.25 4.82
 -3 8 18 111.81 8.36
 3 -8 -18 89.33 10.3
 -3 -8 17 93.19 6.01
 -3 8 17 92.52 7.8
 3 8 -17 91.84 4.61
 3 -8 -17 102.52 10.67
 -3 8 16 248.67 10.36
 3 8 -16 238.03 5.99
 3 -8 -16 266.44 13.6
 -3 -8 16 238.48 8.39
 -3 -8 15 107.48 6.3
 3 8 -15 97.05 4.26
 3 -8 -15 91.99 9.49
 -3 8 15 116.92 7.81
 3 8 -14 212.13 5.15
 3 -8 -14 228.97 12.47
 -3 8 14 214.25 9.28
 3 -8 -13 146.45 10.7
 -3 -8 13 129.48 6.68
 -3 8 13 138.56 7.68
 3 8 -13 133.63 4.1
 -3 -8 13 114.58 4.75
 -3 -8 12 254.7 8.73
 -3 8 12 249.62 9.45
 -3 -8 12 230.86 5.68
 3 -8 -12 268.17 13.07
 3 8 -12 238.22 4.94
 -3 8 11 481.76 12.05
 -3 -8 11 462.07 11.03
 3 8 -11 429.51 6.04
 3 -8 -11 461.7 15.93
 -3 -8 10 23.92 4.62
 3 8 -10 19.13 2.66
 3 -8 -10 28.89 7.26
 -3 -8 10 25.16 2.82
 -3 -8 9 200.58 7.88
 -3 -8 9 182.27 4.44
 3 -8 -9 200.78 11.16
 3 8 -9 187.99 4.29
 -3 8 9 212.18 8.2
 -3 -8 8 61.82 3.02
 -3 -8 8 55.83 5.28
 3 8 -8 58.08 3.01
 -3 8 8 72.62 5.74
 3 -8 -8 65.21 8.04
 -3 -8 7 141.03 6.85
 -3 -8 7 139.86 3.92
 -3 8 7 140.91 6.91
 3 8 -7 129.74 3.92
 -3 8 6 995.83 15.32
 -3 -8 6 991.38 9.65
 3 8 -6 1004.46 9.96
 3 -8 -6 969.13 20.22
 -3 -8 6 1023.08 16.05
 3 8 -5 88.84 3.97
 -3 -8 5 102.12 3.89
 -3 8 5 98.69 5.95
 3 -8 -5 106.4 8.72
 -3 -8 5 93.04 6.3
 -3 8 4 123.7 6.37
 3 8 -4 137.48 4.78
 3 -8 -4 132.08 9.11
 -3 -8 4 145.04 4.59
 -3 -8 4 152.46 7.21
 -3 8 3 59.09 5.16
 -3 -8 3 50.87 3.46
 3 8 -3 47.71 3.68
 3 -8 -3 60.29 7.46
 -3 -8 3 48.65 5.32
 -3 -8 2 367.22 7.4
 3 -8 -2 366.86 12.62
 3 8 -2 341.57 7.64
 -3 8 2 359.6 9.63
 -3 -8 2 349.72 10.15
 -3 -8 1 187.77 8.1
 3 8 -1 188.44 6.17
 -3 -8 1 202.27 6.3
 3 -8 -1 217.69 10.11
 -3 8 1 204.5 7.55
 -3 -8 0 147.36 7.48
 3 8 0 147.09 5.8
 3 -8 0 140.49 6.36
 3 -8 0 151.2 8.49
 -3 8 0 145.58 6.81
 -3 -8 0 157.03 6.02
 3 8 1 3.87 3.67
 3 -8 1 12.56 5.39
 -3 -8 -1 7.09 3.46
 3 -8 1 8.49 3.53
 -3 -8 -1 0.86 4.37
 -3 8 -1 10.1 4.23
 3 -8 2 22.96 5.69
 -3 8 -2 17.83 4.35
 3 8 2 13.25 4.08
 3 -8 2 13.63 3.65
 -3 -8 -2 15.77 4.73
 3 8 3 639.79 12.29
 3 -8 3 631.5 11.07
 -3 8 -3 637.93 12.84
 3 -8 3 612.54 13.87
 -3 -8 -3 636.26 13.63
 3 -8 4 2091.58 18.77
 -3 8 -4 2138.44 22.89
 3 8 4 2125.24 22.27
 -3 -8 -4 2112.15 24.04
 3 -8 5 405.13 8.43
 3 -8 5 398.55 10.98
 -3 8 -5 392.84 10.63
 -3 -8 -5 392.96 11.47
 3 -8 6 310.15 7.24
 -3 8 -6 303.74 9.86
 3 -8 6 301.23 9.29
 -3 -8 -6 322.44 10.73
 3 -8 7 208.73 7.49
 -3 8 -7 218.52 8.82
 3 -8 7 228.37 6.22
 -3 -8 -7 232.29 12.19
 -3 -8 -7 221.62 9.2
 3 -8 8 626.15 11.16
 -3 8 -8 622.01 13.8
 3 -8 8 625.33 9.19
 -3 -8 -8 673.3 18.9
 -3 -8 -8 670.58 14.91
 3 -8 9 529.77 9.76
 -3 -8 -9 539.59 17.44
 3 -8 9 551.06 7.95
 -3 8 -9 522.74 13.23
 -3 -8 -9 554.7 13.73
 -3 -8 -10 2.42 7.28
 3 -8 10 3.62 2.07
 3 -8 10 3.46 2.82
 -3 8 -10 6.63 5.2
 -3 -8 -10 9.02 5.34
 3 -8 11 198.57 4.07
 -3 8 -11 197.4 9.38
 -3 -8 -11 191.63 12.19
 -3 -8 -11 213.73 9.57
 3 -8 11 203.18 4.84
 -3 8 -12 26.51 6.05
 -3 -8 -12 23.09 5.68
 -3 -8 -12 26.47 8.27
 -3 8 -13 202.25 10.04
 -3 -8 -13 221.83 10.06
 -3 -8 -13 209.19 12.99
 -3 8 -14 323.48 12.28
 -3 -8 -14 351.12 16.03
 -3 -8 -14 366.49 12.18
 -3 8 -15 87.37 8.37
 -3 -8 -15 103.57 11.14
 -3 -8 -15 119.62 8.2
 -3 -8 -16 307.23 15.79
 -3 8 -16 312.99 12.94
 -3 -8 -16 337.11 11.93
 -3 8 -17 156.44 10.4
 -3 -8 -17 142 12.61
 -3 -8 -17 146.03 9.18
 -3 8 -18 303.64 13.59
 -3 -8 -18 309.71 16.56
 -3 -8 -18 322.47 11.75
 -3 8 -19 77.73 9.31
 -3 -8 -19 106.38 12.01
 -3 -8 -19 96.22 7.99
 -3 8 -20 7.42 7.02
 -3 -8 -20 4.28 8.69
 -3 8 -21 129.02 11.23
 -3 -8 -21 125.98 13.27
 -3 8 -22 1.13 7.51
 -3 -8 -22 -4.26 9.65
 -3 8 -23 91.55 10.75
 -3 -8 -23 76.98 11.98
 -3 8 -24 38.39 9.71
 -3 -8 -24 34.27 10.78
 -3 8 -25 49.38 10.3
 -3 -8 -25 63.75 12.05
 -3 -8 -26 22.98 11.26
 -3 8 -26 33.63 10.56
 -3 -8 -27 78.37 13.48
 3 -9 -27 -0.05 11.67
 3 -9 -26 26.4 12.04
 3 -9 -25 100.13 13.78
 3 -9 -24 108.63 13.05
 3 -9 -24 115.34 12.51
 3 -9 -23 38.26 10.75
 3 -9 -23 25 9.7
 3 -9 -22 240.2 15.84
 3 -9 -22 288.98 16.21
 3 -9 -21 152.1 13.01
 3 -9 -20 262.28 15.18
 -3 -9 20 228.56 8.36
 -3 9 20 273.71 12.55
 -3 -9 19 106.73 6.51
 3 -9 -19 126.91 11.75
 -3 9 19 116.5 9.09
 -3 -9 18 98.43 6.34
 3 -9 -18 101.76 10.98
 -3 9 18 98.28 8.5
 -3 -9 17 150.48 7.36
 -3 9 17 156.83 9.28
 3 9 -17 154.73 5.59
 3 -9 -17 140.03 11.61
 -3 -9 16 88.91 6.17
 3 9 -16 79.93 4.33
 -3 9 16 93.05 7.87
 3 -9 -16 74.17 9.86
 -3 -9 15 33.07 5.02
 3 -9 -15 27.17 8.2
 3 9 -15 28.16 3.23
 -3 9 15 17.11 5.49
 -3 -9 15 26.17 4.14
 -3 9 14 15.64 5.39
 -3 -9 14 23.66 4.53
 3 9 -14 12.61 2.98
 -3 -9 14 12.51 3.6
 3 -9 -14 13.11 7.49
 -3 -9 13 32.43 3.65
 -3 9 13 53.15 6.07
 3 -9 -13 33.56 7.4
 3 9 -13 39.3 3.18
 -3 -9 13 52.89 5.39
 -3 -9 12 34.64 4.81
 -3 9 12 34.37 5.53
 -3 -9 12 34.48 3.34
 3 -9 -12 24.24 7.7
 3 9 -12 29.43 2.99
 -3 9 11 3.3 4.61
 3 9 -11 0.48 2.52
 3 -9 -11 5.66 7.19
 -3 -9 11 1.45 3.99
 -3 -9 11 1.12 2.65
 -3 -9 10 99.1 6.48
 -3 9 10 114.84 7.07
 3 9 -10 112.37 4.15
 3 -9 -10 109.03 9.67
 -3 -9 10 101.7 4.05
 -3 -9 9 417.12 11.04
 -3 9 9 417.06 11.36
 -3 -9 9 400.68 6.77
 3 9 -9 400.58 6.68
 -3 -9 8 61.03 3.32
 -3 -9 8 59.53 5.49
 3 9 -8 51.8 3.23
 -3 9 8 62.22 5.66
 3 -9 -8 66.69 8.23
 -3 -9 7 22.54 2.64
 -3 9 7 31.13 4.8
 3 -9 -7 24.99 6.75
 3 9 -7 24.48 2.97
 -3 -9 7 27.5 4.74
 3 -9 -6 100.32 8.77
 -3 -9 6 86.44 3.87
 -3 9 6 81.55 5.86
 3 9 -6 83.26 3.95
 -3 -9 6 92.71 6.27
 -3 -9 5 559.1 12.88
 -3 9 5 538.99 11.99
 3 9 -5 532.81 8.61
 3 -9 -5 523.46 15.78
 -3 -9 5 556.62 8.45
 -3 -9 4 534.24 12.51
 -3 9 4 521.64 11.66
 3 9 -4 516.12 8.73
 3 -9 -4 515.79 15.45
 -3 -9 4 542.1 8.63
 -3 9 3 41.61 5.12
 3 9 -3 44.12 4.09
 -3 -9 3 37.96 3.63
 -3 -9 3 50.29 5.67
 3 -9 -3 55.19 7.73
 3 9 -2 1074.49 13.31
 -3 9 2 1091.08 16.51
 -3 -9 2 1071.83 13.13
 3 -9 -2 1042.94 20.29
 -3 -9 2 1112.66 17.66
 3 -9 -1 686.96 16.56
 -3 -9 1 715.31 11.28
 3 9 -1 717.22 11.55
 -3 9 1 737.9 13.76
 -3 -9 1 735.38 14.68
 3 9 0 706.22 11.77
 -3 -9 0 656.03 11.74
 3 -9 0 667.69 16.1
 -3 9 0 720.25 13.51
 -3 -9 0 627.45 13.85
 3 9 1 211.28 7.55
 -3 9 -1 210 8.21
 3 -9 1 197.8 9.71
 -3 -9 -1 227.97 9.29
 -3 -9 -2 1780.44 22.89
 3 9 2 1766.08 19.49
 3 -9 2 1779.77 24.21
 -3 9 -2 1822.66 21.47
 3 -9 3 970.73 18.07
 -3 9 -3 1045.15 16.7
 3 -9 3 933.79 14.22
 3 9 3 1011.05 15.52
 -3 -9 -3 1003.35 17.7
 3 9 4 551.77 12.23
 3 -9 4 551.71 10.84
 -3 9 -4 540.86 12.51
 3 -9 4 541.97 13.54
 -3 -9 -4 560.37 13.81
 3 -9 5 330.18 8.29
 3 9 5 367.37 10.82
 -3 9 -5 362.67 10.6
 -3 -9 -5 330.1 11.1
 3 -9 5 327.86 10.49
 3 -9 6 24 5.1
 3 -9 6 23.65 3.63
 -3 9 -6 25.67 5.17
 3 9 6 31.1 5.36
 -3 -9 -6 31.85 5.8
 3 -9 7 288.17 7.31
 -3 9 -7 287.88 10.03
 3 -9 7 277.81 8.96
 -3 -9 -7 271.98 10.53
 -3 -9 -8 23.65 7.77
 3 -9 8 27.52 4.28
 -3 9 -8 25.52 5.36
 -3 -9 -8 31.15 5.83
 3 -9 8 24.83 3.25
 3 -9 9 0.59 3.54
 -3 -9 -9 7.16 7.56
 3 -9 9 0.45 2.5
 -3 9 -9 14.17 5.15
 -3 -9 -9 -0.58 5.31
 3 -9 10 43.48 3.19
 -3 9 -10 43.43 6.13
 -3 -9 -10 44 8.49
 -3 -9 -10 42.54 6.24
 3 -9 10 43.2 3.93
 -3 -9 -11 99.27 7.65
 3 -9 11 97.56 3.66
 -3 -9 -11 86.32 10.15
 -3 9 -11 90.64 7.54
 3 -9 11 100.42 4.54
 3 -9 12 81.06 2.97
 -3 -9 -12 93.4 10.36
 -3 9 -12 105.82 7.89
 -3 -9 -12 96.52 7.91
 3 -9 12 87.3 3.51
 -3 9 -13 54.88 6.76
 -3 -9 -13 55.14 6.98
 -3 -9 -13 52.45 9.13
 -3 -9 -14 14.98 8.34
 -3 9 -14 6.79 5.74
 -3 -9 -14 -3.85 5.84
 -3 9 -15 118 8.75
 -3 -9 -15 105.67 11.32
 -3 9 -16 39.78 7.63
 -3 -9 -16 44.66 9.91
 -3 -9 -16 42.27 6.97
 -3 9 -17 42.57 7.78
 -3 -9 -17 43.65 9.85
 -3 -9 -17 32.26 6.82
 -3 -9 -18 179.53 13.8
 -3 9 -18 170.59 11.24
 -3 -9 -18 175.46 9.97
 -3 -9 -19 50.72 7.26
 -3 9 -19 42.44 7.95
 -3 -9 -19 57.14 10.59
 -3 9 -20 164.69 11.39
 -3 -9 -20 172.83 14.04
 -3 9 -21 -13.69 7.55
 -3 -9 -21 10.44 9.41
 -3 9 -22 41.31 9.18
 -3 -9 -22 59.99 11.48
 -3 9 -23 48.6 9.66
 -3 -9 -23 27.15 10.38
 -3 9 -24 52.82 10.23
 -3 -9 -24 67.65 12.04
 -3 9 -25 20.63 9.31
 -3 -9 -25 10.58 10.42
 -3 9 -26 6.43 9.34
 -3 -9 -26 3.41 10.5
 3 -10 -27 7.87 11.93
 3 -10 -26 -1.72 11.35
 3 -10 -25 -14.08 11.14
 3 -10 -24 9.49 10.47
 3 -10 -24 43.21 10.95
 3 -10 -23 23.42 10.54
 3 -10 -23 8.09 9.24
 3 -10 -22 10.11 9.66
 3 -10 -21 -9.96 9.22
 -3 10 20 69.38 8.81
 3 -10 -20 69.92 10.61
 3 -10 -19 -2.64 8.86
 -3 -10 19 12.02 4.53
 -3 10 19 3.65 6.11
 -3 -10 18 186.87 8.13
 -3 10 18 207.07 11.06
 -3 -10 17 27.44 4.96
 -3 10 17 25.13 6.6
 3 -10 -17 27.92 8.64
 3 10 -17 20.81 3.74
 -3 10 16 192.89 9.99
 3 -10 -16 192.41 12.89
 3 10 -16 158.81 5.56
 -3 -10 16 180.49 8.14
 -3 10 15 6.7 5.32
 3 10 -15 -3.07 2.99
 -3 -10 15 1.99 4.14
 3 -10 -15 6.58 7.8
 3 -10 -14 64.98 9.29
 -3 -10 14 50.32 4.53
 -3 10 14 60.36 6.68
 3 10 -14 61.12 3.99
 -3 -10 14 63.92 5.72
 3 10 -13 16.97 3.16
 -3 -10 13 16.33 4.43
 -3 10 13 21.91 5.51
 3 -10 -13 26.05 7.86
 -3 -10 13 19.26 3.49
 3 10 -12 32.2 3.32
 3 -10 -12 25.3 7.81
 -3 10 12 32.23 5.65
 -3 -10 12 30.48 4.81
 -3 -10 12 28.88 3.43
 -3 -10 11 -0.68 2.76
 3 -10 -11 -2.3 6.81
 3 10 -11 3.04 2.67
 -3 -10 11 -0.39 4.1
 -3 10 11 -5.22 4.7
 -3 -10 10 130.83 4.81
 -3 -10 10 133.69 7.3
 3 10 -10 135.14 4.8
 3 -10 -10 134.97 10.56
 -3 10 10 138.37 7.84
 -3 -10 9 58.17 5.83
 3 10 -9 59.33 3.89
 -3 -10 9 57.4 3.66
 3 -10 -9 55.38 8.1
 -3 10 9 62.84 6.04
 -3 -10 8 109.55 4.36
 -3 10 8 121.76 7.17
 3 10 -8 103.43 4.52
 -3 -10 8 108.33 6.75
 -3 -10 7 -0.53 4.1
 -3 10 7 1.02 4.02
 3 10 -7 -1.67 2.8
 3 -10 -7 -2.31 6.38
 -3 -10 7 3.7 2.53
 3 -10 -6 -0.18 6.1
 3 10 -6 -1.41 2.86
 -3 -10 6 -1.75 4.19
 -3 -10 6 1.61 2.56
 -3 10 6 0.35 4.11
 -3 -10 5 -0.36 4.22
 3 -10 -5 -2.69 6.36
 -3 10 5 8.37 4.23
 3 10 -5 5.63 3.13
 -3 -10 5 2.41 2.61
 -3 -10 4 300.3 7.32
 -3 10 4 306.54 9.74
 3 10 -4 300.41 7.48
 3 -10 -4 282.95 12.3
 -3 -10 4 320.65 10.37
 -3 -10 3 20.77 3.47
 -3 10 3 21.05 4.69
 -3 -10 3 18.23 4.9
 3 -10 -3 25.78 6.94
 3 10 -3 15.51 3.53
 -3 10 2 202.84 8.22
 -3 -10 2 184.58 6.37
 -3 -10 2 191.35 8.78
 3 -10 -2 179.05 10.32
 3 10 -2 186.61 6.64
 3 -10 -1 8.3 5.99
 3 10 -1 1.77 3.97
 -3 -10 1 6.91 3.38
 -3 -10 1 1.05 4.78
 -3 10 1 16.96 4.89
 3 10 0 37.75 4.89
 -3 10 0 33.26 5.2
 -3 -10 0 38.07 5.83
 3 -10 0 22.21 6.22
 3 10 1 72.55 5.61
 -3 10 -1 64.58 6.16
 3 -10 1 57.45 7.4
 -3 -10 -1 68.48 6.63
 3 10 2 1501.91 18.88
 -3 10 -2 1447.53 19.91
 -3 -10 -2 1479.09 22.05
 3 -10 2 1437.22 22.85
 3 -10 3 104.64 8.01
 -3 10 -3 94.28 6.75
 3 10 3 92.58 6.54
 -3 -10 -3 94.54 7.78
 3 -10 4 1044.53 18.87
 3 10 4 1093.56 17.1
 -3 -10 -4 1103.73 19.81
 -3 10 -4 1053.39 17.45
 3 10 5 127.59 7.56
 3 -10 5 102.79 6
 -3 10 -5 129.94 7.77
 3 -10 5 133.69 8.11
 -3 -10 -5 128.63 8.54
 3 -10 6 2541.26 26.7
 3 10 6 2622.31 27.59
 3 -10 6 2546.86 22.34
 -3 10 -6 2485.5 27.02
 -3 -10 -6 2568.69 29.96
 3 -10 7 86.04 6.32
 3 -10 7 80.37 5.07
 -3 10 -7 76.35 6.97
 3 10 7 76.69 7.1
 -3 -10 -7 95.61 8.07
 -3 -10 -8 257.55 10.98
 -3 10 -8 239.06 9.7
 3 -10 8 252.16 8.66
 3 -10 8 241.66 6.98
 -3 -10 -9 -0.5 5.51
 3 -10 9 -2.3 2.84
 -3 10 -9 4.44 5.42
 -3 -10 -9 7.25 7.44
 3 -10 9 8.64 3.84
 3 -10 10 59.51 3.86
 -3 10 -10 59.89 6.66
 3 -10 10 58.6 4.7
 -3 -10 -10 67.82 7.27
 -3 -10 -10 56.53 9.49
 3 -10 11 15.12 2.71
 -3 -10 -11 18.13 5.95
 -3 -10 -11 15.14 7.88
 -3 10 -11 16.93 5.5
 3 -10 11 9.26 3.34
 3 -10 12 0.56 2.14
 3 -10 12 4.73 2.83
 -3 10 -12 -0.59 5.35
 -3 -10 -12 0.16 5.42
 -3 10 -13 4.64 5.47
 -3 -10 -13 3.76 7.88
 -3 -10 -13 2.28 5.78
 3 -10 13 0.85 2.15
 -3 -10 -14 -2.02 8.39
 -3 -10 -14 -2.05 6.16
 -3 10 -14 0.88 5.38
 -3 10 -15 20.04 6.44
 -3 -10 -15 10.66 8.42
 -3 -10 -15 11.9 6.33
 -3 10 -16 29.46 6.76
 -3 -10 -16 23.06 9.2
 -3 -10 -16 42.1 6.97
 -3 -10 -17 -5.92 8.67
 -3 10 -17 -0.57 6.23
 -3 -10 -17 -5.47 6.38
 -3 10 -18 10.13 6.89
 -3 -10 -18 10.5 9.28
 -3 -10 -18 9.96 6
 -3 10 -19 0 6.65
 -3 -10 -19 4 9.01
 -3 -10 -19 -3.45 6.54
 -3 -10 -20 12.03 6.72
 -3 10 -20 32.04 8.03
 -3 -10 -20 38.53 10.76
 -3 10 -21 2.47 7.43
 -3 -10 -21 -4.48 9.05
 -3 10 -22 78.29 10.17
 -3 -10 -22 77.55 11.96
 -3 10 -23 6.09 8.13
 -3 -10 -23 -6.66 10.37
 -3 10 -24 57.91 10.24
 -3 -10 -24 61.65 12.4
 -3 10 -25 4.58 8.94
 -3 -10 -25 -0.63 10.66
 -3 -10 -26 125.27 15.09
 3 -11 -27 6.1 12.09
 3 -11 -26 17.76 12.01
 3 -11 -25 32.3 12.35
 3 -11 -25 -5.59 10.51
 3 -11 -24 102.61 12.91
 3 -11 -24 112.56 13.82
 3 -11 -23 5.88 9.52
 3 -11 -23 -2.43 9.71
 3 -11 -22 257.45 16.15
 3 -11 -21 -5.27 9.45
 -3 11 21 12.71 7.45
 3 -11 -20 402.57 18.3
 -3 11 20 345.77 14.38
 -3 11 19 16.86 6.93
 -3 -11 19 15.9 4.75
 -3 -11 18 330.72 10.71
 -3 11 18 337.89 13.78
 -3 11 17 61.7 7.95
 -3 -11 17 48.33 5.97
 -3 -11 16 33.63 5.43
 3 -11 -16 35.41 9.15
 3 11 -16 39.45 4.17
 -3 11 16 48.11 7.32
 3 11 -15 35.7 4.06
 -3 -11 15 38.1 5.56
 -3 11 15 38.11 6.5
 3 -11 -15 42.38 9.19
 -3 11 14 9.31 5.48
 -3 -11 14 7.92 4.5
 3 11 -14 3.75 3.23
 3 -11 -14 2.53 7.64
 -3 -11 13 47.89 5.74
 3 11 -13 44.89 3.82
 -3 11 13 52.29 6.74
 3 -11 -13 54.68 9.07
 -3 -11 13 40.65 4.21
 -3 -11 12 3.68 4.43
 -3 -11 12 3.29 3.19
 3 11 -12 6.12 3.05
 -3 11 12 4.88 4.81
 3 -11 -12 5.22 7.16
 -3 -11 11 14.65 4.61
 3 -11 -11 10.63 7.24
 -3 11 11 15.73 5.1
 3 11 -11 10.32 3.23
 -3 -11 11 7.55 3.08
 -3 -11 10 64.87 6.11
 3 11 -10 56.33 4.06
 3 -11 -10 54.33 8.3
 -3 -11 10 48.9 3.86
 -3 11 10 56.08 6.13
 -3 -11 9 127.01 5.1
 3 -11 -9 140.39 10.83
 3 11 -9 135.94 5.35
 -3 11 9 135.92 7.79
 -3 -11 9 141.02 7.67
 -3 -11 8 8.52 4.44
 -3 -11 8 16.1 3.12
 -3 11 8 17.26 4.89
 3 11 -8 10.55 3.35
 3 11 -7 22.89 3.83
 -3 -11 7 18.19 3.13
 -3 -11 7 13.17 4.65
 3 -11 -7 4.41 6.82
 -3 11 7 15.85 4.92
 -3 -11 6 181.63 6.06
 -3 11 6 212.76 8.96
 -3 -11 6 205.5 9.03
 3 -11 -6 192.55 11.31
 3 11 -6 197.47 6.43
 -3 11 5 199.63 8.56
 3 11 -5 189.68 6.64
 -3 -11 5 200.3 6.43
 3 -11 -5 207.34 11.47
 -3 -11 5 194.04 8.79
 3 11 -4 148.15 6.04
 -3 -11 4 142.97 5.81
 -3 11 4 145.99 7.61
 3 -11 -4 124.38 9.57
 -3 -11 4 153.76 8.08
 -3 11 3 47.42 5.74
 -3 -11 3 41.01 4.29
 3 -11 -3 47.92 7.7
 3 11 -3 45.79 4.58
 -3 -11 3 38.25 5.63
 -3 -11 2 630.77 14.91
 3 11 -2 610.32 11.36
 -3 11 2 613.66 13.65
 3 -11 -2 622.89 17.33
 -3 -11 1 61.26 6.74
 3 11 -1 54.71 5.22
 3 -11 -1 67.72 8.06
 -3 11 1 61.47 6.21
 -3 11 0 1144.01 18.22
 3 11 0 1102.2 15.99
 -3 -11 0 1139.18 19.67
 3 -11 1 18.58 6.79
 3 11 1 26.27 5.24
 -3 11 -1 27.23 5.52
 -3 -11 -1 30.14 6.3
 3 -11 2 913.8 19.35
 -3 11 -2 950.71 17
 3 11 2 928.07 15.64
 -3 -11 -2 920.22 18.42
 3 11 3 26.46 5.25
 3 -11 3 44.08 7.04
 -3 11 -3 46.45 5.93
 -3 -11 -3 36.47 6.52
 3 11 4 828.06 15.63
 3 -11 4 798.99 17.23
 -3 11 -4 782.99 15.76
 3 -11 5 110.33 8.13
 3 11 5 102.44 7.2
 -3 11 -5 101.4 7.51
 -3 -11 -5 114.24 8.57
 3 11 6 78.66 6.98
 -3 -11 -6 70.75 7.63
 3 -11 6 66.34 6.66
 -3 11 -6 80.48 6.99
 3 11 7 342.46 11.44
 -3 11 -7 306.11 10.96
 3 -11 7 325.57 10.44
 -3 -11 -7 319.08 12.26
 -3 11 -8 1.22 5.31
 3 -11 8 4.37 3.5
 3 11 8 -8.35 5.64
 3 -11 8 3.15 4.49
 -3 -11 -8 -2.56 6.09
 3 -11 9 114.99 6.53
 3 -11 9 107.58 5.43
 -3 11 -9 104.93 7.55
 -3 -11 -9 121.67 8.78
 3 -11 10 6.23 3.01
 -3 11 -10 4.92 5.04
 3 -11 10 4.67 3.68
 -3 -11 -10 11.54 5.98
 3 -11 11 35.7 3.59
 -3 11 -11 36.33 6.22
 -3 -11 -11 52.19 10.34
 3 -11 11 38.45 4.41
 -3 -11 -11 44.07 7.06
 -3 11 -12 65.11 7.34
 -3 -11 -12 65.94 7.87
 -3 -11 -12 51.26 9.84
 3 -11 12 62.79 4.55
 -3 -11 -13 3.06 8.59
 -3 11 -13 6.41 5.85
 -3 -11 -13 -0.88 6.07
 3 -11 13 1.07 2.77
 -3 -11 -14 7.31 6.23
 -3 11 -14 1.1 5.56
 -3 -11 -14 15.05 8.83
 -3 -11 -15 4.56 8.94
 -3 11 -15 13.45 6.22
 -3 -11 -15 12.16 6.36
 -3 11 -16 14.63 6.57
 -3 -11 -16 24.2 9.17
 -3 -11 -16 27.28 7.25
 -3 11 -17 19.21 6.9
 -3 -11 -17 8.73 8.71
 -3 -11 -17 3.74 6.57
 -3 -11 -18 49.8 11.02
 -3 11 -18 67.29 8.68
 -3 -11 -18 61.54 8.33
 -3 -11 -19 5.92 6.73
 -3 11 -19 -0.91 6.78
 -3 -11 -19 23.11 10.55
 -3 -11 -20 105.11 13.23
 -3 11 -20 76.77 9.4
 -3 -11 -20 92.17 9.28
 -3 11 -21 -8.99 7.85
 -3 -11 -21 9.12 9.76
 -3 11 -22 74.6 9.87
 -3 -11 -22 81.6 12.51
 -3 11 -23 3.01 8.29
 -3 -11 -23 -9.36 10.09
 -3 11 -24 62.49 10.44
 -3 -11 -24 43.42 12.18
 -3 -11 -25 20.73 11.54
 3 -12 -27 18.71 13.29
 3 -12 -26 50.25 13.04
 3 -12 -25 17.63 10.91
 3 -12 -25 -12.01 10.87
 3 -12 -24 26.89 10.79
 3 -12 -24 3.04 10.39
 3 -12 -23 21.35 10.37
 3 -12 -22 14.17 10.2
 -3 12 22 12.44 7.74
 3 -12 -21 10.76 9.41
 -3 12 21 19.75 7.87
 3 -12 -20 46.7 10.66
 -3 12 20 39.48 8.07
 -3 -12 19 1.08 4.47
 -3 12 19 -9.37 7.16
 3 -12 -19 4.22 8.69
 -3 -12 18 101.75 7.17
 -3 12 18 109.68 9.65
 3 -12 -18 117.89 12.26
 -3 -12 17 -0.44 4.69
 -3 12 17 -2.91 6.48
 3 -12 -17 8.05 8.81
 -3 -12 16 286.15 10.44
 3 -12 -16 285.28 15.57
 -3 12 16 286.36 12.43
 -3 -12 15 1.57 4.62
 3 12 -15 -0.08 3.93
 3 -12 -15 -6.29 8.4
 -3 12 15 -9.42 6.27
 3 12 -14 276.21 7.38
 -3 12 14 278.33 11.93
 3 -12 -14 297.96 15.42
 -3 -12 14 290.24 10.46
 -3 -12 13 49.2 6
 -3 12 13 51.45 7.06
 3 12 -13 46.79 4.3
 3 -12 -13 58.43 9.53
 -3 -12 12 3.83 3.55
 -3 -12 12 6.7 4.74
 -3 12 12 9.1 5.53
 3 12 -12 -1.06 3.64
 3 -12 -12 6.9 7.14
 -3 -12 11 16.6 5.11
 -3 -12 11 15.09 3.64
 -3 12 11 30.43 6.04
 3 -12 -11 18.6 8.15
 3 12 -11 16.97 3.71
 -3 -12 10 25.07 5.28
 -3 12 10 11.81 5.27
 -3 -12 10 18.84 3.55
 3 12 -10 13.03 3.77
 3 -12 -10 14.45 7.33
 -3 -12 9 78.86 4.8
 -3 12 9 94.96 7.37
 3 12 -9 88.32 5.18
 3 -12 -9 115.88 10.51
 -3 -12 9 116.39 7.61
 3 12 -8 7.51 3.57
 -3 12 8 6.83 4.83
 -3 -12 8 6.35 4.68
 -3 -12 8 9.95 3.2
 3 -12 -8 12.91 7.16
 -3 12 7 94.15 7.08
 -3 -12 7 90.21 5.04
 -3 -12 7 97.9 7.25
 3 12 -7 102.6 5.66
 3 -12 -7 97.37 9.95
 -3 12 6 273.38 10.21
 -3 -12 6 258.41 7.45
 3 -12 -6 250.83 13.16
 3 12 -6 275.45 8.05
 -3 -12 6 272.57 10.42
 3 -12 -5 533.8 17.36
 -3 12 5 536.35 13.46
 -3 -12 5 512.41 10.31
 3 12 -5 557.85 10.9
 -3 -12 5 539.69 13.89
 3 12 -4 38.53 4.78
 -3 12 4 46.13 5.83
 -3 -12 4 45.96 6.26
 3 -12 -4 41.56 7.81
 -3 12 3 183.34 8.62
 3 12 -3 186.03 7.24
 -3 -12 3 169.5 8.96
 3 -12 -3 192.8 11.26
 3 -12 -2 199.82 11.54
 -3 12 2 192.57 8.91
 -3 -12 2 214.68 9.79
 3 -12 -1 403.34 14.6
 -3 12 1 424.29 11.99
 3 12 -1 397.41 10.45
 -3 -12 1 395.98 12.7
 -3 -12 0 159.27 9.21
 3 -12 0 172.59 10.63
 3 12 0 166.97 7.66
 -3 12 0 186.63 8.8
 -3 12 -1 30.37 5.64
 3 12 1 19.82 4.97
 -3 -12 -1 26.06 6.15
 3 -12 2 140.62 9.5
 3 12 2 150.69 7.83
 -3 12 -2 138.22 7.97
 -3 -12 -2 143.34 9.18
 3 12 3 156.64 8.11
 3 -12 3 169.6 10.11
 -3 -12 -3 183.76 10.09
 -3 12 -3 179.43 8.97
 3 12 4 1352.9 20.23
 3 -12 4 1340.77 22.84
 -3 12 -4 1296.88 20.53
 -3 -12 -4 1361.69 23.32
 -3 -12 -5 57.79 7.78
 3 -12 5 54.79 7.16
 3 12 5 43.14 6.24
 -3 12 -5 42.44 6.41
 -3 12 -6 659.16 15.41
 3 -12 6 675.95 15.6
 3 12 6 693.6 15.45
 -3 -12 -6 687.59 17.44
 3 12 7 66.15 6.97
 3 -12 7 59.14 6.5
 -3 12 -7 66.19 7.14
 -3 -12 -7 66.73 7.89
 -3 -12 -8 510.21 15.59
 -3 12 -8 486.24 13.79
 3 12 8 521.55 14.48
 3 -12 8 499.38 12.96
 3 12 9 0.67 5.38
 -3 12 -9 10.46 5.41
 3 -12 9 11.15 4.61
 -3 -12 -9 9.51 6.13
 -3 -12 -10 35.83 7.19
 3 -12 10 32.35 4
 -3 12 -10 46.52 6.64
 3 -12 10 40.88 5.11
 -3 12 -11 15.14 5.94
 3 -12 11 21.12 4.56
 -3 -12 -11 30.6 9.64
 -3 -12 -11 37.02 7.23
 -3 12 -12 10.42 6.12
 -3 -12 -12 27.38 9.69
 3 -12 12 32.75 4.45
 -3 -12 -12 14.47 6.89
 -3 12 -13 239.73 11.31
 -3 -12 -13 220.94 15.04
 3 -12 13 236.97 7.04
 -3 12 -14 30.72 6.96
 -3 -12 -14 27.65 7.41
 -3 -12 -14 38.22 10.25
 -3 12 -15 122.98 9.41
 -3 -12 -15 134.97 13.34
 -3 -12 -15 156.9 10.61
 -3 -12 -16 -3.66 6.74
 -3 -12 -16 12.57 9.77
 -3 12 -16 10.48 6.77
 -3 -12 -17 131.85 13.64
 -3 12 -17 144.6 10.67
 -3 -12 -17 137.86 10.4
 -3 -12 -18 16.72 9.98
 -3 12 -18 6.64 7.15
 -3 -12 -18 11.8 7.27
 -3 12 -19 97.94 10.1
 -3 -12 -19 86.28 12.72
 -3 -12 -19 117.76 10.36
 -3 12 -20 -11.6 7.75
 -3 -12 -20 2.05 9.88
 -3 -12 -20 3.01 7.24
 -3 12 -21 50.29 9.02
 -3 -12 -21 52.82 11.6
 -3 -12 -22 0.4 10.27
 -3 12 -22 -2.23 8.1
 -3 12 -23 41.74 9.57
 -3 -12 -23 38.5 11.28
 -3 -12 -24 33.29 11.49
 -3 12 -24 34.45 9.45
 -3 -12 -25 26.03 12.19
 3 -13 -27 56.81 14.1
 3 -13 -26 29.06 12.33
 3 -13 -25 6.74 11.08
 3 -13 -25 9.43 10.57
 3 -13 -24 19.46 11.19
 3 -13 -24 8.89 10.41
 3 -13 -23 20.05 10.35
 3 -13 -22 48.73 11.13
 -3 13 22 28.33 8.6
 -3 13 21 7.6 7.42
 3 -13 -21 17.69 10.09
 -3 13 20 60.15 9.01
 3 -13 -20 69.45 11.54
 -3 13 19 69.59 8.84
 3 -13 -19 70.45 11.17
 -3 -13 18 38.43 5.84
 -3 13 18 37.27 7.54
 3 -13 -18 51.47 10.3
 -3 -13 17 68.55 6.48
 3 -13 -17 73.25 10.7
 -3 13 17 63.27 8.31
 3 -13 -16 -9.73 8.78
 -3 -13 16 -4.53 4.98
 -3 13 16 8.48 6.49
 -3 -13 15 190.97 9.36
 3 13 -15 189.71 6.91
 -3 13 15 194.98 10.96
 3 -13 -15 195.7 13.68
 -3 -13 14 10.99 5.16
 3 -13 -14 19.9 8.46
 3 13 -14 12.56 4.12
 -3 13 14 15.6 6.08
 -3 -13 13 224.01 9.88
 3 13 -13 204.64 7.14
 3 -13 -13 212.01 13.68
 -3 13 13 217.76 11.01
 -3 -13 12 110.27 7.86
 3 -13 -12 114.98 11.36
 3 13 -12 114.33 6.04
 -3 13 12 116.18 8.72
 3 -13 -11 534.69 19.09
 -3 13 11 507.5 14.82
 3 13 -11 484.72 10.18
 -3 -13 11 498.21 13.73
 -3 -13 10 109.27 6.04
 3 -13 -10 138.05 11.71
 3 13 -10 121.86 6.13
 -3 13 10 125.65 8.61
 -3 -13 10 138.91 8.5
 -3 -13 9 302.88 11.21
 3 13 -9 297.74 8.38
 3 -13 -9 326.09 15.48
 -3 13 9 288.3 11.37
 -3 -13 8 104.07 5.78
 3 13 -8 139.05 6.51
 -3 13 8 130.08 8.49
 3 -13 -8 132.93 11.4
 -3 -13 8 125.2 8.19
 3 -13 -7 352.45 15.29
 -3 13 7 344.46 11.96
 3 13 -7 375.67 9.51
 -3 -13 7 373.61 12.29
 -3 -13 6 7.67 5.26
 3 13 -6 -1.46 4.21
 3 -13 -6 6.89 7.1
 -3 13 6 3.21 5.3
 -3 13 5 233.29 9.97
 -3 -13 5 255.42 10.7
 3 13 -5 259.34 8.43
 3 13 -4 39.4 4.93
 -3 -13 4 44.86 6.5
 3 -13 -4 53.07 8.29
 -3 13 4 52.88 6.31
 -3 13 3 286.19 10.7
 3 13 -3 302.85 9.36
 -3 -13 3 322.79 11.96
 -3 13 2 187.34 9.06
 3 13 -2 175.63 7.94
 -3 -13 2 185.16 9.87
 3 -13 -2 185.52 11.39
 3 -13 -1 3.37 6.51
 3 13 -1 12.67 4.79
 -3 13 1 12.9 5.43
 -3 -13 1 14.62 5.9
 -3 13 0 405.47 12.36
 3 -13 0 412.71 14.84
 3 13 0 423.64 11.45
 -3 -13 0 397.79 13.45
 3 -13 1 130.66 9.76
 3 13 1 144.22 7.96
 -3 -13 -1 130.52 9.08
 -3 13 -1 146.1 8.46
 3 13 2 820.05 15.97
 -3 13 -2 773.9 16.58
 3 -13 2 807.69 19.35
 -3 -13 -2 837.8 19.05
 3 13 3 45.79 6.21
 3 -13 3 63.05 8.05
 -3 13 -3 54.5 6.54
 -3 -13 -3 68.04 7.73
 3 13 4 90.18 7.29
 -3 -13 -4 98.79 8.64
 -3 13 -4 86.41 7.43
 3 -13 4 90.35 8.26
 3 13 5 180.87 9
 -3 13 -5 187.32 9.33
 3 -13 5 172.53 9.72
 -3 -13 -5 175.09 10.46
 3 -13 6 12.32 5.81
 3 13 6 -4.81 5.31
 -3 13 -6 9.59 5.47
 -3 -13 -6 8.83 6.18
 -3 13 -7 168.38 9.31
 3 -13 7 161.07 9.04
 -3 -13 -7 165.06 10.37
 3 13 7 165.32 9.25
 -3 13 -8 56.83 7.09
 3 13 8 63.91 7
 -3 -13 -8 53.9 7.73
 3 -13 8 67.47 6.54
 3 -13 9 38.07 5.69
 -3 13 -9 40.05 6.39
 3 13 9 37.33 6.84
 -3 -13 -9 42.42 7.45
 -3 13 -10 139.14 9.07
 3 13 10 150.83 9.75
 3 -13 10 161.12 8.08
 -3 -13 -10 145.11 10.33
 3 -13 11 274.31 9.53
 -3 13 -11 287.85 12.01
 -3 -13 -11 270.58 13.06
 -3 13 -12 161.4 9.97
 -3 -13 -12 140.35 13.82
 3 -13 12 176.23 7.57
 -3 -13 -12 171.41 11.11
 -3 -13 -13 127.44 13.51
 -3 13 -13 110.97 8.98
 3 -13 13 115.34 6.12
 -3 -13 -13 121.08 10.17
 -3 -13 -14 22.66 10.32
 -3 13 -14 31.96 7.13
 -3 -13 -14 25.82 7.7
 -3 13 -15 -0.68 6.4
 -3 -13 -15 12.33 10.23
 -3 -13 -15 7.54 7.31
 -3 13 -16 7.58 6.88
 -3 -13 -16 -2.43 9.68
 -3 -13 -16 17.06 7.44
 -3 13 -17 30.57 7.71
 -3 -13 -17 47.38 12.01
 -3 -13 -17 42.13 8.48
 -3 -13 -18 2.6 7.41
 -3 -13 -18 6.25 9.75
 -3 13 -18 5.75 6.91
 -3 -13 -19 -1.53 10.07
 -3 13 -19 -14.51 7.54
 -3 -13 -19 -11.01 7.66
 -3 -13 -20 13.56 7.97
 -3 13 -20 43.09 8.6
 -3 -13 -20 34.06 11.5
 -3 13 -21 18.28 8.14
 -3 -13 -21 -8.46 11.12
 -3 -13 -22 80.14 13.4
 -3 13 -22 71.86 10.39
 -3 13 -23 13.38 8.95
 -3 -13 -23 18.34 11.73
 -3 -13 -24 24.37 11.52
 3 -14 -27 21.35 12.74
 3 -14 -26 10.8 11.67
 3 -14 -25 10.13 10.94
 3 -14 -25 30.84 11.59
 3 -14 -24 68.16 12.64
 3 -14 -23 2.34 10.04
 3 -14 -22 16.56 10.28
 -3 14 22 21.28 8.08
 -3 14 21 10.15 7.75
 3 -14 -21 -12.95 9.63
 -3 14 20 6.85 7.56
 3 -14 -20 -8.25 9.35
 3 -14 -19 -2.2 8.79
 -3 14 19 3.69 6.92
 -3 14 18 60.04 8.75
 -3 -14 18 53.51 6.34
 3 -14 -18 58.97 10.68
 3 -14 -17 3.02 8.62
 -3 -14 17 -3.36 4.88
 -3 14 17 -3.01 6.67
 3 -14 -16 -1.97 8.28
 -3 -14 16 9.77 5.27
 -3 14 16 6.98 6.49
 -3 -14 15 -6.98 5.11
 3 -14 -15 -1.43 8.59
 -3 14 15 -4.79 6.26
 -3 -14 14 74.38 7.35
 3 14 -14 67.67 5.6
 3 -14 -14 63.28 10.28
 -3 14 14 71.72 8.2
 -3 -14 13 -0.68 5.22
 3 14 -13 -3.17 4.34
 -3 14 13 1.82 5.96
 3 -14 -13 -8.76 8.31
 -3 -14 12 -5.18 5.6
 3 14 -12 -1.9 4.62
 -3 14 12 -4.64 6.3
 3 -14 -12 8.37 8.16
 -3 -14 11 -0.38 5.83
 3 -14 -11 11.82 8.63
 -3 14 11 7.16 6.21
 3 14 -11 10.33 4.59
 3 14 -10 83.75 6.06
 3 -14 -10 92.16 10.67
 -3 14 10 92.48 8.43
 -3 -14 10 89.61 7.89
 -3 14 9 15.02 6.19
 -3 -14 9 30.62 6.34
 3 -14 -9 16.5 8.71
 3 14 -9 6.99 4.75
 -3 14 8 249.24 11.19
 3 -14 -8 284.99 14.71
 3 14 -8 295.54 9.17
 -3 -14 8 270.07 11.45
 -3 14 7 106.06 8.32
 3 -14 -7 99.09 10.38
 3 14 -7 113.51 6.9
 -3 -14 7 116.35 8.57
 -3 14 6 511.12 14.49
 3 -14 -6 534.54 18.36
 3 14 -6 538.92 11.96
 -3 -14 6 561.93 15.33
 3 14 -5 123.4 7.09
 -3 14 5 109.25 8.25
 3 -14 -5 114.01 10.5
 -3 -14 5 111.76 8.43
 -3 -14 4 445.21 14.09
 3 -14 -4 461.36 16.91
 3 14 -4 497.75 12.03
 -3 14 4 461.46 13.72
 -3 14 3 253.65 10.71
 3 14 -3 242.05 8.97
 3 -14 -3 247.85 12.98
 -3 -14 3 258.15 11.37
 -3 14 2 154.12 8.85
 3 14 -2 157.52 7.8
 3 -14 -2 159.2 11.11
 -3 -14 2 152.86 9.33
 3 14 -1 160.82 7.9
 -3 14 1 164.84 9.05
 3 -14 -1 152.73 10.77
 -3 -14 1 144.73 9.4
 -3 14 0 206.66 9.65
 3 14 0 216.73 9.1
 3 -14 0 198.39 11.72
 -3 -14 0 215.57 10.83
 3 -14 1 141.36 10.31
 -3 -14 -1 117.67 9.08
 -3 14 -1 117.71 8.22
 3 14 1 112.17 7.19
 -3 14 -2 24.79 6.08
 3 14 2 28.35 5.56
 3 -14 2 28.56 7.09
 -3 -14 -2 36.94 7.01
 -3 -14 -3 51.93 7.46
 3 -14 3 55.46 7.57
 -3 14 -3 44.53 6.46
 3 14 3 41.76 6.05
 3 14 4 17.25 5.45
 -3 14 -4 17.28 5.57
 3 -14 4 27.54 6.87
 -3 -14 -4 13.42 6.33
 -3 -14 -5 33.99 7.1
 3 -14 5 32.23 6.91
 3 14 5 29.67 5.91
 -3 14 -5 40.5 6.38
 3 -14 6 214.21 10.83
 3 14 6 213.37 10.18
 -3 14 -6 218.3 10.34
 -3 -14 -6 239.13 12.03
 3 14 7 20.71 5.97
 3 -14 7 22 6.08
 -3 14 -7 24.26 6.19
 -3 -14 -7 32.27 7.16
 3 14 8 10 5.52
 3 -14 8 -0.24 5.28
 -3 14 -8 2 5.43
 -3 -14 -8 0.41 6.48
 3 14 9 7.15 5.77
 -3 14 -9 6.58 5.84
 3 -14 9 9.23 5.15
 -3 -14 -9 -1.2 6.43
 3 14 10 26.9 6.95
 -3 14 -10 19.84 6.53
 3 -14 10 20.13 5.74
 -3 -14 -10 27.59 7.95
 -3 14 -11 212.03 10.91
 3 -14 11 207.36 9.16
 -3 -14 -11 233.13 12.81
 -3 14 -12 73.34 8.44
 3 -14 12 90.54 6.76
 -3 -14 -12 86.11 9.61
 -3 14 -13 97.07 9.24
 -3 -14 -13 107.14 13.52
 -3 -14 -13 89.64 9.59
 -3 -14 -14 181.68 15.82
 -3 14 -14 200.77 11.57
 -3 -14 -14 216.45 12.91
 -3 -14 -15 206.45 16.53
 -3 14 -15 172.58 11.43
 -3 -14 -15 203.3 12.82
 -3 -14 -16 293.98 18.55
 -3 -14 -16 299.83 14.64
 -3 14 -16 246.84 13.05
 -3 14 -17 106.06 10.36
 -3 -14 -17 133.46 15.07
 -3 -14 -17 150.28 11.86
 -3 -14 -18 166.9 15.83
 -3 14 -18 154.13 11.55
 -3 -14 -18 179.33 12.67
 -3 14 -19 26.48 8.14
 -3 -14 -19 43.21 12.02
 -3 -14 -19 41.28 8.85
 -3 14 -20 46.19 8.91
 -3 -14 -20 52.71 9.63
 -3 -14 -20 40.11 11.77
 -3 14 -21 53.84 9.59
 -3 -14 -21 61.08 12.76
 -3 14 -22 -4.66 8.34
 -3 -14 -22 7.34 10.64
 -3 14 -23 13.04 8.72
 -3 -14 -23 35.42 12.19
 3 -15 -26 15.27 11.82
 3 -15 -25 -2.53 10.74
 3 -15 -25 14.34 11.69
 3 -15 -24 -2.59 10.72
 -3 15 23 7.56 8.7
 3 -15 -23 19 10.91
 3 -15 -22 10.86 9.95
 -3 15 22 25.37 8.52
 -3 15 21 3.61 7.73
 3 -15 -21 -7.09 9.45
 3 -15 -20 -0.42 9.58
 -3 15 20 -1.88 7.24
 3 -15 -19 17.81 9.38
 -3 15 19 10.02 7.63
 -3 15 18 -6.73 6.97
 3 -15 -18 -1 9.08
 -3 15 17 15.15 7.02
 3 -15 -17 9.7 8.87
 -3 -15 17 13.66 5.81
 -3 -15 16 58.67 6.9
 -3 15 16 53.02 8.21
 3 -15 -16 71.05 11.04
 -3 15 15 16.02 7.19
 3 -15 -15 32.26 9.69
 -3 -15 15 28.44 6.31
 -3 -15 14 240.57 10.98
 -3 15 14 236.11 12.16
 3 -15 -14 222.25 14.59
 -3 -15 13 19.08 5.99
 3 -15 -13 5.71 8.57
 -3 15 13 24.29 7.01
 3 15 -13 24 5.13
 -3 -15 12 292.47 11.93
 3 15 -12 296.76 9.44
 3 -15 -12 295.7 16.17
 -3 15 12 316.86 13.52
 3 15 -11 195.59 8.42
 3 -15 -11 191.49 13.72
 -3 15 11 207.8 11.45
 -3 -15 11 206.17 10.66
 3 15 -10 688.35 13.75
 3 -15 -10 735.71 22.82
 -3 -15 10 715.24 17.67
 -3 15 10 692.61 18.11
 3 -15 -9 252.06 15.01
 3 15 -9 265.78 9.51
 -3 15 9 263.09 12.23
 -3 -15 9 255.06 11.7
 -3 15 8 667.16 17.44
 3 -15 -8 715.52 21.87
 3 15 -8 717.63 14.21
 -3 -15 8 689.32 17.42
 3 -15 -7 45.43 9.23
 -3 15 7 45 7.22
 -3 -15 7 38.82 7.01
 3 15 -7 46.03 5.96
 3 -15 -6 179.69 12.65
 -3 15 6 198.42 10.41
 3 15 -6 174.53 8.24
 -3 -15 6 155.46 9.66
 3 -15 -5 34.38 8.82
 -3 15 5 33.06 6.47
 3 15 -5 29.25 5.44
 -3 -15 5 34.05 6.86
 3 15 -4 99.04 6.79
 -3 -15 4 88.39 8.29
 -3 15 4 92.94 7.76
 3 -15 -4 105.28 10.34
 -3 -15 3 22.96 6.55
 3 -15 -3 21.12 7.88
 -3 15 3 33 6.19
 3 15 -3 12.87 5.11
 3 -15 -2 -2.45 6.95
 -3 15 2 -3.54 5.39
 3 15 -2 -5.78 4.98
 -3 -15 2 6.69 5.69
 3 -15 -1 14.78 7.73
 -3 15 1 5.32 5.42
 -3 -15 1 7.1 6.18
 3 15 -1 0.56 4.54
 3 15 0 6.7 4.83
 -3 15 0 9.9 5.59
 3 -15 0 10.69 7.21
 -3 -15 0 3.61 5.7
 -3 15 -1 26.76 6.13
 3 -15 1 22.5 7.08
 3 15 1 30.41 5.62
 -3 -15 -1 17.47 6.16
 -3 -15 -2 -5.95 6.13
 3 -15 2 7.9 6.61
 3 15 2 1.31 5.01
 -3 15 -2 4.97 5.55
 -3 15 -3 -2.34 5.26
 -3 -15 -3 -1.65 5.92
 3 -15 3 -8.68 6.59
 3 15 3 -1.43 5.13
 3 15 4 41.73 6.35
 -3 15 -4 51.96 6.92
 3 -15 4 46.35 7.63
 -3 -15 -4 59.02 7.97
 -3 15 -5 12.84 5.87
 3 15 5 14.14 5.69
 -3 -15 -5 2.12 6.63
 3 -15 5 14.2 6.38
 -3 -15 -6 118.21 9.82
 3 15 6 124.53 8.61
 3 -15 6 105.66 9.1
 -3 15 -6 104.98 8.25
 3 15 7 33.57 6.52
 3 -15 7 43.24 7.06
 -3 -15 -7 20.32 7.23
 -3 15 -7 41.09 7
 -3 15 -8 222.25 11
 3 -15 8 237.61 10.93
 -3 -15 -8 231.89 12.78
 3 15 8 229.97 11.19
 -3 -15 -9 74.57 9.54
 3 15 9 56.38 7.91
 -3 15 -9 68.78 8.25
 3 -15 9 75.11 7.59
 3 15 10 614.87 17.88
 -3 15 -10 538.06 16.07
 -3 -15 -10 562.74 18.46
 3 -15 10 602.09 15.2
 -3 15 -11 73.14 8.73
 3 15 11 77.12 8.97
 -3 -15 -11 56.8 9.36
 3 -15 11 76.53 7.24
 -3 -15 -12 544.96 18.64
 -3 15 -12 520.95 16.4
 3 -15 12 512.92 13.3
 -3 15 -13 51.32 8.46
 -3 -15 -13 38.87 9.3
 -3 -15 -14 289.69 19.07
 -3 -15 -14 274.91 14.78
 -3 15 -14 274.36 13.12
 -3 15 -15 74.16 9.32
 -3 -15 -15 76.23 10.29
 -3 15 -16 53.04 8.68
 -3 -15 -16 58.09 13.15
 -3 -15 -16 55.55 9.93
 -3 -15 -17 10.36 10.94
 -3 15 -17 -3.83 7.6
 -3 -15 -17 -0.74 8.49
 -3 15 -18 -3.98 7.55
 -3 -15 -18 -19.59 11.85
 -3 -15 -18 -9.48 8.36
 -3 15 -19 33.02 8.31
 -3 -15 -19 24.18 12.17
 -3 -15 -19 48.81 9.63
 -3 -15 -20 28.8 11.8
 -3 15 -20 5.55 7.88
 -3 -15 -20 16.12 8.55
 -3 15 -21 3.08 8.46
 -3 -15 -21 26.96 12.1
 -3 15 -22 15.69 8.58
 -3 -15 -22 13.94 11.7
 3 -16 -25 23.14 11.9
 3 -16 -25 -10.34 11.62
 3 -16 -24 33.6 12.15
 -3 16 23 -10.62 9.17
 3 -16 -23 4.83 10.71
 -3 16 22 54.83 10.22
 3 -16 -22 58.5 11.99
 -3 16 21 -0.38 7.9
 3 -16 -21 13.04 9.72
 3 -16 -20 -17.68 10.32
 -3 16 20 -5.99 7.66
 -3 16 19 1.35 7.19
 3 -16 -19 6.44 9.24
 -3 16 18 3.12 7.19
 3 -16 -18 3.33 9.32
 -3 -16 17 6.28 5.61
 -3 16 17 22.41 8.13
 3 -16 -17 7.44 9.2
 -3 -16 16 51.39 7.11
 -3 16 16 51.13 8.52
 3 -16 -16 67.77 11.52
 -3 16 15 54.88 8.63
 3 -16 -15 54.31 10.6
 -3 -16 15 52.38 7.15
 -3 -16 14 -0.25 6.01
 3 -16 -14 -0.41 8.78
 -3 16 14 2.6 6.74
 -3 -16 13 25.78 6.45
 -3 16 13 28.81 7.4
 3 -16 -13 31.48 9.73
 3 16 -13 19.34 5.25
 -3 -16 12 5.86 5.95
 -3 16 12 -0.34 6.75
 3 -16 -12 10.7 8.74
 3 16 -12 -6.27 5.2
 3 -16 -11 9.32 8.71
 -3 16 11 1.78 6.69
 3 16 -11 -11.05 5.89
 -3 -16 11 3.21 6.07
 3 -16 -10 204.54 14.35
 3 16 -10 183.02 8.75
 -3 16 10 199.76 11.52
 -3 -16 10 204.59 11.1
 3 16 -9 11.26 5.67
 -3 16 9 6.94 7.01
 -3 -16 9 13.88 6.77
 3 -16 -9 0.84 8.8
 -3 -16 8 375.05 14.06
 3 16 -8 388.93 11.69
 3 -16 -8 351.26 16.86
 3 16 -7 0.79 5.35
 3 -16 -7 6.58 8.73
 -3 -16 7 -5.21 6.62
 -3 16 7 1.42 6.36
 3 -16 -6 726.83 22.25
 -3 -16 6 710.64 18.46
 3 16 -6 763.17 15.69
 3 16 -5 66.42 7.15
 -3 -16 5 69.97 8.42
 -3 16 5 75.2 8.27
 3 -16 -5 85.62 10.73
 3 16 -4 579.23 14.16
 -3 16 4 547.97 15.83
 3 -16 -4 568.22 19.55
 -3 -16 4 540.61 16.6
 3 16 -3 11.37 5.69
 3 -16 -3 18.97 8.24
 -3 16 3 16.03 6.53
 -3 -16 3 4.04 6.28
 3 -16 -2 645.12 20.15
 -3 16 2 620.12 16.66
 3 16 -2 663.51 14.95
 -3 -16 2 644.61 18.1
 3 16 -1 -8.36 5.32
 -3 -16 1 -1.47 6.46
 -3 16 1 4.92 6.05
 3 -16 -1 -5.16 7.7
 -3 16 0 43.9 6.76
 3 16 0 26.9 5.8
 -3 -16 0 26.25 7.02
 3 -16 0 35.01 8.2
 -3 16 -1 5.25 5.81
 3 16 1 17.59 5.85
 3 -16 1 7.55 7.04
 -3 -16 -1 16.71 6.8
 3 16 2 20.44 5.82
 3 -16 2 26.41 7.59
 -3 -16 -2 20.85 7.24
 -3 16 -2 21.17 6.12
 3 -16 3 33.58 7.72
 -3 -16 -3 37.54 7.7
 3 16 3 37.89 6.39
 -3 16 -3 38.24 6.68
 3 16 4 -11.1 5.98
 -3 -16 -4 -2.73 6.59
 -3 16 -4 1.43 5.68
 3 -16 4 1.08 6.71
 3 16 5 125.66 8.9
 3 -16 5 153.21 10.54
 -3 -16 -5 118.48 10.41
 -3 16 -5 122.07 9.23
 -3 -16 -6 2.77 7.02
 -3 16 -6 3.55 6
 3 -16 6 5.28 6.69
 3 16 6 7.25 6.03
 -3 -16 -7 149.09 11.4
 3 16 7 184.04 10.43
 3 -16 7 182.6 10.65
 -3 16 -7 158.16 10.4
 -3 -16 -8 -7.21 7.79
 3 -16 8 4.11 5.83
 -3 16 -8 7.68 6.51
 3 16 8 -6.82 6.3
 3 -16 9 84.12 8.06
 3 16 9 96.29 9.18
 -3 -16 -9 79.22 9.82
 3 -16 10 7.53 5.74
 -3 -16 -10 18.05 7.94
 3 16 10 8.94 6.74
 -3 16 -10 22.97 7.23
 3 16 11 98.44 9.73
 -3 16 -11 94.4 9.08
 3 -16 11 89.22 7.86
 -3 -16 -11 113.56 11
 -3 16 -12 152.08 10.66
 3 -16 12 155.99 9.02
 -3 -16 -12 156.84 12.31
 -3 16 -13 -3.79 7.52
 -3 -16 -13 -2.26 8.18
 -3 -16 -14 563.94 19.84
 -3 -16 -14 592.82 25.79
 -3 -16 -15 -17.03 12.43
 -3 16 -15 -11.96 8.3
 -3 -16 -15 -16.39 9.31
 -3 -16 -16 400.93 22.16
 -3 16 -16 375.77 15.68
 -3 -16 -16 438.32 18.27
 -3 -16 -17 -2.64 11.39
 -3 -16 -17 -3.8 8.59
 -3 16 -17 -9.46 8.03
 -3 -16 -18 167.79 16.92
 -3 -16 -18 160.96 13.27
 -3 16 -18 142.88 11.61
 -3 -16 -19 0.74 8.52
 -3 -16 -19 -6.25 11.66
 -3 16 -19 3.4 7.56
 -3 -16 -20 63.52 10.9
 -3 16 -20 59.34 9.71
 -3 16 -21 19.09 8.85
 -3 -16 -21 0.95 11.22
 -3 -16 -22 40.18 13.02
 3 -17 -25 71.16 14.58
 3 -17 -24 -15.64 12.05
 -3 17 23 45.32 11.06
 3 -17 -23 44.94 12.69
 3 -17 -22 23.16 11.58
 -3 17 22 11.39 8.87
 -3 17 21 62.39 10.65
 3 -17 -21 100.77 13.77
 3 -17 -20 -3.21 9.89
 -3 17 20 8.13 8.31
 3 -17 -19 40.86 11.34
 -3 17 19 22.73 8.51
 3 -17 -18 2.02 9.75
 -3 17 18 1.67 7.81
 3 -17 -17 103.76 12.86
 -3 -17 17 97.37 8.57
 -3 17 17 89.68 10.32
 -3 -17 16 17.09 6.26
 3 -17 -16 26.32 10.08
 -3 17 16 26.7 8.18
 -3 -17 15 34.19 7.1
 -3 17 15 20.38 7.67
 3 -17 -15 27.48 9.95
 -3 -17 14 155.61 10.09
 -3 17 14 136.16 11.18
 3 -17 -14 157.97 14
 3 -17 -13 30.84 9.91
 -3 17 13 11.73 7.43
 -3 -17 13 35.45 7.03
 -3 17 12 185.05 11.89
 -3 -17 12 196.5 10.97
 3 17 -12 178.49 8.79
 3 -17 -12 209.27 14.76
 -3 -17 11 30.43 7.25
 -3 17 11 11.38 7.22
 3 -17 -11 29.98 9.58
 3 17 -11 26.85 6.3
 3 17 -10 631.01 14.61
 -3 17 10 628.43 18.58
 -3 -17 10 668.72 18.02
 -3 17 9 52.57 8.56
 3 17 -9 55.94 7.12
 3 -17 -9 55.87 10.73
 -3 -17 9 63.97 8.53
 -3 17 8 417.42 15.18
 3 -17 -8 389.96 18.13
 -3 -17 8 424.96 15.08
 3 17 -8 445.63 13.09
 3 17 -7 47.87 6.95
 3 -17 -7 64.54 10.51
 -3 -17 7 40.33 7.85
 -3 17 6 185.56 11.18
 -3 -17 6 199.68 11.5
 3 17 -6 217 10.12
 3 17 -5 434.56 13.09
 -3 17 5 472.63 15.83
 3 -17 -5 467.04 18.82
 -3 -17 5 444.42 15.85
 3 -17 -4 13.08 8.17
 -3 -17 4 -1.56 7.04
 3 17 -4 -5.95 6.08
 3 17 -3 264.02 10.87
 -3 17 3 270.18 12.6
 -3 -17 3 258.04 12.88
 3 -17 -3 284.21 15.19
 -3 -17 2 52.13 8.6
 3 -17 -2 69.09 10.09
 -3 17 2 48.7 7.98
 3 17 -2 67.23 7.59
 -3 -17 1 460.31 16.23
 -3 17 1 467.07 15.3
 3 17 -1 499.22 14.18
 3 -17 0 62.72 9.59
 -3 17 0 87.93 8.72
 3 17 0 75.61 8.02
 -3 -17 0 74.95 9.14
 -3 17 -1 121.85 9.38
 3 17 1 126.2 8.82
 3 -17 1 131.91 11.09
 -3 -17 -1 139.08 10.53
 -3 17 -2 105.1 8.93
 -3 -17 -2 101.33 9.85
 3 -17 2 120.66 11.11
 3 17 2 99.26 8.16
 -3 17 -3 53.32 7.95
 3 -17 3 70.29 9.44
 -3 -17 -3 61.25 8.66
 3 17 3 56.87 7.46
 -3 -17 -4 17.23 7.42
 3 17 4 15.11 6.46
 -3 17 -4 5.65 6.32
 3 -17 4 24.8 7.8
 3 17 5 23.19 6.75
 3 -17 5 38.61 8.25
 -3 17 -5 22.43 6.81
 -3 -17 -5 47.95 8.5
 3 17 6 85.78 8.68
 3 -17 6 96.51 9.52
 -3 17 -6 92.51 8.8
 -3 -17 -6 96.59 10.12
 3 -17 7 67.19 8.84
 3 17 7 47.83 7.66
 -3 -17 -7 57.03 8.94
 -3 17 -7 58.58 8.22
 3 17 8 129.18 9.84
 3 -17 8 140.08 9.94
 -3 17 -8 123.03 9.73
 -3 17 -9 11.97 6.87
 3 17 9 9.88 6.74
 3 -17 9 11.36 6.43
 -3 -17 -9 -4.13 7.84
 3 17 10 268.53 13.12
 -3 17 -10 261.3 12.75
 3 -17 10 275.81 12
 -3 -17 -10 285.52 14.9
 3 17 11 -2.9 7.33
 3 -17 11 2.03 5.85
 -3 -17 -11 -4.17 8.08
 -3 17 -11 5.08 7.1
 -3 17 -12 223.83 12.62
 -3 -17 -12 252.49 14.6
 -3 17 -13 7.09 7.29
 -3 -17 -14 172.22 17.27
 -3 17 -14 140.75 11.11
 -3 -17 -14 145.51 12.59
 -3 -17 -15 17.57 8.6
 -3 -17 -15 4.57 11.69
 -3 17 -15 1.67 7.43
 -3 -17 -16 21.65 9.23
 -3 17 -16 18.24 7.82
 -3 -17 -17 1.64 11.66
 -3 17 -17 -2.32 7.5
 -3 -17 -17 -7.08 8.2
 -3 17 -18 0.1 7.73
 -3 -17 -18 0.29 11.23
 -3 -17 -18 -3.82 8.36
 -3 -17 -19 34.19 13.57
 -3 17 -19 13.61 8.49
 -3 -17 -19 27.38 9.83
 -3 -17 -20 3.2 11.9
 -3 17 -20 27.44 9.1
 -3 -17 -20 6.95 9.57
 -3 -17 -21 21.35 12.87
 3 -18 -24 60.85 14.01
 3 -18 -23 1.09 11.77
 -3 18 23 9.45 10.03
 3 -18 -22 50.48 12.58
 -3 18 22 26.81 10.18
 -3 18 21 27.1 9.92
 3 -18 -21 39.93 12.29
 3 -18 -20 7.44 10.56
 -3 18 20 -3.14 8.68
 -3 18 19 21.03 9.27
 3 -18 -19 35.74 11.26
 -3 18 18 66.05 10.62
 3 -18 -18 47.86 11.49
 3 -18 -17 30.51 10.82
 -3 18 17 17.33 8.36
 -3 -18 16 10.37 6.24
 -3 18 16 7.01 7.47
 3 -18 -16 -0.59 9.57
 -3 -18 15 13.86 6.64
 -3 18 15 11.02 7.65
 3 -18 -15 13.45 9.73
 -3 18 14 56.01 9.26
 3 -18 -14 89.27 12.42
 -3 -18 14 74.3 8.51
 3 -18 -13 4.1 9.04
 -3 18 13 20.31 7.77
 -3 -18 13 13.95 6.57
 -3 -18 12 4.66 6.22
 -3 18 12 0.94 6.86
 3 18 -11 47.7 7
 -3 18 11 29.03 7.77
 3 -18 -11 43.79 10.36
 -3 -18 11 51.47 7.86
 3 -18 -10 -1.65 8.95
 3 18 -10 6.02 5.76
 -3 -18 10 2.98 6.3
 -3 18 10 -0.78 6.71
 3 -18 -9 37.91 10.02
 -3 18 9 45.13 8.27
 3 18 -9 44.61 6.86
 -3 -18 9 46.89 7.98
 3 -18 -8 234.01 15.17
 -3 -18 8 229.39 12.25
 -3 18 8 197.27 11.81
 3 18 -8 207.25 10.19
 -3 -18 7 58.51 8.6
 3 -18 -7 52.64 10.38
 -3 18 7 64.58 8.56
 3 18 -7 63.1 7.49
 3 18 -6 307.14 11.7
 3 -18 -6 296.13 15.94
 -3 -18 6 298.84 13.73
 -3 18 6 293.19 13.49
 3 18 -5 33.37 7.03
 -3 18 5 35.71 7.94
 3 -18 -5 25.63 9.04
 -3 -18 5 24.41 7.22
 3 18 -4 476.91 14.23
 3 -18 -4 452.09 18.58
 -3 18 4 432.83 15.62
 -3 -18 4 440.68 16.23
 -3 -18 3 48.18 8.57
 3 -18 -3 37.44 9.69
 -3 18 3 42.97 7.95
 3 18 -3 26.37 6.81
 3 18 -2 125.23 9.03
 3 -18 -2 125.67 11.84
 -3 18 2 121.89 9.71
 -3 -18 2 122.88 10.4
 -3 -18 1 174.42 11.83
 -3 18 1 203.64 11.67
 3 18 -1 204.4 10.55
 3 -18 -1 198.81 13.48
 -3 -18 0 107.59 10.38
 -3 18 0 134.85 10.03
 3 -18 0 148.78 12.48
 3 18 0 134.39 9.38
 -3 18 -1 239.64 12.24
 3 -18 1 255.08 14.61
 3 18 1 256.81 11.75
 -3 -18 -1 259.8 13.74
 -3 -18 -2 12.98 7.5
 -3 18 -2 14.06 7.04
 3 18 2 19.14 6.8
 3 -18 2 15.65 8.21
 -3 18 -3 129.13 10.04
 3 -18 3 144.91 11.87
 3 18 3 126.46 9.39
 -3 -18 -3 154.61 11.75
 -3 18 -4 65.62 8.53
 3 18 4 71.48 8.67
 3 -18 4 74.77 10.09
 -3 -18 -4 93.1 10.4
 -3 18 -5 221.16 12.12
 3 18 5 231.49 11.87
 3 -18 5 240.54 13.51
 -3 -18 -5 262.48 14.34
 3 -18 6 119.35 10.59
 3 18 6 132.13 10.22
 -3 18 -6 113.48 10.21
 -3 -18 -6 147.72 12.02
 3 -18 7 137 10.72
 3 18 7 126.65 10.02
 -3 -18 -7 116.87 11.17
 -3 18 -7 127.5 10.18
 -3 18 -8 33.58 8.03
 3 18 8 18.86 7.19
 3 -18 8 31.53 7.77
 -3 -18 -8 44.09 9.02
 3 18 9 142.75 10.72
 3 -18 9 139.1 10.07
 -3 -18 -9 121.73 11.59
 -3 18 -9 105.4 9.92
 3 18 10 11.85 6.94
 -3 18 -10 19.96 7.12
 3 -18 10 5.82 6.12
 3 18 11 43.32 8.56
 -3 -18 -11 33.06 8.99
 -3 18 -11 41.86 8.07
 3 -18 11 37.35 6.86
 -3 18 -12 12.53 7.36
 3 18 12 28.11 8.51
 -3 -18 -12 31.22 9.36
 -3 -18 -13 45.96 9.32
 -3 18 -13 34.93 8.19
 -3 18 -14 51.96 8.89
 -3 -18 -14 52.49 10.12
 -3 -18 -15 15.86 12.27
 -3 18 -15 13.06 7.5
 -3 -18 -15 3.93 8.63
 -3 18 -16 91.5 10.45
 -3 -18 -16 106.54 15.61
 -3 -18 -16 73.63 10.77
 -3 -18 -17 19.72 12.12
 -3 18 -17 4.4 7.64
 -3 -18 -17 -3.98 8.69
 -3 -18 -18 46.53 14.07
 -3 -18 -18 25.3 9.75
 -3 18 -18 42.45 9.35
 -3 -18 -19 21.91 9.94
 -3 -18 -19 42.1 14.16
 -3 18 -19 21.64 9.09
 -3 -18 -20 -2.32 12.75
 -3 18 -20 22.58 9.25
 -3 -18 -20 5.47 9.66
 3 -19 -23 69.65 14.41
 3 -19 -22 82.13 14.54
 -3 19 22 39.6 11.04
 -3 19 21 28.73 10.32
 3 -19 -21 31.47 12.3
 -3 19 20 79.13 11.79
 3 -19 -20 96.21 14.23
 -3 19 19 48.35 10.78
 3 -19 -19 85.79 13.79
 3 -19 -18 61.35 12.37
 -3 19 18 46.08 10.51
 -3 19 17 -1.02 8.32
 3 -19 -17 -10.12 10.39
 -3 -19 16 17.32 7.05
 -3 19 16 20.8 8.77
 3 -19 -16 13.49 10.25
 -3 -19 15 39.33 7.65
 -3 19 15 31.33 8.99
 3 -19 -15 36.84 10.9
 -3 -19 14 -0.27 6.39
 3 -19 -14 -6.06 9.87
 -3 19 14 1.79 7.17
 -3 -19 13 -4.84 6.55
 3 -19 -13 -2.74 9.5
 -3 19 13 0.39 7.01
 -3 -19 12 18.99 6.91
 -3 19 12 20.37 7.87
 3 -19 -12 17.49 9.44
 3 19 -11 23.36 6.34
 -3 -19 11 15.27 6.8
 -3 19 11 5.3 7.05
 3 -19 -11 5.67 9.06
 -3 19 10 30.09 7.69
 -3 -19 10 28.85 7.19
 3 19 -10 46.48 7.1
 3 -19 -10 19.89 9.06
 3 -19 -9 12.11 8.69
 3 19 -9 10.97 5.97
 -3 19 9 21.75 7.48
 -3 -19 9 4.35 6.6
 -3 -19 8 14.53 6.93
 -3 19 8 10.32 6.85
 3 19 -8 18.75 6.49
 3 -19 -8 12.37 9.07
 -3 19 7 57.68 8.24
 3 19 -7 50.59 7.23
 3 -19 -7 66.43 10.65
 -3 -19 7 63.13 8.69
 -3 -19 6 0.66 6.85
 3 19 -6 2.72 5.83
 3 -19 -6 11.82 8.39
 -3 19 6 10.1 6.98
 -3 19 5 116.06 10.25
 3 19 -5 138.08 9.27
 3 -19 -5 148.94 12.96
 -3 -19 5 121.71 10.61
 3 -19 -4 34.61 9.6
 -3 -19 4 41.43 8.48
 -3 19 4 43.54 8.36
 3 19 -4 44.33 7.43
 3 19 -3 213.75 10.98
 -3 19 3 211.93 12.08
 3 -19 -3 192.62 13.96
 -3 -19 3 182.66 12.27
 3 -19 -2 141.31 12.81
 -3 19 2 123.74 10.43
 3 19 -2 125.41 9.35
 -3 -19 2 120.46 10.74
 -3 19 1 120.6 10.25
 3 19 -1 130.34 9.81
 -3 -19 1 95.67 10.43
 3 -19 -1 116.58 12.23
 3 19 0 250.49 12.15
 -3 19 0 237.05 12.82
 3 -19 0 262.66 15.5
 -3 -19 0 246.44 14.06
 3 -19 1 158.79 12.82
 -3 19 -1 177.26 11.64
 3 19 1 149.36 10.12
 -3 -19 -1 167.21 12.17
 -3 19 -2 82.98 9.36
 3 19 2 72.34 8.41
 3 -19 2 77.8 10.69
 -3 -19 -2 78.82 9.92
 -3 19 -3 41.49 8.2
 3 -19 3 45.02 9.56
 3 19 3 45.82 7.81
 -3 -19 -3 34.83 8.72
 -3 19 -4 93.58 9.55
 3 -19 4 95.42 10.89
 -3 -19 -4 103.18 10.93
 3 19 4 82.96 9.03
 -3 19 -5 168.25 11.29
 3 19 5 173.25 11.13
 3 -19 5 161.92 12.1
 -3 -19 -5 160.75 12.59
 -3 19 -6 3.59 6.93
 3 19 6 11.07 7.14
 3 -19 6 -6.66 7.41
 -3 -19 -6 -16.94 8.73
 -3 19 -7 19.97 7.45
 3 -19 7 5.96 7.16
 -3 -19 -7 -5.51 8.08
 3 19 7 12.3 7.12
 3 19 8 6.57 6.77
 -3 19 -8 5.81 7.08
 3 -19 8 19.95 7.52
 -3 -19 -8 12.58 8.15
 -3 19 -9 34.71 7.99
 3 19 9 35.63 8.01
 3 -19 9 42.61 7.55
 -3 -19 -9 43.56 9.54
 -3 19 -10 24.57 7.51
 3 19 10 32.82 8.12
 3 -19 10 34.38 7.39
 -3 -19 -10 11.85 8.26
 -3 19 -11 1.79 7.14
 3 19 11 5.04 7.3
 3 -19 11 1.08 5.9
 -3 -19 -11 12 8.4
 3 19 12 10.37 7.72
 -3 19 -12 2.1 7.2
 -3 -19 -12 22.2 9.19
 -3 19 -13 14.04 7.41
 -3 -19 -13 9.22 8.07
 -3 19 -14 15.18 7.64
 -3 -19 -14 5.25 8.72
 -3 -19 -15 16.09 13.02
 -3 -19 -15 5.88 8.73
 -3 19 -15 3.84 7.52
 -3 -19 -16 -6.2 12.35
 -3 19 -16 -7.51 7.87
 -3 -19 -16 4.72 8.52
 -3 -19 -17 35.98 14.01
 -3 19 -17 23.1 8.42
 -3 -19 -18 25.27 13.18
 -3 19 -18 17.07 8.65
 -3 -19 -18 17.29 9.74
 -3 -19 -19 19.65 13.73
 -3 -19 -19 5.49 10
 -3 19 -19 29.47 9.34
 -3 -19 -20 43.3 11.27
 -3 20 21 46.93 11.48
 3 -20 -21 40.57 13.67
 3 -20 -20 21.71 12.08
 -3 20 20 3.78 9.73
 3 -20 -19 29.98 12
 -3 20 19 31.24 10.58
 -3 20 18 9.43 9.61
 3 -20 -18 25.99 11.95
 -3 20 17 36.47 9.86
 3 -20 -17 24.72 11.95
 -3 20 16 83.87 11.11
 3 -20 -16 79.35 13.12
 -3 20 15 27.54 8.91
 3 -20 -15 7.97 10.03
 -3 -20 15 34.93 8.01
 -3 -20 14 17.84 7.26
 3 -20 -14 36.8 10.84
 -3 20 14 17.28 8.41
 3 -20 -13 21.64 10.29
 -3 -20 13 10.05 7.19
 -3 20 13 13.2 7.72
 -3 -20 12 19.76 7.48
 -3 20 12 8.08 7.86
 3 -20 -12 23.29 10.09
 -3 20 11 1.06 7.15
 3 -20 -11 7.67 9.34
 -3 -20 11 1.91 6.67
 3 20 -10 0.05 6.24
 -3 20 10 0.42 6.81
 3 -20 -10 -8.45 8.85
 -3 -20 10 8 6.79
 -3 20 9 1.13 7.02
 -3 -20 9 -6.77 6.98
 3 20 -9 -0.9 6.13
 3 -20 -9 7.58 9.01
 3 20 -8 10.58 6.31
 3 -20 -8 2.3 8.38
 -3 -20 8 4.23 6.63
 -3 20 8 10.1 6.55
 -3 -20 7 17.19 7.1
 3 20 -7 1.09 5.96
 -3 20 7 9.28 6.94
 3 -20 -7 -5.05 8.42
 -3 20 6 30.37 7.95
 3 20 -6 19.05 6.84
 3 -20 -6 22.51 9.2
 -3 -20 6 22.06 7.57
 3 20 -5 -9.26 6.44
 -3 -20 5 -7.36 7.31
 3 -20 -5 -9.74 8.99
 -3 20 5 -6.67 7.55
 3 -20 -4 -9.86 8.75
 -3 -20 4 -4.88 7.14
 3 20 -4 4.78 6.2
 -3 20 4 2.48 7.13
 -3 20 3 4.45 7.12
 3 20 -3 -8.59 6.76
 -3 -20 3 -2.78 7.08
 -3 20 2 15.16 7.39
 -3 -20 2 13.05 7.74
 3 20 -2 9.35 6.7
 3 -20 -2 28.64 9.39
 3 20 -1 -5.37 6.52
 3 -20 -1 0.33 8.67
 -3 -20 1 4.94 7.37
 -3 20 1 0.63 6.94
 3 -20 0 19.3 8.81
 -3 20 0 16.41 7.39
 -3 -20 0 26.64 8.44
 3 20 0 2.06 6.8
 3 20 1 11.32 6.84
 -3 20 -1 1.84 7.14
 -3 -20 -1 21.06 8.21
 -3 20 -2 64.16 8.77
 -3 -20 -2 70.97 9.84
 3 -20 2 71.34 10.7
 3 20 2 56.17 8.27
 3 20 3 9.7 7.17
 3 -20 3 29.17 9.52
 -3 -20 -3 12.48 8.48
 -3 20 -3 15.49 7.84
 -3 20 -4 213.11 12.85
 3 20 4 223.65 12.48
 3 -20 4 225.92 14.18
 -3 -20 -4 219.41 14.33
 -3 20 -5 51.34 9.51
 3 20 5 50.2 8.64
 3 -20 5 62.12 10.07
 -3 -20 -5 45.7 10.11
 -3 20 -6 231.35 13.06
 3 -20 6 240.34 14.02
 3 20 6 230.61 12.78
 -3 -20 -6 209.57 14.16
 -3 20 -7 73.27 9.9
 3 20 7 68.89 9.42
 3 -20 7 74.79 9.93
 -3 -20 -7 60.14 10.28
 -3 20 -8 157.56 11.86
 3 20 8 202.48 12.49
 3 -20 8 207.42 12.86
 -3 -20 -8 190.59 13.77
 -3 20 -9 34.18 8.64
 3 20 9 39.64 8.37
 3 -20 9 38.74 8.15
 -3 -20 -9 35.91 9.55
 3 20 10 3.42 7.11
 3 -20 10 13.99 6.74
 -3 -20 -10 10.75 8.73
 -3 20 -11 -4.59 7.27
 -3 -20 -11 15.65 8.82
 3 20 11 11.33 7.62
 -3 20 -12 2.9 7.16
 3 20 12 24.15 8.24
 -3 -20 -12 8.03 9.24
 -3 20 -13 5.27 7.76
 -3 -20 -13 8.08 9.03
 -3 20 -14 12.14 8.1
 -3 -20 -14 10.85 9.06
 -3 -20 -15 -7.69 8.67
 -3 -20 -15 4.38 13.32
 -3 20 -15 12.74 8.04
 -3 -20 -16 0.1 13.27
 -3 20 -16 23.29 8.47
 -3 -20 -16 4.61 9.39
 -3 -20 -17 7.02 13.43
 -3 20 -17 1.4 8.14
 -3 -20 -17 -0.67 9.18
 -3 -20 -18 -5.2 9.39
 -3 20 -18 -11.88 9.02
 -3 -20 -19 12.65 10.2
 -3 -20 -20 13.02 10.52
 3 -21 -20 94.41 15.67
 -3 21 19 2.87 9.75
 3 -21 -19 -4.28 11.46
 -3 21 18 59.69 11.46
 3 -21 -18 81.72 14.22
 -3 21 17 1.32 9.07
 3 -21 -17 2.79 10.98
 -3 21 16 50.34 10.81
 3 -21 -16 72.73 13.3
 -3 -21 15 40.13 8.76
 -3 21 15 45.83 10.28
 3 -21 -15 35.78 11.5
 -3 -21 14 9.55 7.59
 -3 21 14 23.89 9.01
 3 -21 -14 7.8 10.65
 3 -21 -13 51.3 11.81
 -3 21 13 41.71 9.42
 -3 -21 13 48.47 8.89
 -3 21 12 8.55 7.76
 3 -21 -12 15.7 10.05
 -3 -21 12 -5.56 7.52
 -3 21 11 78.17 10.14
 3 -21 -11 95.25 12.83
 -3 -21 11 68.51 9.28
 -3 -21 10 10.23 7.27
 3 -21 -10 6.71 9.61
 -3 21 10 -7.85 7.34
 3 21 -9 2.42 6.51
 3 -21 -9 1.69 9.23
 -3 21 9 13.59 7.92
 -3 -21 8 5.59 7.18
 -3 21 8 4.43 7.22
 3 21 -8 -5.69 6.58
 3 -21 -8 12.95 9.04
 -3 21 7 20.42 7.62
 3 21 -7 23.89 7.28
 3 -21 -7 7.24 8.85
 -3 -21 7 18.35 7.7
 -3 21 6 1.36 7.07
 -3 -21 6 -1.75 7.19
 3 21 -6 5.44 6.52
 3 -21 -6 13.36 9.57
 -3 -21 5 -2.95 7.72
 3 -21 -5 13.34 9.29
 3 21 -5 18.73 7.21
 -3 21 5 1.6 7.43
 3 21 -4 134.93 10.23
 -3 21 4 136.61 11.34
 3 -21 -4 151.34 13.83
 -3 -21 4 138.57 11.79
 3 21 -3 2.25 6.78
 -3 -21 3 6.98 7.83
 -3 21 3 17.18 8.11
 3 -21 -3 -5.12 9.15
 -3 -21 2 187.38 13.2
 3 21 -2 183.04 11.33
 -3 21 2 187.07 12.48
 3 -21 -2 194.94 14.83
 3 21 -1 14.2 7.87
 3 -21 -1 29.82 10.07
 -3 21 1 28.07 8.35
 -3 -21 1 24.82 8.87
 -3 21 0 241.81 13.6
 3 21 0 225.92 12.71
 3 -21 0 263.45 16.32
 -3 -21 0 229.31 14.46
 -3 -21 -1 -2.99 8.27
 3 21 1 14.71 7.61
 3 -21 1 8.47 9.41
 -3 21 -1 18.8 8.23
 -3 -21 -2 179.94 13.47
 -3 21 -2 183.77 12.39
 3 21 2 207.66 12.19
 3 -21 2 223.16 15.11
 3 -21 3 29.79 9.61
 -3 21 -3 33.18 8.7
 3 21 3 49.67 8.71
 -3 -21 -3 37.36 9.37
 -3 21 -4 64.89 9.41
 3 21 4 95.94 10.17
 3 -21 4 99.02 11.42
 -3 -21 -4 97.4 11.34
 3 21 5 4.68 7.16
 -3 21 -5 -2.05 7.61
 3 -21 5 -5.47 8.44
 -3 -21 -5 -9.17 8.91
 -3 21 -6 30.7 8.52
 3 21 6 19.38 8.04
 3 -21 6 27.97 8.93
 -3 -21 -6 10.84 9.01
 -3 21 -7 -9.15 7.77
 3 -21 7 4.96 7.79
 -3 -21 -7 5.27 8.9
 3 21 7 6.36 7.35
 3 21 8 -12.51 7.69
 -3 -21 -8 1.61 8.27
 -3 21 -8 1.98 7.58
 3 -21 8 -3.64 7.35
 -3 21 -9 35.04 8.54
 3 21 9 23.28 7.99
 3 -21 9 20.22 7.8
 -3 -21 -9 34.07 10.02
 -3 21 -10 7.88 7.77
 -3 -21 -10 4.58 8.42
 3 21 10 8.3 7.71
 3 -21 10 7.03 6.72
 -3 21 -11 11.54 7.77
 3 21 11 11.75 7.85
 -3 -21 -11 10.43 8.99
 -3 21 -12 7.83 8.2
 3 21 12 16.55 8.34
 -3 -21 -12 -3.44 8.95
 -3 21 -13 14.3 8.12
 -3 -21 -13 22.94 9.74
 -3 21 -14 7.53 8.04
 -3 -21 -14 1.06 9.27
 -3 21 -15 22.49 9.07
 -3 -21 -15 -2.97 13.65
 -3 -21 -15 -0.71 9.3
 -3 21 -16 8.37 8.55
 -3 -21 -16 31.11 15.22
 -3 -21 -16 -0.18 9.5
 -3 -21 -17 0.22 9.75
 -3 21 -17 1.99 8.93
 -3 -21 -18 36.97 11.55
 -3 -21 -19 -7.58 10.66
 3 -22 -18 69.5 14.29
 -3 22 17 -5.41 9.64
 3 -22 -17 -4.03 11.35
 3 -22 -16 20.49 11.97
 -3 22 16 30.34 10.43
 -3 22 15 22.98 9.61
 3 -22 -15 7.87 11.06
 -3 22 14 99.41 11.8
 3 -22 -14 122.27 15.13
 -3 -22 14 100.28 11.09
 3 -22 -13 0.42 10.3
 -3 22 13 -19.92 9.39
 -3 -22 13 -0.43 7.85
 -3 -22 12 11.58 7.88
 3 -22 -12 28.28 11.18
 -3 22 12 26.6 9.21
 -3 -22 11 7.23 7.89
 -3 22 11 9.92 8.65
 3 -22 -11 25.56 11.2
 -3 -22 10 7.22 7.77
 3 -22 -10 20.27 10.14
 -3 22 10 5.16 7.8
 -3 22 9 -2.93 8.09
 -3 -22 9 0.43 7.4
 -3 22 8 -8.91 8.27
 3 -22 -8 -10.55 9.97
 3 22 -8 -6.9 6.99
 -3 -22 8 0.37 7.58
 -3 -22 7 21.1 8.08
 -3 22 7 21.85 8.31
 3 22 -7 13.39 7.52
 3 -22 -7 30.79 9.95
 -3 22 6 1.15 7.8
 -3 -22 6 16.73 8.1
 3 22 -6 11.7 7.41
 3 -22 -6 15.04 9.81
 -3 22 5 49.4 9.62
 3 -22 -5 51.1 11.15
 3 22 -5 53.42 8.64
 -3 -22 5 58.39 9.77
 3 -22 -4 32.28 10.57
 -3 -22 4 26.52 8.82
 -3 22 4 32.09 8.68
 3 22 -4 28.31 8.22
 -3 -22 3 76.35 10.66
 3 22 -3 71.41 9.25
 -3 22 3 72.43 10.19
 3 -22 -3 84.1 12.16
 -3 -22 2 12.17 8.43
 3 22 -2 1.96 6.99
 -3 22 2 3.89 7.94
 3 -22 -2 3.4 9.05
 3 22 -1 57.19 8.95
 -3 22 1 41.33 8.95
 3 -22 -1 60.13 11.13
 -3 -22 1 41.86 9.62
 3 22 0 -7.46 7.24
 -3 22 0 -2.56 7.8
 3 -22 0 3.51 9.26
 -3 -22 0 3.18 7.91
 -3 22 -1 8.18 7.97
 3 22 1 10.41 7.48
 -3 -22 -1 1.04 8.03
 3 -22 1 17.53 9.25
 -3 22 -2 79.54 9.97
 3 -22 2 95.2 12.02
 3 22 2 87.5 9.94
 -3 -22 -2 92.54 11.31
 -3 22 -3 -2.75 7.7
 3 -22 3 -16.4 8.97
 3 22 3 7.86 7.27
 -3 -22 -3 1.02 8.37
 3 22 4 95.23 10.33
 -3 22 -4 93.38 10.35
 3 -22 4 68.86 10.66
 -3 -22 -4 89.32 11.34
 3 22 5 4.52 7.42
 -3 22 -5 3.13 7.84
 3 -22 5 12.88 8.64
 -3 -22 -5 8.44 8.63
 -3 22 -6 163.64 12.52
 3 22 6 161.72 12.24
 3 -22 6 142.47 12.6
 -3 -22 -6 151.84 13.73
 3 22 7 15.17 8
 -3 22 -7 -1.93 7.92
 3 -22 7 -0.2 8.1
 -3 -22 -7 0.09 8.96
 -3 22 -8 59.01 10.24
 3 22 8 75.2 10.02
 3 -22 8 73.94 10.31
 -3 -22 -8 55.22 10.79
 -3 22 -9 7.74 8.12
 3 22 9 -0.36 7.79
 3 -22 9 22.66 7.87
 -3 -22 -9 17.62 9.81
 3 22 10 69.09 10.3
 -3 22 -10 50.45 9.61
 -3 -22 -10 42.78 10.84
 -3 22 -11 24.01 9.1
 3 22 11 31.28 9.44
 -3 -22 -11 30.53 10.35
 -3 22 -12 6.82 8.44
 3 22 12 -9.38 8.86
 -3 -22 -12 -3.47 9.29
 -3 22 -13 37.01 9.83
 3 22 13 28.15 9.73
 -3 -22 -13 40.23 10.85
 -3 22 -14 7.29 8.75
 -3 -22 -14 17.87 10.23
 -3 22 -15 26.25 9.4
 -3 -22 -15 12.49 15.25
 -3 -22 -15 39.79 11.18
 -3 22 -16 11.97 9.37
 -3 -22 -16 12.02 10.34
 -3 -22 -17 69.82 12.75
 3 -23 -16 4.03 11.84
 -3 23 15 75.17 12.25
 3 -23 -15 98.2 14.93
 -3 -23 14 2.23 8.77
 3 -23 -14 -8.16 11.14
 -3 23 14 10.43 9.44
 -3 23 13 126.49 13.66
 3 -23 -13 172.92 16.86
 -3 -23 13 154.48 12.82
 -3 -23 12 8.95 8.56
 3 -23 -12 -2.43 11.25
 -3 23 12 10.87 9.65
 -3 23 11 110 12.59
 3 -23 -11 108.51 14.73
 -3 -23 11 86.95 11.42
 3 -23 -10 53.2 12.58
 -3 23 10 45.12 10.22
 -3 -23 10 46.66 9.91
 -3 23 9 97.72 11.59
 -3 -23 9 82.6 10.84
 3 -23 -9 105.61 13.8
 -3 -23 8 6.76 8.23
 -3 23 8 18.66 8.94
 3 -23 -8 -3.91 10.19
 3 -23 -7 50.66 12.01
 -3 -23 7 41.16 9.35
 -3 23 7 48.92 9.84
 3 23 -7 34.5 8.27
 -3 -23 6 14.03 8.56
 -3 23 6 4.68 8.36
 3 23 -6 8.47 7.83
 3 -23 -6 10.46 9.89
 3 23 -5 56.46 9.14
 3 -23 -5 35.21 11.45
 -3 23 5 52.39 9.94
 3 -23 -4 40.42 11.25
 3 23 -4 37.68 8.58
 -3 -23 4 47.21 9.83
 -3 23 4 29.57 9.23
 3 -23 -3 -7.39 9.75
 3 23 -3 20.58 8.34
 -3 23 3 0.94 8.16
 -3 -23 3 12.08 8.66
 3 23 -2 48.93 9.06
 -3 23 2 45.11 9.53
 -3 -23 2 36.18 9.67
 3 23 -1 5.94 7.75
 -3 23 1 16.55 8.64
 3 -23 -1 -3.07 9.38
 -3 -23 1 15.3 8.74
 -3 23 0 31.8 9.03
 3 -23 0 37.8 10.74
 -3 -23 0 38.79 9.49
 3 23 0 39.07 8.6
 -3 23 -1 2.57 7.82
 -3 -23 -1 12.25 8.85
 3 23 1 4.02 7.45
 3 -23 1 -3.45 9.29
 -3 23 -2 -2.74 7.9
 3 23 2 13.81 7.65
 3 -23 2 14.19 9.25
 -3 -23 -2 22.6 9.14
 3 23 3 30.42 8.35
 -3 23 -3 16.1 8.46
 3 -23 3 28.47 9.73
 -3 -23 -3 40.38 9.64
 3 23 4 6.2 7.67
 -3 23 -4 14.75 8.31
 3 -23 4 10.76 9.23
 -3 -23 -4 22.8 9.11
 3 23 5 -2.76 7.69
 -3 23 -5 20.17 8.14
 3 -23 5 8.81 8.85
 -3 -23 -5 12 9.02
 -3 -23 -6 -9.67 9.39
 -3 23 -6 -6.74 7.68
 3 -23 6 -11.1 8.78
 3 23 6 10.73 8.18
 -3 23 -7 53.81 9.73
 3 23 7 55.43 9.62
 3 -23 7 55.43 10.3
 -3 -23 -7 55.81 11.04
 3 23 8 6.36 8.02
 -3 23 -8 8.12 8.37
 -3 -23 -8 6.34 9.12
 3 -23 8 2.62 8.27
 -3 23 -9 35.62 9.53
 3 23 9 50.43 9.93
 -3 -23 -9 26.85 10.53
 3 23 10 13.58 8.58
 -3 23 -10 6.34 8.88
 -3 -23 -10 12.32 9.93
 -3 23 -11 95.84 11.83
 3 23 11 99.53 11.9
 -3 -23 -11 110.95 13.65
 3 23 12 8.21 9.53
 -3 23 -12 27.89 9.91
 -3 -23 -12 16.83 10.62
 3 23 13 34.35 10.44
 -3 23 -13 1.62 8.72
 -3 -23 -13 23.56 10.66
 -3 23 -14 3.28 9.03
 -3 -23 -14 22.92 11.01
 -3 23 -15 23.68 10.29
 -3 -23 -15 41.17 11.86
 3 -24 -14 9.88 11.89
 -3 -24 13 9.53 8.95
 -3 24 13 16.77 9.78
 3 -24 -13 3.05 11.61
 -3 -24 12 10.33 8.93
 3 -24 -12 29.64 12.17
 -3 24 12 10.12 10.04
 -3 -24 11 19.53 9.3
 -3 24 11 34.56 10.68
 3 -24 -11 31.57 12.4
 -3 -24 10 -4.88 8.55
 -3 24 10 -6.33 9.73
 3 -24 -10 -12.52 11.53
 -3 24 9 44.43 10.54
 3 -24 -9 65.47 13.17
 -3 -24 9 71.58 11.29
 -3 24 8 28.08 9.93
 -3 -24 8 21.98 9.46
 3 -24 -8 0.02 10.34
 3 -24 -7 61.02 12.42
 -3 24 7 62.41 10.91
 -3 -24 7 38.89 9.88
 3 24 -6 62 9.88
 -3 24 6 67.75 11.13
 3 -24 -6 45.73 12.3
 -3 -24 6 58.55 10.82
 3 24 -5 48.37 9.48
 -3 24 5 65.19 10.86
 3 -24 -5 63.12 12.59
 -3 -24 5 40.89 10.06
 3 24 -4 37.63 9.15
 -3 24 4 54.03 10.56
 -3 -24 4 48.96 10.71
 3 24 -3 59.86 10.22
 -3 24 3 60.91 10.77
 3 -24 -3 62.19 12.35
 -3 -24 3 44.54 10.22
 -3 24 2 66.9 10.88
 3 24 -2 54.98 9.75
 3 -24 -2 74.05 12.78
 -3 -24 2 52.36 10.88
 3 24 -1 31.49 8.71
 -3 -24 1 27.47 9.48
 3 -24 -1 17.92 10.25
 -3 24 1 35.71 10.05
 3 -24 0 -12.11 9.98
 -3 -24 0 6.07 8.72
 3 24 0 9.88 7.9
 -3 24 0 1.27 8.36
 -3 24 -1 -9.24 8.43
 3 24 1 2.81 7.59
 3 -24 1 25.85 10.14
 -3 -24 -1 34.03 9.64
 -3 24 -2 16.46 8.92
 3 24 2 -8.49 8.1
 3 -24 2 22.34 9.92
 -3 -24 -2 10.22 9.14
 -3 24 -3 9.36 8.44
 3 -24 3 0.75 9.45
 -3 -24 -3 -12.68 9.28
 3 24 3 -10.56 8.26
 -3 24 -4 14.7 8.27
 3 -24 4 16.84 9.74
 -3 -24 -4 14.19 9.1
 3 24 4 5.84 7.92
 3 -24 5 -0.75 8.87
 3 24 5 13.94 8.36
 -3 24 -5 4.23 8.23
 -3 -24 -5 -9.41 9.39
 -3 24 -6 17.13 8.91
 3 24 6 25.54 8.56
 3 -24 6 22.46 9.44
 -3 -24 -6 1.31 9.06
 3 24 7 -1.54 8.41
 -3 24 -7 3.46 8.33
 3 -24 7 4.95 8.77
 -3 -24 -7 4.43 9.93
 3 24 8 3.79 8.27
 -3 24 -8 -1.02 8.7
 3 -24 8 12.26 8.9
 -3 -24 -8 3.12 9.66
 -3 24 -9 1.15 8.98
 3 24 9 0.85 8.91
 -3 -24 -9 -2.23 9.63
 -3 24 -10 -3.83 9.17
 3 24 10 -3.27 8.99
 -3 -24 -10 8.62 10.41
 -3 24 -11 24.41 10.03
 3 24 11 20.94 9.77
 -3 -24 -11 12.18 10.58
 -3 24 -12 5.51 9.58
 3 24 12 -0.82 9.36
 -3 -24 -12 -2.96 10.58
 -3 24 -13 0.36 9.62
 -3 24 -14 34.56 11.14
 -3 -25 12 95.35 12.76
 -3 -25 11 33.3 10.54
 3 -25 -11 37.81 12.96
 -3 25 11 21.36 10.71
 -3 25 10 100.81 12.82
 3 -25 -10 82.08 15.03
 -3 -25 10 72.39 11.84
 -3 -25 9 25.25 10.23
 -3 25 9 44.42 11.12
 3 -25 -9 39.57 12.86
 -3 25 8 103.65 12.96
 3 -25 -8 114.43 14.93
 -3 -25 8 69.1 11.77
 -3 -25 7 48.84 10.58
 -3 25 7 35.25 10.51
 3 -25 -7 34.71 11.93
 -3 25 6 23.09 10.14
 3 -25 -6 6.74 11.05
 -3 -25 6 31.17 10.18
 -3 -25 5 -4.31 9.16
 -3 25 5 -9.16 9.26
 3 25 -5 0.2 8.4
 3 -25 -5 7.84 11.29
 -3 25 4 11.26 9.62
 3 25 -4 22.08 8.91
 3 -25 -4 24.92 11.38
 -3 -25 4 9.04 9.16
 -3 25 3 -10.31 9.38
 3 25 -3 5 8.41
 -3 -25 3 -2.82 9.08
 3 -25 -3 -1.27 10.31
 -3 25 2 -3.67 8.95
 3 25 -2 -6.64 8.66
 3 -25 -2 -2.82 10.23
 -3 -25 2 -3.32 8.92
 3 -25 -1 19.42 10.82
 3 25 -1 0.07 8.3
 -3 25 1 13.43 9.16
 -3 -25 1 4.11 9.33
 3 25 0 -4.05 8.16
 -3 -25 0 -4.15 9.05
 -3 25 0 -2.12 8.62
 -3 -25 -1 11.61 9.67
 3 25 1 11.21 8.18
 -3 25 -1 0.4 8.61
 3 -25 1 -1.18 9.7
 3 25 2 -8.88 8.56
 -3 25 -2 -7.96 8.91
 3 -25 2 14.34 10.26
 3 25 3 6.27 8.26
 3 -25 3 -6.27 9.9
 -3 25 -3 8.34 9.02
 -3 -25 -3 4.36 9.23
 -3 -25 -4 12.38 9.59
 -3 25 -4 -0.25 8.9
 3 25 4 18.8 8.77
 3 -25 4 7.92 9.81
 3 25 5 12.57 8.8
 -3 25 -5 8.44 8.73
 -3 -25 -5 -2.9 9.45
 3 -25 5 9 9.55
 -3 25 -6 30.14 9.57
 -3 -25 -6 24.69 10.47
 3 -25 6 23.45 10.34
 3 25 6 33.84 9.53
 3 25 7 -4.5 8.75
 -3 25 -7 10.63 9.43
 3 -25 7 -4.57 9.3
 -3 -25 -7 3.4 9.9
 3 25 8 47.22 10.58
 -3 25 -8 46.11 11.3
 -3 -25 -8 51.03 11.83
 -3 25 -9 27.01 10.46
 -3 -25 -9 45.33 12.25
 3 25 9 55.96 11.38
 -3 25 -10 57.89 12.18
 3 25 10 83.25 12.47
 -3 25 -11 25.29 10.51
 -3 25 -12 42.52 11.26
 -3 25 -13 49.93 11.76
 -3 -26 12 7.89 9.85
 -3 -26 11 9.06 9.95
 -3 -26 10 8.48 9.97
 -3 -26 9 4.83 9.7
 -3 -26 8 30.13 10.58
 -3 26 8 8.54 9.87
 3 -26 -8 28.63 12.53
 -3 26 7 29.3 11.04
 3 -26 -7 17.04 11.58
 -3 -26 7 9.19 10.17
 -3 26 6 41.24 11.17
 -3 -26 6 53.76 11.47
 3 -26 -6 38.88 12.47
 -3 26 5 32.91 10.99
 3 -26 -5 17.94 12.05
 -3 -26 5 10.32 10.18
 3 26 -4 106.87 12.28
 -3 -26 4 95.17 13.31
 3 -26 -4 91.23 14.33
 -3 26 4 77.21 12.71
 -3 26 3 40.72 10.78
 3 26 -3 21.47 9.49
 3 -26 -3 38.66 12.29
 -3 -26 3 23.6 10.4
 -3 26 2 44.9 11.19
 3 26 -2 38.31 10.01
 3 -26 -2 55.65 12.89
 -3 -26 2 50.14 11.25
 3 26 -1 -0.46 8.74
 3 -26 -1 -1.02 10.63
 -3 -26 1 6.42 9.91
 -3 26 1 6.79 9.45
 -3 -26 0 41.37 11.69
 3 26 0 64.23 10.74
 3 -26 0 60.23 12.58
 -3 26 0 53.08 11.05
 3 26 1 10.61 9.06
 3 -26 1 -4.03 10.35
 -3 26 -1 -4.56 9.15
 -3 -26 -1 18.06 9.96
 3 26 2 16.83 9.17
 -3 -26 -2 1.41 9.75
 -3 26 -2 -0.3 8.97
 3 -26 2 12.87 10.32
 3 26 3 15.14 9.15
 -3 26 -3 26.24 9.93
 3 -26 3 -7.57 10.2
 -3 -26 -3 -7.57 9.98
 3 26 4 -3.15 8.44
 -3 26 -4 -1.66 9.04
 3 -26 4 16.02 10.38
 -3 -26 -4 3.32 9.78
 -3 26 -5 26.03 10.04
 3 26 5 19.46 9.3
 3 -26 5 17.39 10.32
 -3 -26 -5 14.47 10.45
 -3 26 -6 -3.93 9.24
 -3 -26 -6 7.71 10.59
 3 -26 6 -2.2 9.9
 3 26 6 12.95 9.13
 3 26 7 30.89 10.08
 -3 26 -7 55.04 11.31
 3 -26 7 47.16 11.2
 3 26 8 6.48 9.73
 -3 26 -8 18.26 10.15
 -3 26 -9 -0.17 10.02
 -3 26 -10 13.95 10.47
 -3 26 -11 -9.04 10.37
 -3 -27 10 71.33 12.26
 -3 -27 9 4.19 9.83
 -3 -27 8 26.17 10.73
 -3 -27 7 1.3 10.11
 -3 -27 6 14.67 10.5
 -3 -27 5 19.26 10.32
 3 -27 -4 18 12.38
 -3 -27 4 -2.28 9.88
 -3 27 3 45.59 11.6
 3 -27 -3 40.62 13.09
 -3 -27 3 22.61 10.97
 -3 -27 2 -6.18 10.44
 3 27 -2 0.21 9.46
 -3 27 2 -17.12 10.69
 3 -27 -2 10.82 11.75
 -3 27 1 47.13 11.23
 3 27 -1 41.75 10.8
 3 -27 -1 45.44 12.53
 -3 -27 1 24.43 11.12
 3 -27 0 -11.54 11.23
 3 27 0 14.11 9.84
 -3 -27 0 -5.16 10.27
 -3 27 0 11.13 9.82
 3 27 1 19.88 10.05
 3 -27 1 34.23 11.98
 -3 27 -1 23.14 10.59
 3 27 2 21.64 10.25
 3 -27 2 -0.09 10.56
 -3 27 -2 12.65 10.42
 3 27 3 4.49 9.18
 -3 27 -3 0.42 9.67
 3 -27 3 20.93 11.4
 -3 27 -4 0.54 9.92
 3 27 4 -1.31 9.18
 3 -27 4 8.61 11.07
 -3 27 -5 6.74 9.99
 3 -27 5 -5.99 10.71
 3 27 5 17.2 9.69
 3 27 6 2.04 9.74
 -3 27 -6 0.73 10.22
 3 -27 6 19.85 10.93
 -3 27 -7 -9.22 10.63
 3 28 -1 7.97 9.98
 3 28 0 15.04 10.46
 3 28 1 10.76 10.62
 3 -28 2 -0.18 11.44
 3 28 2 -5.53 10.27
 3 -28 3 5.45 11.62
 3 28 3 8.18 10.05
 3 -28 4 14.18 11.74
 3 -28 5 32.9 12.17
 -4 0 22 348.02 11.38
 -4 0 21 10.81 4.8
 -4 0 20 102.24 6.98
 4 0 -20 117.88 8.49
 4 0 -19 2.46 6.19
 -4 0 19 0.51 4.8
 -4 0 18 2208.69 25.01
 4 0 -18 2294.63 25.64
 4 0 -17 -1.73 5.74
 4 0 -17 -2.76 4.25
 -4 0 17 5.08 4.78
 4 0 -16 1386.28 18.91
 -4 0 16 1352.26 19.06
 4 0 -15 2.26 3.19
 -4 0 15 4.41 4.38
 4 0 -15 7.13 4.84
 -4 0 14 955.18 15.61
 4 0 -14 977.64 11.5
 4 0 -13 1.24 2.49
 -4 0 13 2.02 3.73
 -4 0 12 19.81 3.99
 -4 0 12 20.51 2.68
 4 0 -12 15.28 2.38
 -4 0 11 3.71 3.63
 4 0 -11 -1 1.88
 -4 0 11 1.68 2.18
 -4 0 10 69.16 3.1
 -4 0 10 71.75 5.23
 4 0 -10 72.57 3.02
 -4 0 9 0.73 1.87
 -4 0 9 3.89 3.58
 4 0 -9 0.31 1.63
 4 0 -8 91.36 3.18
 -4 0 8 84.42 3.17
 -4 0 7 0.95 1.86
 -4 0 7 0.99 3.49
 4 0 -7 0.58 1.96
 -4 0 6 4.25 2.02
 4 0 -6 3.45 3.4
 4 0 -6 5.76 2.3
 -4 0 6 8.29 3.72
 4 0 -5 0.84 3.29
 -4 0 5 -1.49 3.62
 4 0 -5 1.28 2.34
 -4 0 5 -0.02 2.25
 4 0 -4 876.76 10.22
 4 0 -4 882.38 13.14
 -4 0 4 884.3 12.96
 -4 0 4 904.37 9.61
 4 0 -3 7.82 3.15
 4 0 -3 7.66 3.47
 -4 0 3 9.12 3.75
 -4 0 3 9.18 2.91
 -4 0 2 490.98 8.36
 -4 0 2 504.8 9.74
 4 0 -2 492.71 9.9
 4 0 -2 512.34 9.02
 -4 0 1 3.86 3.21
 4 0 -1 -1.23 3.16
 -4 0 1 5.07 3.23
 4 0 -1 -1.2 3.4
 4 0 0 0.25 3.05
 -4 0 0 2.68 3.24
 -4 0 0 2.68 3.09
 4 0 0 2.53 3.5
 4 0 1 -2.51 2.99
 -4 0 -1 1.62 3.47
 -4 0 -1 1.05 2.99
 4 0 1 3.28 3.71
 -4 0 -2 509.32 10.56
 -4 0 -2 498.07 8.99
 4 0 2 525.6 9.42
 4 0 2 510.02 11.45
 4 0 3 3.76 3.07
 -4 0 -3 6.34 3.18
 -4 0 -3 2.57 4.18
 4 0 3 -3.95 4.57
 -4 0 -4 2022.3 16.75
 -4 0 -4 1992.93 21.88
 4 0 4 2044.87 17.57
 -4 0 -5 10.32 3.33
 4 0 5 3.25 3.09
 -4 0 -5 10.3 5.18
 -4 0 -6 3222.35 20.38
 -4 0 -6 3271.53 30.28
 4 0 6 3300.06 22.2
 -4 0 -7 4.66 2.84
 4 0 7 4.97 3.14
 -4 0 -7 3.78 5.12
 -4 0 -8 482.4 7.89
 4 0 8 493.88 9.04
 -4 0 -8 490.06 13.36
 -4 0 -9 3.13 5.42
 4 0 9 1.65 2.85
 -4 0 -9 -1.71 2.48
 -4 0 -10 278.78 5.98
 4 0 10 285.46 7.27
 -4 0 -10 292.71 11.59
 -4 0 -11 4.55 2.55
 4 0 11 -1.95 2.94
 -4 0 -11 -1.46 5.67
 -4 0 -12 25.93 2.74
 -4 0 -12 30.81 6.84
 4 0 12 24.01 3.61
 -4 0 -13 2.08 2.27
 4 0 13 0.83 3.11
 -4 0 -13 9.3 6.45
 -4 0 -14 53.74 2.87
 4 0 14 42.65 3.73
 -4 0 -14 47.64 7.82
 -4 0 -15 1.21 1.65
 -4 0 -15 -5.12 6.73
 -4 0 -16 10.96 6.83
 -4 0 -17 2.19 7.29
 -4 0 -18 25.18 8.38
 -4 0 -19 -10.69 8.02
 -4 0 -20 222.84 13.76
 -4 0 -22 337.55 17.01
 -4 0 -23 4.71 8.75
 -4 0 -24 105.4 12.35
 -4 0 -25 1.19 9.13
 -4 0 -26 270.64 17.36
 -4 0 -27 -2.58 10.36
 -4 0 -28 91.08 14.1
 -4 -1 23 12.16 4.85
 -4 -1 22 362.83 11.2
 4 -1 -22 440.08 14.89
 -4 -1 21 8.4 4.82
 -4 1 21 8.16 4.99
 4 1 -21 -2.26 5.71
 4 -1 -21 2.8 6.7
 4 -1 -20 92.88 8.66
 -4 -1 20 78.86 6.38
 -4 1 20 73.15 6.51
 4 1 -20 89.52 7.08
 -4 1 19 45.49 5.86
 -4 -1 19 26.55 5.11
 4 -1 -19 36.66 6.94
 4 1 -19 35.14 6.11
 -4 -1 18 56.66 6.52
 4 -1 -18 65.93 7.85
 4 1 -18 54.48 6.36
 4 1 -17 24.69 4.21
 -4 -1 17 35.1 5.49
 -4 1 17 37.29 5.62
 4 -1 -17 31.17 6.63
 4 1 -17 25.95 5.27
 4 1 -16 9.02 3.72
 4 -1 -16 13.52 6.12
 -4 -1 16 25.68 5.36
 4 1 -16 24.98 5.15
 4 -1 -16 16.59 4.33
 -4 1 16 17.51 5.54
 4 1 -15 0.31 3
 4 -1 -15 1.35 3.2
 4 -1 -15 0.3 5.4
 -4 -1 15 4.94 4.23
 -4 1 15 -1.78 4.24
 4 1 -15 3.98 4.31
 -4 1 14 100.69 6.46
 4 1 -14 83.09 5.3
 4 -1 -14 92.39 4.74
 4 1 -14 91.17 4.06
 -4 -1 14 91.44 6.04
 4 -1 -13 88.7 4.25
 -4 -1 13 86.52 5.87
 -4 1 13 91.84 6
 -4 1 13 82.15 4.39
 4 1 -13 90.23 5.15
 4 1 -13 90.09 3.75
 -4 1 12 105.04 4.43
 4 1 -12 104.29 3.5
 -4 -1 12 106.87 6.14
 4 1 -12 103.46 4.99
 -4 1 12 96.43 5.94
 4 -1 -12 109.68 4.32
 -4 1 11 4.18 2.38
 -4 -1 11 7.32 3.66
 -4 1 11 5.82 3.78
 4 1 -11 6.23 1.79
 4 -1 -11 7.51 2.24
 -4 -1 10 239.36 4.23
 4 -1 -10 247.16 5.51
 4 1 -10 244.29 4.1
 -4 1 10 234.52 5.52
 -4 -1 9 9.1 3.75
 4 1 -9 9.33 1.64
 -4 1 9 5.16 3.45
 4 -1 -9 8.29 2.13
 -4 1 9 9.92 2.5
 -4 -1 9 6.09 1.64
 -4 -1 8 0.95 3.41
 4 1 -8 2.9 1.62
 -4 1 8 2.56 3.6
 4 -1 -8 2.1 2.08
 -4 1 8 -0.81 2.24
 -4 -1 8 2.68 1.54
 -4 -1 7 186.12 3.49
 -4 1 7 184.93 4.67
 -4 -1 7 176.29 6.84
 4 -1 -7 196.83 4.89
 4 1 -7 176.87 3.76
 -4 1 7 178.77 6.9
 4 1 -6 399.16 5.76
 4 -1 -6 400.22 9.37
 -4 -1 6 415.32 9.44
 -4 1 6 421.46 9.63
 4 -1 -6 420.15 6.8
 4 1 -6 393.2 9.65
 -4 -1 6 418.87 5.17
 -4 1 6 416.45 6.62
 4 -1 -5 413.03 9.38
 -4 -1 5 405.57 9.35
 4 -1 -5 406.26 7.04
 -4 1 5 423.56 9.57
 -4 -1 5 424.86 5.76
 -4 1 5 414.48 6.78
 4 1 -5 404.34 6.29
 4 1 -4 860.07 13.27
 4 -1 -4 863.13 12.8
 4 -1 -4 910.87 10.47
 -4 -1 4 902.72 13.16
 -4 1 4 885.03 12.92
 -4 -1 4 917.62 9.05
 -4 1 4 928.24 10.32
 4 1 -4 927.84 9.94
 4 1 -3 13 4.05
 4 -1 -3 14.66 3.69
 -4 -1 3 15.49 3.95
 -4 -1 3 18.99 3
 4 -1 -3 10.66 3.25
 -4 1 3 13.88 4.02
 -4 1 3 14.14 3.12
 4 1 -3 11.64 3.31
 4 1 -2 2280.63 20.37
 -4 -1 2 2280.21 16.58
 4 -1 -2 2287.08 19.78
 -4 -1 2 2229.67 19.86
 -4 1 2 2202.46 19.22
 -4 1 2 2228.91 17.23
 4 -1 -2 2332.18 18.21
 4 1 -2 2214.73 17.88
 -4 -1 1 48.62 4.02
 4 -1 -1 56.98 4.37
 4 1 -1 46.02 4.21
 4 -1 -1 50.35 4.19
 -4 -1 1 58.42 4.59
 -4 1 1 49.22 4.1
 -4 1 1 48.07 4.1
 4 1 -1 44.48 4.42
 4 -1 0 3.91 3.53
 -4 -1 0 -0.99 3.3
 4 1 0 0.08 3.21
 4 -1 0 -0.36 2.97
 -4 -1 0 2.9 3.23
 -4 1 0 2.03 3.19
 -4 1 0 0.39 3.1
 4 1 0 3.22 3.8
 4 1 1 18.29 3.5
 4 -1 1 18.64 3.36
 -4 -1 -1 15.95 3.74
 -4 1 -1 13.7 3.22
 -4 1 -1 15.68 3.72
 -4 -1 -1 10.71 3.33
 4 1 1 21.23 4.28
 4 -1 1 16.45 4.08
 4 1 2 59.95 4.43
 -4 1 -2 68.03 5.04
 4 -1 2 66.34 4.19
 -4 1 -2 65.29 4.24
 -4 -1 -2 57.93 4.21
 4 1 2 69.3 5.77
 4 -1 2 53.76 5.26
 -4 -1 -2 73.61 5.2
 -4 1 -3 302.9 8.87
 4 -1 3 322.69 7.33
 -4 -1 -3 309.11 7.43
 -4 1 -3 309.58 6.95
 4 1 3 284.21 10.13
 4 -1 3 296.38 9.53
 -4 -1 -3 310.2 9.17
 4 1 3 315.14 7.75
 4 -1 4 8.52 3.14
 -4 1 -4 6.56 4.48
 -4 -1 -4 7.01 3.15
 -4 -1 -4 9.67 4.84
 -4 1 -4 15.03 3.17
 4 1 4 7.52 3.41
 4 -1 5 6.35 2.9
 -4 1 -5 8.31 4.82
 -4 1 -5 7.28 2.86
 -4 -1 -5 11.38 3.32
 -4 -1 -5 9.22 4.89
 4 1 5 8.1 3.34
 -4 -1 -6 188.68 5.93
 -4 1 -6 186.65 5.38
 -4 -1 -6 192.54 9.02
 4 1 6 178.31 6.47
 4 -1 6 180.82 5.76
 -4 1 -6 185.17 8.5
 -4 -1 -7 72.51 4.19
 -4 1 -7 68.23 3.69
 -4 1 -7 68.11 6.61
 4 1 7 68.89 4.7
 -4 -1 -7 76.22 7.06
 4 -1 7 64.77 3.97
 -4 -1 -8 812.2 10.73
 -4 1 -8 814.31 9.51
 4 1 8 796.48 12.1
 4 -1 8 812.51 10.71
 -4 1 -8 804.62 16.53
 -4 1 -9 9.88 5.17
 -4 1 -9 11.54 2.62
 -4 -1 -9 7.5 2.83
 4 1 9 12.59 3.43
 4 -1 9 11.35 2.86
 -4 -1 -9 12.59 6.01
 -4 -1 -10 246.38 6.16
 -4 1 -10 248.58 5.2
 4 -1 10 248.08 6.21
 -4 -1 -10 243.29 11.06
 4 1 10 257.36 7.59
 -4 1 -10 244.68 10.57
 -4 1 -11 24.65 6.29
 -4 -1 -11 24.68 3.31
 -4 1 -11 21.84 2.6
 4 1 11 28.65 4.1
 4 -1 11 25.34 3.09
 -4 -1 -11 29.82 6.6
 -4 -1 -12 25.41 3
 4 1 12 17.86 3.91
 4 -1 12 23.26 2.96
 -4 1 -12 23.12 2.36
 -4 1 -12 28.6 6.4
 -4 -1 -12 23.35 6.77
 -4 -1 -13 68 3.79
 -4 1 -13 56.14 2.47
 4 -1 13 51.05 3.31
 4 1 13 66.03 4.99
 -4 -1 -13 68.7 8.1
 -4 1 -13 74.65 8.05
 -4 1 -14 32.65 7.16
 4 1 14 30.16 4.38
 -4 -1 -14 27.44 2.98
 -4 -1 -14 32.6 7.53
 -4 -1 -15 1.87 2.32
 -4 1 -15 0.27 6.14
 -4 -1 -15 -1.17 6.32
 -4 1 -16 3.19 6.37
 -4 -1 -16 6.3 2.33
 -4 -1 -16 9.12 7.13
 -4 1 -17 -10.02 7.06
 -4 -1 -17 -5.47 7.33
 -4 -1 -18 75.07 9.48
 -4 1 -18 62.3 9.15
 -4 -1 -19 -6.52 7.83
 -4 1 -19 5.57 7.67
 -4 -1 -20 151.49 12.32
 -4 1 -20 129.49 11.73
 -4 1 -21 25.86 8.99
 -4 -1 -21 19.65 8.89
 -4 1 -22 28.03 9.69
 -4 -1 -22 40.13 9.97
 -4 -1 -23 10.48 8.98
 -4 1 -23 19.2 9.16
 -4 1 -24 -10.66 8.77
 -4 -1 -24 11.88 9.19
 -4 -1 -25 -5.02 9.24
 -4 1 -25 16.83 9.5
 -4 -1 -26 26.83 10.98
 -4 1 -26 17.26 11
 -4 -1 -27 1.26 10.17
 -4 1 -27 -3.26 10.45
 -4 -1 -28 44.53 12.68
 -4 1 -28 57.61 12.49
 4 -2 -24 11.66 8.87
 4 -2 -23 76.7 9.68
 -4 -2 23 67.92 6.16
 4 -2 -23 79.14 9.51
 -4 -2 22 28.77 5.54
 4 -2 -22 23.71 7.54
 4 -2 -21 148.39 10.49
 -4 -2 21 137.62 7.52
 -4 -2 20 205.34 8.58
 4 -2 -20 222.37 11.58
 -4 2 20 206.14 9.24
 4 2 -20 212.23 8.08
 4 -2 -19 76.88 8.35
 -4 -2 19 82.22 6.44
 -4 2 19 73.54 6.6
 4 2 -19 74.19 5.76
 -4 -2 18 580.66 12.96
 -4 2 18 570.43 13.78
 4 2 -18 593.48 11.24
 -4 -2 17 341.27 10.19
 -4 2 17 315.97 10.53
 4 -2 -17 348.91 12.67
 4 2 -17 316.56 7.61
 4 2 -17 333.37 8.4
 4 2 -16 974.35 11.18
 -4 -2 16 942.99 15.78
 -4 2 16 948.66 16.73
 4 2 -16 945.53 12.32
 4 2 -15 237.17 5.59
 4 -2 -15 228.37 7.39
 -4 2 15 249.47 7.96
 -4 -2 15 249.83 8.7
 -4 2 15 242.02 9.04
 4 2 -15 232.91 6.44
 4 -2 -14 83.79 4.84
 4 2 -14 87.78 3.56
 -4 -2 14 92.03 6.03
 -4 2 14 104.9 6.75
 -4 2 14 94.31 5.16
 4 2 -14 85.31 4.31
 4 2 -13 288.58 4.92
 -4 -2 13 294.02 9.04
 -4 2 13 288.46 9.36
 4 2 -13 278.22 5.78
 4 -2 -13 297.14 7.32
 -4 2 13 282.7 7.47
 -4 -2 12 67.35 5.33
 4 2 -12 56.19 3.25
 -4 2 12 56.09 4.05
 4 2 -12 54.24 2.43
 -4 2 12 62.85 5.47
 4 -2 -12 58.55 3.81
 -4 2 11 103.52 4.66
 -4 -2 11 107.01 5.95
 4 2 -11 100.02 2.41
 -4 2 11 113.88 6.32
 4 -2 -11 109.31 4.48
 -4 -2 10 27.11 4.54
 -4 2 10 22.21 4.33
 -4 2 10 16.5 3.1
 4 -2 -10 16.21 2.63
 -4 -2 9 894.49 13.98
 4 -2 -9 893.66 10.58
 -4 -2 8 12.52 3.91
 -4 2 8 17.79 2.8
 -4 2 8 9.84 3.95
 4 -2 -8 12.26 2.66
 -4 2 7 239.94 5.85
 -4 -2 7 247.5 7.89
 -4 2 7 244.78 7.73
 4 -2 -7 260.08 6.02
 -4 2 6 290.67 6.28
 4 2 -6 287.19 8.41
 -4 -2 6 292.55 3.82
 -4 -2 6 278.92 8.25
 -4 2 6 303.36 8.49
 4 -2 -6 312.88 6.56
 4 2 -6 275.9 4.66
 -4 -2 5 1012.75 14.29
 4 -2 -5 955.38 13.74
 -4 2 5 978.37 10.97
 -4 2 5 991.08 14.17
 -4 -2 5 1008.49 7.89
 4 2 -5 1012.65 14.55
 4 2 -5 958.75 9.17
 4 -2 -5 1000.19 11.1
 4 2 -4 11.28 4.02
 -4 -2 4 22.33 4.42
 -4 -2 4 14.73 2.52
 -4 2 4 12.55 3.16
 4 -2 -4 13.96 3.68
 4 -2 -4 14.79 3.2
 -4 2 4 19.46 4.38
 4 2 -4 16.68 3.29
 4 2 -3 1440.14 16.89
 -4 -2 3 1415.15 16.24
 4 -2 -3 1484.64 14.33
 4 -2 -3 1452.61 16.1
 -4 2 3 1474.83 16.64
 -4 2 3 1477.31 14.19
 4 2 -3 1468.35 13.98
 -4 -2 3 1441.49 12.17
 4 2 -2 24.54 4.45
 -4 -2 2 31.3 3.84
 -4 -2 2 36.37 5.05
 4 -2 -2 22.82 3.9
 4 -2 -2 22.32 4.09
 -4 2 2 36.25 4.77
 -4 2 2 29.87 4.11
 4 2 -2 31.26 4.46
 -4 2 1 1396.59 15.39
 4 2 -1 1498.63 16.92
 4 -2 -1 1511.4 15.72
 -4 -2 1 1436.57 14.35
 4 -2 -1 1489.58 15.62
 -4 2 1 1459.49 15.03
 4 2 -1 1462.13 16.62
 -4 -2 1 1478.85 16.34
 -4 -2 0 160.37 6.23
 4 -2 0 159.89 5.87
 -4 2 0 168.75 6.2
 -4 2 0 160.69 5.86
 4 2 0 162.98 6.94
 4 -2 0 164.52 6.34
 -4 -2 0 145.44 5.99
 4 2 0 164.43 6.38
 -4 -2 -1 487.2 9.4
 4 2 1 492.33 11.09
 4 -2 1 484.54 9.1
 -4 2 -1 469.47 9.7
 -4 2 -1 476 8.82
 4 -2 1 481.58 10.32
 4 2 1 483.92 9.93
 -4 -2 -1 471.61 9.87
 -4 -2 -2 102.91 5.19
 4 -2 2 103.9 4.76
 -4 2 -2 99.97 5.7
 4 2 2 104.82 6.79
 -4 -2 -2 113.23 6.18
 -4 2 -2 107.82 4.84
 4 -2 2 105.52 6.03
 4 2 2 114.99 5.56
 -4 -2 -3 288.27 7.44
 -4 2 -3 315.93 9.04
 4 2 3 299.94 7.99
 -4 2 -3 313.07 7.07
 4 -2 3 298.35 9.42
 4 -2 3 311.86 7.09
 4 2 3 302.35 10.44
 -4 -2 -3 293.03 9.26
 -4 -2 -4 1743.56 16.81
 -4 2 -4 1747.85 20.37
 4 -2 4 1784.16 15.67
 -4 2 -4 1776.07 15.24
 -4 -2 -4 1812.16 22.05
 -4 -2 -5 195.31 6.34
 4 -2 5 193.8 5.64
 -4 2 -5 199.63 8.27
 -4 2 -5 192.5 5.62
 -4 -2 -5 202.27 8.9
 4 2 5 200.75 6.9
 -4 -2 -6 1173.36 13.89
 -4 2 -6 1235.37 12.2
 -4 -2 -6 1258.27 20.19
 4 2 6 1230.59 15.49
 4 -2 6 1201.04 12.61
 -4 -2 -7 871.99 11.88
 -4 2 -7 878.41 10.12
 4 -2 7 865.25 10.66
 -4 2 -7 864.92 16.45
 -4 -2 -7 928.2 18.18
 4 2 7 910.01 13.54
 -4 -2 -8 273.05 7.22
 -4 2 -8 270.9 5.78
 -4 2 -8 283.56 10.6
 4 2 8 264.46 8.08
 -4 -2 -8 290.29 11.43
 4 -2 8 269.82 6.1
 -4 2 -9 184.17 9.2
 -4 -2 -9 169.8 5.91
 -4 2 -9 175.93 4.58
 4 2 9 176.66 6.99
 -4 -2 -9 185.89 10.01
 4 -2 9 169.72 4.95
 -4 2 -10 2.61 5.22
 -4 -2 -10 -1.39 3.16
 -4 2 -10 -0.47 2.15
 4 2 10 3.69 3.65
 4 -2 10 -1.42 2.5
 -4 -2 -10 4.92 5.91
 -4 -2 -11 114.74 5.07
 -4 2 -11 133.74 8.86
 -4 2 -11 105.29 3.24
 4 2 11 121.7 6.36
 4 -2 11 106.89 3.82
 -4 -2 -11 126.23 9.61
 -4 -2 -12 56.55 4.06
 -4 2 -12 44.02 2.01
 -4 2 -12 51.53 7.04
 4 -2 12 41.02 2.51
 4 2 12 51.82 5.05
 -4 -2 -12 54.63 8.03
 -4 -2 -13 99.12 4.69
 4 2 13 90.94 6.08
 -4 -2 -13 99.43 9.15
 -4 2 -13 91.68 8.45
 -4 -2 -14 102.39 4.63
 4 2 14 103.93 6.48
 -4 -2 -14 92.3 9.5
 -4 2 -15 -0.43 6.21
 -4 -2 -15 2.5 2.82
 4 2 15 1.79 4.5
 -4 -2 -15 7.31 6.7
 -4 2 -16 6.58 6.5
 -4 -2 -16 8.38 2.92
 -4 -2 -16 -5.94 7.32
 -4 2 -17 62.53 8.9
 -4 -2 -17 68.35 9.38
 -4 2 -18 -5.32 7.35
 -4 -2 -18 -8.79 7.92
 -4 2 -19 65.02 9.19
 -4 -2 -19 52.18 9.2
 -4 2 -20 65.1 9.9
 -4 -2 -20 57.47 10.12
 -4 2 -21 141.99 12.11
 -4 -2 -21 145.07 12.56
 -4 -2 -22 39.03 9.94
 -4 2 -22 45.62 9.9
 -4 2 -23 59.58 10.47
 -4 -2 -23 59.02 10.72
 -4 2 -24 40.31 10.16
 -4 -2 -24 34.62 9.91
 -4 -2 -25 16.72 9.58
 -4 2 -25 24.72 10.11
 -4 2 -26 74.46 11.89
 -4 -2 -26 76.29 12.42
 -4 -2 -27 13.75 10.49
 -4 2 -27 41.52 11.83
 -4 2 -28 59.9 12.71
 -4 -2 -28 44.91 12.17
 4 -3 -24 100 10.71
 4 -3 -23 5.1 8.12
 4 -3 -23 5.9 7.58
 -4 -3 22 140.71 7.56
 4 -3 -22 170.29 12.34
 4 -3 -21 -3.6 6.89
 4 -3 -21 6.86 7.38
 -4 -3 21 3.29 4.46
 -4 -3 20 -5.72 4.36
 4 -3 -20 -3.39 7.27
 4 -3 -19 228.29 11.84
 -4 -3 19 220.32 8.7
 -4 3 19 231.06 9.77
 4 3 -19 225.14 6.82
 4 3 -18 4.63 3.36
 -4 -3 18 2.35 4.09
 -4 3 18 10.56 5.44
 4 -3 -18 -4.72 6.71
 -4 -3 17 17.32 4.5
 4 3 -17 13.58 3.17
 -4 3 17 22.6 5.31
 4 3 -17 18.19 3.25
 4 3 -16 201.35 5.24
 -4 3 16 200.88 7.94
 -4 -3 16 219.87 8.44
 -4 3 16 223.84 9.35
 4 3 -16 213.06 5.42
 -4 -3 15 188.34 7.89
 4 3 -15 184.7 4.55
 -4 3 15 183.75 8.43
 -4 3 15 185.28 7.2
 4 3 -15 174.12 4.27
 -4 3 14 336.52 8.8
 -4 -3 14 339.17 9.76
 -4 3 14 340.28 10.42
 4 3 -14 336.65 4.83
 4 3 -14 311.92 4.84
 4 3 -13 60.56 2.14
 4 3 -13 59.45 2.07
 -4 3 13 77.5 6.14
 -4 -3 13 85.93 5.78
 -4 3 13 69.28 4.78
 4 -3 -13 67.66 4.57
 -4 3 12 531.23 10.09
 4 -3 -12 536.65 9.91
 -4 3 12 537.18 12.32
 -4 -3 12 545.22 11.8
 -4 3 11 165.22 6.03
 -4 -3 11 142.64 6.7
 -4 3 11 157.73 7.34
 4 -3 -11 158.01 5.58
 -4 3 10 447.44 10.95
 -4 3 10 424.19 8.66
 4 -3 -10 451.1 8.54
 -4 -3 10 432.68 10.25
 -4 -3 9 63.29 5.27
 4 -3 -9 57.45 3.98
 -4 3 9 64.97 4.33
 -4 3 9 62.58 5.55
 -4 -3 8 215.38 7.75
 -4 3 8 234.7 6.47
 4 -3 -8 215.26 6.07
 -4 3 8 217.29 7.87
 -4 3 7 344.61 7.35
 -4 -3 7 350.73 9.2
 -4 3 7 339.03 9.24
 4 -3 -7 346.79 7.28
 -4 -3 6 482.31 10.57
 -4 3 6 495.42 10.65
 4 -3 -6 496.27 8.6
 -4 3 6 471.73 8.44
 -4 -3 5 194.89 7.13
 -4 -3 5 196.47 3.74
 -4 3 5 204.24 7.31
 4 -3 -5 209.56 6.12
 -4 3 5 199.81 6.03
 4 3 -4 1559.4 18.21
 -4 -3 4 1577.72 11.43
 -4 -3 4 1656.13 18.19
 4 -3 -4 1628.19 15.17
 4 -3 -4 1560.31 17.34
 4 3 -4 1659.71 13.94
 -4 3 4 1622.61 15.24
 -4 3 4 1583.13 17.62
 4 3 -3 1758.2 19.29
 4 -3 -3 1824.12 16.67
 -4 3 3 1743.92 18.08
 -4 3 3 1803.5 16.53
 -4 -3 3 1774.17 18.55
 4 3 -3 1775.17 16.26
 -4 -3 3 1803.2 13.69
 4 -3 -3 1802.63 18.11
 -4 -3 2 5200.52 31.3
 4 -3 -2 5283 28.7
 4 -3 -2 5270.4 30.03
 -4 3 2 4981.18 29.31
 -4 3 2 5227.53 28.67
 4 3 -2 5178.75 29.85
 -4 -3 2 5028.05 25
 4 3 -2 5224.08 32.33
 -4 -3 1 810.2 12.86
 4 -3 -1 784.09 11.87
 4 -3 -1 811.12 11.96
 -4 3 1 783.88 11.97
 -4 3 1 822.3 12.01
 4 3 -1 819.3 13.46
 4 3 -1 800.4 13.2
 -4 -3 1 800.38 11.44
 -4 -3 0 648.88 11.23
 4 -3 0 660.29 11.4
 4 -3 0 650.5 10.56
 -4 3 0 648.52 11.03
 -4 3 0 621.93 10.42
 4 3 0 680.04 13.03
 4 3 0 663.05 11.9
 -4 -3 0 633.93 11.1
 -4 -3 -1 1.5 3.46
 4 -3 1 -1.1 3.5
 4 -3 1 1.67 3.03
 -4 3 -1 2.76 3.85
 -4 3 -1 3.89 3.21
 4 3 1 5.33 3.61
 4 3 1 1.98 4.65
 -4 -3 -1 2.03 3.96
 4 -3 2 72.68 5.42
 -4 -3 -2 90.95 5.36
 4 -3 2 78.25 4.33
 -4 3 -2 81.77 5.46
 -4 3 -2 75.35 4.44
 4 3 2 84.53 6.73
 -4 -3 -2 72.27 5.74
 4 3 2 74.89 5.09
 4 -3 3 152.54 5.29
 -4 3 -3 149.48 7.02
 -4 3 -3 145.07 5.28
 -4 -3 -3 143.1 6.03
 4 3 3 162.11 8.49
 -4 -3 -3 151.08 7.49
 4 3 3 165.58 6.65
 -4 -3 -4 8.99 3.46
 -4 3 -4 0.47 4.08
 -4 3 -4 8.2 2.94
 4 -3 4 3.36 2.65
 4 3 4 2.94 3.46
 -4 -3 -4 14.33 5.22
 -4 -3 -5 6.6 3.44
 4 -3 5 8.02 2.92
 -4 3 -5 10.28 4.51
 -4 3 -5 12.27 2.92
 -4 -3 -5 11.39 5.24
 4 3 5 9.51 3.96
 -4 -3 -6 265.15 7.53
 -4 3 -6 266.53 9.61
 -4 3 -6 262.84 6.11
 4 3 6 277.29 8.45
 -4 -3 -6 298.85 11.24
 4 -3 6 287.35 6.41
 -4 3 -7 64.9 6.14
 -4 -3 -7 67.77 4.76
 -4 3 -7 66.11 3.58
 4 -3 7 65.61 3.63
 -4 -3 -7 60.25 7
 4 3 7 65.13 5.26
 -4 3 -8 107.02 7.5
 -4 3 -8 95.13 3.8
 -4 -3 -8 95.51 8.31
 4 3 8 97.09 6.12
 4 -3 8 92.46 3.9
 -4 -3 -8 95.99 5.16
 4 3 9 64.06 5.52
 -4 3 -9 80.62 6.93
 4 -3 9 62.56 3.32
 -4 3 -9 67.1 3.22
 -4 -3 -9 76.7 4.81
 -4 -3 -9 62.44 7.57
 -4 3 -10 189.33 9.42
 4 3 10 183.06 7.73
 -4 3 -10 185.3 4.08
 4 -3 10 177.83 4.53
 -4 -3 -10 199.76 10.73
 -4 -3 -10 186.4 6.45
 -4 -3 -11 -1.17 3.35
 -4 3 -11 10.83 5.8
 4 -3 11 1.87 1.99
 4 3 11 0.18 4.13
 -4 -3 -11 7.56 6.52
 -4 3 -12 119.36 8.62
 -4 -3 -12 102.1 5.28
 4 3 12 94.62 6.47
 -4 -3 -12 110.43 9.38
 4 3 13 4.45 4.58
 -4 3 -13 11.9 6.24
 -4 -3 -13 7.94 3.41
 -4 -3 -13 -0.21 6.56
 -4 -3 -14 15.97 3.59
 -4 3 -14 24.19 6.66
 4 3 14 14.25 5.16
 -4 3 -15 192.21 11.11
 -4 -3 -15 173.54 6.29
 -4 -3 -15 203.13 12.48
 -4 -3 -16 0.67 3.31
 -4 3 -16 -1.44 6.4
 -4 -3 -16 12.73 7.66
 -4 -3 -17 -1.72 3.19
 -4 3 -17 1.11 6.73
 -4 -3 -17 -10.81 8.13
 -4 3 -18 75.88 9.12
 -4 -3 -18 80.42 10.13
 -4 3 -19 1.37 7.25
 -4 -3 -19 8.81 8.04
 -4 3 -20 231.35 13.67
 -4 -3 -20 208.44 13.8
 -4 3 -21 -15.24 8.09
 -4 -3 -21 6.13 8.36
 -4 3 -22 69.44 10.13
 -4 -3 -22 80.34 11.34
 -4 3 -23 22.32 8.8
 -4 -3 -23 7.76 8.95
 -4 3 -24 14 9.09
 -4 -3 -24 -6.04 9.61
 -4 3 -25 9.1 9.53
 -4 -3 -25 -14.68 10.08
 -4 -3 -26 13.95 10.2
 -4 3 -26 -6.24 9.63
 -4 -3 -27 8.31 10.14
 -4 3 -27 10.76 10.65
 -4 3 -28 18.43 11.15
 4 -4 -24 197.85 13.48
 4 -4 -24 233.11 14.73
 4 -4 -23 48.96 9.12
 4 -4 -23 44.25 9.53
 -4 -4 22 53.15 5.73
 4 -4 -22 38.9 8.63
 4 -4 -22 56.01 9.25
 -4 -4 21 12.34 4.53
 4 -4 -21 6.71 6.91
 4 -4 -21 21.42 8.07
 4 -4 -20 7.12 6.99
 4 -4 -20 11.18 7.07
 -4 -4 20 6.54 4.22
 4 4 -19 124.35 4.76
 -4 -4 19 126.74 7.09
 4 -4 -19 137.42 10.63
 4 4 -18 61.38 3.58
 -4 -4 18 76.26 5.93
 4 4 -17 15.68 2.77
 4 4 -17 8.73 2.29
 -4 4 17 13.53 4.6
 -4 -4 17 15.66 4.41
 -4 4 17 14.06 5.08
 -4 4 16 0.39 4.09
 4 4 -16 2.75 2.02
 4 4 -16 -4.17 2.29
 -4 -4 16 2.37 3.97
 -4 4 16 4.4 4.5
 -4 4 15 51.22 5.12
 4 4 -15 44.25 2.04
 -4 -4 15 57.17 5.47
 -4 4 15 50.07 5.67
 4 4 -15 42.61 2.14
 -4 4 14 -1.24 3.76
 -4 4 14 8.63 4.67
 -4 -4 14 1.46 4.09
 -4 -4 13 282.1 9.09
 -4 4 13 289.71 9.98
 -4 4 12 1191.5 15.58
 -4 -4 12 1249.49 17.39
 -4 4 12 1246.11 18.63
 -4 -4 11 78.66 5.72
 -4 4 11 87.54 6.38
 -4 4 11 76.23 5.15
 4 -4 -11 67.08 4.71
 -4 -4 10 556.12 11.78
 -4 4 10 585.54 12.66
 -4 4 10 583.22 10.62
 4 -4 -10 571.19 10.25
 4 -4 -9 420.95 8.92
 -4 -4 9 433.3 10.47
 -4 4 9 453.44 11.22
 -4 4 9 420.25 9.09
 -4 -4 8 4308.17 30.61
 -4 4 8 4302.68 31.52
 4 -4 -8 4349.19 26.13
 -4 -4 7 725.62 12.93
 -4 4 7 712.71 11.06
 4 -4 -7 714.71 10.82
 -4 4 6 3360.9 22.94
 -4 4 6 3358.94 26.93
 4 -4 -6 3447.57 23
 -4 -4 6 3402.31 26.78
 -4 -4 5 1244.43 16.42
 -4 -4 5 1236.23 8.25
 -4 4 5 1254.17 14.24
 -4 -4 5 1223.17 8.75
 -4 -4 4 3046.48 25.04
 -4 -4 4 3083.51 15.15
 4 -4 -4 3132.46 21.99
 -4 4 4 3091.24 24.88
 -4 4 4 3111.02 22.34
 -4 -4 3 1534.54 17.94
 4 -4 -3 1493.94 17.22
 4 -4 -3 1523.78 15.99
 -4 4 3 1543.5 16.19
 -4 4 3 1538.95 17.49
 -4 -4 3 1471.02 13.35
 -4 -4 3 1537.67 12.02
 4 4 -3 1488.48 18.43
 -4 -4 2 881.08 13.7
 4 -4 -2 874.39 12.55
 4 -4 -2 853.84 12.92
 -4 4 2 895.68 13.28
 -4 -4 2 906.91 10.23
 -4 4 2 900.39 12.86
 -4 -4 2 829.6 11.25
 4 4 -2 873.38 14.28
 -4 -4 1 1034.67 14.72
 4 4 -1 1040.39 15.34
 4 -4 -1 1002.14 13.74
 4 -4 -1 1041.61 13.73
 -4 4 1 1025.72 13.72
 -4 4 1 1036.22 13.98
 -4 -4 1 1047.3 13.69
 -4 -4 0 71.89 5.16
 4 -4 0 57.67 4.68
 4 -4 0 66.02 4.51
 -4 4 0 70.85 5.03
 -4 4 0 69.11 4.75
 -4 -4 0 64.19 5.36
 4 4 0 63.56 5.14
 -4 -4 -1 250.54 7.65
 4 -4 1 238.09 7.8
 -4 4 -1 240.53 7.71
 -4 4 -1 230.12 6.81
 4 4 1 260.29 8.22
 4 -4 1 235.72 6.76
 -4 -4 -1 266.39 8.72
 -4 -4 -2 76.16 5.23
 4 -4 2 76.83 4.41
 -4 4 -2 63.97 5.26
 -4 4 -2 68.34 4.48
 -4 -4 -2 84.61 6.37
 4 4 2 69.76 5.48
 -4 -4 -3 14.64 3.73
 4 -4 3 15.63 3.01
 -4 4 -3 19.19 4.36
 -4 4 -3 19.19 3.41
 -4 -4 -3 19.9 5.29
 4 4 3 12.99 3.98
 -4 4 -4 56.11 5.3
 4 -4 4 65.96 3.92
 -4 4 -4 64.27 4.13
 -4 -4 -4 67.22 6.72
 4 4 4 58.23 5.45
 -4 -4 -4 64.42 4.91
 4 -4 5 560.86 8.84
 -4 4 -5 517.14 12.11
 -4 -4 -5 542.12 14.15
 -4 4 -5 543.08 8.86
 4 4 5 551.64 12.04
 -4 -4 -5 544.42 10.73
 4 -4 6 58.65 3.62
 -4 4 -6 50.99 5.78
[truncated: 527,982 more chars]
