# Supplementary material for: Guest‐Induced Reversible Phase Conversion via Spin Frustration Relief in Spin‐Intercalated Layered Antiferromagnets
Source: Adv Sci (Weinh). 2025 Jul 26;12(39):e07957. doi: 10.1002/advs.202507957 (PMC12533306; doi:10.1002/advs.202507957)
Supplement: Supplementary file 2 — Supporting Information [file ADVS-12-e07957-s002.zip › Ru235F3_TCNQ_FeCp_fresh_CCDC-2448180.cif]

data_Ru235F3_TCNQ_FeCpstar2_fresh
_audit_creation_date               2024-10-19
_audit_creation_method
;
Olex2 1.5
(compiled 2023.03.06 svn.rbb2c1857 for OlexSys, GUI svn.r6748)
;
_shelx_SHELXL_version_number       '2018/3'
_audit_contact_author_address      ?
_audit_contact_author_email        ?
_audit_contact_author_name         ''
_audit_contact_author_phone        ?
_publ_contact_author_id_orcid      ?
_publ_section_references
;
Dolomanov, O.V., Bourhis, L.J., Gildea, R.J, Howard, J.A.K. & Puschmann, H.
 (2009), J. Appl. Cryst. 42, 339-341.

Sheldrick, G.M. (2015). Acta Cryst. C71, 3-8.
;
_chemical_name_common              ?
_chemical_name_systematic          ?
_chemical_formula_moiety          
 'C68 H20 F24 N4 O16 Ru4, 1.27(C15.753 H23.629 Fe0.788), 2(C2 H4 Cl2)'
_chemical_formula_sum              'C92 H58 Cl4 F24 Fe N4 O16 Ru4'
_chemical_formula_weight           2533.35
_chemical_melting_point            ?
_chemical_oxdiff_formula           'C92 H58 Cl4 F24 Fe N4 O16 Ru4'
loop_
  _atom_type_symbol
  _atom_type_description
  _atom_type_scat_dispersion_real
  _atom_type_scat_dispersion_imag
  _atom_type_scat_source
 'C' 'C' 0.0033 0.0016 'International Tables Vol C Tables 4.2.6.8 and 6.1.1.4'
 'H' 'H' 0.0000 0.0000 'International Tables Vol C Tables 4.2.6.8 and 6.1.1.4'
 'Cl' 'Cl' 0.1484 0.1585 'International Tables Vol C Tables 4.2.6.8 and 6.1.1.4'
 'F' 'F' 0.0171 0.0103 'International Tables Vol C Tables 4.2.6.8 and 6.1.1.4'
 'Fe' 'Fe' 0.3463 0.8444 'International Tables Vol C Tables 4.2.6.8 and 6.1.1.4'
 'N' 'N' 0.0061 0.0033 'International Tables Vol C Tables 4.2.6.8 and 6.1.1.4'
 'O' 'O' 0.0106 0.0060 'International Tables Vol C Tables 4.2.6.8 and 6.1.1.4'
 'Ru' 'Ru' -1.2594 0.8363
 'International Tables Vol C Tables 4.2.6.8 and 6.1.1.4'

_shelx_space_group_comment
;
The symmetry employed for this shelxl refinement is uniquely defined
by the following loop, which should always be used as a source of
symmetry information in preference to the above space-group names.
They are only intended as comments.
;
_space_group_crystal_system        'monoclinic'
_space_group_IT_number             15
_space_group_name_H-M_alt          'I 1 2/a 1'
_space_group_name_Hall             '-I 2ya'
loop_
  _space_group_symop_operation_xyz
 'x, y, z'
 '-x+1/2, y, -z'
 'x+1/2, y+1/2, z+1/2'
 '-x+1, y+1/2, -z+1/2'
 '-x, -y, -z'
 'x-1/2, -y, z'
 '-x+1/2, -y+1/2, -z+1/2'
 'x, -y+1/2, z+1/2'

_cell_length_a                     21.1037(5)
_cell_length_b                     20.8858(4)
_cell_length_c                     22.0044(4)
_cell_angle_alpha                  90
_cell_angle_beta                   97.480(2)
_cell_angle_gamma                  90
_cell_volume                       9616.3(3)
_cell_formula_units_Z              4
_cell_measurement_reflns_used      26362
_cell_measurement_temperature      103.15
_cell_measurement_theta_max        31.3890
_cell_measurement_theta_min        2.2490
_shelx_estimated_absorpt_T_max     ?
_shelx_estimated_absorpt_T_min     ?
_exptl_absorpt_coefficient_mu      0.985
_exptl_absorpt_correction_T_max    0.00685
_exptl_absorpt_correction_T_min    0.00083
_exptl_absorpt_correction_type     empirical
_exptl_absorpt_process_details
;
CrysAlisPro 1.171.39.46 (Rigaku Oxford Diffraction, 2018)
Spherical absorption correction
 using equivalent radius and absorption coefficient.
Empirical absorption correction using spherical harmonics,
 implemented in SCALE3 ABSPACK scaling algorithm.
;
_exptl_absorpt_special_details     ?
_exptl_crystal_colour              black
_exptl_crystal_colour_primary      black
_exptl_crystal_density_diffrn      1.750
_exptl_crystal_density_meas        ?
_exptl_crystal_density_method      ?
_exptl_crystal_description         plate
_exptl_crystal_F_000               5008
_exptl_crystal_size_max            0.185
_exptl_crystal_size_mid            0.115
_exptl_crystal_size_min            0.051
_exptl_transmission_factor_max     ?
_exptl_transmission_factor_min     ?
_diffrn_reflns_av_R_equivalents    0.0218
_diffrn_reflns_av_unetI/netI       0.0142
_diffrn_reflns_Laue_measured_fraction_full  0.996
_diffrn_reflns_Laue_measured_fraction_max  0.996
_diffrn_reflns_limit_h_max         25
_diffrn_reflns_limit_h_min         -25
_diffrn_reflns_limit_k_max         24
_diffrn_reflns_limit_k_min         -25
_diffrn_reflns_limit_l_max         26
_diffrn_reflns_limit_l_min         -19
_diffrn_reflns_number              32806
_diffrn_reflns_point_group_measured_fraction_full  0.996
_diffrn_reflns_point_group_measured_fraction_max  0.996
_diffrn_reflns_theta_full          25.242
_diffrn_reflns_theta_max           25.348
_diffrn_reflns_theta_min           2.216
_diffrn_ambient_temperature        103.15
_diffrn_detector                   'CCD plate'
_diffrn_detector_area_resol_mean   28.626
_diffrn_detector_type              'Rigaku Saturn724+'
_diffrn_measured_fraction_theta_full  0.996
_diffrn_measured_fraction_theta_max  0.996
_diffrn_measurement_details
;
List of Runs (angles in degrees, time in seconds):

  # Type    Start    End  Width  t~exp~   \w     \q     \k     \f   Frames
--------------------------------------------------------------------------
  1  \w   -110.00  70.00   0.50    5.00    --  -20.00  45.00   0.00  360
  2  \w   -110.00  70.00   0.50    5.00    --  -20.00  45.00  90.00  360
;
_diffrn_measurement_device         'AFC10: Fixed Chi 2 circle'
_diffrn_measurement_device_type    'Rigaku Saturn724+ (2x2 bin mode)'
_diffrn_measurement_method         'profile data from \w-scans'
_diffrn_orient_matrix_type        
 'CrysAlisPro convention (1999,Acta A55,543-557)'
_diffrn_orient_matrix_UB_11        0.0160616000
_diffrn_orient_matrix_UB_12        -0.0220276000
_diffrn_orient_matrix_UB_13        0.0211972000
_diffrn_orient_matrix_UB_21        -0.0298483000
_diffrn_orient_matrix_UB_22        -0.0115414000
_diffrn_orient_matrix_UB_23        0.0069161000
_diffrn_orient_matrix_UB_31        -0.0003978000
_diffrn_orient_matrix_UB_32        -0.0231315000
_diffrn_orient_matrix_UB_33        -0.0236591000
_diffrn_radiation_collimation      0.3
_diffrn_radiation_monochromator    Confocal
_diffrn_radiation_probe            x-ray
_diffrn_radiation_type             'Mo K\a'
_diffrn_radiation_wavelength       0.71073
_diffrn_source                     'Rotating Anode'
_diffrn_source_current             24.0
_diffrn_source_power               1.2
_diffrn_source_target              Mo
_diffrn_source_type                'Rotating Anode'
_diffrn_source_voltage             50.0
_reflns_Friedel_coverage           0.000
_reflns_Friedel_fraction_full      .
_reflns_Friedel_fraction_max       .
_reflns_number_gt                  7730
_reflns_number_total               8772
_reflns_odcompleteness_completeness  99.68
_reflns_odcompleteness_iscentric   1
_reflns_odcompleteness_theta       25.30
_reflns_special_details
;
 Reflections were merged by SHELXL according to the crystal
 class for the calculation of statistics and refinement.
 
 Structure factors included contributions from the .fab file.
 
 _reflns_Friedel_fraction is defined as the number of unique
 Friedel pairs measured divided by the number that would be
 possible theoretically, ignoring centric projections and
 systematic absences.
;
_reflns_threshold_expression       'I > 2\s(I)'
_computing_cell_refinement         'CrysAlisPro 1.171.39.46 (Rigaku OD, 2018)'
_computing_data_collection         'CrysAlisPro 1.171.39.46 (Rigaku OD, 2018)'
_computing_data_reduction          'CrysAlisPro 1.171.39.46 (Rigaku OD, 2018)'
_computing_molecular_graphics      'Olex2 1.5 (Dolomanov et al., 2009)'
_computing_publication_material    'Olex2 1.5 (Dolomanov et al., 2009)'
_computing_structure_refinement    'SHELXL 2018/3 (Sheldrick, 2015)'
_computing_structure_solution      'ShelXT (Sheldrick, 2015)'
_refine_diff_density_max           1.816
_refine_diff_density_min           -0.930
_refine_diff_density_rms           0.206
_refine_ls_extinction_coef         .
_refine_ls_extinction_method       none
_refine_ls_goodness_of_fit_ref     1.087
_refine_ls_hydrogen_treatment      constr
_refine_ls_matrix_type             full
_refine_ls_number_parameters       953
_refine_ls_number_reflns           8772
_refine_ls_number_restraints       1040
_refine_ls_R_factor_all            0.0897
_refine_ls_R_factor_gt             0.0844
_refine_ls_restrained_S_all        1.058
_refine_ls_shift/su_max            0.000
_refine_ls_shift/su_mean           0.000
_refine_ls_structure_factor_coef   Fsqd
_refine_ls_weighting_details      
 'w=1/[\s^2^(Fo^2^)+(0.1788P)^2^+21.5595P] where P=(Fo^2^+2Fc^2^)/3'
_refine_ls_weighting_scheme        calc
_refine_ls_wR_factor_gt            0.2410
_refine_ls_wR_factor_ref           0.2503
_refine_special_details            ?
_olex2_refinement_description
;
1. Restrained distances
 C45-C46
 1.54 with sigma of 0.02
 Cl2-C46 = Cl1-C45
 1.75 with sigma of 0.02
 Fe1-C35 \\sim Fe1-C35A
 with sigma of 0.04
 Fe1-C39 \\sim Fe1-C39A
 with sigma of 0.04
 Fe1-C37 \\sim Fe1-C37A
 with sigma of 0.04
 C35-C37 \\sim C35A-C37A
 with sigma of 0.02
 Fe1-C41 \\sim Fe1-C41A
 with sigma of 0.04
 Fe1-C43 \\sim Fe1-C43A
 with sigma of 0.04
 C35-C43 \\sim C35A-C43A
 with sigma of 0.02
 Fe1-C38 \\sim Fe1-C38A
 with sigma of 0.04
 Fe1-C44 \\sim Fe1-C44A
 with sigma of 0.04
 Fe1-C36 \\sim Fe1-C36A
 with sigma of 0.04
 Fe1-C40 \\sim Fe1-C40A
 with sigma of 0.04
 Fe1-C42 \\sim Fe1-C42A
 with sigma of 0.04
 C35-Fe1A \\sim C35A-Fe1A
 with sigma of 0.04
 C35-C36 \\sim C35A-C36A
 with sigma of 0.02
 C39-Fe1A \\sim C39A-Fe1A
 with sigma of 0.04
 C37-Fe1A \\sim C37A-Fe1A
 with sigma of 0.04
 C41-Fe1A \\sim C41A-Fe1A
 with sigma of 0.04
 C39-C37 \\sim C39A-C37A
 with sigma of 0.02
 C43-Fe1A \\sim C43A-Fe1A
 with sigma of 0.04
 C38-Fe1A \\sim C38A-Fe1A
 with sigma of 0.04
 C44-Fe1A \\sim C44A-Fe1A
 with sigma of 0.04
 C39-C41 \\sim C39A-C41A
 with sigma of 0.02
 C36-Fe1A \\sim C36A-Fe1A
 with sigma of 0.04
 C40-Fe1A \\sim C40A-Fe1A
 with sigma of 0.04
 C42-Fe1A \\sim C42A-Fe1A
 with sigma of 0.04
 C39-C40 \\sim C39A-C40A
 with sigma of 0.02
 C37-C38 \\sim C37A-C38A
 with sigma of 0.02
 C41-C43 \\sim C41A-C43A
 with sigma of 0.02
 C41-C42 \\sim C41A-C42A
 with sigma of 0.02
 C43-C44 \\sim C43A-C44A
 with sigma of 0.02
 C35-C39 \\sim C35A-C39A
 with sigma of 0.04
 C35-C41 \\sim C35A-C41A
 with sigma of 0.04
 C35-C38 \\sim C35A-C38A
 with sigma of 0.04
 C35-C44 \\sim C35A-C44A
 with sigma of 0.04
 C39-C43 \\sim C39A-C43A
 with sigma of 0.04
 C39-C38 \\sim C39A-C38A
 with sigma of 0.04
 C39-C42 \\sim C39A-C42A
 with sigma of 0.04
 C37-C41 \\sim C37A-C41A
 with sigma of 0.04
 C37-C43 \\sim C37A-C43A
 with sigma of 0.04
 C37-C36 \\sim C37A-C36A
 with sigma of 0.04
 C37-C40 \\sim C37A-C40A
 with sigma of 0.04
 C41-C44 \\sim C41A-C44A
 with sigma of 0.04
 C41-C40 \\sim C41A-C40A
 with sigma of 0.04
 C43-C36 \\sim C43A-C36A
 with sigma of 0.04
 C43-C42 \\sim C43A-C42A
 with sigma of 0.04
 F2-C4 \\sim F2A-C4A
 with sigma of 0.02
 F1-C3 \\sim F1A-C3A
 with sigma of 0.02
 C1-C2 \\sim C1-C2A
 with sigma of 0.02
 C2-C3 \\sim C2A-C3A
 with sigma of 0.02
 C2-C7 \\sim C2A-C7A
 with sigma of 0.02
 C3-C4 \\sim C3A-C4A
 with sigma of 0.02
 C4-C5 \\sim C4A-C5A
 with sigma of 0.02
 F3-C6 \\sim F3A-C6A
 with sigma of 0.02
 C7-C6 \\sim C7A-C6A
 with sigma of 0.02
 C5-C6 \\sim C5A-C6A
 with sigma of 0.02
 F2-C3 \\sim F2A-C3A
 with sigma of 0.04
 F2-C5 \\sim F2A-C5A
 with sigma of 0.04
 F1-C2 \\sim F1A-C2A
 with sigma of 0.04
 F1-C4 \\sim F1A-C4A
 with sigma of 0.04
 C1-C3 \\sim C1-C3A
 with sigma of 0.04
 C1-C7 \\sim C1-C7A
 with sigma of 0.04
 C2-C4 \\sim C2A-C4A
 with sigma of 0.04
 C2-C6 \\sim C2A-C6A
 with sigma of 0.04
 C3-C7 \\sim C3A-C7A
 with sigma of 0.04
 C3-C5 \\sim C3A-C5A
 with sigma of 0.04
 C4-C6 \\sim C4A-C6A
 with sigma of 0.04
 F3-C7 \\sim F3A-C7A
 with sigma of 0.04
 F3-C5 \\sim F3A-C5A
 with sigma of 0.04
 C7-C5 \\sim C7A-C5A
 with sigma of 0.04
 F7-C17 \\sim F7A-C17A
 with sigma of 0.02
 F8-C18 \\sim F8A-C18A
 with sigma of 0.02
 C15-C16 \\sim C15-C16A
 with sigma of 0.02
 C16-C17 \\sim C16A-C17A
 with sigma of 0.02
 C16-C21 \\sim C16A-C21A
 with sigma of 0.02
 F9-C20 \\sim F9A-C20A
 with sigma of 0.02
 C17-C18 \\sim C17A-C18A
 with sigma of 0.02
 C21-C20 \\sim C21A-C20A
 with sigma of 0.02
 C20-C19 \\sim C20A-C19A
 with sigma of 0.02
 C19-C18 \\sim C19A-C18A
 with sigma of 0.02
 F7-C16 \\sim F7A-C16A
 with sigma of 0.04
 F7-C18 \\sim F7A-C18A
 with sigma of 0.04
 F8-C17 \\sim F8A-C17A
 with sigma of 0.04
 F8-C19 \\sim F8A-C19A
 with sigma of 0.04
 C15-C17 \\sim C15-C17A
 with sigma of 0.04
 C15-C21 \\sim C15-C21A
 with sigma of 0.04
 C16-C20 \\sim C16A-C20A
 with sigma of 0.04
 C16-C18 \\sim C16A-C18A
 with sigma of 0.04
 F9-C21 \\sim F9A-C21A
 with sigma of 0.04
 F9-C19 \\sim F9A-C19A
 with sigma of 0.04
 C17-C21 \\sim C17A-C21A
 with sigma of 0.04
 C17-C19 \\sim C17A-C19A
 with sigma of 0.04
 C21-C19 \\sim C21A-C19A
 with sigma of 0.04
 C20-C18 \\sim C20A-C18A
 with sigma of 0.04
2. Rigid bond restraints
 C36A, Fe1A, C35A, C39A, C37A, C41A, C43A, C40A, C38A, C42A, C44A
 with sigma for 1-2 distances of 0.01 and sigma for 1-3 distances of 0.01
 C36, Fe1, C35, C39, C37, C41, C43, C40, C38, C42, C44
 with sigma for 1-2 distances of 0.01 and sigma for 1-3 distances of 0.01
3. Uiso/Uaniso restraints and constraints
C36 \\sim Fe1 \\sim C35 \\sim C39 \\sim C37 \\sim C41 \\sim C43 \\sim C40 \\sim
C38 \\sim C42 \\sim C44 \\sim C38A \\sim Fe1A \\sim C35A \\sim C39A \\sim C37A
\\sim C41A \\sim C43A \\sim C36A \\sim C40A \\sim C42A \\sim C44A: within 2A
with sigma of 0.01 and sigma for terminal atoms of 0.02 within 2A
F2 \\sim F1 \\sim C2 \\sim C3 \\sim C4 \\sim F3 \\sim C7 \\sim C5 \\sim C6
\\sim C2A \\sim C3A \\sim F1A \\sim C4A \\sim F2A \\sim C5A \\sim C6A \\sim F3A
\\sim C7A: within 2A with sigma of 0.01 and sigma for terminal atoms of 0.02
within 2A
F7 \\sim F8 \\sim C16 \\sim F9 \\sim C17 \\sim C21 \\sim C20 \\sim C19 \\sim
C18 \\sim C21A \\sim C20A \\sim F9A \\sim C19A \\sim C18A \\sim F8A \\sim F7A
\\sim C17A \\sim C16A: within 2A with sigma of 0.01 and sigma for terminal
atoms of 0.02 within 2A
Cl1 \\sim C45 \\sim C46 \\sim Cl2: within 2A with sigma of 0.01 and sigma for
terminal atoms of 0.02 within 2A
4. Others
 Sof(H10)=Sof(F4)=1-FVAR(1)
 Sof(F4A)=Sof(H14)=FVAR(1)
 Sof(H24)=Sof(F10)=1-FVAR(2)
 Sof(H28)=Sof(F10A)=FVAR(2)
 Sof(Ru1A)=Sof(Ru2A)=Sof(C39A)=Sof(C41A)=Sof(C43A)=Sof(C35A)=Sof(C37A)=
 Sof(C36A)=Sof(H36D)=Sof(H36E)=Sof(H36F)=Sof(C40A)=Sof(H40D)=Sof(H40E)=
 Sof(H40F)=Sof(C38A)=Sof(H38D)=Sof(H38E)=Sof(H38F)=Sof(C42A)=Sof(H42D)=
 Sof(H42E)=Sof(H42F)=Sof(C44A)=Sof(H44D)=Sof(H44E)=Sof(H44F)=1-FVAR(3)
 Sof(Fe1A)=0.5*(1-FVAR(4))
 Sof(Fe1)=0.5*FVAR(4)
 Sof(Ru1)=Sof(Ru2)=Sof(C35)=Sof(C39)=Sof(C37)=Sof(C41)=Sof(C43)=Sof(C38)=
 Sof(H38A)=Sof(H38B)=Sof(H38C)=Sof(C44)=Sof(H44A)=Sof(H44B)=Sof(H44C)=Sof(C36)=
 Sof(H36A)=Sof(H36B)=Sof(H36C)=Sof(C40)=Sof(H40A)=Sof(H40B)=Sof(H40C)=Sof(C42)=
 Sof(H42A)=Sof(H42B)=Sof(H42C)=FVAR(3)
 Sof(C2A)=Sof(C3A)=Sof(F1A)=Sof(C4A)=Sof(F2A)=Sof(C5A)=Sof(H5A)=Sof(C6A)=
 Sof(F3A)=Sof(C7A)=Sof(H7A)=1-FVAR(4)
 Sof(F2)=Sof(F1)=Sof(C2)=Sof(C3)=Sof(C4)=Sof(F3)=Sof(C7)=Sof(H7)=Sof(C5)=
 Sof(H5)=Sof(C6)=FVAR(4)
 Sof(C21A)=Sof(H21A)=Sof(C20A)=Sof(F9A)=Sof(C19A)=Sof(H19A)=Sof(C18A)=Sof(F8A)=
 Sof(F7A)=Sof(C17A)=Sof(C16A)=1-FVAR(5)
 Sof(F7)=Sof(F8)=Sof(C16)=Sof(F9)=Sof(C17)=Sof(C21)=Sof(H21)=Sof(C20)=Sof(C19)=
 Sof(H19)=Sof(C18)=FVAR(5)
5.a Secondary CH2 refined with riding coordinates:
 C46(H46A,H46B), C45(H45A,H45B)
5.b Aromatic/amide H refined with riding coordinates:
 C34(H34), C33(H33), C10(H10), C28(H28), C14(H14), C24(H24), C26(H26),
 C21(H21), C12(H12), C19(H19), C7(H7), C5(H5), C5A(H5A), C7A(H7A), C21A(H21A),
 C19A(H19A)
5.c Fitted pentagon refined as free rotating group:
 C39A(C41A,C43A,C35A,C37A)
5.d Idealised Me refined as rotating group:
 C38(H38A,H38B,H38C), C44(H44A,H44B,H44C), C36(H36A,H36B,H36C), C40(H40A,H40B,
 H40C), C42(H42A,H42B,H42C), C36A(H36D,H36E,H36F), C40A(H40D,H40E,H40F),
 C38A(H38D,H38E,H38F), C42A(H42D,H42E,H42F), C44A(H44D,H44E,H44F)
;
_atom_sites_solution_hydrogens     geom
_atom_sites_solution_primary       dual
_atom_sites_solution_secondary     ?
loop_
  _atom_site_label
  _atom_site_type_symbol
  _atom_site_fract_x
  _atom_site_fract_y
  _atom_site_fract_z
  _atom_site_U_iso_or_equiv
  _atom_site_adp_type
  _atom_site_occupancy
  _atom_site_site_symmetry_order
  _atom_site_calc_flag
  _atom_site_refinement_flags_posn
  _atom_site_refinement_flags_adp
  _atom_site_refinement_flags_occupancy
  _atom_site_disorder_assembly
  _atom_site_disorder_group
 Ru1 Ru 0.51103(8) 0.80950(8) 0.73810(8) 0.0509(3) Uani 0.788(5) 1 d . . P A 1
 Ru2 Ru 0.49035(10) 0.70530(11) 0.77050(10) 0.0777(9) Uani 0.788(5) 1 d . . P A
 1
 Fe1 Fe 0.750000 0.51864(13) 1.000000 0.0682(6) Uani 0.788(5) 2 d S TU P A 1
 Cl1 Cl 0.42600(18) 0.50425(11) 0.68069(13) 0.1154(9) Uani 1 1 d D U . . .
 Cl2 Cl 0.62314(18) 0.49711(13) 0.65786(16) 0.1274(10) Uani 1 1 d D U . . .
 O2 O 0.4560(2) 0.6804(2) 0.68317(18) 0.0668(10) Uani 1 1 d . . . . .
 O5 O 0.5485(2) 0.8340(2) 0.82498(17) 0.0667(10) Uani 1 1 d . . . . .
 O1 O 0.4732(2) 0.77976(19) 0.64977(18) 0.0653(10) Uani 1 1 d . . . . .
 O7 O 0.5987(2) 0.7763(2) 0.71921(18) 0.0648(10) Uani 1 1 d . . . . .
 O8 O 0.5796(2) 0.6778(2) 0.75368(19) 0.0689(10) Uani 1 1 d . . . . .
 O4 O 0.4012(2) 0.7380(2) 0.78684(17) 0.0674(10) Uani 1 1 d . . . . .
 O6 O 0.5272(2) 0.7365(2) 0.85900(17) 0.0679(10) Uani 1 1 d . . . . .
 F6 F 0.1908(2) 0.7529(2) 0.8615(2) 0.0940(12) Uani 1 1 d . . . . .
 O3 O 0.4214(2) 0.8372(2) 0.75543(19) 0.0688(10) Uani 1 1 d . . . . .
 F11 F 0.8048(2) 0.7503(2) 0.6337(2) 0.0992(13) Uani 1 1 d . . . . .
 F7 F 0.5439(2) 0.7189(2) 0.9791(2) 0.0730(12) Uani 0.834(6) 1 d D U P B 1
 F8 F 0.5873(3) 0.7629(3) 1.0882(2) 0.0781(14) Uani 0.834(6) 1 d D U P B 1
 N2 N 0.4720(2) 0.6108(3) 0.8118(2) 0.0657(12) Uani 1 1 d . . . . .
 N1 N 0.4717(2) 0.4039(3) 0.8048(2) 0.0670(12) Uani 1 1 d . . . . .
 F2 F 0.3939(5) 0.7617(4) 0.4249(4) 0.093(2) Uani 0.717(7) 1 d D U P A 1
 C34 C 0.4957(2) 0.5590(2) 0.9707(2) 0.0515(11) Uani 1 1 d . . . . .
 H34 H 0.493102 0.599231 0.950324 0.062 Uiso 1 1 calc R U . . .
 C31 C 0.4748(3) 0.5628(3) 0.8378(2) 0.0560(12) Uani 1 1 d . . . . .
 C29 C 0.4748(2) 0.4492(3) 0.8343(2) 0.0560(12) Uani 1 1 d . . . . .
 F5 F 0.1998(3) 0.9347(3) 0.7406(3) 0.134(2) Uani 1 1 d . . . . .
 C33 C 0.4937(2) 0.4429(2) 0.9668(2) 0.0512(11) Uani 1 1 d . . . . .
 H33 H 0.489645 0.404199 0.944007 0.061 Uiso 1 1 calc R U . . .
 F1 F 0.4185(4) 0.8047(3) 0.5368(3) 0.0829(17) Uani 0.717(7) 1 d D U P A 1
 C32 C 0.4886(3) 0.5022(2) 0.9361(3) 0.0505(11) Uani 1 1 d . . . . .
 F4A F 0.3150(3) 0.9089(3) 0.7208(3) 0.090(2) Uani 0.677(12) 1 d . . P C 1
 C30 C 0.4783(3) 0.5047(2) 0.8703(3) 0.0519(12) Uani 1 1 d . . . . .
 F12 F 0.7826(4) 0.5601(3) 0.7376(3) 0.149(3) Uani 1 1 d . . . . .
 C22 C 0.6134(3) 0.7179(3) 0.7304(3) 0.0666(14) Uani 1 1 d . . . . .
 C9 C 0.3194(3) 0.8147(3) 0.7856(3) 0.0695(15) Uani 1 1 d . . . . .
 C15 C 0.5481(3) 0.7926(3) 0.8671(3) 0.0654(14) Uani 1 1 d D . . . .
 C16 C 0.5722(6) 0.8153(4) 0.9309(3) 0.0700(17) Uani 0.834(6) 1 d D U P B 1
 C1 C 0.4561(3) 0.7231(3) 0.6417(3) 0.0672(15) Uani 1 1 d D . . . .
 C8 C 0.3863(3) 0.7958(3) 0.7745(3) 0.0656(14) Uani 1 1 d . . . . .
 F9 F 0.6577(3) 0.9515(3) 1.0048(3) 0.116(2) Uani 0.834(6) 1 d D U P B 1
 C10 C 0.2894(4) 0.8693(3) 0.7598(4) 0.0828(19) Uani 1 1 d . . . . .
 H10 H 0.311656 0.896995 0.735685 0.099 Uiso 0.323(12) 1 calc R U P C 2
 C23 C 0.6765(3) 0.6952(3) 0.7138(3) 0.0678(15) Uani 1 1 d . . . . .
 C28 C 0.7012(4) 0.6365(4) 0.7323(3) 0.0840(19) Uani 1 1 d . . . . .
 H28 H 0.677952 0.608991 0.755838 0.101 Uiso 0.426(12) 1 calc R U P D 1
 C14 C 0.2843(3) 0.7753(3) 0.8201(3) 0.0739(16) Uani 1 1 d . . . . .
 H14 H 0.302790 0.736858 0.837457 0.089 Uiso 0.677(12) 1 calc R U P C 1
 C2 C 0.4398(7) 0.7009(5) 0.5769(4) 0.071(2) Uani 0.717(7) 1 d D U P A 1
 C24 C 0.7119(3) 0.7335(3) 0.6794(3) 0.0732(16) Uani 1 1 d . . . . .
 H24 H 0.696311 0.774453 0.665999 0.088 Uiso 0.574(12) 1 calc R U P D 2
 C17 C 0.5702(5) 0.7784(4) 0.9821(3) 0.0655(16) Uani 0.834(6) 1 d D U P B 1
 C3 C 0.4234(9) 0.7421(5) 0.5291(4) 0.072(2) Uani 0.717(7) 1 d D U P A 1
 C26 C 0.7946(4) 0.6541(4) 0.6843(4) 0.091(2) Uani 1 1 d . . . . .
 H26 H 0.835214 0.640339 0.675092 0.109 Uiso 1 1 calc R U . . .
 C21 C 0.6043(4) 0.8747(4) 0.9387(4) 0.0750(17) Uani 0.834(6) 1 d D U P B 1
 H21 H 0.609517 0.900787 0.904297 0.090 Uiso 0.834(6) 1 calc R U P B 1
 C12 C 0.1940(4) 0.8451(4) 0.8029(4) 0.0848(19) Uani 1 1 d . . . . .
 H12 H 0.151178 0.855226 0.808154 0.102 Uiso 1 1 calc R U . . .
 C25 C 0.7693(4) 0.7124(4) 0.6648(3) 0.0790(18) Uani 1 1 d . . . . .
 C11 C 0.2283(4) 0.8833(4) 0.7689(4) 0.092(2) Uani 1 1 d . . . . .
 C13 C 0.2236(4) 0.7916(3) 0.8290(3) 0.0779(18) Uani 1 1 d . . . . .
 C20 C 0.6281(4) 0.8940(4) 0.9976(4) 0.0804(18) Uani 0.834(6) 1 d D U P B 1
 C27 C 0.7588(5) 0.6175(4) 0.7172(4) 0.097(2) Uani 1 1 d . . . . .
 F10 F 0.6788(4) 0.5969(4) 0.7708(4) 0.108(3) Uani 0.574(12) 1 d . . P D 2
 C19 C 0.6223(5) 0.8580(4) 1.0487(3) 0.0761(17) Uani 0.834(6) 1 d D U P B 1
 H19 H 0.637900 0.872815 1.088630 0.091 Uiso 0.834(6) 1 calc R U P B 1
 C35 C 0.6816(4) 0.5287(4) 1.0591(4) 0.0793(17) Uani 0.788(5) 1 d D U P A 1
 C18 C 0.5940(6) 0.8018(4) 1.0397(4) 0.0716(17) Uani 0.834(6) 1 d D U P B 1
 C39 C 0.6623(5) 0.4812(5) 0.9656(4) 0.0801(16) Uani 0.788(5) 1 d D U P A 1
 C37 C 0.6745(4) 0.4685(4) 1.0294(4) 0.0759(15) Uani 0.788(5) 1 d D U P A 1
 C4 C 0.4093(10) 0.7193(5) 0.4708(4) 0.080(2) Uani 0.717(7) 1 d D U P A 1
 F3 F 0.4411(5) 0.5513(3) 0.4954(3) 0.128(3) Uani 0.717(7) 1 d D U P A 1
 C41 C 0.6603(5) 0.5483(5) 0.9552(4) 0.0845(17) Uani 0.788(5) 1 d D U P A 1
 C46 C 0.5509(6) 0.5213(7) 0.6968(5) 0.156(4) Uani 1 1 d D U . . .
 H46A H 0.554885 0.505565 0.739614 0.187 Uiso 1 1 calc R U . . .
 H46B H 0.545036 0.568288 0.696540 0.187 Uiso 1 1 calc R U . . .
 F10A F 0.6988(5) 0.7941(4) 0.6632(4) 0.074(3) Uani 0.426(12) 1 d . . P D 1
 C7 C 0.4437(5) 0.6354(5) 0.5668(4) 0.0780(19) Uani 0.717(7) 1 d D U P A 1
 H7 H 0.453809 0.605852 0.599421 0.094 Uiso 0.717(7) 1 calc R U P A 1
 C5 C 0.4154(5) 0.6553(5) 0.4582(4) 0.081(2) Uani 0.717(7) 1 d D U P A 1
 H5 H 0.408173 0.639758 0.417339 0.098 Uiso 0.717(7) 1 calc R U P A 1
 C43 C 0.6728(4) 0.5779(4) 1.0136(4) 0.0835(18) Uani 0.788(5) 1 d D U P A 1
 C38 C 0.6768(4) 0.4049(5) 1.0616(5) 0.087(2) Uani 0.788(5) 1 d D U P A 1
 H38A H 0.691735 0.371966 1.035045 0.130 Uiso 0.788(5) 1 calc R U P A 1
 H38B H 0.634027 0.393740 1.070862 0.130 Uiso 0.788(5) 1 calc R U P A 1
 H38C H 0.706296 0.407484 1.099800 0.130 Uiso 0.788(5) 1 calc R U P A 1
 C44 C 0.6733(6) 0.6484(5) 1.0244(6) 0.106(3) Uani 0.788(5) 1 d D U P A 1
 H44A H 0.710298 0.659667 1.054171 0.159 Uiso 0.788(5) 1 calc R U P A 1
 H44B H 0.633956 0.661002 1.040411 0.159 Uiso 0.788(5) 1 calc R U P A 1
 H44C H 0.676113 0.670827 0.985712 0.159 Uiso 0.788(5) 1 calc R U P A 1
 C36 C 0.6948(5) 0.5390(6) 1.1268(4) 0.090(2) Uani 0.788(5) 1 d D U P A 1
 H36A H 0.714145 0.500309 1.146422 0.135 Uiso 0.788(5) 1 calc R U P A 1
 H36B H 0.654758 0.548406 1.143041 0.135 Uiso 0.788(5) 1 calc R U P A 1
 H36C H 0.724333 0.575121 1.135314 0.135 Uiso 0.788(5) 1 calc R U P A 1
 C6 C 0.4319(6) 0.6155(5) 0.5054(4) 0.088(2) Uani 0.717(7) 1 d D U P A 1
 C40 C 0.6494(7) 0.4284(6) 0.9172(5) 0.094(3) Uani 0.788(5) 1 d D U P A 1
 H40A H 0.663289 0.442839 0.878689 0.141 Uiso 0.788(5) 1 calc R U P A 1
 H40B H 0.603612 0.418779 0.910577 0.141 Uiso 0.788(5) 1 calc R U P A 1
 H40C H 0.673214 0.389761 0.931524 0.141 Uiso 0.788(5) 1 calc R U P A 1
 C42 C 0.6458(6) 0.5810(7) 0.8971(6) 0.101(3) Uani 0.788(5) 1 d D U P A 1
 H42A H 0.672540 0.619381 0.896949 0.151 Uiso 0.788(5) 1 calc R U P A 1
 H42B H 0.600657 0.593421 0.891115 0.151 Uiso 0.788(5) 1 calc R U P A 1
 H42C H 0.654455 0.552417 0.863809 0.151 Uiso 0.788(5) 1 calc R U P A 1
 C45 C 0.4993(7) 0.4898(6) 0.6589(7) 0.168(4) Uani 1 1 d D U . . .
 H45A H 0.507183 0.443081 0.660072 0.202 Uiso 1 1 calc R U . . .
 H45B H 0.499100 0.504220 0.616029 0.202 Uiso 1 1 calc R U . . .
 F4 F 0.2996(7) 0.7118(6) 0.8404(7) 0.091(5) Uani 0.323(12) 1 d . . P C 2
 Ru1A Ru 0.5075(5) 0.7929(5) 0.7283(4) 0.085(2) Uani 0.212(5) 1 d . . P A 2
 Ru2A Ru 0.49056(18) 0.71163(17) 0.7738(2) 0.0240(8) Uani 0.212(5) 1 d . . P A
 2
 Fe1A Fe 0.750000 0.4857(6) 1.000000 0.0813(19) Uani 0.212(5) 2 d S TU P A 2
 C39A C 0.6731(13) 0.4338(9) 1.0099(10) 0.084(2) Uani 0.212(5) 1 d DG U P A 2
 C41A C 0.6609(19) 0.4680(10) 0.9538(8) 0.083(3) Uani 0.212(5) 1 d DG U P A 2
 C43A C 0.6606(19) 0.5343(10) 0.9677(9) 0.082(2) Uani 0.212(5) 1 d DG U P A 2
 C35A C 0.6726(15) 0.5412(9) 1.0324(10) 0.080(2) Uani 0.212(5) 1 d DG U P A 2
 C37A C 0.6803(14) 0.4790(11) 1.0585(8) 0.083(3) Uani 0.212(5) 1 d DG U P A 2
 C36A C 0.6686(16) 0.6011(13) 1.0695(15) 0.089(4) Uani 0.212(5) 1 d D U P A 2
 H36D H 0.702979 0.601123 1.104041 0.134 Uiso 0.212(5) 1 calc R U P A 2
 H36E H 0.627153 0.602544 1.085158 0.134 Uiso 0.212(5) 1 calc R U P A 2
 H36F H 0.672883 0.638572 1.043655 0.134 Uiso 0.212(5) 1 calc R U P A 2
 C40A C 0.6757(18) 0.3611(11) 1.0159(19) 0.097(6) Uani 0.212(5) 1 d D U P A 2
 H40D H 0.720384 0.347167 1.023108 0.145 Uiso 0.212(5) 1 calc R U P A 2
 H40E H 0.654639 0.341565 0.978122 0.145 Uiso 0.212(5) 1 calc R U P A 2
 H40F H 0.653752 0.347894 1.050486 0.145 Uiso 0.212(5) 1 calc R U P A 2
 C38A C 0.6999(16) 0.4680(18) 1.1260(11) 0.087(4) Uani 0.212(5) 1 d D U P A 2
 H38D H 0.745864 0.459228 1.133528 0.131 Uiso 0.212(5) 1 calc R U P A 2
 H38E H 0.676328 0.431279 1.139457 0.131 Uiso 0.212(5) 1 calc R U P A 2
 H38F H 0.690171 0.506201 1.148866 0.131 Uiso 0.212(5) 1 calc R U P A 2
 C42A C 0.646(3) 0.439(2) 0.8937(14) 0.092(6) Uani 0.212(5) 1 d D U P A 2
 H42D H 0.659467 0.467896 0.862639 0.139 Uiso 0.212(5) 1 calc R U P A 2
 H42E H 0.599977 0.431484 0.885126 0.139 Uiso 0.212(5) 1 calc R U P A 2
 H42F H 0.668888 0.398258 0.892801 0.139 Uiso 0.212(5) 1 calc R U P A 2
 C44A C 0.639(2) 0.5875(18) 0.9244(17) 0.095(6) Uani 0.212(5) 1 d D U P A 2
 H44D H 0.665017 0.625777 0.935865 0.143 Uiso 0.212(5) 1 calc R U P A 2
 H44E H 0.594206 0.596832 0.926248 0.143 Uiso 0.212(5) 1 calc R U P A 2
 H44F H 0.645148 0.574657 0.882610 0.143 Uiso 0.212(5) 1 calc R U P A 2
 C2A C 0.428(2) 0.6944(12) 0.5788(8) 0.077(3) Uani 0.283(7) 1 d D U P A 2
 C3A C 0.427(3) 0.7293(12) 0.5250(8) 0.078(3) Uani 0.283(7) 1 d D U P A 2
 F1A F 0.4571(9) 0.7848(9) 0.5251(8) 0.096(4) Uani 0.283(7) 1 d D U P A 2
 C4A C 0.410(3) 0.7036(12) 0.4678(9) 0.082(3) Uani 0.283(7) 1 d D U P A 2
 F2A F 0.4089(13) 0.7407(11) 0.4172(9) 0.091(5) Uani 0.283(7) 1 d D U P A 2
 C5A C 0.3848(16) 0.6435(11) 0.4597(9) 0.089(3) Uani 0.283(7) 1 d D U P A 2
 H5A H 0.379159 0.622849 0.420932 0.106 Uiso 0.283(7) 1 calc R U P A 2
 C6A C 0.3689(14) 0.6157(11) 0.5104(9) 0.091(3) Uani 0.283(7) 1 d D U P A 2
 F3A F 0.3327(13) 0.5604(10) 0.5064(11) 0.156(8) Uani 0.283(7) 1 d D U P A 2
 C7A C 0.3929(13) 0.6366(11) 0.5702(9) 0.084(3) Uani 0.283(7) 1 d D U P A 2
 H7A H 0.385504 0.611688 0.604706 0.101 Uiso 0.283(7) 1 calc R U P A 2
 C21A C 0.563(2) 0.8723(13) 0.9396(11) 0.077(3) Uani 0.166(6) 1 d D U P B 2
 H21A H 0.549999 0.901199 0.906899 0.093 Uiso 0.166(6) 1 calc R U P B 2
 C20A C 0.567(2) 0.8895(12) 1.0005(11) 0.081(3) Uani 0.166(6) 1 d D U P B 2
 F9A F 0.5517(17) 0.9512(11) 1.0103(14) 0.119(8) Uani 0.166(6) 1 d D U P B 2
 C19A C 0.584(2) 0.8467(13) 1.0466(12) 0.077(3) Uani 0.166(6) 1 d D U P B 2
 H19A H 0.592033 0.861130 1.087744 0.093 Uiso 0.166(6) 1 calc R U P B 2
 C18A C 0.588(4) 0.7854(12) 1.0341(11) 0.073(3) Uani 0.166(6) 1 d D U P B 2
 F8A F 0.6051(17) 0.7405(14) 1.0776(12) 0.085(6) Uani 0.166(6) 1 d D U P B 2
 F7A F 0.5803(15) 0.6964(10) 0.9661(11) 0.083(5) Uani 0.166(6) 1 d D U P B 2
 C17A C 0.576(3) 0.7614(12) 0.9746(11) 0.071(3) Uani 0.166(6) 1 d D U P B 2
 C16A C 0.579(3) 0.8070(12) 0.9302(9) 0.072(3) Uani 0.166(6) 1 d D U P B 2

loop_
  _atom_site_aniso_label
  _atom_site_aniso_U_11
  _atom_site_aniso_U_22
  _atom_site_aniso_U_33
  _atom_site_aniso_U_23
  _atom_site_aniso_U_13
  _atom_site_aniso_U_12
 Ru1 0.0698(5) 0.0442(6) 0.0384(5) 0.0028(4) 0.0056(3) -0.0024(4)
 Ru2 0.0925(13) 0.0833(14) 0.0573(11) 0.0187(7) 0.0092(8) 0.0029(7)
 Fe1 0.0499(8) 0.0774(14) 0.0769(11) 0.000 0.0070(7) 0.000
 Cl1 0.156(2) 0.0968(15) 0.0949(17) 0.0017(10) 0.0219(16) 0.0053(13)
 Cl2 0.140(2) 0.130(2) 0.112(2) 0.0178(13) 0.0139(17) -0.0114(14)
 O2 0.085(3) 0.067(2) 0.050(2) 0.0091(18) 0.0103(18) 0.005(2)
 O5 0.079(2) 0.072(2) 0.050(2) 0.0057(18) 0.0092(17) -0.001(2)
 O1 0.083(3) 0.061(2) 0.051(2) 0.0065(17) 0.0070(18) -0.0005(19)
 O7 0.075(2) 0.067(2) 0.054(2) 0.0047(18) 0.0108(18) 0.0007(19)
 O8 0.078(3) 0.066(2) 0.062(2) 0.0158(19) 0.0091(19) 0.004(2)
 O4 0.073(2) 0.076(3) 0.053(2) 0.0058(19) 0.0081(17) -0.003(2)
 O6 0.078(2) 0.077(3) 0.048(2) 0.0112(19) 0.0051(17) -0.006(2)
 F6 0.096(3) 0.088(3) 0.104(3) 0.009(2) 0.036(2) -0.004(2)
 O3 0.078(3) 0.070(3) 0.059(2) 0.0098(19) 0.0110(19) 0.004(2)
 F11 0.098(3) 0.094(3) 0.113(3) -0.008(3) 0.044(3) -0.013(2)
 F7 0.090(3) 0.070(3) 0.058(2) 0.0071(19) 0.006(2) -0.004(2)
 F8 0.096(4) 0.087(4) 0.051(2) 0.007(2) 0.009(2) 0.004(3)
 N2 0.075(3) 0.068(3) 0.053(3) 0.009(2) 0.008(2) -0.004(2)
 N1 0.076(3) 0.067(3) 0.058(3) -0.010(2) 0.011(2) -0.003(2)
 F2 0.119(6) 0.101(5) 0.055(3) 0.005(3) -0.004(3) 0.018(4)
 C34 0.060(3) 0.042(2) 0.054(3) 0.0036(19) 0.011(2) -0.0010(19)
 C31 0.060(3) 0.061(3) 0.046(3) 0.002(2) 0.006(2) -0.004(2)
 C29 0.061(3) 0.060(3) 0.048(3) -0.002(2) 0.009(2) -0.003(2)
 F5 0.136(4) 0.090(3) 0.183(6) 0.049(3) 0.051(4) 0.035(3)
 C33 0.059(3) 0.045(2) 0.051(3) -0.0020(19) 0.012(2) 0.000(2)
 F1 0.114(4) 0.072(3) 0.058(3) 0.004(2) -0.004(3) 0.020(3)
 C32 0.052(3) 0.046(2) 0.054(3) 0.0001(18) 0.010(2) 0.0003(18)
 F4A 0.098(4) 0.074(4) 0.100(5) 0.022(3) 0.022(3) 0.009(3)
 C30 0.056(3) 0.051(3) 0.049(3) -0.0003(19) 0.009(2) -0.0011(19)
 F12 0.177(6) 0.116(4) 0.165(6) 0.045(4) 0.067(5) 0.065(4)
 C22 0.075(4) 0.076(4) 0.048(3) 0.002(3) 0.004(3) -0.006(3)
 C9 0.080(4) 0.073(4) 0.055(3) -0.004(3) 0.008(3) 0.000(3)
 C15 0.072(3) 0.071(4) 0.054(3) 0.010(3) 0.011(3) 0.000(3)
 C16 0.080(4) 0.076(4) 0.055(3) 0.000(3) 0.008(3) 0.005(3)
 C1 0.078(4) 0.077(4) 0.047(3) 0.009(3) 0.009(2) 0.017(3)
 C8 0.079(4) 0.066(3) 0.050(3) 0.004(3) 0.003(3) -0.001(3)
 F9 0.159(5) 0.093(4) 0.089(4) -0.002(3) -0.006(3) -0.045(4)
 C10 0.096(5) 0.065(4) 0.088(5) 0.004(3) 0.012(4) -0.006(3)
 C23 0.080(4) 0.069(4) 0.053(3) -0.005(3) 0.005(3) 0.001(3)
 C28 0.105(5) 0.080(4) 0.068(4) 0.007(3) 0.018(4) 0.000(4)
 C14 0.089(4) 0.071(4) 0.060(3) 0.000(3) 0.004(3) -0.002(3)
 C2 0.086(5) 0.073(4) 0.054(3) 0.000(3) 0.011(3) -0.007(3)
 C24 0.089(4) 0.070(4) 0.062(3) -0.003(3) 0.012(3) -0.006(3)
 C17 0.075(3) 0.070(3) 0.053(3) 0.001(3) 0.013(3) 0.002(3)
 C3 0.083(4) 0.078(4) 0.055(3) 0.003(3) 0.006(3) -0.002(4)
 C26 0.088(5) 0.097(5) 0.089(5) -0.012(4) 0.018(4) 0.011(4)
 C21 0.083(4) 0.079(4) 0.062(3) 0.004(3) 0.009(3) -0.011(3)
 C12 0.087(4) 0.073(4) 0.096(5) -0.007(4) 0.016(4) 0.001(3)
 C25 0.090(5) 0.077(4) 0.071(4) -0.008(3) 0.017(3) -0.004(3)
 C11 0.097(5) 0.070(4) 0.110(6) 0.001(4) 0.020(4) 0.007(4)
 C13 0.091(5) 0.075(4) 0.070(4) -0.005(3) 0.019(3) -0.005(3)
 C20 0.092(4) 0.084(4) 0.064(3) -0.002(3) 0.005(3) -0.014(3)
 C27 0.127(7) 0.078(5) 0.090(5) 0.008(4) 0.026(5) 0.026(4)
 F10 0.119(6) 0.099(6) 0.109(6) 0.026(5) 0.033(5) 0.020(5)
 C19 0.087(4) 0.084(4) 0.056(3) -0.005(3) 0.007(3) -0.009(3)
 C35 0.059(3) 0.090(4) 0.089(4) 0.002(3) 0.012(3) -0.001(3)
 C18 0.080(4) 0.079(4) 0.056(3) 0.001(3) 0.008(3) -0.003(4)
 C39 0.053(3) 0.101(4) 0.086(3) 0.000(3) 0.009(3) -0.001(3)
 C37 0.054(3) 0.089(3) 0.084(3) 0.001(3) 0.009(3) 0.000(3)
 C4 0.092(4) 0.088(5) 0.059(3) -0.002(4) 0.005(3) -0.007(5)
 F3 0.216(8) 0.067(3) 0.092(4) -0.023(3) -0.010(5) -0.003(4)
 C41 0.057(3) 0.103(4) 0.093(4) 0.013(3) 0.009(3) 0.000(3)
 C46 0.172(9) 0.203(9) 0.089(6) 0.030(7) 0.003(6) -0.047(8)
 F10A 0.086(6) 0.057(5) 0.082(6) 0.011(4) 0.026(4) 0.007(4)
 C7 0.098(4) 0.076(4) 0.058(3) -0.005(3) 0.007(3) -0.008(4)
 C5 0.092(4) 0.092(4) 0.060(3) -0.014(3) 0.006(3) -0.021(4)
 C43 0.055(3) 0.094(4) 0.100(4) 0.006(3) 0.006(3) 0.003(3)
 C38 0.065(4) 0.088(5) 0.106(6) 0.009(4) 0.010(4) -0.003(4)
 C44 0.083(5) 0.092(5) 0.142(8) 0.005(5) 0.016(6) 0.009(5)
 C36 0.078(5) 0.105(6) 0.090(4) -0.012(4) 0.020(4) -0.011(5)
 C6 0.109(4) 0.083(4) 0.069(4) -0.014(3) 0.004(4) -0.016(4)
 C40 0.073(5) 0.122(6) 0.084(6) -0.004(5) 0.002(5) -0.010(5)
 C42 0.070(5) 0.130(7) 0.102(6) 0.030(6) 0.008(5) -0.005(5)
 C45 0.186(9) 0.188(10) 0.124(8) 0.028(7) -0.003(7) -0.043(7)
 F4 0.093(9) 0.085(9) 0.095(10) 0.023(7) 0.017(7) 0.003(7)
 Ru1A 0.118(4) 0.080(5) 0.056(3) 0.003(3) 0.004(2) -0.005(3)
 Ru2A 0.0378(15) 0.0115(11) 0.0220(15) -0.0035(8) 0.0013(10) -0.0051(8)
 Fe1A 0.057(3) 0.091(4) 0.094(4) 0.000 0.006(3) 0.000
 C39A 0.058(4) 0.097(4) 0.094(5) 0.002(4) 0.007(5) 0.000(4)
 C41A 0.056(4) 0.102(5) 0.090(5) 0.001(4) 0.010(5) -0.002(5)
 C43A 0.057(4) 0.099(4) 0.090(4) 0.006(4) 0.008(4) -0.001(4)
 C35A 0.055(4) 0.094(4) 0.090(4) 0.004(4) 0.009(4) -0.001(4)
 C37A 0.062(5) 0.095(5) 0.093(5) 0.004(4) 0.009(5) -0.001(5)
 C36A 0.069(8) 0.097(7) 0.102(8) 0.001(7) 0.017(8) 0.002(8)
 C40A 0.075(12) 0.098(7) 0.114(13) 0.003(8) 0.001(12) -0.007(9)
 C38A 0.071(9) 0.096(10) 0.094(6) 0.006(7) 0.011(7) 0.005(9)
 C42A 0.067(10) 0.114(11) 0.094(8) -0.006(9) 0.004(10) 0.001(10)
 C44A 0.072(10) 0.116(9) 0.097(10) 0.017(9) 0.007(11) 0.009(9)
 C2A 0.093(6) 0.079(5) 0.057(5) -0.001(5) 0.008(5) -0.003(5)
 C3A 0.090(5) 0.083(5) 0.059(4) 0.003(5) 0.005(4) -0.004(5)
 F1A 0.105(9) 0.103(9) 0.079(8) 0.011(7) 0.008(7) 0.005(8)
 C4A 0.094(5) 0.091(5) 0.061(5) -0.001(5) 0.005(4) -0.006(5)
 F2A 0.107(9) 0.104(10) 0.058(7) 0.003(8) 0.002(7) 0.007(8)
 C5A 0.103(5) 0.093(5) 0.068(5) -0.008(5) 0.005(5) -0.014(5)
 C6A 0.107(5) 0.093(5) 0.072(5) -0.007(5) 0.000(5) -0.014(5)
 F3A 0.193(16) 0.131(13) 0.131(14) 0.020(11) -0.025(13) -0.043(13)
 C7A 0.100(5) 0.085(5) 0.066(5) -0.002(5) 0.006(5) -0.008(5)
 C21A 0.087(5) 0.081(5) 0.062(5) 0.000(5) 0.007(5) -0.006(5)
 C20A 0.092(5) 0.085(5) 0.065(5) -0.002(5) 0.008(5) -0.010(5)
 F9A 0.150(17) 0.089(14) 0.113(16) -0.016(13) 0.003(14) -0.019(14)
 C19A 0.088(5) 0.083(5) 0.060(5) -0.002(5) 0.007(5) -0.007(5)
 C18A 0.084(5) 0.079(5) 0.056(5) 0.002(5) 0.008(5) -0.002(5)
 F8A 0.101(11) 0.094(11) 0.059(10) 0.013(9) 0.007(9) 0.012(10)
 F7A 0.091(10) 0.089(10) 0.071(9) 0.001(9) 0.014(9) 0.001(9)
 C17A 0.080(5) 0.077(5) 0.056(5) 0.003(5) 0.010(5) -0.002(5)
 C16A 0.081(5) 0.077(5) 0.057(5) 0.001(5) 0.009(5) -0.001(5)

_geom_special_details
;
 All esds (except the esd in the dihedral angle between two l.s. planes)
 are estimated using the full covariance matrix.  The cell esds are taken
 into account individually in the estimation of esds in distances, angles
 and torsion angles; correlations between esds in cell parameters are only
 used when they are defined by crystal symmetry.  An approximate (isotropic)
 treatment of cell esds is used for estimating esds involving l.s. planes.
;
loop_
  _geom_bond_atom_site_label_1
  _geom_bond_atom_site_label_2
  _geom_bond_distance
  _geom_bond_site_symmetry_2
  _geom_bond_publ_flag
 Ru1 Ru2 2.349(3) . ?
 Ru1 O5 2.036(4) . ?
 Ru1 O1 2.097(4) . ?
 Ru1 O7 2.068(4) . ?
 Ru1 O3 2.061(5) . ?
 Ru1 N1 2.237(5) 4_556 ?
 Ru2 O2 2.031(4) . ?
 Ru2 O8 2.049(5) . ?
 Ru2 O4 2.076(5) . ?
 Ru2 O6 2.104(4) . ?
 Ru2 N2 2.227(5) . ?
 Fe1 C35 2.076(9) 2_657 ?
 Fe1 C35 2.076(9) . ?
 Fe1 C39 2.060(11) 2_657 ?
 Fe1 C39 2.060(11) . ?
 Fe1 C37 2.079(9) . ?
 Fe1 C37 2.079(9) 2_657 ?
 Fe1 C41 2.110(10) . ?
 Fe1 C41 2.109(10) 2_657 ?
 Fe1 C43 2.099(9) . ?
 Fe1 C43 2.099(9) 2_657 ?
 Cl1 C45 1.705(14) . ?
 Cl2 C46 1.912(13) . ?
 O2 C1 1.277(7) . ?
 O2 Ru2A 2.135(6) . ?
 O5 C15 1.267(7) . ?
 O5 Ru1A 2.353(10) . ?
 O1 C1 1.243(8) . ?
 O1 Ru1A 1.804(10) . ?
 O7 C22 1.273(8) . ?
 O7 Ru1A 1.990(10) . ?
 O8 C22 1.253(8) . ?
 O8 Ru2A 2.108(6) . ?
 O4 C8 1.268(7) . ?
 O4 Ru2A 2.020(6) . ?
 O6 C15 1.257(8) . ?
 O6 Ru2A 2.001(6) . ?
 F6 C13 1.330(8) . ?
 O3 C8 1.247(8) . ?
 O3 Ru1A 2.191(11) . ?
 F11 C25 1.338(8) . ?
 F7 C17 1.359(10) . ?
 F8 C18 1.363(9) . ?
 N2 C31 1.153(7) . ?
 N2 Ru2A 2.317(6) . ?
 N1 C29 1.144(7) . ?
 N1 Ru1A 2.487(11) 4_546 ?
 F2 C4 1.351(11) . ?
 C34 H34 0.9500 . ?
 C34 C33 1.364(8) 5_667 ?
 C34 C32 1.408(7) . ?
 C31 C30 1.406(7) . ?
 C29 C30 1.401(7) . ?
 F5 C11 1.344(9) . ?
 C33 H33 0.9500 . ?
 C33 C32 1.407(7) . ?
 F1 C3 1.324(11) . ?
 C32 C30 1.437(8) . ?
 F4A C10 1.353(9) . ?
 F12 C27 1.354(9) . ?
 C22 C23 1.502(9) . ?
 C9 C8 1.515(10) . ?
 C9 C10 1.389(10) . ?
 C9 C14 1.396(10) . ?
 C15 C16 1.507(9) . ?
 C15 C16A 1.49(2) . ?
 C16 C17 1.369(10) . ?
 C16 C21 1.413(12) . ?
 C1 C2 1.496(10) . ?
 C1 Ru1A 2.528(11) . ?
 C1 C2A 1.556(16) . ?
 F9 C20 1.353(10) . ?
 C10 H10 0.9500 . ?
 C10 C11 1.362(11) . ?
 C23 C28 1.374(10) . ?
 C23 C24 1.386(9) . ?
 C28 H28 0.9500 . ?
 C28 C27 1.360(11) . ?
 C28 F10 1.314(11) . ?
 C14 H14 0.9500 . ?
 C14 C13 1.365(10) . ?
 C14 F4 1.422(14) . ?
 C2 C3 1.367(12) . ?
 C2 C7 1.391(15) . ?
 C24 H24 0.9500 . ?
 C24 C25 1.366(10) . ?
 C24 F10A 1.335(11) . ?
 C17 C18 1.390(11) . ?
 C3 C4 1.365(11) . ?
 C26 H26 0.9500 . ?
 C26 C25 1.375(11) . ?
 C26 C27 1.351(12) . ?
 C21 H21 0.9500 . ?
 C21 C20 1.388(11) . ?
 C12 H12 0.9500 . ?
 C12 C11 1.364(11) . ?
 C12 C13 1.370(11) . ?
 C20 C19 1.371(11) . ?
 C19 H19 0.9500 . ?
 C19 C18 1.320(12) . ?
 C35 C37 1.415(11) . ?
 C35 C43 1.431(11) . ?
 C35 C36 1.496(12) . ?
 C39 C37 1.420(11) . ?
 C39 C41 1.418(11) . ?
 C39 C40 1.532(14) . ?
 C37 C38 1.503(12) . ?
 C4 C5 1.374(15) . ?
 F3 C6 1.378(12) . ?
 C41 C43 1.420(11) . ?
 C41 C42 1.447(14) . ?
 C46 H46A 0.9900 . ?
 C46 H46B 0.9900 . ?
 C46 C45 1.440(14) . ?
 C7 H7 0.9500 . ?
 C7 C6 1.404(12) . ?
 C5 H5 0.9500 . ?
 C5 C6 1.339(14) . ?
 C43 C44 1.490(13) . ?
 C38 H38A 0.9800 . ?
 C38 H38B 0.9800 . ?
 C38 H38C 0.9800 . ?
 C44 H44A 0.9800 . ?
 C44 H44B 0.9800 . ?
 C44 H44C 0.9800 . ?
 C36 H36A 0.9800 . ?
 C36 H36B 0.9800 . ?
 C36 H36C 0.9800 . ?
 C40 H40A 0.9800 . ?
 C40 H40B 0.9800 . ?
 C40 H40C 0.9800 . ?
 C42 H42A 0.9800 . ?
 C42 H42B 0.9800 . ?
 C42 H42C 0.9800 . ?
 C45 H45A 0.9900 . ?
 C45 H45B 0.9900 . ?
 Ru1A Ru2A 2.026(10) . ?
 Fe1A C39A 1.99(3) . ?
 Fe1A C39A 1.99(3) 2_657 ?
 Fe1A C41A 2.05(4) 2_657 ?
 Fe1A C41A 2.05(3) . ?
 Fe1A C43A 2.18(3) . ?
 Fe1A C43A 2.18(6) 2_657 ?
 Fe1A C35A 2.20(3) . ?
 Fe1A C35A 2.20(6) 2_657 ?
 Fe1A C37A 2.08(3) . ?
 Fe1A C37A 2.08(3) 2_657 ?
 C39A C41A 1.4200 . ?
 C39A C37A 1.4200 . ?
 C39A C40A 1.52(2) . ?
 C41A C43A 1.4200 . ?
 C41A C42A 1.45(2) . ?
 C43A C35A 1.4200 . ?
 C43A C44A 1.49(2) . ?
 C35A C37A 1.4200 . ?
 C35A C36A 1.503(19) . ?
 C37A C38A 1.507(19) . ?
 C36A H36D 0.9800 . ?
 C36A H36E 0.9800 . ?
 C36A H36F 0.9800 . ?
 C40A H40D 0.9800 . ?
 C40A H40E 0.9800 . ?
 C40A H40F 0.9800 . ?
 C38A H38D 0.9800 . ?
 C38A H38E 0.9800 . ?
 C38A H38F 0.9800 . ?
 C42A H42D 0.9800 . ?
 C42A H42E 0.9800 . ?
 C42A H42F 0.9800 . ?
 C44A H44D 0.9800 . ?
 C44A H44E 0.9800 . ?
 C44A H44F 0.9800 . ?
 C2A C3A 1.388(17) . ?
 C2A C7A 1.41(2) . ?
 C3A F1A 1.33(2) . ?
 C3A C4A 1.371(17) . ?
 C4A F2A 1.357(17) . ?
 C4A C5A 1.36(2) . ?
 C5A H5A 0.9500 . ?
 C5A C6A 1.34(2) . ?
 C6A F3A 1.383(19) . ?
 C6A C7A 1.416(19) . ?
 C7A H7A 0.9500 . ?
 C21A H21A 0.9500 . ?
 C21A C20A 1.38(2) . ?
 C21A C16A 1.43(2) . ?
 C20A F9A 1.35(2) . ?
 C20A C19A 1.36(2) . ?
 C19A H19A 0.9500 . ?
 C19A C18A 1.32(2) . ?
 C18A F8A 1.354(19) . ?
 C18A C17A 1.393(19) . ?
 F7A C17A 1.37(2) . ?
 C17A C16A 1.372(19) . ?

loop_
  _geom_angle_atom_site_label_1
  _geom_angle_atom_site_label_2
  _geom_angle_atom_site_label_3
  _geom_angle
  _geom_angle_site_symmetry_1
  _geom_angle_site_symmetry_3
  _geom_angle_publ_flag
 O5 Ru1 Ru2 90.70(15) . . ?
 O5 Ru1 O1 177.30(18) . . ?
 O5 Ru1 O7 91.45(18) . . ?
 O5 Ru1 O3 90.52(18) . . ?
 O5 Ru1 N1 96.36(19) . 4_556 ?
 O1 Ru1 Ru2 86.76(14) . . ?
 O1 Ru1 N1 86.14(18) . 4_556 ?
 O7 Ru1 Ru2 87.49(14) . . ?
 O7 Ru1 O1 87.50(17) . . ?
 O7 Ru1 N1 90.70(19) . 4_556 ?
 O3 Ru1 Ru2 89.58(14) . . ?
 O3 Ru1 O1 90.40(18) . . ?
 O3 Ru1 O7 176.49(19) . . ?
 O3 Ru1 N1 91.98(19) . 4_556 ?
 N1 Ru1 Ru2 172.75(17) 4_556 . ?
 O2 Ru2 Ru1 90.44(15) . . ?
 O2 Ru2 O8 88.91(19) . . ?
 O2 Ru2 O4 91.60(18) . . ?
 O2 Ru2 O6 176.6(2) . . ?
 O2 Ru2 N2 95.72(19) . . ?
 O8 Ru2 Ru1 89.64(14) . . ?
 O8 Ru2 O4 177.1(2) . . ?
 O8 Ru2 O6 90.94(19) . . ?
 O8 Ru2 N2 92.15(19) . . ?
 O4 Ru2 Ru1 87.48(15) . . ?
 O4 Ru2 O6 88.38(18) . . ?
 O4 Ru2 N2 90.66(19) . . ?
 O6 Ru2 Ru1 86.16(15) . . ?
 O6 Ru2 N2 87.68(18) . . ?
 N2 Ru2 Ru1 173.62(17) . . ?
 C35 Fe1 C35 168.4(5) . 2_657 ?
 C35 Fe1 C37 150.5(4) 2_657 . ?
 C35 Fe1 C37 39.8(3) 2_657 2_657 ?
 C35 Fe1 C37 39.8(3) . . ?
 C35 Fe1 C37 150.5(4) . 2_657 ?
 C35 Fe1 C41 109.4(4) 2_657 . ?
 C35 Fe1 C41 66.9(4) . . ?
 C35 Fe1 C41 66.9(4) 2_657 2_657 ?
 C35 Fe1 C41 109.4(4) . 2_657 ?
 C35 Fe1 C43 40.1(3) 2_657 2_657 ?
 C35 Fe1 C43 130.2(4) 2_657 . ?
 C35 Fe1 C43 40.1(3) . . ?
 C35 Fe1 C43 130.2(4) . 2_657 ?
 C39 Fe1 C35 66.6(4) 2_657 2_657 ?
 C39 Fe1 C35 66.6(4) . . ?
 C39 Fe1 C35 118.2(4) . 2_657 ?
 C39 Fe1 C35 118.2(4) 2_657 . ?
 C39 Fe1 C39 135.4(6) . 2_657 ?
 C39 Fe1 C37 112.5(4) . 2_657 ?
 C39 Fe1 C37 112.5(4) 2_657 . ?
 C39 Fe1 C37 40.1(3) 2_657 2_657 ?
 C39 Fe1 C37 40.1(3) . . ?
 C39 Fe1 C41 172.4(4) 2_657 . ?
 C39 Fe1 C41 39.7(3) . . ?
 C39 Fe1 C41 39.7(3) 2_657 2_657 ?
 C39 Fe1 C41 172.4(4) . 2_657 ?
 C39 Fe1 C43 66.4(4) 2_657 2_657 ?
 C39 Fe1 C43 66.4(4) . . ?
 C39 Fe1 C43 148.0(4) . 2_657 ?
 C39 Fe1 C43 148.1(4) 2_657 . ?
 C37 Fe1 C37 119.5(5) . 2_657 ?
 C37 Fe1 C41 132.8(4) 2_657 . ?
 C37 Fe1 C41 67.4(3) . . ?
 C37 Fe1 C41 67.4(3) 2_657 2_657 ?
 C37 Fe1 C41 132.8(4) . 2_657 ?
 C37 Fe1 C43 67.2(3) . . ?
 C37 Fe1 C43 67.2(3) 2_657 2_657 ?
 C37 Fe1 C43 169.1(4) . 2_657 ?
 C37 Fe1 C43 169.1(4) 2_657 . ?
 C41 Fe1 C41 145.9(5) 2_657 . ?
 C43 Fe1 C41 39.4(3) 2_657 2_657 ?
 C43 Fe1 C41 115.2(4) 2_657 . ?
 C43 Fe1 C41 39.4(3) . . ?
 C43 Fe1 C41 115.2(4) . 2_657 ?
 C43 Fe1 C43 107.7(5) 2_657 . ?
 C1 O2 Ru2 117.6(4) . . ?
 C1 O2 Ru2A 115.0(4) . . ?
 C15 O5 Ru1 118.5(4) . . ?
 C15 O5 Ru1A 112.1(5) . . ?
 C1 O1 Ru1 118.9(4) . . ?
 C1 O1 Ru1A 110.7(5) . . ?
 C22 O7 Ru1 119.0(4) . . ?
 C22 O7 Ru1A 111.3(5) . . ?
 C22 O8 Ru2 118.2(4) . . ?
 C22 O8 Ru2A 115.6(4) . . ?
 C8 O4 Ru2 118.8(4) . . ?
 C8 O4 Ru2A 116.1(4) . . ?
 C15 O6 Ru2 120.0(4) . . ?
 C15 O6 Ru2A 117.4(4) . . ?
 C8 O3 Ru1 117.9(4) . . ?
 C8 O3 Ru1A 110.4(5) . . ?
 C31 N2 Ru2 166.7(5) . . ?
 C31 N2 Ru2A 165.9(5) . . ?
 Ru1 N1 Ru1A 7.9(2) 4_546 4_546 ?
 C29 N1 Ru1 165.6(5) . 4_546 ?
 C29 N1 Ru1A 159.8(5) . 4_546 ?
 C33 C34 H34 119.6 5_667 . ?
 C33 C34 C32 120.7(4) 5_667 . ?
 C32 C34 H34 119.6 . . ?
 N2 C31 C30 179.2(6) . . ?
 N1 C29 C30 179.9(7) . . ?
 C34 C33 H33 119.9 5_667 . ?
 C34 C33 C32 120.2(4) 5_667 . ?
 C32 C33 H33 119.9 . . ?
 C34 C32 C30 120.3(4) . . ?
 C33 C32 C34 119.1(5) . . ?
 C33 C32 C30 120.5(4) . . ?
 C31 C30 C32 122.4(5) . . ?
 C29 C30 C31 115.5(5) . . ?
 C29 C30 C32 122.0(5) . . ?
 O7 C22 C23 117.3(6) . . ?
 O8 C22 O7 125.5(6) . . ?
 O8 C22 C23 117.2(6) . . ?
 C10 C9 C8 122.1(6) . . ?
 C10 C9 C14 117.4(7) . . ?
 C14 C9 C8 120.4(6) . . ?
 O5 C15 C16 115.7(6) . . ?
 O5 C15 C16A 120.2(13) . . ?
 O6 C15 O5 124.6(6) . . ?
 O6 C15 C16 119.6(6) . . ?
 O6 C15 C16A 115.0(12) . . ?
 C17 C16 C15 123.2(7) . . ?
 C17 C16 C21 117.4(7) . . ?
 C21 C16 C15 119.1(7) . . ?
 O2 C1 C2 116.4(7) . . ?
 O2 C1 Ru1A 84.5(4) . . ?
 O2 C1 C2A 109.3(9) . . ?
 O1 C1 O2 126.2(6) . . ?
 O1 C1 C2 117.2(6) . . ?
 O1 C1 Ru1A 41.9(4) . . ?
 O1 C1 C2A 124.5(9) . . ?
 C2A C1 Ru1A 166.2(9) . . ?
 O4 C8 C9 115.1(6) . . ?
 O3 C8 O4 126.2(6) . . ?
 O3 C8 C9 118.7(6) . . ?
 F4A C10 C9 124.2(7) . . ?
 F4A C10 C11 115.1(7) . . ?
 C9 C10 H10 119.8 . . ?
 C11 C10 C9 120.4(7) . . ?
 C11 C10 H10 119.8 . . ?
 C28 C23 C22 121.6(6) . . ?
 C28 C23 C24 117.8(7) . . ?
 C24 C23 C22 120.6(6) . . ?
 C23 C28 H28 119.9 . . ?
 C27 C28 C23 120.3(7) . . ?
 C27 C28 H28 119.9 . . ?
 F10 C28 C23 126.8(8) . . ?
 F10 C28 C27 112.5(8) . . ?
 C9 C14 H14 119.8 . . ?
 C9 C14 F4 127.2(9) . . ?
 C13 C14 C9 120.4(7) . . ?
 C13 C14 H14 119.8 . . ?
 C13 C14 F4 111.5(8) . . ?
 C3 C2 C1 122.8(9) . . ?
 C3 C2 C7 120.7(8) . . ?
 C7 C2 C1 116.5(8) . . ?
 C23 C24 H24 120.0 . . ?
 C25 C24 C23 120.1(7) . . ?
 C25 C24 H24 120.0 . . ?
 F10A C24 C23 125.8(7) . . ?
 F10A C24 C25 113.7(7) . . ?
 F7 C17 C16 122.1(7) . . ?
 F7 C17 C18 117.5(6) . . ?
 C16 C17 C18 120.4(8) . . ?
 F1 C3 C2 122.6(8) . . ?
 F1 C3 C4 117.0(8) . . ?
 C2 C3 C4 120.3(10) . . ?
 C25 C26 H26 121.7 . . ?
 C27 C26 H26 121.7 . . ?
 C27 C26 C25 116.5(7) . . ?
 C16 C21 H21 120.8 . . ?
 C20 C21 C16 118.5(7) . . ?
 C20 C21 H21 120.8 . . ?
 C11 C12 H12 121.2 . . ?
 C11 C12 C13 117.5(7) . . ?
 C13 C12 H12 121.2 . . ?
 F11 C25 C24 120.2(7) . . ?
 F11 C25 C26 117.6(7) . . ?
 C24 C25 C26 122.1(7) . . ?
 F5 C11 C10 118.6(7) . . ?
 F5 C11 C12 118.9(7) . . ?
 C12 C11 C10 122.3(7) . . ?
 F6 C13 C14 119.3(7) . . ?
 F6 C13 C12 118.7(7) . . ?
 C14 C13 C12 121.9(7) . . ?
 F9 C20 C21 118.3(7) . . ?
 F9 C20 C19 118.6(7) . . ?
 C19 C20 C21 123.1(8) . . ?
 F12 C27 C28 118.9(8) . . ?
 C26 C27 F12 117.9(8) . . ?
 C26 C27 C28 123.2(8) . . ?
 C20 C19 H19 121.6 . . ?
 C18 C19 C20 116.8(7) . . ?
 C18 C19 H19 121.6 . . ?
 C37 C35 Fe1 70.2(5) . . ?
 C37 C35 C43 108.6(8) . . ?
 C37 C35 C36 125.6(9) . . ?
 C43 C35 Fe1 70.8(5) . . ?
 C43 C35 C36 125.8(9) . . ?
 C36 C35 Fe1 125.7(6) . . ?
 F8 C18 C17 116.3(7) . . ?
 C19 C18 F8 120.2(7) . . ?
 C19 C18 C17 123.5(8) . . ?
 C37 C39 Fe1 70.7(5) . . ?
 C37 C39 C40 123.0(9) . . ?
 C41 C39 Fe1 72.0(5) . . ?
 C41 C39 C37 110.0(8) . . ?
 C41 C39 C40 126.9(8) . . ?
 C40 C39 Fe1 126.7(8) . . ?
 C35 C37 Fe1 70.0(5) . . ?
 C35 C37 C39 106.5(8) . . ?
 C35 C37 C38 125.0(8) . . ?
 C39 C37 Fe1 69.2(6) . . ?
 C39 C37 C38 128.4(8) . . ?
 C38 C37 Fe1 127.7(6) . . ?
 F2 C4 C3 118.3(9) . . ?
 F2 C4 C5 120.5(9) . . ?
 C3 C4 C5 121.0(10) . . ?
 C39 C41 Fe1 68.3(5) . . ?
 C39 C41 C43 106.7(8) . . ?
 C39 C41 C42 127.4(9) . . ?
 C43 C41 Fe1 69.9(5) . . ?
 C43 C41 C42 125.9(10) . . ?
 C42 C41 Fe1 128.7(8) . . ?
 Cl2 C46 H46A 111.4 . . ?
 Cl2 C46 H46B 111.4 . . ?
 H46A C46 H46B 109.2 . . ?
 C45 C46 Cl2 101.9(9) . . ?
 C45 C46 H46A 111.4 . . ?
 C45 C46 H46B 111.4 . . ?
 C2 C7 H7 122.0 . . ?
 C2 C7 C6 116.0(9) . . ?
 C6 C7 H7 122.0 . . ?
 C4 C5 H5 121.0 . . ?
 C6 C5 C4 118.0(9) . . ?
 C6 C5 H5 121.0 . . ?
 C35 C43 Fe1 69.1(5) . . ?
 C35 C43 C44 126.9(9) . . ?
 C41 C43 Fe1 70.7(6) . . ?
 C41 C43 C35 108.1(8) . . ?
 C41 C43 C44 124.9(9) . . ?
 C44 C43 Fe1 128.0(7) . . ?
 C37 C38 H38A 109.5 . . ?
 C37 C38 H38B 109.5 . . ?
 C37 C38 H38C 109.5 . . ?
 H38A C38 H38B 109.5 . . ?
 H38A C38 H38C 109.5 . . ?
 H38B C38 H38C 109.5 . . ?
 C43 C44 H44A 109.5 . . ?
 C43 C44 H44B 109.5 . . ?
 C43 C44 H44C 109.5 . . ?
 H44A C44 H44B 109.5 . . ?
 H44A C44 H44C 109.5 . . ?
 H44B C44 H44C 109.5 . . ?
 C35 C36 H36A 109.5 . . ?
 C35 C36 H36B 109.5 . . ?
 C35 C36 H36C 109.5 . . ?
 H36A C36 H36B 109.5 . . ?
 H36A C36 H36C 109.5 . . ?
 H36B C36 H36C 109.5 . . ?
 F3 C6 C7 115.5(9) . . ?
 C5 C6 F3 120.6(9) . . ?
 C5 C6 C7 123.9(10) . . ?
 C39 C40 H40A 109.5 . . ?
 C39 C40 H40B 109.5 . . ?
 C39 C40 H40C 109.5 . . ?
 H40A C40 H40B 109.5 . . ?
 H40A C40 H40C 109.5 . . ?
 H40B C40 H40C 109.5 . . ?
 C41 C42 H42A 109.5 . . ?
 C41 C42 H42B 109.5 . . ?
 C41 C42 H42C 109.5 . . ?
 H42A C42 H42B 109.5 . . ?
 H42A C42 H42C 109.5 . . ?
 H42B C42 H42C 109.5 . . ?
 Cl1 C45 H45A 108.8 . . ?
 Cl1 C45 H45B 108.8 . . ?
 C46 C45 Cl1 113.7(11) . . ?
 C46 C45 H45A 108.8 . . ?
 C46 C45 H45B 108.8 . . ?
 H45A C45 H45B 107.7 . . ?
 O5 Ru1A N1 82.3(3) . 4_556 ?
 O5 Ru1A C1 164.4(5) . . ?
 O1 Ru1A O5 167.3(6) . . ?
 O1 Ru1A O7 98.6(4) . . ?
 O1 Ru1A O3 94.7(4) . . ?
 O1 Ru1A N1 85.7(4) . 4_556 ?
 O1 Ru1A C1 27.4(2) . . ?
 O1 Ru1A Ru2A 105.8(5) . . ?
 O7 Ru1A O5 84.7(4) . . ?
 O7 Ru1A O3 161.4(5) . . ?
 O7 Ru1A N1 85.6(4) . 4_556 ?
 O7 Ru1A C1 98.6(4) . . ?
 O7 Ru1A Ru2A 98.0(5) . . ?
 O3 Ru1A O5 79.6(3) . . ?
 O3 Ru1A N1 82.5(4) . 4_556 ?
 O3 Ru1A C1 99.2(4) . . ?
 N1 Ru1A C1 113.0(4) 4_556 . ?
 Ru2A Ru1A O5 85.8(4) . . ?
 Ru2A Ru1A O3 90.7(4) . . ?
 Ru2A Ru1A C1 78.7(4) . . ?
 O2 Ru2A N2 90.4(2) . . ?
 O8 Ru2A O2 84.7(2) . . ?
 O8 Ru2A N2 88.2(2) . . ?
 O4 Ru2A O2 90.2(2) . . ?
 O4 Ru2A O8 174.4(3) . . ?
 O4 Ru2A N2 89.6(2) . . ?
 O4 Ru2A Ru1A 94.0(3) . . ?
 O6 Ru2A O2 176.4(3) . . ?
 O6 Ru2A O8 92.2(2) . . ?
 O6 Ru2A O4 92.9(2) . . ?
 O6 Ru2A N2 87.8(2) . . ?
 O6 Ru2A Ru1A 100.0(3) . . ?
 Ru1A Ru2A O2 81.6(3) . . ?
 Ru1A Ru2A O8 87.6(3) . . ?
 Ru1A Ru2A N2 171.2(4) . . ?
 C39A Fe1A C39A 113.8(13) 2_657 . ?
 C39A Fe1A C41A 41.1(6) . . ?
 C39A Fe1A C41A 123.8(12) 2_657 . ?
 C39A Fe1A C43A 66.7(7) . . ?
 C39A Fe1A C43A 154.7(8) 2_657 . ?
 C39A Fe1A C35A 66.4(6) . . ?
 C39A Fe1A C35A 167.4(8) 2_657 . ?
 C39A Fe1A C37A 40.8(5) . . ?
 C39A Fe1A C37A 41(2) 2_657 2_657 ?
 C39A Fe1A C37A 133.1(11) 2_657 . ?
 C39A Fe1A C37A 133(2) . 2_657 ?
 C41A Fe1A C43A 39.1(6) . . ?
 C41A Fe1A C43A 161(2) 2_657 . ?
 C41A Fe1A C35A 65.4(7) . . ?
 C41A Fe1A C35A 127(2) 2_657 . ?
 C41A Fe1A C37A 67.6(8) 2_657 2_657 ?
 C41A Fe1A C37A 111(3) 2_657 . ?
 C41A Fe1A C37A 111(3) . 2_657 ?
 C41A Fe1A C37A 67.6(6) . . ?
 C43A Fe1A C35A 37.9(5) . . ?
 C43A Fe1A C35A 107.3(17) 2_657 . ?
 C37A Fe1A C43A 119(3) 2_657 . ?
 C37A Fe1A C43A 65.2(6) . . ?
 C37A Fe1A C35A 38.7(4) . . ?
 C37A Fe1A C35A 148(2) 2_657 . ?
 C37A Fe1A C37A 172(2) . 2_657 ?
 C41A C39A Fe1A 71.9(13) . . ?
 C41A C39A C40A 125.3(18) . . ?
 C37A C39A Fe1A 73.1(12) . . ?
 C37A C39A C41A 108.0 . . ?
 C37A C39A C40A 126.7(18) . . ?
 C40A C39A Fe1A 122(2) . . ?
 C39A C41A Fe1A 67.0(11) . . ?
 C39A C41A C43A 108.0 . . ?
 C39A C41A C42A 125(2) . . ?
 C43A C41A Fe1A 75.3(11) . . ?
 C43A C41A C42A 126.7(19) . . ?
 C42A C41A Fe1A 127(3) . . ?
 C41A C43A Fe1A 65.6(10) . . ?
 C41A C43A C44A 126.7(19) . . ?
 C35A C43A Fe1A 71.7(11) . . ?
 C35A C43A C41A 108.0 . . ?
 C35A C43A C44A 124.4(19) . . ?
 C44A C43A Fe1A 137(3) . . ?
 C43A C35A Fe1A 70.4(12) . . ?
 C43A C35A C37A 108.0 . . ?
 C43A C35A C36A 127.8(17) . . ?
 C37A C35A Fe1A 66.3(10) . . ?
 C37A C35A C36A 123.6(17) . . ?
 C36A C35A Fe1A 135(2) . . ?
 C39A C37A Fe1A 66.1(11) . . ?
 C39A C37A C35A 108.0 . . ?
 C39A C37A C38A 129.0(17) . . ?
 C35A C37A Fe1A 75.1(11) . . ?
 C35A C37A C38A 122.7(17) . . ?
 C38A C37A Fe1A 120(2) . . ?
 C35A C36A H36D 109.5 . . ?
 C35A C36A H36E 109.5 . . ?
 C35A C36A H36F 109.5 . . ?
 H36D C36A H36E 109.5 . . ?
 H36D C36A H36F 109.5 . . ?
 H36E C36A H36F 109.5 . . ?
 C39A C40A H40D 109.5 . . ?
 C39A C40A H40E 109.5 . . ?
 C39A C40A H40F 109.5 . . ?
 H40D C40A H40E 109.5 . . ?
 H40D C40A H40F 109.5 . . ?
 H40E C40A H40F 109.5 . . ?
 C37A C38A H38D 109.5 . . ?
 C37A C38A H38E 109.5 . . ?
 C37A C38A H38F 109.5 . . ?
 H38D C38A H38E 109.5 . . ?
 H38D C38A H38F 109.5 . . ?
 H38E C38A H38F 109.5 . . ?
 C41A C42A H42D 109.5 . . ?
 C41A C42A H42E 109.5 . . ?
 C41A C42A H42F 109.5 . . ?
 H42D C42A H42E 109.5 . . ?
 H42D C42A H42F 109.5 . . ?
 H42E C42A H42F 109.5 . . ?
 C43A C44A H44D 109.5 . . ?
 C43A C44A H44E 109.5 . . ?
 C43A C44A H44F 109.5 . . ?
 H44D C44A H44E 109.5 . . ?
 H44D C44A H44F 109.5 . . ?
 H44E C44A H44F 109.5 . . ?
 C3A C2A C1 121.2(14) . . ?
 C3A C2A C7A 112.6(16) . . ?
 C7A C2A C1 125.6(15) . . ?
 F1A C3A C2A 120.2(18) . . ?
 F1A C3A C4A 114.3(19) . . ?
 C4A C3A C2A 123.4(16) . . ?
 F2A C4A C3A 120.2(18) . . ?
 F2A C4A C5A 117.1(18) . . ?
 C5A C4A C3A 122.0(18) . . ?
 C4A C5A H5A 122.5 . . ?
 C6A C5A C4A 115.1(19) . . ?
 C6A C5A H5A 122.5 . . ?
 C5A C6A F3A 120.5(18) . . ?
 C5A C6A C7A 122.9(18) . . ?
 F3A C6A C7A 116.3(18) . . ?
 C2A C7A C6A 120.3(17) . . ?
 C2A C7A H7A 119.9 . . ?
 C6A C7A H7A 119.9 . . ?
 C20A C21A H21A 123.1 . . ?
 C20A C21A C16A 114(2) . . ?
 C16A C21A H21A 123.1 . . ?
 F9A C20A C21A 115(2) . . ?
 F9A C20A C19A 123(2) . . ?
 C19A C20A C21A 122(2) . . ?
 C20A C19A H19A 119.9 . . ?
 C18A C19A C20A 120(2) . . ?
 C18A C19A H19A 119.9 . . ?
 C19A C18A F8A 123(2) . . ?
 C19A C18A C17A 122(2) . . ?
 F8A C18A C17A 114(2) . . ?
 F7A C17A C18A 118.5(19) . . ?
 C16A C17A C18A 114(2) . . ?
 C16A C17A F7A 125(2) . . ?
 C21A C16A C15 104(2) . . ?
 C17A C16A C15 118(2) . . ?
 C17A C16A C21A 122(3) . . ?

loop_
  _geom_torsion_atom_site_label_1
  _geom_torsion_atom_site_label_2
  _geom_torsion_atom_site_label_3
  _geom_torsion_atom_site_label_4
  _geom_torsion
  _geom_torsion_site_symmetry_1
  _geom_torsion_site_symmetry_2
  _geom_torsion_site_symmetry_3
  _geom_torsion_site_symmetry_4
  _geom_torsion_publ_flag
 Ru1 O5 C15 O6 1.3(8) . . . . ?
 Ru1 O5 C15 C16 -175.8(6) . . . . ?
 Ru1 O1 C1 O2 4.0(9) . . . . ?
 Ru1 O1 C1 C2 -170.0(8) . . . . ?
 Ru1 O7 C22 O8 -1.8(8) . . . . ?
 Ru1 O7 C22 C23 177.8(4) . . . . ?
 Ru1 O3 C8 O4 3.1(8) . . . . ?
 Ru1 O3 C8 C9 -178.1(4) . . . . ?
 Ru2 O2 C1 O1 -2.9(9) . . . . ?
 Ru2 O2 C1 C2 171.2(8) . . . . ?
 Ru2 O8 C22 O7 4.3(8) . . . . ?
 Ru2 O8 C22 C23 -175.2(4) . . . . ?
 Ru2 O4 C8 O3 -3.4(8) . . . . ?
 Ru2 O4 C8 C9 177.7(4) . . . . ?
 Ru2 O6 C15 O5 0.7(9) . . . . ?
 Ru2 O6 C15 C16 177.8(6) . . . . ?
 Fe1 C35 C37 C39 -59.9(7) . . . . ?
 Fe1 C35 C37 C38 122.7(8) . . . . ?
 Fe1 C35 C43 C41 60.1(7) . . . . ?
 Fe1 C35 C43 C44 -122.4(10) . . . . ?
 Fe1 C39 C37 C35 60.3(6) . . . . ?
 Fe1 C39 C37 C38 -122.3(9) . . . . ?
 Fe1 C39 C41 C43 -59.6(6) . . . . ?
 Fe1 C39 C41 C42 122.8(11) . . . . ?
 Fe1 C41 C43 C35 -59.1(6) . . . . ?
 Fe1 C41 C43 C44 123.4(10) . . . . ?
 Cl2 C46 C45 Cl1 -178.1(7) . . . . ?
 O2 C1 C2 C3 164.2(13) . . . . ?
 O2 C1 C2 C7 -17.4(15) . . . . ?
 O2 C1 C2A C3A -175(4) . . . . ?
 O2 C1 C2A C7A 14(5) . . . . ?
 O5 C15 C16 C17 174.5(8) . . . . ?
 O5 C15 C16 C21 -12.1(13) . . . . ?
 O5 C15 C16A C21A 40(4) . . . . ?
 O5 C15 C16A C17A 179(3) . . . . ?
 O1 C1 C2 C3 -21.3(19) . . . . ?
 O1 C1 C2 C7 157.1(9) . . . . ?
 O1 C1 C2A C3A 8(6) . . . . ?
 O1 C1 C2A C7A -162(3) . . . . ?
 O7 C22 C23 C28 169.8(6) . . . . ?
 O7 C22 C23 C24 -9.6(9) . . . . ?
 O8 C22 C23 C28 -10.6(9) . . . . ?
 O8 C22 C23 C24 170.0(6) . . . . ?
 O6 C15 C16 C17 -2.8(14) . . . . ?
 O6 C15 C16 C21 170.6(8) . . . . ?
 O6 C15 C16A C21A -145(3) . . . . ?
 O6 C15 C16A C17A -6(5) . . . . ?
 F7 C17 C18 F8 -1.4(14) . . . . ?
 F7 C17 C18 C19 178.0(10) . . . . ?
 F2 C4 C5 C6 178.8(14) . . . . ?
 C34 C33 C32 C34 1.0(9) 5_667 . . . ?
 C34 C33 C32 C30 179.1(5) 5_667 . . . ?
 C34 C32 C30 C31 0.0(8) . . . . ?
 C34 C32 C30 C29 176.2(5) . . . . ?
 C33 C34 C32 C33 -1.0(9) 5_667 . . . ?
 C33 C34 C32 C30 -179.2(5) 5_667 . . . ?
 C33 C32 C30 C31 -178.1(5) . . . . ?
 C33 C32 C30 C29 -1.9(8) . . . . ?
 F1 C3 C4 F2 2(2) . . . . ?
 F1 C3 C4 C5 177.5(16) . . . . ?
 F4A C10 C11 F5 -1.7(12) . . . . ?
 F4A C10 C11 C12 174.6(8) . . . . ?
 C22 C23 C28 C27 -179.2(7) . . . . ?
 C22 C23 C28 F10 -8.0(13) . . . . ?
 C22 C23 C24 C25 179.8(6) . . . . ?
 C22 C23 C24 F10A 7.1(12) . . . . ?
 C9 C10 C11 F5 -176.6(8) . . . . ?
 C9 C10 C11 C12 -0.3(13) . . . . ?
 C9 C14 C13 F6 179.3(6) . . . . ?
 C9 C14 C13 C12 2.7(11) . . . . ?
 C15 C16 C17 F7 -2.5(15) . . . . ?
 C15 C16 C17 C18 179.1(10) . . . . ?
 C15 C16 C21 C20 -177.9(8) . . . . ?
 C16 C17 C18 F8 177.1(9) . . . . ?
 C16 C17 C18 C19 -3.5(18) . . . . ?
 C16 C21 C20 F9 -178.8(9) . . . . ?
 C16 C21 C20 C19 0.5(15) . . . . ?
 C1 O1 Ru1A O5 -163(2) . . . . ?
 C1 O1 Ru1A O7 92.1(5) . . . . ?
 C1 O1 Ru1A O3 -100.9(5) . . . . ?
 C1 O1 Ru1A N1 177.0(4) . . . 4_556 ?
 C1 O1 Ru1A Ru2A -8.8(7) . . . . ?
 C1 C2 C3 F1 -2(3) . . . . ?
 C1 C2 C3 C4 179.6(14) . . . . ?
 C1 C2 C7 C6 -176.5(10) . . . . ?
 C1 C2A C3A F1A 9(8) . . . . ?
 C1 C2A C3A C4A 171(4) . . . . ?
 C1 C2A C7A C6A 179(3) . . . . ?
 C8 C9 C10 F4A 3.0(11) . . . . ?
 C8 C9 C10 C11 177.4(7) . . . . ?
 C8 C9 C14 C13 -178.6(6) . . . . ?
 C8 C9 C14 F4 -10.2(13) . . . . ?
 F9 C20 C19 C18 -179.0(10) . . . . ?
 C10 C9 C8 O4 -162.4(6) . . . . ?
 C10 C9 C8 O3 18.6(9) . . . . ?
 C10 C9 C14 C13 -1.8(10) . . . . ?
 C10 C9 C14 F4 166.7(10) . . . . ?
 C23 C28 C27 F12 178.2(8) . . . . ?
 C23 C28 C27 C26 0.5(14) . . . . ?
 C23 C24 C25 F11 -177.3(6) . . . . ?
 C23 C24 C25 C26 -1.5(11) . . . . ?
 C28 C23 C24 C25 0.3(10) . . . . ?
 C28 C23 C24 F10A -172.4(8) . . . . ?
 C14 C9 C8 O4 14.3(9) . . . . ?
 C14 C9 C8 O3 -164.7(6) . . . . ?
 C14 C9 C10 F4A -173.8(7) . . . . ?
 C14 C9 C10 C11 0.6(11) . . . . ?
 C2 C3 C4 F2 -179.4(17) . . . . ?
 C2 C3 C4 C5 -4(3) . . . . ?
 C2 C7 C6 F3 174.8(11) . . . . ?
 C2 C7 C6 C5 -2.4(18) . . . . ?
 C24 C23 C28 C27 0.2(11) . . . . ?
 C24 C23 C28 F10 171.4(9) . . . . ?
 C17 C16 C21 C20 -4.2(15) . . . . ?
 C3 C2 C7 C6 2(2) . . . . ?
 C3 C4 C5 C6 4(2) . . . . ?
 C21 C16 C17 F7 -175.9(9) . . . . ?
 C21 C16 C17 C18 5.6(15) . . . . ?
 C21 C20 C19 C18 1.8(16) . . . . ?
 C25 C26 C27 F12 -179.4(8) . . . . ?
 C25 C26 C27 C28 -1.6(14) . . . . ?
 C11 C12 C13 F6 -178.9(7) . . . . ?
 C11 C12 C13 C14 -2.3(11) . . . . ?
 C13 C12 C11 F5 177.3(8) . . . . ?
 C13 C12 C11 C10 1.1(13) . . . . ?
 C20 C19 C18 F8 179.0(9) . . . . ?
 C20 C19 C18 C17 -0.3(17) . . . . ?
 C27 C26 C25 F11 178.0(7) . . . . ?
 C27 C26 C25 C24 2.1(12) . . . . ?
 F10 C28 C27 F12 5.8(13) . . . . ?
 F10 C28 C27 C26 -171.9(9) . . . . ?
 C39 C41 C43 Fe1 58.6(6) . . . . ?
 C39 C41 C43 C35 -0.6(10) . . . . ?
 C39 C41 C43 C44 -178.1(10) . . . . ?
 C37 C35 C43 Fe1 -60.3(6) . . . . ?
 C37 C35 C43 C41 -0.2(10) . . . . ?
 C37 C35 C43 C44 177.3(9) . . . . ?
 C37 C39 C41 Fe1 60.7(7) . . . . ?
 C37 C39 C41 C43 1.1(9) . . . . ?
 C37 C39 C41 C42 -176.4(11) . . . . ?
 C4 C5 C6 F3 -177.5(14) . . . . ?
 C4 C5 C6 C7 -0.5(19) . . . . ?
 C41 C39 C37 Fe1 -61.6(6) . . . . ?
 C41 C39 C37 C35 -1.2(10) . . . . ?
 C41 C39 C37 C38 176.1(9) . . . . ?
 F10A C24 C25 F11 -3.8(10) . . . . ?
 F10A C24 C25 C26 172.0(8) . . . . ?
 C7 C2 C3 F1 179.3(14) . . . . ?
 C7 C2 C3 C4 1(3) . . . . ?
 C43 C35 C37 Fe1 60.7(6) . . . . ?
 C43 C35 C37 C39 0.8(10) . . . . ?
 C43 C35 C37 C38 -176.6(8) . . . . ?
 C36 C35 C37 Fe1 -120.3(9) . . . . ?
 C36 C35 C37 C39 179.8(9) . . . . ?
 C36 C35 C37 C38 2.4(14) . . . . ?
 C36 C35 C43 Fe1 120.7(9) . . . . ?
 C36 C35 C43 C41 -179.2(8) . . . . ?
 C36 C35 C43 C44 -1.8(15) . . . . ?
 C40 C39 C37 Fe1 121.8(11) . . . . ?
 C40 C39 C37 C35 -177.8(10) . . . . ?
 C40 C39 C37 C38 -0.5(17) . . . . ?
 C40 C39 C41 Fe1 -122.8(12) . . . . ?
 C40 C39 C41 C43 177.6(12) . . . . ?
 C40 C39 C41 C42 0.0(17) . . . . ?
 C42 C41 C43 Fe1 -123.8(11) . . . . ?
 C42 C41 C43 C35 177.0(10) . . . . ?
 C42 C41 C43 C44 -0.5(16) . . . . ?
 F4 C14 C13 F6 9.1(11) . . . . ?
 F4 C14 C13 C12 -167.4(9) . . . . ?
 Ru1A O5 C15 O6 -1.5(8) . . . . ?
 Ru1A O5 C15 C16A 173(3) . . . . ?
 Ru1A O1 C1 O2 6.8(9) . . . . ?
 Ru1A O1 C1 C2A -177(2) . . . . ?
 Ru1A O7 C22 O8 -11.0(8) . . . . ?
 Ru1A O7 C22 C23 168.5(5) . . . . ?
 Ru1A O3 C8 O4 11.2(8) . . . . ?
 Ru1A O3 C8 C9 -169.9(5) . . . . ?
 Ru1A C1 C2A C3A -1(12) . . . . ?
 Ru1A C1 C2A C7A -171(4) . . . . ?
 Ru2A O2 C1 O1 -1.3(8) . . . . ?
 Ru2A O2 C1 Ru1A 3.3(4) . . . . ?
 Ru2A O2 C1 C2A -178(2) . . . . ?
 Ru2A O8 C22 O7 1.2(8) . . . . ?
 Ru2A O8 C22 C23 -178.4(4) . . . . ?
 Ru2A O4 C8 O3 -0.2(8) . . . . ?
 Ru2A O4 C8 C9 -179.1(4) . . . . ?
 Ru2A O6 C15 O5 -1.1(9) . . . . ?
 Ru2A O6 C15 C16A -176(3) . . . . ?
 Fe1A C39A C41A C43A -64.7(11) . . . . ?
 Fe1A C39A C41A C42A 120(4) . . . . ?
 Fe1A C39A C37A C35A 63.9(13) . . . . ?
 Fe1A C39A C37A C38A -110(3) . . . . ?
 Fe1A C41A C43A C35A -59.3(11) . . . . ?
 Fe1A C41A C43A C44A 131(4) . . . . ?
 Fe1A C43A C35A C37A -55.6(10) . . . . ?
 Fe1A C43A C35A C36A 133(3) . . . . ?
 Fe1A C35A C37A C39A -58.2(12) . . . . ?
 Fe1A C35A C37A C38A 116(3) . . . . ?
 C39A C41A C43A Fe1A 59.3(11) . . . . ?
 C39A C41A C43A C35A 0.0 . . . . ?
 C39A C41A C43A C44A -169(4) . . . . ?
 C41A C39A C37A Fe1A -63.9(13) . . . . ?
 C41A C39A C37A C35A 0.0 . . . . ?
 C41A C39A C37A C38A -174(4) . . . . ?
 C41A C43A C35A Fe1A 55.6(10) . . . . ?
 C41A C43A C35A C37A 0.0 . . . . ?
 C41A C43A C35A C36A -171(3) . . . . ?
 C43A C35A C37A Fe1A 58.2(12) . . . . ?
 C43A C35A C37A C39A 0.0 . . . . ?
 C43A C35A C37A C38A 174(3) . . . . ?
 C37A C39A C41A Fe1A 64.7(11) . . . . ?
 C37A C39A C41A C43A 0.0 . . . . ?
 C37A C39A C41A C42A -175(4) . . . . ?
 C36A C35A C37A Fe1A -130(3) . . . . ?
 C36A C35A C37A C39A 172(3) . . . . ?
 C36A C35A C37A C38A -14(4) . . . . ?
 C40A C39A C41A Fe1A -117(3) . . . . ?
 C40A C39A C41A C43A 178(3) . . . . ?
 C40A C39A C41A C42A 3(5) . . . . ?
 C40A C39A C37A Fe1A 118(3) . . . . ?
 C40A C39A C37A C35A -178(3) . . . . ?
 C40A C39A C37A C38A 8(4) . . . . ?
 C42A C41A C43A Fe1A -125(4) . . . . ?
 C42A C41A C43A C35A 175(5) . . . . ?
 C42A C41A C43A C44A 6(5) . . . . ?
 C44A C43A C35A Fe1A -135(4) . . . . ?
 C44A C43A C35A C37A 170(4) . . . . ?
 C44A C43A C35A C36A -2(5) . . . . ?
 C2A C3A C4A F2A 179(5) . . . . ?
 C2A C3A C4A C5A 9(8) . . . . ?
 C3A C2A C7A C6A 8(6) . . . . ?
 C3A C4A C5A C6A 10(7) . . . . ?
 F1A C3A C4A F2A -17(7) . . . . ?
 F1A C3A C4A C5A 172(5) . . . . ?
 C4A C5A C6A F3A 168(4) . . . . ?
 C4A C5A C6A C7A -19(5) . . . . ?
 F2A C4A C5A C6A -161(4) . . . . ?
 C5A C6A C7A C2A 10(5) . . . . ?
 F3A C6A C7A C2A -177(4) . . . . ?
 C7A C2A C3A F1A -180(4) . . . . ?
 C7A C2A C3A C4A -17(8) . . . . ?
 C21A C20A C19A C18A -9(8) . . . . ?
 C20A C21A C16A C15 159(4) . . . . ?
 C20A C21A C16A C17A 22(6) . . . . ?
 C20A C19A C18A F8A 180(5) . . . . ?
 C20A C19A C18A C17A 0(10) . . . . ?
 F9A C20A C19A C18A 170(6) . . . . ?
 C19A C18A C17A F7A -178(6) . . . . ?
 C19A C18A C17A C16A 19(9) . . . . ?
 C18A C17A C16A C15 -162(5) . . . . ?
 C18A C17A C16A C21A -30(7) . . . . ?
 F8A C18A C17A F7A 2(9) . . . . ?
 F8A C18A C17A C16A -161(5) . . . . ?
 F7A C17A C16A C15 37(8) . . . . ?
 F7A C17A C16A C21A 168(5) . . . . ?
 C16A C21A C20A F9A 180(4) . . . . ?
 C16A C21A C20A C19A -1(7) . . . . ?

_smtbx_masks_special_details       ?
loop_
  _smtbx_masks_void_nr
  _smtbx_masks_void_average_x
  _smtbx_masks_void_average_y
  _smtbx_masks_void_average_z
  _smtbx_masks_void_volume
  _smtbx_masks_void_count_electrons
  _smtbx_masks_void_content
 1 0.230 -0.005 0.895 33.9 0.0 ?
 2 0.230 0.505 0.395 33.9 0.0 ?
 3 0.250 0.205 1.000 24.5 2.8 ?
 4 0.250 0.295 0.500 24.5 2.5 ?
 5 0.250 0.724 0.500 20.0 6.5 ?
 6 0.250 0.776 0.000 20.0 6.3 ?
 7 0.270 0.505 0.605 33.9 0.0 ?
 8 0.270 0.995 0.105 33.9 0.0 ?
 9 0.730 0.005 0.895 33.9 0.0 ?
 10 0.730 0.495 0.395 33.9 0.0 ?
 11 0.750 0.705 0.500 24.5 2.8 ?
 12 0.750 0.795 0.000 24.5 2.5 ?
 13 0.750 0.224 0.000 20.0 6.5 ?
 14 0.750 0.276 0.500 20.0 6.3 ?
 15 0.770 0.005 0.105 33.9 0.0 ?
 16 0.770 0.495 0.605 33.9 0.0 ?

_smtbx_masks_void_probe_radius     1.2
_smtbx_masks_void_truncation_radius  1.2
loop_
  _diffrn_refln_index_h
  _diffrn_refln_index_k
  _diffrn_refln_index_l
  _diffrn_refln_intensity_net
  _diffrn_refln_intensity_u
 0 0 6 28.35 2.17
 0 0 -6 38.14 2.39
 0 0 -8 2675.89 17.41
 0 0 8 2604.92 17.15
 0 0 10 2018.48 15.17
 0 0 -10 1968.1 15.36
 0 0 12 840.99 9.82
 0 0 14 37.19 2.11
 0 0 16 21.52 1.68
 0 0 18 45.5 2.28
 0 0 20 264.33 5.16
 0 0 22 218.39 4.61
 0 0 24 76.74 2.73
 0 0 26 74.92 2.7
 0 1 -3 2582.88 14.05
 0 -1 3 2572.09 14
 0 1 -5 558.31 7.7
 0 -1 -5 555.6 7.29
 0 1 5 566.54 7.19
 0 1 7 110.91 1.73
 0 1 7 107.32 1.73
 0 -1 7 112.07 1.83
 0 -1 -7 105.63 3.6
 0 1 -7 111.27 1.82
 0 -1 7 107.53 3.67
 0 1 7 108.82 3.51
 0 1 -7 109.82 3.76
 0 -1 9 168.25 4.55
 0 1 -9 169.36 4.68
 0 1 9 166.71 4.4
 0 1 9 175.18 1.93
 0 -1 9 175.39 2.13
 0 -1 -9 170.16 4.51
 0 1 9 174.12 2.06
 0 1 -9 171.68 2.21
 0 1 11 1136.32 4.56
 0 -1 11 1109.95 4.82
 0 1 11 1123.95 4.14
 0 1 -11 1122.93 4.95
 0 1 11 1094.46 11.1
 0 -1 11 1098.3 11.38
 0 -1 13 10.66 1.46
 0 1 13 8.79 1.32
 0 1 15 84.61 3.07
 0 -1 15 84.08 3.17
 0 -1 17 2.44 0.99
 0 1 17 3.55 1.02
 0 -1 19 38.61 2.09
 0 1 19 37.58 2.12
 0 1 21 2.87 0.92
 0 -1 21 2.64 0.84
 0 -1 23 10.05 1.21
 0 1 23 12.57 1.26
 0 1 25 9.89 1.12
 0 -1 25 9.68 1.17
 0 2 -4 2973.22 16.7
 0 -2 4 3181.57 12.67
 0 2 4 3232.61 15.04
 0 2 4 3045.27 15.37
 0 2 -6 6219.68 26.83
 0 2 -8 588.37 8.57
 0 2 8 606.67 4.61
 0 2 -8 620.68 4.61
 0 -2 -8 569.48 7.91
 0 2 8 593.29 7.87
 0 2 8 588.97 4.67
 0 -2 8 582.35 4.82
 0 -2 8 576.73 8.44
 0 -2 10 1451.41 13.17
 0 2 10 1470.63 6.56
 0 -2 10 1470.89 6.96
 0 2 10 1478.45 6.47
 0 -2 -10 1434.35 12.74
 0 2 10 1431.23 12.55
 0 2 12 9.84 0.59
 0 2 -12 11.51 0.68
 0 2 12 12.48 0.56
 0 -2 12 9.45 1.5
 0 -2 12 8.67 0.62
 0 2 12 8.49 1.34
 0 2 14 29.29 1.93
 0 -2 14 27.29 0.77
 0 -2 14 26.03 1.94
 0 2 -14 26.73 0.79
 0 2 16 326.15 5.74
 0 -2 16 317.63 5.94
 0 2 18 12.37 1.31
 0 -2 18 12.42 1.36
 0 -2 20 261.49 5.13
 0 2 20 269.2 5.13
 0 2 22 91.33 2.98
 0 -2 22 83.83 2.94
 0 2 24 85.51 2.85
 0 -2 24 83.8 2.91
 0 -2 26 13.3 1.31
 0 2 26 15.75 1.35
 0 3 -1 6896.63 23.82
 0 -3 3 2979.22 14.81
 0 3 -3 2968.45 14.71
 0 3 3 3007.82 14.87
 0 3 5 337.3 4.7
 0 3 5 337.6 5.21
 0 -3 5 340.28 6.16
 0 -3 5 350.04 4.94
 0 -3 -5 342.66 4.7
 0 3 -5 352.48 4.78
 0 3 5 345.48 5.39
 0 3 7 190.6 3.26
 0 3 -7 209.03 5.16
 0 -3 7 199.42 3.44
 0 3 7 187.69 3.25
 0 3 -7 205.39 3.25
 0 -3 7 193.14 4.97
 0 3 7 194.17 4.21
 0 3 7 190.62 4.31
 0 3 9 1621.97 8.47
 0 3 -9 1623.86 8.2
 0 3 -9 1563.4 14.14
 0 3 9 1603.21 8.24
 0 -3 9 1619.43 13.9
 0 3 9 1656.83 12.29
 0 3 9 1643.55 12.9
 0 -3 9 1590.92 8.78
 0 3 11 764.02 5.09
 0 3 11 767.88 5.25
 0 3 -11 769.6 5.24
 0 3 11 764.24 8.96
 0 -3 11 752.18 5.44
 0 -3 13 797.83 5.07
 0 3 -13 806.47 5.02
 0 3 13 802.9 4.61
 0 3 13 808.28 4.46
 0 3 13 811.48 9.06
 0 3 15 788.11 3.56
 0 3 -15 791.38 4.45
 0 -3 15 783.18 4.22
 0 3 15 784.76 8.75
 0 3 15 793.85 3.31
 0 -3 15 783.2 9.29
 0 3 17 108.18 3.32
 0 -3 17 109.78 3.49
 0 -3 19 108.68 3.42
 0 3 19 120.31 3.43
 0 3 21 114.84 3.35
 0 -3 21 118.3 3.49
 0 3 23 120.19 3.36
 0 -3 23 117 3.44
 0 3 25 17.39 1.39
 0 -3 25 16.05 1.4
 0 4 -2 183.95 4.1
 0 -4 -2 190.71 4.35
 0 -4 2 188.54 4.03
 0 4 2 187.58 4.36
 0 4 2 192.1 3.36
 0 -4 -2 189.85 3.35
 0 4 -2 175.14 4.35
 0 -4 2 183.45 4.36
 0 4 -4 2308.1 14.08
 0 -4 4 2219.91 13.84
 0 -4 4 2338.29 15.32
 0 4 -4 2385.09 15.62
 0 -4 -4 2280 12.32
 0 4 4 2368.03 12.42
 0 4 4 2332.54 14.08
 0 -4 -4 2308.45 14.04
 0 -4 -6 2325.38 12.96
 0 -4 6 2262.31 13.06
 0 4 6 2307.99 13.08
 0 4 -6 2369.1 16.71
 0 4 6 2408.09 13.95
 0 4 -6 2333.65 12.88
 0 4 6 2338.05 14.07
 0 -4 6 2311.44 16.07
 0 4 8 744.91 6.73
 0 4 8 738.71 6.81
 0 4 -8 770.01 6.64
 0 4 8 783.94 8.16
 0 -4 8 730.73 6.89
 0 4 8 754.69 8.41
 0 4 -8 714.49 9.41
 0 4 10 132.33 2.61
 0 4 10 137.3 3.64
 0 4 10 128.37 3.7
 0 -4 10 140.62 4.21
 0 4 10 132.1 2.64
 0 -4 10 126.39 2.66
 0 4 -10 139.38 2.65
 0 -4 12 0.82 0.6
 0 4 12 1.11 0.94
 0 -4 12 0.59 1.08
 0 4 12 0.53 0.54
 0 4 -12 0.15 0.55
 0 4 12 1.05 0.56
 0 4 14 271.38 5.19
 0 -4 14 285.15 3.22
 0 4 -14 280.39 3.11
 0 4 14 290.4 3.01
 0 -4 14 276.31 5.64
 0 4 14 284.79 2.94
 0 4 16 190.28 1.85
 0 4 -16 192.12 2.34
 0 -4 16 197.23 2.31
 0 -4 16 196.55 4.64
 0 4 16 194.33 4.38
 0 4 16 197.59 1.98
 0 4 18 2.9 0.88
 0 -4 18 2.7 0.33
 0 -4 18 3.95 1
 0 4 -18 2.4 0.32
 0 -4 20 107.49 3.36
 0 4 20 104.28 3.15
 0 -4 22 41.46 2.12
 0 4 22 41.2 2.04
 0 4 24 15.35 1.32
 0 -4 24 17.74 1.46
 0 -5 1 115.54 3.84
 0 5 -1 120.52 3.94
 0 -5 -1 114.15 3.79
 0 5 -1 118.04 3.1
 0 -5 1 111.91 3.04
 0 5 1 123.36 3.96
 0 5 1 113.99 2.74
 0 -5 -1 125.23 2.95
 0 5 3 4220.26 16.22
 0 5 -3 4142.2 20.63
 0 5 3 4396.3 21.01
 0 -5 3 4023.72 20.62
 0 5 -3 4085.16 19.77
 0 -5 -5 360.4 5.14
 0 5 5 360.01 5.12
 0 -5 5 353.79 5.77
 0 5 5 350.28 5.73
 0 5 -5 367.55 6.55
 0 -5 -5 365.77 5.84
 0 5 -5 374.18 5.86
 0 -5 5 356.31 6.33
 0 -5 -7 365.37 5.33
 0 -5 7 361.78 6.56
 0 5 7 376.9 5.72
 0 5 7 379.7 5.49
 0 5 -7 372.05 6.87
 0 5 -7 385.26 5.43
 0 5 7 369.04 5.45
 0 -5 7 364.41 5.43
 0 -5 9 3618.64 20.61
 0 5 -9 3704.85 15.04
 0 -5 9 3545.72 15.44
 0 5 9 3616.93 15.44
 0 5 9 3674.99 18.32
 0 5 9 3732.08 18.09
 0 5 11 3142.74 12.8
 0 5 11 3093.61 16.68
 0 -5 11 3259.76 19.27
 0 5 11 3230.36 13.16
 0 5 11 3165.17 17.33
 0 -5 11 3144.77 13.49
 0 5 -11 3224.74 13.04
 0 5 13 1932.49 8.89
 0 5 13 1919.72 9.1
 0 5 -13 1912.54 8.96
 0 -5 13 1876.06 9.5
 0 5 13 1888.62 13.35
 0 5 15 404.55 3.72
 0 5 -15 407.93 3.84
 0 5 15 399.07 6.11
 0 -5 15 393.05 6.64
 0 5 15 412.68 3.7
 0 -5 15 402.22 3.96
 0 5 17 407.94 3.05
 0 5 17 429.29 6.23
 0 5 -17 403.51 3.55
 0 -5 17 438.85 3.61
 0 -5 17 417.21 6.68
 0 5 17 429.91 3.05
 0 -5 19 77.56 2.88
 0 -5 19 80.74 1.29
 0 -5 21 118.07 3.48
 0 5 21 124.49 3.39
 0 5 23 50.14 2.18
 0 -5 23 55.74 2.42
 0 5 25 28 1.66
 0 -5 25 30.97 1.85
 0 6 0 72.26 2.39
 0 -6 0 73.53 2.42
 0 -6 -2 1048.19 10.9
 0 6 -2 1055.21 9.63
 0 -6 2 1014.42 10.97
 0 -6 -2 1039.81 8.42
 0 6 2 1036.22 8.06
 0 -6 2 1033.97 9.37
 0 6 2 1061.48 11.11
 0 6 -2 1050.91 11.13
 0 -6 4 1090.39 10.67
 0 -6 -4 1090.13 8.57
 0 6 -4 1113.21 10.94
 0 -6 -4 1102.23 10.87
 0 6 -4 1124.87 10.89
 0 6 4 1121.5 8.69
 0 -6 4 1079.79 10.89
 0 6 4 1128.43 10.97
 0 -6 6 8.52 1.49
 0 -6 6 8.61 1.44
 0 6 -6 7.38 1.56
 0 6 6 6.85 1.16
 0 -6 -6 9.24 1.38
 0 -6 -6 7.05 1.1
 0 6 6 7.11 1.11
 0 6 -6 8.97 1.33
 0 -6 8 34.7 2.32
 0 6 -8 38.27 1.9
 0 -6 -8 36.33 1.81
 0 -6 8 33.87 1.89
 0 6 8 38.2 1.92
 0 6 8 33.79 1.81
 0 6 8 36.02 1.88
 0 6 10 375.1 5.8
 0 6 10 378.37 5.11
 0 -6 10 368.48 5.15
 0 -6 10 359.68 6.54
 0 6 10 382.08 5.73
 0 -6 12 240.58 3.82
 0 6 12 253.35 3.72
 0 6 -12 244.27 3.71
 0 6 12 243.17 3.72
 0 6 12 239.32 4.72
 0 6 14 398.59 6.03
 0 -6 14 398.2 6.7
 0 6 -14 403.82 4.33
 0 6 14 413.78 4.22
 0 -6 14 414.56 4.59
 0 6 14 404.76 4.41
 0 6 16 236.84 2.96
 0 -6 16 233.46 5.09
 0 6 16 242.68 2.94
 0 6 16 234 4.63
 0 6 -16 247.11 3.12
 0 -6 16 245.42 3.19
 0 -6 18 9.56 1.3
 0 -6 18 8.94 0.65
 0 6 18 7.58 0.55
 0 6 18 7.73 1.03
 0 6 20 8.95 1.08
 0 -6 20 8.3 1.17
 0 6 22 1.28 0.77
 0 -6 22 -0.48 0.73
 0 -6 24 0.39 0.71
 0 6 24 0.24 0.68
 0 7 -1 723.66 7.64
 0 7 1 695.39 6.95
 0 -7 1 684.15 9.38
 0 7 1 706.85 9.47
 0 7 -1 719.63 9.61
 0 -7 -1 691.44 9.28
 0 -7 -1 718.82 7.12
 0 -7 1 711.59 7.48
 0 -7 3 3851.7 21.34
 0 7 3 3840.53 21.28
 0 7 -3 3926.75 19.71
 0 7 -3 3953.57 21.64
 0 -7 -3 3830.22 21.16
 0 -7 -5 2028.06 14.87
 0 7 -5 2082.39 15.17
 0 7 5 2112.01 12.11
 0 7 5 2068.01 14.86
 0 -7 5 2070.77 15.02
 0 -7 -5 2074.49 12.02
 0 -7 5 2040.89 14.88
 0 7 -7 1777.54 12.93
 0 -7 -7 1786.91 12.76
 0 7 7 1788.85 12.96
 0 -7 7 1767.54 14.15
 0 -7 7 1758.24 12.99
 0 -7 -7 1815.59 11.63
 0 7 7 1815.61 11.51
 0 -7 -9 250.35 4.37
 0 7 9 254.58 4.52
 0 -7 9 250.31 5.51
 0 -7 9 243.25 4.55
 0 7 9 255.19 4.58
 0 7 -9 267.3 4.61
 0 7 9 253.19 4.62
 0 7 -11 1433.81 9.75
 0 7 11 1415.83 9.77
 0 7 11 1433.5 9.87
 0 -7 11 1395.71 9.97
 0 7 11 1385.22 10.97
 0 -7 11 1380.91 12.62
 0 -7 13 557.28 7.91
 0 7 13 567.2 7.07
 0 7 13 553.66 5.62
 0 -7 13 550.28 5.84
 0 7 13 553.44 5.69
 0 7 -13 553.79 5.69
 0 7 -15 867.81 6.54
 0 7 15 890.41 6.61
 0 -7 15 899.98 6.82
 0 7 15 918.86 6.44
 0 7 15 888.9 8.8
 0 -7 15 936.84 10.1
 0 -7 17 139.56 3.92
 0 7 17 144.41 3.52
 0 7 -17 132.99 2.36
 0 7 17 141.52 2.32
 0 -7 17 139.89 2.52
 0 7 17 129.12 2.3
 0 7 19 67.03 2.45
 0 -7 19 63.5 1.5
 0 -7 19 63.12 2.62
 0 -7 21 27.54 1.78
 0 7 21 24.84 1.54
 0 7 23 41.53 1.98
 0 -7 23 42.93 2.14
 0 -7 25 4.29 0.93
 0 7 25 2.76 0.8
 0 8 0 1124.25 9.1
 0 8 0 1084.61 11.91
 0 8 2 2396.03 17.52
 0 -8 -2 2483.48 17.41
 0 8 2 2461.23 12.83
 0 -8 -2 2452.32 13.49
 0 -8 2 2373.75 17.53
 0 -8 2 2410.49 14.44
 0 8 -2 2374.69 17.48
 0 8 4 5817.14 26.4
 0 8 -4 5766.08 24.23
 0 -8 -6 1682.87 13.27
 0 8 -6 1651.47 13.2
 0 -8 6 1653.32 13.32
 0 -8 -6 1641.88 10.71
 0 -8 6 1669.83 13.28
 0 8 6 1658.3 13.28
 0 -8 -8 984.2 8.61
 0 -8 8 955.52 9.49
 0 8 8 944.15 8.36
 0 -8 8 917.78 10.21
 0 8 -8 962.38 9.45
 0 -8 -8 973.11 9.43
 0 8 8 941.62 9.45
 0 -8 -10 341.17 5.19
 0 8 -10 344.23 5.29
 0 8 10 336.58 5.28
 0 -8 10 339.75 6.23
 0 -8 10 355.48 5.41
 0 8 10 354.31 5.34
 0 8 10 350.4 5.2
 0 8 -12 139.85 3.14
 0 8 12 148.32 3.17
 0 8 12 143.11 3.21
 0 -8 12 139.05 3.21
 0 -8 12 146.14 4.12
 0 8 12 145.66 3.52
 0 8 14 268.27 4.06
 0 -8 14 256.12 4.05
 0 8 -14 260.63 3.99
 0 8 14 267.63 3.99
 0 8 14 266.6 4.74
 0 -8 14 272.99 5.54
 0 8 16 27.86 1.65
 0 -8 16 25.33 1.79
 0 -8 16 30.48 1.34
 0 8 16 26.53 1.27
 0 8 -16 26.28 1.26
 0 8 16 25.79 1.21
 0 -8 18 11.2 1.37
 0 8 18 9.99 0.75
 0 -8 18 10.46 0.81
 0 8 18 13.16 1.18
 0 -8 20 25.32 1.75
 0 8 20 24.66 1.52
 0 -8 22 2.33 0.87
 0 8 22 3.63 0.8
 0 8 24 3.4 0.8
 0 -8 24 2.17 0.88
 0 -9 -1 6.34 1.02
 0 9 -1 4.31 1.4
 0 -9 1 5.76 1.6
 0 9 1 5.85 1
 0 9 1 5.87 1.52
 0 -9 1 4.93 1.06
 0 9 -1 3.92 1.02
 0 -9 -1 3.31 1.33
 0 -9 3 11.58 1.65
 0 9 3 10.66 1.09
 0 -9 -3 9.68 1.11
 0 9 -3 7.51 1.27
 0 9 -3 11.47 1.72
 0 -9 -3 11.13 1.69
 0 9 3 8.28 1.6
 0 -9 3 8.75 1.26
 0 9 5 482.44 5.62
 0 9 -5 453.2 7.01
 0 -9 5 470.25 7.45
 0 -9 -5 472.49 5.68
 0 -9 5 474.41 6.83
 0 -9 -5 459.62 7.36
 0 9 5 451.62 7.4
 0 9 7 439.67 5.53
 0 -9 7 415.61 6.61
 0 -9 -7 447.38 6.8
 0 9 7 433.99 6.81
 0 -9 -7 467.15 5.69
 0 -9 7 457.33 6.91
 0 -9 -9 505.2 6.74
 0 9 9 486.81 5.99
 0 -9 9 484.52 7.2
 0 -9 -9 502.8 6.01
 0 -9 9 490.94 6.71
 0 -9 -11 85.31 2.58
 0 9 11 84.04 2.61
 0 -9 11 83.1 3.1
 0 -9 11 79.37 2.64
 0 -9 13 129.36 3.77
 0 9 13 135.05 3.34
 0 9 13 130.6 2.98
 0 -9 13 127.47 3.09
 0 9 15 44.26 1.71
 0 -9 15 45.85 2.32
 0 9 15 48.82 2.03
 0 -9 15 47.7 1.81
 0 9 17 18.32 1.07
 0 9 17 18.18 1.32
 0 -9 17 18.21 1.54
 0 -9 17 18.05 1.12
 0 -9 19 5.22 0.67
 0 9 19 3.98 0.56
 0 9 19 5.8 0.88
 0 -9 19 3.65 0.93
 0 9 21 0.42 0.66
 0 -9 21 0.3 0.82
 0 9 23 4.5 0.84
 0 -9 23 3.58 0.92
 0 10 0 2616.77 13.73
 0 -10 0 2621.85 14
 0 -10 2 3431.79 16.9
 0 10 2 3487.57 15.3
 0 -10 2 3376.72 20.86
 0 -10 -2 3365.16 15.99
 0 10 -2 3436.38 17.28
 0 -10 -2 3371.88 20.58
 0 -10 4 1095.53 11.57
 0 10 -4 1086.59 10.4
 0 10 4 1146.55 8.52
 0 -10 4 1132.01 10.14
 0 -10 -4 1103.38 11.64
 0 -10 -4 1144.45 8.81
 0 -10 6 634.86 7.84
 0 -10 6 646.81 8.46
 0 10 6 667.82 6.48
 0 -10 -6 626.48 8.45
 0 -10 -6 654.56 6.67
 0 10 8 74.93 2.36
 0 -10 -8 78.46 2.39
 0 -10 8 81.3 3.02
 0 -10 -8 77.04 2.89
 0 -10 8 78.79 2.93
 0 -10 10 105.69 3.4
 0 -10 10 95.72 2.98
 0 -10 -10 107.89 3.06
 0 10 10 94.47 2.71
 0 -10 12 30.8 1.67
 0 -10 -12 33.11 1.65
 0 10 12 32.38 1.62
 0 -10 12 33.42 2.03
 0 10 14 0.47 0.7
 0 -10 14 -0.2 0.62
 0 10 14 0.9 0.73
 0 -10 16 5.85 0.81
 0 10 16 8.17 0.95
 0 -10 16 8.23 1.21
 0 10 16 6.77 0.82
 0 -10 18 75.13 2.85
 0 10 18 78.67 2.5
 0 10 18 79.27 1.95
 0 -10 18 76.71 2.08
 0 -10 20 49.19 2.31
 0 10 20 57 2.17
 0 -10 22 51.76 2.33
 0 10 22 48.44 2
 0 -10 24 67.25 2.63
 0 10 24 69.25 2.39
 0 -11 -1 35.5 2.28
 0 -11 1 33.92 1.77
 0 11 -1 37.16 1.88
 0 -11 1 38.1 2.39
 0 -11 -1 36.93 1.72
 0 11 1 39.26 1.75
 0 -11 3 264.85 5.74
 0 -11 -3 270.43 4.36
 0 11 3 270.24 4.17
 0 -11 -3 250.66 5.67
 0 -11 3 253.69 4.72
 0 11 5 -0.17 0.62
 0 -11 5 1.55 1.13
 0 -11 5 -0.33 0.91
 0 -11 -5 0.64 0.99
 0 -11 -5 1.1 0.66
 0 11 7 130.91 2.92
 0 -11 -7 135.84 3.82
 0 -11 7 129.23 3.58
 0 -11 7 134.59 3.82
 0 -11 -7 124.9 2.91
 0 -11 -9 235.86 4.72
 0 -11 9 237.39 4.88
 0 -11 -9 234.43 3.99
 0 -11 9 242.17 4.85
 0 -11 11 21.66 1.62
 0 11 11 25.59 1.45
 0 -11 11 25.29 1.59
 0 -11 -11 26.31 1.6
 0 -11 13 72.92 2.42
 0 11 13 76.29 2.4
 0 -11 13 72.21 2.83
 0 -11 15 9.21 1.21
 0 11 15 10.25 1.08
 0 11 15 9.55 1
 0 -11 15 10.32 1
 0 11 17 121.56 2.68
 0 11 17 123.27 3.08
 0 -11 17 124.41 2.82
 0 11 19 64.74 2.26
 0 -11 19 66.86 1.93
 0 -11 19 64.24 2.6
 0 11 19 61.75 1.73
 0 11 21 116.37 2.99
 0 -11 21 113.12 3.38
 0 11 23 49.38 2
 0 -11 23 46.17 2.22
 0 12 0 679.82 7.2
 0 -12 0 682.65 9.24
 0 12 2 153.57 3.21
 0 -12 -2 153.17 4.46
 0 -12 -2 150.9 3.43
 0 -12 2 150.83 4.35
 0 -12 4 1306.67 10.68
 0 12 4 1339.44 8.99
 0 -12 4 1328.43 12.44
 0 -12 -4 1349.83 12.61
 0 -12 -6 196.88 4.68
 0 -12 -6 204.04 3.62
 0 -12 6 202.1 4.32
 0 12 6 203.96 3.46
 0 -12 6 191.92 4.65
 0 -12 8 164.68 4.12
 0 12 8 162.9 3.18
 0 -12 -8 167.2 3.32
 0 -12 8 156.74 3.86
 0 -12 -8 163.12 4.07
 0 -12 10 38.49 2.08
 0 -12 -10 38.04 1.96
 0 -12 10 39.04 1.99
 0 -12 -10 37.71 1.67
 0 -12 -12 10.08 1.11
 0 -12 12 7.65 1.02
 0 -12 12 9.5 1.29
 0 12 12 10.65 1
 0 -12 14 24.14 1.7
 0 -12 14 27.51 1.58
 0 12 14 27.33 1.49
 0 12 14 27.11 1.54
 0 12 16 141.37 3.11
 0 -12 16 138.88 3.78
 0 12 16 143.43 3.28
 0 -12 16 142.85 3.2
 0 -12 18 102.59 3.26
 0 -12 18 109.7 2.66
 0 12 18 102.45 2.47
 0 12 18 105.11 2.81
 0 -12 20 70.69 2.71
 0 12 20 69.52 2.31
 0 12 22 49.05 1.96
 0 -12 22 48.74 2.28
 0 -13 -1 0.71 0.96
 0 -13 1 0.78 0.73
 0 -13 1 2.79 1.16
 0 -13 -1 0.23 0.69
 0 13 1 1.26 0.68
 0 -13 -3 141.74 4.24
 0 -13 3 136.49 4.07
 0 -13 -3 144.75 3.17
 0 13 3 143.66 3.04
 0 -13 5 69.56 2.56
 0 -13 5 74.16 2.98
 0 13 5 74.01 2.11
 0 -13 -5 73.41 2.2
 0 -13 -5 77.39 3.06
 0 -13 -7 26.69 1.41
 0 -13 7 25.52 1.68
 0 -13 7 23.98 1.78
 0 13 7 20.71 1.21
 0 -13 -7 22.27 1.74
 0 -13 9 14.53 1.33
 0 -13 9 14.3 1.39
 0 -13 -9 14.75 1.15
 0 -13 -9 16.42 1.44
 0 -13 -11 45.79 1.75
 0 -13 11 41.9 2.11
 0 -13 11 41.13 1.99
 0 -13 -11 43.15 2
 0 13 13 5.21 0.81
 0 -13 13 3.62 0.89
 0 -13 -13 4.34 0.84
 0 -13 13 5.53 0.93
 0 13 15 359.04 5.16
 0 13 15 356.48 4.99
 0 -13 15 347.07 5.15
 0 -13 15 351.43 5.89
 0 13 17 132.67 2.98
 0 13 17 136.2 3.15
 0 -13 17 134.58 3.09
 0 -13 17 127.23 3.58
 0 13 19 145.75 3.24
 0 -13 19 138.7 3.72
 0 -13 19 145.56 3
 0 13 21 100.16 2.72
 0 -13 21 98.42 3.14
 0 -14 0 288.1 4.62
 0 -14 0 269.33 5.77
 0 -14 -2 58.02 2.8
 0 -14 2 60.86 2.81
 0 -14 -2 58.09 2.15
 0 -14 2 60.9 2.21
 0 -14 4 12.84 1.42
 0 -14 4 15.48 1.32
 0 -14 -4 14.53 1.57
 0 14 4 14.58 1.07
 0 -14 -4 15.28 1.16
 0 14 6 8.73 0.83
 0 -14 6 8.3 1.2
 0 -14 -6 11.1 0.99
 0 -14 6 11.04 1.18
 0 -14 -6 10.11 1.34
 0 -14 8 2 0.95
 0 -14 -8 1.05 0.86
 0 -14 -8 1.67 0.66
 0 -14 8 2.34 0.92
 0 -14 -10 21.76 1.27
 0 -14 10 19.96 1.55
 0 -14 10 19.66 1.51
 0 -14 -10 19.63 1.52
 0 -14 12 4.83 0.98
 0 -14 12 8.7 1.11
 0 -14 -12 6.92 1
 0 14 12 6.12 0.84
 0 14 14 15.37 1.16
 0 -14 14 19.7 1.56
 0 -14 14 16.99 1.35
 0 14 16 131.43 3.02
 0 -14 16 130.93 3.15
 0 14 16 125.2 3.05
 0 -14 16 126.62 3.49
 0 -14 18 64.48 2.55
 0 -14 18 67.5 2.19
 0 14 18 68.36 2.21
 0 14 18 66.59 2.14
 0 14 20 76.64 2.37
 0 -14 20 76.99 2.77
 0 -15 1 1.61 1.02
 0 -15 -1 1.26 0.65
 0 -15 1 2.74 0.8
 0 -15 -1 0.61 0.93
 0 -15 -3 0.87 0.6
 0 -15 3 1.55 0.86
 0 -15 -3 2.53 1.07
 0 -15 3 0.71 0.72
 0 -15 -5 68.37 2.11
 0 -15 5 66.5 2.38
 0 -15 5 69.22 2.87
 0 -15 -5 59.94 2.68
 0 -15 7 12.07 1.38
 0 -15 7 12.9 1.29
 0 -15 -7 14.33 1.05
 0 -15 -7 14.64 1.41
 0 -15 9 134.33 3.7
 0 -15 9 133.8 3.5
 0 -15 -9 134.87 3.67
 0 -15 -9 133.24 2.83
 0 -15 11 56.86 2.37
 0 -15 -11 55.27 2.32
 0 -15 11 57.06 2.4
 0 -15 -11 59.25 1.94
 0 -15 13 89.54 2.89
 0 15 13 92.21 2.49
 0 -15 -13 87.07 2.71
 0 -15 13 88.26 2.82
 0 15 15 190.77 3.57
 0 15 15 188.72 3.89
 0 -15 15 180.2 3.81
 0 -15 17 61.8 2.52
 0 15 17 66 2.22
 0 15 17 61.24 2.1
 0 -15 17 68.93 2.33
 0 -15 19 59.38 2.04
 0 15 19 58.36 2.04
 0 -15 19 55.99 2.38
 0 -15 21 24.57 1.63
 0 -16 0 117.71 2.95
 0 -16 0 117.65 3.8
 0 -16 -2 36.48 1.68
 0 -16 2 38.96 2.28
 0 -16 -2 41.53 2.32
 0 -16 2 38.25 1.78
 0 -16 -4 9.9 0.97
 0 -16 -4 7.54 1.24
 0 -16 4 6.6 1.18
 0 -16 4 8.13 1.03
 0 -16 6 95.7 3.27
 0 -16 -6 98.61 3.32
 0 -16 6 98.87 2.88
 0 -16 -8 29.4 1.86
 0 -16 -8 34.28 1.46
 0 -16 8 31.63 1.94
 0 -16 8 30.32 1.71
 0 -16 10 92.36 3.06
 0 -16 -10 91.3 3.01
 0 -16 -10 92.53 2.34
 0 -16 10 95.21 2.92
 0 -16 12 52.53 2.28
 0 -16 12 55.74 2.31
 0 -16 -12 53.87 2.23
 0 16 14 43.66 1.72
 0 -16 14 46.51 2.13
 0 -16 -14 48.64 2.02
 0 -16 14 43.35 2.02
 0 16 16 51.85 1.88
 0 -16 16 48.85 2.06
 0 -16 16 49.2 2.17
 0 -16 18 27.71 1.71
 0 16 18 30.75 1.55
 0 -16 18 32.96 1.62
 0 -16 20 5.71 0.97
 0 -17 -1 14.2 1.12
 0 -17 1 13.98 1.18
 0 -17 -1 16.37 1.63
 0 -17 1 17.32 1.63
 0 -17 3 12.17 1.42
 0 -17 -3 14.74 1.12
 0 -17 -3 12.38 1.4
 0 -17 3 14.09 1.17
 0 -17 -5 124.15 3.73
 0 -17 5 128.34 3.18
 0 -17 -5 130.8 2.87
 0 -17 5 120.3 3.72
 0 -17 -7 46.64 1.72
 0 -17 7 43.51 2.3
 0 -17 -7 44.4 2.27
 0 -17 7 41.27 1.92
 0 -17 9 88.27 3.07
 0 -17 9 86.45 2.79
 0 -17 -9 92.7 2.34
 0 -17 -9 87.64 2.98
 0 -17 11 8.21 1.03
 0 -17 -11 9.43 1.16
 0 -17 11 9.88 1.16
 0 -17 -11 9.09 0.82
 0 17 13 74.87 2.17
 0 -17 13 67.66 2.51
 0 -17 13 69.56 2.55
 0 -17 -13 70.3 2.49
 0 -17 15 38.47 1.89
 0 17 15 38.53 1.62
 0 -17 17 35.5 1.76
 0 -17 17 33.93 1.84
 0 17 17 33.91 1.68
 0 -17 19 3.97 0.83
 0 -17 19 5.22 0.97
 0 -18 0 1.93 0.66
 0 -18 0 1.96 0.92
 0 -18 2 35.23 2.13
 0 -18 -2 30.05 1.47
 0 -18 -2 33.4 2.15
 0 -18 2 30.63 1.56
 0 -18 4 40.66 2.27
 0 -18 4 41.64 1.85
 0 -18 -4 41.16 2.28
 0 -18 -4 42.53 1.71
 0 -18 6 228.2 4.22
 0 -18 -6 235.43 3.79
 0 -18 6 228.28 5.02
 0 -18 -6 229.21 4.97
 0 -18 8 36.83 1.82
 0 -18 -8 40.48 1.56
 0 -18 -8 35.78 1.99
 0 -18 8 34.38 2
 0 -18 10 27.68 1.64
 0 -18 -10 29.25 1.34
 0 -18 10 28.9 1.79
 0 -18 -10 25.27 1.69
 0 -18 12 0.15 0.72
 0 -18 -12 1.12 0.74
 0 -18 12 0.84 0.66
 0 -18 -12 1.2 0.54
 0 -18 14 3.54 0.84
 0 -18 -14 0.8 0.62
 0 -18 14 2.14 0.79
 0 18 14 2.15 0.62
 0 18 16 7.21 0.94
 0 -18 16 7.35 1.04
 0 -18 16 9.45 1.09
 0 18 18 4.33 0.77
 0 -18 18 4.52 0.81
 0 -18 18 4.34 0.93
 0 -19 -1 -0.64 0.65
 0 -19 1 0.47 0.97
 0 -19 -1 -0.72 0.83
 0 -19 1 -0.22 0.63
 0 -19 -3 4.23 1.01
 0 -19 3 3.29 0.96
 0 -19 3 6.27 0.88
 0 -19 -5 0.75 0.53
 0 -19 5 -0.27 0.69
 0 -19 -5 -0.57 0.91
 0 -19 5 0.91 0.86
 0 -19 -7 50.49 2.36
 0 -19 -7 50.05 1.76
 0 -19 7 48.68 1.98
 0 -19 7 51.06 2.39
 0 -19 9 0.04 0.75
 0 -19 9 1.03 0.73
 0 -19 -9 0.34 0.77
 0 -19 -9 -0.17 0.49
 0 -19 -11 22.4 1.53
 0 -19 11 24.53 1.65
 0 -19 11 22.27 1.45
 0 -19 -11 21.01 1.16
 0 -19 13 2.15 0.75
 0 -19 -13 -0.23 0.66
 0 -19 13 0.67 0.69
 0 -19 15 4.03 0.87
 0 -19 15 2.71 0.79
 0 19 17 4.14 0.77
 0 -19 17 3.05 0.79
 0 -19 17 3.85 0.8
 0 -20 0 117.11 2.85
 0 -20 0 114.9 3.68
 0 -20 2 29.56 1.97
 0 -20 -2 28.06 1.91
 0 -20 -2 29.53 1.46
 0 -20 2 28.77 1.53
 0 -20 -4 14.62 1.12
 0 -20 4 11.62 1.42
 0 -20 -4 14.26 1.5
 0 -20 4 13.51 1.17
 0 -20 -6 10.62 0.93
 0 -20 6 11.63 1.34
 0 -20 6 13.62 1.19
 0 -20 -6 10.19 1.33
 0 -20 8 2.82 0.77
 0 -20 8 3.53 0.95
 0 -20 -8 0.78 0.76
 0 -20 -8 2.62 0.65
 0 -20 10 6.51 1
 0 -20 -10 6.36 0.74
 0 -20 10 5.36 0.87
 0 -20 -10 6.06 1.05
 0 -20 12 0.88 0.66
 0 -20 12 3.17 0.87
 0 -20 -12 1.51 0.75
 0 -20 -14 0.61 0.62
 0 -20 14 0.3 0.65
 0 -20 14 0.8 0.61
 0 -21 -1 1.26 0.6
 0 -21 1 1.76 0.66
 0 -21 1 1.89 0.89
 0 -21 -1 1.78 0.9
 0 -21 -3 -0.29 0.54
 0 -21 -3 1.55 0.94
 0 -21 3 0.02 0.81
 0 -21 3 0.21 0.6
 0 -21 5 10.19 1.02
 0 -21 5 9.15 1.24
 0 -21 -5 10.95 1.29
 0 -21 -5 10.28 0.88
 0 -21 7 -0.49 0.61
 0 -21 -7 -0.81 0.52
 0 -21 7 -1.19 0.82
 0 -21 -7 1.07 0.79
 0 -21 9 1.48 0.83
 0 -21 9 2.01 0.74
 0 -21 -9 2.7 0.9
 0 -21 11 10.37 1.09
 0 -21 -11 8.64 1.09
 0 -21 11 10.42 1.22
 0 -21 13 2.23 0.82
 0 -21 -13 1.16 0.73
 0 -21 13 1.86 0.72
 0 -22 0 3.18 0.71
 0 -22 0 4.47 1.07
 0 -22 2 3.58 0.78
 0 -22 2 3.22 1.03
 0 -22 -2 4.29 0.77
 0 -22 -2 4.93 1.07
 0 -22 -4 8.22 0.88
 0 -22 4 7.33 1.24
 0 -22 4 7.37 0.99
 0 -22 -4 6.3 1.12
 0 -22 6 3.2 0.8
 0 -22 -6 1.4 0.61
 0 -22 6 3.24 1.01
 0 -22 -6 1.82 0.86
 0 -22 8 3.29 0.95
 0 -22 8 3.16 0.74
 0 -22 -10 -0.11 0.72
 0 -22 10 1.02 0.68
 0 -22 10 0.65 0.71
 0 -22 -12 3.02 0.81
 0 -22 12 2.32 0.73
 0 -22 12 1.56 0.73
 0 -23 1 2.27 0.62
 0 -23 1 0.8 0.81
 0 -23 -1 2.33 0.64
 0 -23 -3 1.37 0.6
 0 -23 3 2.2 0.9
 0 -23 -3 0.47 0.76
 0 -23 3 0 0.6
 0 -23 -5 5.98 1.05
 0 -23 5 4.33 1
 0 -23 5 4.96 0.85
 0 -23 7 3.02 0.75
 0 -23 -7 3.56 1
 0 -23 7 2.47 0.95
 0 -23 -9 0.09 0.71
 0 -23 9 -0.55 0.7
 0 -24 0 -0.06 0.73
 0 -24 0 1.27 0.57
 0 -24 -2 2.19 0.82
 0 -24 2 4.59 0.94
 0 -24 2 4 0.72
 0 -24 4 9.62 0.95
 0 -24 4 6.84 1.1
 0 -24 -4 7.16 1.08
 0 -24 6 0.81 0.6
 0 -24 -6 1.89 0.84
 0 -24 6 0.21 0.71
 0 -25 1 2.05 0.78
 0 -25 -1 1.07 0.71
 -1 0 25 0.06 0.75
 -1 0 23 -0.76 0.75
 -1 0 21 0.17 0.76
 -1 0 19 0.23 0.81
 -1 0 17 0.38 0.86
 -1 0 15 -0.18 0.31
 -1 0 15 0.19 0.87
 -1 0 15 0.25 0.33
 -1 0 13 0.41 0.36
 1 0 -13 -0.19 0.37
 -1 0 13 0.03 0.98
 -1 0 11 0.21 0.42
 1 0 -11 -0.12 0.46
 -1 0 9 0.05 0.49
 1 0 -9 -0.8 1.21
 -1 0 9 0.87 1.27
 1 0 -9 -0.06 0.59
 1 0 -7 0.77 1.36
 1 0 -7 -0.7 0.78
 -1 0 7 0.56 0.57
 -1 0 7 0.85 1.37
 1 0 -5 0.66 1.49
 -1 0 5 0.28 0.8
 1 0 -5 1.07 0.94
 -1 0 5 2.04 1.61
 -1 0 3 -1.43 0.76
 -1 0 3 0.35 1.09
 1 0 -3 -1.01 1.16
 1 0 -3 -0.03 0.81
 1 0 3 1.28 1.09
 -1 0 -3 -0.17 1.01
 -1 0 -5 -1.53 1.41
 1 0 5 0.61 1.32
 -1 0 -7 -0.39 1.31
 1 0 7 2.28 1.37
 -1 0 -9 0.64 1.19
 1 0 9 0.85 1.16
 1 0 11 -0.37 1.1
 1 0 13 -0.76 1.01
 1 0 15 0.06 0.9
 1 0 17 1.42 0.89
 1 0 19 1.07 0.85
 1 0 21 -0.1 0.75
 1 0 23 -0.24 0.76
 1 0 25 1.43 0.76
 -1 1 26 63.54 2.53
 -1 -1 26 65.69 2.63
 -1 1 24 57.85 2.5
 -1 -1 24 57.11 2.5
 -1 -1 22 29.81 1.93
 -1 1 22 30.19 1.92
 -1 -1 20 75.57 3.02
 -1 1 20 76.42 2.97
 -1 1 18 22.1 1.73
 -1 -1 18 16.98 1.68
 -1 1 16 13.59 0.56
 -1 -1 16 15.99 0.62
 -1 1 16 20.77 1.9
 -1 1 16 14.33 0.52
 1 1 -16 13.56 0.64
 -1 -1 16 21.44 1.89
 -1 1 14 0.68 0.92
 1 1 -14 1.1 0.4
 -1 1 14 1.01 0.38
 -1 -1 14 0.68 0.36
 -1 1 14 0.18 0.32
 -1 -1 14 1.23 1.03
 -1 1 12 5.13 1.3
 -1 1 12 3.79 0.55
 -1 -1 12 5.57 0.64
 -1 -1 12 5.84 1.38
 1 1 -12 4.72 0.64
 -1 1 10 117.74 2.33
 1 1 -10 128.04 2.6
 -1 -1 10 140.49 4.69
 1 -1 -10 123.96 4.5
 1 -1 -10 118.39 2.36
 -1 1 10 133.93 4.46
 -1 -1 10 117.92 2.23
 -1 -1 8 -0.04 0.62
 -1 1 8 0.78 1.27
 -1 -1 8 0.88 1.31
 1 -1 -8 1.4 1.25
 -1 1 8 0.25 0.61
 1 1 -8 -0.26 0.68
 1 -1 -8 0.05 0.67
 1 1 -8 0.17 1.33
 1 -1 -6 48.52 3.2
 1 1 -6 66.06 3.31
 -1 1 6 53.2 2.99
 -1 1 6 44.4 2.08
 -1 -1 6 52.76 1.92
 1 -1 -6 69.94 2.01
 -1 -1 6 61.37 3.36
 1 1 -6 52.22 1.96
 -1 -1 4 104.16 2.54
 1 1 -4 108.6 2.59
 -1 1 4 103.6 2.78
 1 1 -4 87.02 3.62
 -1 -1 4 119.62 4.06
 -1 1 4 100.57 3.55
 -1 1 4 96.6 3.58
 1 -1 -4 108.19 2.79
 -1 1 2 2.8 0.81
 1 -1 -2 3.3 0.84
 -1 -1 2 4.86 0.9
 1 -1 -2 2.99 0.93
 1 1 -2 2.74 1.05
 -1 -1 2 3.35 1.01
 1 1 -2 4.13 0.83
 -1 1 2 2.44 0.72
 -1 1 -2 4.41 1.12
 1 -1 2 4.71 1.07
 -1 -1 -4 13.4 1.81
 -1 1 -4 15.6 1.93
 1 -1 4 14.39 1.97
 1 1 4 12.69 1.52
 1 1 6 12.01 1.63
 -1 1 -6 7.98 1.79
 1 -1 6 7.7 1.77
 -1 -1 -6 9.37 1.68
 1 1 8 154.37 4.49
 -1 1 -8 154.49 5.03
 -1 -1 -8 151.45 4.84
 1 -1 8 163.95 4.78
 -1 -1 -10 86.79 3.64
 1 1 10 93.95 3.56
 1 -1 10 89.22 3.78
 1 1 12 38.8 2.38
 1 -1 12 36.3 2.5
 1 -1 14 6.46 1.34
 1 1 14 4.56 1.08
 1 1 16 2.86 0.94
 1 -1 16 3.22 1.05
 1 1 18 0.69 0.89
 1 -1 18 1.18 0.91
 1 -1 20 52.02 2.51
 1 1 20 57.19 2.53
 1 -1 22 58.57 2.56
 1 1 22 58.83 2.49
 1 1 24 49.62 2.28
 1 -1 24 48.55 2.3
 1 -1 26 31.39 1.88
 1 1 26 30.37 1.8
 -1 -2 25 2.48 0.87
 -1 2 25 1.33 0.84
 -1 2 23 3.81 0.93
 -1 -2 23 4.32 0.96
 -1 2 21 6.36 1.14
 -1 -2 21 4 0.98
 -1 2 19 7.69 1.2
 -1 -2 19 7.04 1.2
 -1 2 17 10.83 1.42
 -1 2 17 7.52 0.34
 -1 -2 17 7.83 0.5
 -1 2 17 6.24 0.38
 -1 -2 17 12.54 1.6
 1 2 -17 10.19 0.52
 -1 -2 15 36.57 1.11
 -1 2 15 36.45 2.34
 1 2 -15 32.19 1.13
 -1 2 15 32.45 1.01
 -1 2 15 30.09 0.92
 -1 -2 13 50.9 2.81
 -1 -2 13 39.4 1.31
 1 2 -13 46.17 1.49
 -1 2 13 46.91 2.62
 -1 2 13 43.13 1.25
 -1 2 13 40.41 1.32
 -1 2 11 139.03 4.34
 -1 2 11 130.3 2.45
 1 2 -11 121.69 2.63
 -1 2 11 145.64 2.45
 -1 -2 11 125.99 2.46
 -1 -2 11 131.83 4.56
 -1 2 9 57.49 1.91
 -1 -2 9 58.12 1.94
 1 2 -9 64.84 3.41
 -1 -2 9 63.74 3.34
 -1 2 9 54.09 2.04
 1 2 -9 58.03 2.03
 1 2 -7 251.28 3.86
 -1 -2 7 242.56 6.12
 -1 -2 7 215.75 3.76
 -1 2 7 248.34 5.58
 1 2 -7 244.75 6.2
 -1 2 7 205 3.74
 -1 2 7 238.22 3.91
 -1 2 7 244.47 5.69
 -1 -2 5 12.94 1.4
 -1 2 5 12.98 1.88
 1 2 -5 12.72 1.36
 -1 -2 5 18.24 2.23
 1 2 -5 13.72 2.22
 -1 2 5 12.91 1.71
 -1 2 5 11.61 1.52
 -1 2 5 12.04 1.41
 -1 -2 3 115.35 3.22
 1 2 -3 129.52 3.11
 1 2 -3 130.89 3.89
 -1 2 3 116.1 3.2
 1 -2 -3 107.75 3.42
 -1 2 3 105.97 3.22
 -1 2 3 107.85 3.27
 -1 -2 3 105.15 3.73
 1 2 -1 0.52 0.76
 1 -2 -1 0.75 0.84
 1 -2 -1 0.92 0.75
 1 2 -1 -0.93 0.89
 -1 2 1 0.89 0.88
 -1 -2 1 0.2 0.9
 -1 -2 1 0.34 0.67
 -1 2 1 -0.96 0.83
 1 -2 1 89.13 2.68
 -1 2 -1 82.38 2.69
 -1 2 -1 114.68 2.84
 1 2 1 95.98 2.82
 -1 -2 -1 108.15 2.73
 1 -2 1 96.2 2.83
 -1 2 -3 -0.05 0.94
 1 -2 3 -0.68 1.26
 1 2 3 0.56 0.82
 -1 2 -3 1.18 1.36
 1 2 3 -0.26 0.83
 -1 -2 -3 -0.12 0.86
 1 -2 3 0.87 1.02
 -1 -2 -3 0.56 0.91
 -1 -2 -5 56.02 1.85
 -1 2 -5 64.82 3.35
 -1 -2 -5 59.95 2.98
 -1 2 -5 54.35 1.94
 1 2 5 58.03 2.68
 1 -2 5 68.82 3.34
 1 -2 5 43.05 1.89
 1 2 5 75.52 1.83
 1 2 7 17.98 0.9
 -1 -2 -7 14.65 1.79
 -1 2 -7 14.71 1.9
 -1 2 -7 18.46 0.98
 1 -2 7 15.39 1.98
 1 2 7 15.63 1.66
 1 2 7 12.35 0.9
 1 -2 7 16.44 0.97
 -1 2 -9 298.01 6.59
 1 -2 9 296.61 6.38
 1 2 9 247.98 2.61
 -1 2 -9 253.67 2.84
 -1 -2 -9 281.04 6
 1 2 9 289.93 5.9
 1 -2 11 34.73 2.42
 -1 2 -11 29.82 0.96
 1 -2 11 30.04 0.93
 1 2 11 35.46 2.34
 1 2 13 28.58 2.12
 1 -2 13 31.27 2.18
 1 -2 15 33.85 2.23
 1 2 15 29.56 2.04
 1 -2 17 6.87 1.28
 1 2 17 10.98 1.39
 1 2 19 32.58 1.99
 1 -2 19 32.46 2.07
 1 2 21 15.47 1.43
 1 -2 21 14.98 1.47
 1 -2 23 21.34 1.64
 1 2 23 26 1.73
 1 -2 25 6.71 1.03
 1 2 25 7.72 1.05
 -1 3 26 14.63 1.36
 -1 -3 26 12.19 1.3
 -1 -3 24 17.63 1.55
 -1 3 24 20.47 1.58
 -1 -3 22 16.06 1.51
 -1 3 22 14.3 1.39
 -1 -3 20 13.98 1.51
 -1 3 20 14.53 1.46
 -1 -3 18 0.99 0.33
 -1 3 18 0.89 0.22
 -1 3 18 0.81 0.2
 -1 3 18 0.77 0.86
 1 3 -18 0.6 0.32
 -1 -3 18 2.3 1.02
 1 3 -16 7.53 0.69
 -1 -3 16 8.45 0.67
 -1 3 16 8.36 0.61
 -1 3 16 7.82 0.54
 -1 -3 16 9.87 1.49
 -1 3 14 7.59 0.71
 -1 3 14 8.2 0.68
 1 3 -14 8.09 0.8
 -1 3 14 12.7 1.59
 -1 -3 14 8.54 0.76
 -1 -3 14 11.29 1.65
 1 3 -12 2.82 0.78
 -1 -3 12 1.36 0.6
 -1 3 12 1.26 0.56
 -1 -3 12 2.27 1.28
 -1 3 12 0.94 1.01
 -1 3 12 0.95 0.55
 -1 -3 10 60.07 2.09
 1 3 -10 71.9 2.23
 -1 3 10 72.24 3.23
 -1 3 10 76.59 3.2
 -1 3 10 65.25 2.15
 -1 3 10 70.56 2.13
 -1 -3 10 69.1 3.53
 -1 3 8 132.01 3.04
 -1 3 8 117.61 2.97
 1 3 -8 104.84 4.34
 -1 -3 8 113.62 2.98
 -1 3 8 143.17 4.13
 -1 3 8 129.03 4.05
 1 3 -8 135.7 3
 -1 -3 8 120.77 4.49
 -1 3 6 3.63 1.2
 1 3 -6 6.59 1.77
 -1 3 6 5 1.18
 -1 -3 6 4.43 1.16
 -1 3 6 5.09 1.27
 -1 -3 6 5.12 1.67
 1 3 -6 6 1.15
 -1 3 6 5.09 1.28
 -1 -3 4 95.31 3.1
 -1 -3 4 93.62 3.84
 -1 3 4 70.31 3.16
 1 3 -4 92.38 3.05
 1 -3 -4 75.28 3.22
 -1 3 4 83.81 3.13
 1 3 -4 85.96 3.72
 1 -3 -4 91.04 3.11
 -1 -3 2 63.45 2.6
 1 -3 -2 44.86 2.22
 1 3 -2 56.32 2.63
 1 3 -2 60.55 2.77
 -1 3 2 63.62 2.83
 -1 -3 2 63.9 2.87
 -1 3 2 44.35 2.14
 1 -3 -2 64.42 2.94
 1 3 0 11.71 1.69
 -1 3 0 9.56 1.32
 1 -3 0 9.61 1.39
 -1 -3 0 13.78 1.74
 1 -3 0 11.85 1.69
 -1 3 -2 53.09 2.76
 1 -3 2 56.76 2.72
 -1 3 -2 54.07 2.89
 1 3 2 71.59 2.65
 -1 -3 -2 75.1 2.73
 1 -3 2 56.22 2.72
 1 3 4 14.35 1.48
 -1 3 -4 13.03 2.16
 -1 -3 -4 13.2 1.61
 1 -3 4 20.86 2.08
 1 3 4 14.44 1.5
 1 -3 4 20.89 1.6
 -1 3 -4 14.68 1.62
 1 3 4 21.66 1.46
 -1 3 -6 487.71 5.96
 1 -3 6 626.42 6.02
 1 3 6 520.44 5.63
 -1 3 -6 572 9.08
 1 3 6 548.55 7.27
 -1 -3 -6 520.29 5.65
 1 -3 6 604.47 8.87
 -1 3 -8 122.07 4.57
 -1 -3 -8 117.06 3.99
 1 -3 8 126.97 4.4
 1 -3 8 130.64 2.54
 1 3 8 118.97 3.73
 1 3 8 131.48 2.37
 -1 3 -8 129.8 2.49
 -1 -3 -10 189.37 5
 1 3 10 178.92 2.67
 1 -3 10 168.89 2.79
 -1 3 -10 192.88 2.82
 1 3 10 219.66 2.58
 1 -3 10 218.79 5.49
 1 3 10 196.15 4.87
 1 -3 12 21.8 1.96
 1 -3 12 15.88 0.87
 -1 3 -12 14.09 0.8
 1 3 12 20.8 1.76
 1 3 12 14.15 0.75
 1 3 12 15.28 0.71
 -1 3 -14 7.07 0.51
 1 3 14 7.96 1.26
 1 -3 14 6.34 0.48
 1 -3 16 31.81 2.17
 1 3 16 31.74 2.06
 1 3 18 19.09 1.59
 1 -3 18 16.85 1.61
 1 -3 20 24.5 1.84
 1 3 20 25.16 1.75
 1 -3 22 9.12 1.22
 1 3 22 8.51 1.15
 1 -3 24 15.08 1.43
 1 3 24 16.38 1.4
 -1 4 25 5.25 0.95
 -1 -4 25 2.55 0.83
 -1 4 23 11.36 1.27
 -1 -4 23 11.28 1.34
 -1 -4 21 30.81 1.98
 -1 4 21 29.66 1.86
 -1 4 19 12.01 1.39
 -1 -4 19 10.85 0.59
 -1 4 17 30.99 1.03
 1 4 -17 32.9 1.21
 -1 4 17 33.86 0.98
 -1 4 17 35.06 2.15
 -1 -4 17 34.79 1.18
 -1 4 15 58.37 2.8
 -1 -4 15 56.14 1.64
 -1 4 15 55.67 1.55
 -1 4 15 53.6 1.53
 1 4 -15 54.32 1.69
 -1 -4 15 60.34 3.05
 -1 -4 13 51.43 1.73
 -1 4 13 43.6 1.7
 -1 -4 13 59.19 3.04
 1 4 -13 51.59 1.75
 -1 4 13 47.72 1.69
 -1 4 13 57.56 2.82
 -1 4 11 69.64 2.23
 1 4 -11 71.78 2.2
 -1 4 11 66.98 3.23
 -1 -4 11 66.18 2.2
 -1 4 11 62.29 2.22
 -1 -4 9 102.45 4.02
 -1 4 9 98.55 2.9
 -1 4 9 101.52 3.73
 1 4 -9 103.15 2.8
 -1 4 9 106.31 3.75
 -1 4 9 107.04 2.91
 1 4 -7 22.64 2.2
 -1 4 7 24.84 1.77
 1 4 -7 22.34 1.68
 -1 4 7 24.21 1.88
 -1 4 7 21.75 1.68
 -1 -4 7 25.93 2.39
 -1 4 7 24.65 1.95
 -1 -4 7 24.68 1.73
 -1 4 5 14.46 1.65
 1 -4 -5 17.03 1.75
 1 -4 -5 18.3 1.89
 -1 -4 5 16.92 1.87
 -1 4 5 20.73 1.79
 1 4 -5 17.85 1.82
 -1 -4 5 21.37 2.31
 1 4 -5 18.22 2.12
 -1 -4 3 6.82 1.7
 -1 4 3 6.8 1.53
 1 -4 -3 8.36 1.58
 1 4 -3 8.81 1.68
 1 -4 -3 6.94 1.68
 -1 4 3 6.66 1.36
 -1 -4 3 6.88 1.66
 1 4 -3 8.42 1.8
 -1 4 1 62.8 2.68
 -1 -4 1 75.48 2.58
 -1 4 1 87.27 3.72
 1 -4 -1 89.44 3.76
 -1 -4 1 82.18 3.58
 1 -4 -1 58.74 2.63
 1 4 -1 68.4 2.67
 1 4 -1 77.52 3.55
 -1 -4 -1 9.21 1.09
 -1 4 -1 11.25 1.75
 -1 4 -1 6.92 1.88
 1 4 1 6.41 0.94
 1 -4 1 7.38 1.56
 -1 -4 -1 9.74 1.84
 1 4 1 12.21 1.89
 1 -4 1 10.18 1.96
 -1 4 -3 68.41 3.42
 1 4 3 94.57 3.15
 -1 -4 -3 56.38 2.09
 -1 4 -3 78.43 3.32
 -1 -4 -3 69.37 3.26
 1 -4 3 85.51 3.07
 1 -4 3 79.57 3.43
 -1 4 -5 331.79 7
 -1 4 -5 312.7 5.59
 1 -4 5 360.64 7.02
 -1 -4 -5 296.21 5.3
 1 4 5 317.43 5.45
 1 4 5 310.58 5.21
 1 4 5 290.61 5.26
 1 -4 5 379.01 5.47
 -1 4 -7 157.36 4.88
 -1 -4 -7 148.74 3.33
 1 4 7 145.37 3.87
 1 -4 7 154.57 4.79
 1 4 7 137.14 3.3
 1 4 7 151.46 3.83
 -1 4 -7 155.61 3.4
 1 -4 7 165.62 3.38
 1 -4 9 653.01 9.2
 1 4 9 601.35 8.1
 1 4 9 641.71 5.52
 -1 -4 -9 594.55 5.55
 1 4 9 619.27 7.99
 -1 4 -9 609.49 5.82
 1 -4 9 628.87 5.78
 1 4 11 143.23 2.57
 1 4 11 157.29 4.27
 -1 4 -11 148.48 2.73
 1 -4 11 180.03 4.92
 1 4 11 165.72 2.54
 1 -4 11 163.69 2.72
 1 4 11 156 4.18
 1 4 13 149.46 2.15
 1 4 13 155.23 2.28
 1 4 13 160.72 4.17
 1 -4 13 149.16 2.47
 -1 4 -13 159.66 2.46
 -1 4 -15 142.26 2.05
 1 -4 15 169.43 4.62
 1 4 15 162 4.18
 1 4 15 137.09 1.51
 1 -4 15 147.32 2
 1 4 17 35.55 2.1
 1 -4 17 34.37 2.22
 1 -4 19 57.82 2.61
 1 4 19 59.35 2.5
 1 4 21 25.97 1.75
 1 -4 21 23.8 1.74
 1 -4 23 26.55 1.8
 1 4 23 24.23 1.67
 1 4 25 4.13 0.89
 1 -4 25 2.42 0.84
 -1 5 24 0.74 0.7
 -1 -5 24 0.66 0.76
 -1 -5 22 5.18 1.02
 -1 5 22 6.2 1.04
 -1 -5 20 3.5 1
 -1 5 20 2.74 0.94
 -1 5 18 20.92 0.83
 -1 -5 18 25.8 1.06
 -1 -5 18 28.77 2.04
 -1 5 18 26.52 1.86
 1 5 -18 22.57 1.04
 -1 5 16 5.71 0.67
 -1 5 16 6.17 1.16
 -1 -5 16 7.24 1.24
 1 5 -16 4.62 0.68
 -1 5 16 6.48 0.71
 -1 -5 16 5.83 0.72
 1 5 -14 21.9 1.23
 -1 5 14 25.04 1.27
 -1 5 14 21.03 1.24
 -1 -5 14 25.02 1.33
 -1 5 14 23.83 1.87
 -1 5 12 39.38 2.24
 -1 -5 12 37.39 1.78
 -1 -5 12 39.68 2.54
 1 5 -12 35.41 1.64
 -1 5 12 36.95 1.68
 -1 5 10 383.03 6.95
 -1 5 10 383.91 6.72
 1 5 -10 403.95 5.33
 -1 5 10 378.19 5.41
 -1 -5 10 378.46 5.45
 -1 5 10 384.82 5.46
 -1 5 8 25.48 1.92
 -1 5 8 30.21 2.17
 1 5 -8 27.87 1.76
 -1 5 8 28.36 1.87
 1 5 -8 26.4 2.42
 -1 -5 8 23.2 1.79
 -1 -5 8 33.76 2.57
 -1 5 8 25.19 1.78
 -1 5 6 94.49 3.34
 1 5 -6 111.51 4.11
 -1 -5 6 94.3 3.46
 1 -5 -6 99.19 3.47
 1 -5 -6 89.19 3.31
 1 5 -6 98.65 3.53
 -1 -5 6 116.09 4.09
 -1 5 6 101.52 3.45
 1 5 -4 98.53 3.63
 -1 -5 4 86.18 3.64
 -1 5 4 83.31 3.63
 1 -5 -4 71.68 2.98
 1 -5 -4 86.5 3.5
 -1 -5 4 80.57 3.45
 1 5 -4 89.5 3.73
 -1 5 4 82.43 3.05
 1 -5 -2 4.8 1.62
 1 5 -2 4.23 1.3
 -1 -5 2 3.62 1.37
 -1 5 2 3.84 1.23
 1 5 -2 2.24 1.48
 -1 -5 2 4.02 1.61
 1 -5 -2 3.59 1.3
 -1 5 2 6.13 1.67
 1 -5 0 22.42 2.42
 -1 -5 0 13.74 2.16
 1 -5 0 13.49 1.81
 -1 -5 0 17.02 1.44
 -1 5 0 17.86 2.36
 -1 5 0 15.34 1.73
 1 5 0 19.34 2.18
 1 5 0 16.99 1.43
 1 5 2 5.47 0.98
 1 -5 2 7.15 1.63
 1 -5 2 8.32 1.78
 -1 -5 -2 4.65 1.02
 -1 -5 -2 6.87 1.84
 1 5 2 7.9 1.71
 -1 5 -2 7.93 1.68
 -1 5 -2 8.9 1.88
 -1 -5 -4 27.09 1.59
 1 5 4 32.2 2.22
 -1 5 -4 30.7 2.54
 1 -5 4 37.04 2.27
 -1 -5 -4 32.3 2.37
 1 -5 4 28.92 2.51
 -1 5 -4 28.72 2.31
 1 5 4 21.07 1.59
 -1 5 -6 2.44 1.13
 1 5 6 2.05 0.94
 1 -5 6 2.78 1.33
 -1 5 -6 0.64 1.33
 1 -5 6 2.55 1.11
 -1 -5 -6 0.92 1
 1 5 6 1.61 0.95
 1 5 6 2.51 1.02
 -1 5 -8 267.41 4.62
 1 5 8 262.85 4.91
 1 5 8 276.11 4.45
 1 -5 8 278.43 4.47
 1 -5 8 251.36 6.05
 -1 -5 -8 243.47 4.36
 1 5 8 244.71 5.02
 1 -5 10 75.32 3.5
 1 -5 10 82.99 2.28
 -1 5 -10 80.32 2.27
 1 5 10 69.64 2.77
 -1 -5 -10 72.46 2.14
 1 5 10 77.68 2.79
 1 5 10 72.13 2.14
 1 5 12 77.61 2.93
 1 -5 12 82.87 3.41
 1 5 12 74.92 1.99
 1 5 12 85.43 1.97
 -1 5 -12 70.56 2.06
 1 -5 12 79.98 2.08
 1 -5 14 7.99 1.34
 1 5 14 8.56 1.27
 1 -5 14 7.21 0.81
 1 5 14 7.59 0.7
 -1 5 -14 6.2 0.69
 1 5 14 7.21 0.72
 1 -5 16 12.36 1.54
 1 5 16 9.5 0.57
 1 -5 16 11.35 0.75
 1 5 16 11.62 0.63
 1 5 16 13.17 1.41
 -1 5 -16 8.24 0.69
 1 5 18 8.92 1.13
 -1 5 -18 7.02 0.47
 1 -5 18 9.15 1.29
 1 -5 20 2.35 0.91
 1 5 20 4.24 0.92
 1 5 22 1.28 0.73
 1 -5 22 1.61 0.86
 1 5 24 2.98 0.84
 1 -5 24 1.84 0.84
 -1 -6 25 10.21 1.22
 -1 6 25 12.32 1.26
 -1 6 23 31.95 1.83
 -1 -6 23 28.9 1.88
 -1 -6 21 37.23 2.13
 -1 6 21 34.36 1.91
 -1 6 19 48.56 1.21
 -1 -6 19 63.72 2.77
 -1 6 19 58.42 2.52
 -1 -6 19 51.42 1.45
 -1 6 17 5.3 0.67
 1 6 -17 4.78 0.69
 -1 6 17 5.45 0.67
 -1 -6 17 6.5 1.21
 -1 6 17 5.14 1.05
 -1 -6 17 5.36 0.72
 -1 6 15 147.02 4.05
 -1 -6 15 137.95 2.87
 1 6 -15 127.74 2.75
 -1 6 15 128.51 2.73
 -1 6 15 140.54 2.75
 1 6 -13 48.69 1.85
 -1 -6 13 46.88 1.89
 -1 -6 13 46.43 2.69
 -1 6 13 49.8 1.93
 -1 6 13 48.86 2.45
 -1 6 13 47.79 1.88
 -1 -6 11 154.42 4.7
 1 6 -11 134.58 3.39
 -1 6 11 149.41 3.44
 -1 -6 11 140.69 3.47
 -1 6 11 152.12 4.05
 -1 6 11 143.65 3.41
 -1 -6 9 158.4 4.88
 -1 6 9 137.83 4.23
 -1 6 9 162.95 3.88
 -1 -6 9 140.05 3.86
 -1 6 9 146.84 3.82
 1 6 -9 148.74 3.71
 -1 6 9 139.32 3.98
 1 6 -7 17.2 1.68
 -1 6 7 22.15 1.75
 1 -6 -7 16.03 1.58
 1 -6 -7 16.53 1.72
 -1 -6 7 18.25 1.87
 -1 -6 7 20.11 2.07
 -1 6 7 19.41 1.69
 1 6 -7 19.73 2.06
 -1 -6 5 36.35 2.5
 -1 6 5 36.67 2.46
 1 6 -5 33.23 2.6
 1 -6 -5 32.45 2.46
 -1 -6 5 38.05 2.57
 -1 6 5 30.14 2.16
 1 6 -5 34.6 2.38
 1 6 -3 112.18 4.16
 -1 6 3 96.8 3.29
 -1 -6 3 101.67 4.08
 -1 -6 3 98.71 3.69
 1 -6 -3 108.86 4.37
 1 6 -3 108.26 3.62
 -1 6 3 110.62 4.25
 -1 -6 1 116.74 3.45
 1 6 -1 151.9 4.86
 -1 -6 1 147.26 5.02
 1 -6 -1 139.93 4.95
 -1 6 1 135.44 4.85
 1 6 -1 127.69 3.53
 -1 6 1 106.72 3.55
 1 -6 -1 126.26 3.67
 1 -6 1 0.58 1.18
 -1 -6 -1 0.14 0.85
 1 6 1 0.44 1.39
 -1 6 -1 1.64 1.19
 1 6 1 -0.1 0.7
 1 -6 1 0.75 1.46
 -1 6 -1 1.91 1.61
 -1 -6 -1 1.54 1.57
 -1 -6 -3 7.57 1.58
 1 6 3 5.6 0.98
 1 -6 3 9.74 1.69
 -1 -6 -3 4.3 0.96
 1 -6 3 7.16 1.49
 -1 6 -3 8.18 1.73
 1 6 3 7.02 1.58
 -1 6 -3 5.26 1.55
 -1 -6 -5 8.66 1.58
 -1 6 -5 11.92 1.83
 1 6 5 9.25 1.43
 1 -6 5 11.05 1.57
 1 -6 5 10.42 1.78
 -1 6 -5 9.48 1.66
 -1 -6 -5 7.71 1.11
 1 6 5 8.58 1.19
 1 6 7 7.49 1.18
 -1 -6 -7 6.64 1.28
 1 6 7 6.97 1.14
 -1 6 -7 7.67 1.33
 1 6 7 6.33 1.18
 1 -6 7 6.94 1.66
 -1 6 -7 7.8 1.55
 -1 6 -9 37.89 1.97
 1 6 9 42.62 1.94
 1 6 9 40.13 2.18
 -1 -6 -9 38.96 1.96
 1 -6 9 36.37 2.69
 1 6 9 41.5 2.15
 1 -6 11 25.08 1.38
 1 6 11 22.18 1.65
 1 6 11 21.41 1.27
 -1 6 -11 23.34 1.33
 1 6 11 21.21 1.66
 1 -6 11 22.69 2.07
 -1 6 -13 30.11 1.45
 1 -6 13 34.79 1.53
 1 6 13 33.55 1.43
 1 6 13 32.32 1.93
 1 6 13 33.16 1.44
 1 -6 15 22.4 1.93
 1 -6 15 22.8 1.19
 1 6 15 22.77 1.08
 1 6 15 20.38 1.03
 -1 6 -15 23.63 1.13
 1 6 17 55.69 1.33
 1 -6 17 56.86 1.48
 1 6 17 50.77 1.22
 -1 6 -17 59.49 1.46
 1 -6 17 70.03 3.01
 1 6 17 63.87 2.58
 1 -6 19 20.31 1.68
 1 6 19 22.07 1.59
 1 -6 21 46.11 2.33
 1 6 21 41.8 2.09
 1 -6 23 10.9 1.25
 1 6 23 10.87 1.19
 1 6 25 2.23 0.76
 1 -6 25 2.66 0.83
 -1 7 24 16.9 1.39
 -1 -7 24 22.75 1.67
 -1 7 22 25.19 1.66
 -1 -7 22 25.13 1.77
 -1 7 20 44.96 2.16
 -1 -7 20 43 2.26
 -1 7 18 19.24 1.65
 -1 -7 18 17.21 1.06
 -1 -7 18 22.53 1.79
 -1 7 18 23.28 1.02
 -1 -7 16 61.36 2.03
 -1 7 16 59.59 1.94
 -1 -7 16 60.15 2.82
 -1 7 16 63.51 2.73
 -1 7 16 68.72 1.97
 1 7 -16 59.84 2.03
 -1 7 14 2.16 0.71
 -1 -7 14 2.02 0.71
 -1 7 14 2.42 0.88
 -1 -7 14 2.46 1.04
 -1 7 14 2.46 0.67
 1 7 -14 2.4 0.65
 -1 7 12 28.46 1.6
 1 7 -12 26.06 1.63
 -1 7 12 26.78 1.58
 -1 -7 12 28.94 2.13
 -1 7 12 22.91 1.75
 -1 -7 12 24.6 1.63
 -1 7 10 32 1.9
 -1 -7 10 32 1.95
 1 7 -10 30.22 1.9
 -1 7 10 32.65 2.05
 -1 -7 10 36.15 2.49
 -1 7 10 33.07 1.89
 -1 7 10 31.13 2.07
 1 7 -8 19.13 1.72
 1 -7 -8 15.92 1.65
 -1 -7 8 16.75 1.72
 -1 7 8 18.41 1.61
 1 -7 -8 14.97 1.59
 -1 -7 8 20.07 2.07
 -1 7 8 17.78 1.65
 -1 -7 6 87.24 3.46
 -1 -7 6 88.87 3.66
 -1 7 6 77.96 3.07
 1 7 -6 89.05 3.45
 1 -7 -6 80.04 3.41
 1 -7 -6 67.86 3.04
 -1 7 6 101.62 3.57
 1 7 -6 76.08 3.63
 1 -7 -4 102.76 4.03
 1 7 -4 99.33 4.01
 1 -7 -4 93.83 3.14
 -1 -7 4 98.43 3.73
 1 7 -4 100.21 3.79
 -1 7 4 85.09 3.24
 -1 -7 4 101.68 3.96
 -1 7 4 112.99 4.18
 1 7 -2 18.78 2.15
 1 -7 -2 14.43 2.1
 -1 -7 2 12.98 1.6
 -1 7 2 22.09 2.38
 1 7 -2 14.59 1.68
 -1 -7 2 17.86 2.2
 1 -7 -2 14.47 1.72
 -1 7 2 11.98 1.44
 -1 -7 0 55.75 3.3
 -1 7 0 47.07 2.45
 1 -7 0 49.67 2.53
 1 7 0 53.33 3.19
 -1 7 0 62.37 3.41
 -1 -7 0 49.66 2.13
 1 -7 0 56.23 3.33
 1 7 0 53.29 2.12
 1 -7 2 81.88 3.61
 1 -7 2 73.66 3.25
 -1 7 -2 70.69 3.18
 1 7 2 73.62 2.21
 -1 -7 -2 85.29 3.73
 1 7 2 79.83 3.78
 -1 7 -2 84 3.72
 -1 -7 -4 1.33 1.26
 1 7 4 3.27 1.25
 -1 7 -4 1.88 1.22
 1 7 4 2.27 0.83
 1 -7 4 2.56 1.23
 1 -7 4 3.04 1.32
 -1 -7 -4 0.84 0.81
 -1 7 -4 1.72 1.26
 -1 7 -6 123.94 3.89
 1 7 6 119.28 3.65
 1 -7 6 127.54 3.65
 1 -7 6 104.3 4.04
 -1 -7 -6 91.5 2.81
 -1 -7 -6 95.88 3.63
 -1 7 -6 116.7 4.14
 1 7 6 88.72 2.9
 1 7 8 4 0.98
 1 7 8 2.8 0.92
 -1 7 -8 3.1 1.05
 -1 -7 -8 3.68 1.02
 1 7 8 2.64 0.95
 1 -7 8 3.38 0.96
 1 -7 8 2.98 1.32
 1 -7 10 -0.25 0.77
 -1 -7 -10 0.43 0.73
 -1 7 -10 1.17 0.79
 1 7 10 0.83 0.71
 1 7 10 -0.65 0.76
 1 7 10 0.05 0.64
 1 -7 10 -0.14 1.07
 1 -7 12 -0.3 0.92
 1 7 12 -0.25 0.72
 1 7 12 -0.19 0.54
 1 -7 12 0.58 0.65
 -1 7 -12 0.24 0.56
 1 -7 14 24.7 1.31
 1 7 14 19.7 1.2
 -1 7 -14 18.41 1.22
 1 -7 14 25.83 2.08
 1 7 14 20.92 1.26
 1 7 14 23.62 1.63
 1 -7 16 0.84 0.48
 1 7 16 1.3 0.85
 1 7 16 1.62 0.53
 1 7 16 2.12 0.54
 1 -7 16 2.23 1.03
 -1 7 -16 0.99 0.51
 1 -7 18 49.88 1.44
 1 -7 18 60.76 2.69
 1 7 18 57.04 2.38
 1 7 18 52.91 1.25
 1 -7 20 25.96 1.79
 1 7 20 22.26 1.52
 1 7 22 12.96 1.24
 1 -7 22 12.42 1.34
 1 7 24 8.3 1.04
 1 -7 24 5.4 1.03
 -1 -8 25 14.26 1.41
 -1 8 25 11.82 1.2
 -1 -8 23 12.38 1.35
 -1 8 23 12.32 1.23
 -1 8 21 53.49 2.26
 -1 -8 21 52.89 2.43
 -1 8 19 11.6 1.24
 -1 -8 19 7.21 0.77
 -1 -8 19 9.96 1.27
 -1 8 19 9.7 0.74
 -1 8 17 43.65 2.18
 -1 -8 17 42.6 1.68
 -1 8 17 43.89 1.6
 -1 -8 17 48.01 2.46
 -1 8 15 3.79 0.76
 -1 8 15 5.58 1.07
 -1 8 15 4.74 0.8
 -1 -8 15 4.69 0.83
 -1 8 13 8.73 1.17
 -1 -8 13 11.59 1.51
 -1 -8 13 11.36 1.16
 -1 8 13 10.16 1.09
 -1 8 13 10.59 1.12
 -1 8 11 9.09 1.16
 -1 -8 11 8.2 1.19
 -1 8 11 9.95 1.19
 1 8 -11 7.64 1.1
 -1 8 11 10.99 1.21
 -1 -8 11 9.9 1.45
 -1 8 9 2.03 0.8
 -1 -8 9 0.75 0.83
 1 8 -9 1.71 0.88
 -1 -8 9 0.88 0.99
 -1 8 9 3.69 0.93
 1 -8 -9 1.54 0.89
 1 -8 -9 1.16 0.83
 1 -8 -7 36.95 2.47
 -1 -8 7 34.56 2.33
 -1 8 7 39.16 2.19
 1 -8 -7 32.57 2.07
 1 8 -7 36.35 2.33
 -1 -8 7 39.09 2.58
 -1 -8 5 80.23 3.53
 -1 -8 5 89.22 3.74
 1 8 -5 88.38 3.63
 1 -8 -5 77.42 2.97
 1 -8 -5 83.32 3.76
 1 8 -5 88.99 3.71
 -1 8 5 95.29 3.74
 -1 8 5 80.4 3.1
 -1 -8 3 103.77 4.05
 -1 -8 3 83.45 3.37
 1 -8 -3 72.66 3.06
 -1 8 3 108.43 3.07
 1 -8 -3 103.58 4.28
 1 8 -3 93.2 3.53
 -1 8 3 108.18 4.3
 1 8 -3 104.69 4.15
 -1 8 1 77.77 3.79
 -1 -8 1 72.62 2.62
 1 8 -1 75.69 3.71
 -1 -8 1 83.31 3.68
 1 -8 -1 71.4 2.92
 1 -8 -1 83.01 3.86
 -1 8 1 68.01 2.81
 1 8 -1 76.21 2.77
 -1 8 -1 923.28 11.99
 1 8 1 877.19 7.55
 -1 8 -1 896.95 9.35
 -1 -8 -1 874.87 7.7
 1 8 1 899.4 11.67
 1 -8 1 953.44 11.59
 1 -8 1 855.43 9.28
 -1 8 -3 12.8 1.76
 -1 -8 -3 12.42 2
 -1 -8 -3 7 1.1
 1 8 3 8.09 1.06
 1 -8 3 14.41 1.87
 1 -8 3 12.1 1.61
 -1 8 -3 11.06 1.87
 1 8 3 13.63 1.89
 -1 8 -5 140.25 4.59
 1 8 5 167.7 4.57
 1 8 5 112.29 3.27
 -1 -8 -5 124 3.08
 1 -8 5 172.25 4.43
 -1 8 -5 146.92 4.68
 -1 -8 -5 153.44 4.66
 1 -8 5 142.97 4.47
 1 8 7 72.66 2.72
 -1 -8 -7 84.81 3.43
 -1 8 -7 91.95 3.56
 1 -8 7 110.1 3.39
 1 8 7 97.38 3.35
 -1 -8 -7 76.62 2.69
 1 -8 7 96.61 3.81
 -1 -8 -9 49.13 2.41
 1 8 9 49.28 2.31
 1 -8 9 55.97 2.89
 1 8 9 51.19 2.28
 -1 8 -9 55.83 2.52
 1 8 9 57.71 2.46
 1 -8 11 12.1 1.21
 1 8 11 9.36 1.16
 -1 8 -11 9.87 1.16
 1 8 11 10.3 1.12
 1 -8 11 9.73 1.46
 -1 -8 -11 8.97 1.1
 1 8 11 10.67 1.2
 1 8 13 12.17 1.1
 1 -8 13 13.4 1.2
 1 8 13 10.53 1.02
 1 8 13 10.26 1.15
 1 -8 13 10.97 1.45
 -1 8 -13 12.01 1.12
 1 -8 15 59.48 2.04
 1 -8 15 67.65 3.02
 1 8 15 67.06 2.61
 1 8 15 59.86 1.97
 1 8 15 64.42 1.94
 1 -8 17 34.16 1.39
 1 8 17 32.83 1.3
 1 8 17 36.78 1.91
 1 -8 17 34.94 2.15
 1 -8 19 68.61 2.82
 1 -8 19 64.42 1.65
 1 8 19 65.23 2.45
 1 -8 21 25.74 1.76
 1 8 21 27.56 1.65
 1 8 23 16.66 1.34
 1 -8 23 15.46 1.41
 -1 9 24 31.71 1.79
 -1 -9 24 29.88 1.89
 -1 -9 22 61.68 2.64
 -1 9 22 59.76 2.34
 -1 -9 20 40.42 2.21
 -1 9 20 49.53 2.15
 -1 9 18 38.93 2
 -1 -9 18 36.73 1.56
 -1 9 18 38.18 1.47
 -1 -9 18 40.62 2.26
 -1 9 16 0.85 0.68
 -1 -9 16 1.35 0.82
 -1 9 16 0.92 0.64
 -1 -9 16 -0.02 0.57
 -1 -9 14 11.33 1.17
 -1 9 14 11.45 1.27
 -1 9 14 11.22 1.09
 -1 -9 14 10.5 1.5
 -1 9 12 0.9 0.69
 -1 -9 12 1.96 1
 -1 -9 12 1.95 0.84
 -1 9 12 1.27 0.73
 1 -9 -10 16.57 1.51
 1 -9 -10 15.19 1.49
 -1 -9 10 16.84 1.61
 -1 -9 10 15.09 1.75
 -1 -9 8 0.29 0.96
 -1 9 8 -0.3 0.68
 -1 -9 8 0.04 0.89
 1 -9 -8 0.22 0.76
 1 -9 -8 0.65 0.93
 1 -9 -6 5.69 1.11
 -1 -9 6 8.05 1.57
 -1 -9 6 5.89 1.38
 1 -9 -6 5.76 1.37
 -1 9 6 5.56 1.13
 -1 9 4 0.04 0.72
 -1 -9 4 0.99 1.34
 1 9 -4 1.61 1.07
 -1 -9 4 -0.43 0.97
 1 -9 -4 -0.38 1.18
 1 -9 -4 0.42 0.87
 -1 -9 2 53.73 3.14
 1 9 -2 55.2 2.53
 -1 9 2 50.55 2.34
 -1 9 2 49.19 3.17
 1 -9 -2 47.88 3.2
 -1 -9 2 44.49 2.37
 1 -9 0 10.67 1.4
 1 -9 0 13.68 1.99
 1 9 0 11.84 1.34
 -1 9 0 11.04 1.45
 -1 -9 0 9.12 1.22
 1 9 0 9.73 1.77
 -1 9 0 12.35 2
 -1 -9 0 9.8 1.77
 1 9 2 3.24 1.36
 -1 -9 -2 3.25 1.49
 -1 -9 -2 1.78 0.86
 1 -9 2 3.93 1.21
 1 -9 2 2.36 1.45
 -1 9 -2 4.8 1.55
 1 9 2 3.41 0.81
 -1 9 -2 2.38 1.1
 -1 -9 -4 14.14 1.84
 1 -9 4 14.04 1.86
 -1 -9 -4 12.51 1.21
 1 9 4 17.46 1.21
 1 -9 4 13.49 1.65
 -1 9 -4 12.48 1.68
 1 9 4 16.64 1.88
 -1 -9 -6 2.72 1.19
 -1 -9 -6 3.94 0.85
 1 9 6 2.35 1.01
 1 -9 6 2.56 1.04
 1 -9 6 3.47 1.19
 1 9 6 2.73 0.81
 -1 -9 -8 18.21 1.78
 1 9 8 21.42 1.67
 1 -9 8 22.8 1.72
 -1 -9 -8 16.13 1.31
 1 -9 8 21.43 1.95
 1 9 8 17.78 1.39
 1 9 10 16.12 1.38
 -1 -9 -10 15.67 1.45
 1 9 10 12.71 1.26
 1 9 10 12.26 1.22
 1 -9 10 14.62 1.68
 1 -9 10 11.92 1.31
 1 9 12 3.79 0.83
 1 -9 12 3.31 1.06
 1 -9 12 2.8 0.85
 1 9 12 3.61 0.81
 -1 -9 -12 3.14 0.86
 1 9 14 6.12 0.88
 1 9 14 5.67 0.92
 1 -9 14 6.2 0.87
 1 9 14 5.46 0.87
 1 -9 14 5.63 1.23
 1 9 16 9.32 1.1
 1 -9 16 9.27 1.36
 1 -9 16 8.55 0.93
 1 9 16 9.12 0.85
 1 9 18 0.65 0.48
 1 9 18 1.2 0.64
 1 -9 18 0.41 0.49
 1 -9 20 28.35 1.88
 1 9 20 28.51 1.67
 1 9 22 2.34 0.76
 1 -9 22 3.58 0.93
 1 -9 24 27.24 1.82
 1 9 24 27.03 1.61
 -1 -10 23 21.42 1.68
 -1 10 23 19.98 1.43
 -1 10 21 19.92 1.49
 -1 -10 21 16.05 1.52
 -1 10 19 8.08 0.83
 -1 -10 19 8.97 0.9
 -1 -10 19 9.24 1.25
 -1 10 19 10.78 1.14
 -1 -10 17 6.92 0.87
 -1 10 17 4.92 0.76
 -1 -10 17 7.37 1.26
 -1 10 17 6.58 1.01
 -1 -10 15 4.82 0.87
 -1 -10 15 4.02 1.09
 -1 10 15 4.38 0.8
 -1 10 15 4.82 0.91
 -1 10 13 10.16 1.2
 -1 10 13 14.71 1.37
 -1 -10 13 12.35 1.49
 -1 -10 13 12.28 1.29
 1 -10 -11 0.91 0.73
 -1 -10 11 0.09 0.84
 -1 -10 11 0.59 0.78
 -1 10 9 24.06 1.59
 -1 -10 9 25.14 1.95
 -1 -10 9 25.81 1.89
 1 -10 -9 23.71 1.82
 1 -10 -7 37.93 2.02
 -1 -10 7 32.83 2.35
 1 -10 -7 35.85 2.4
 -1 -10 7 39.91 2.4
 -1 10 7 31.88 2.02
 1 -10 -5 331.68 6.88
 1 -10 -5 344.78 5.37
 -1 -10 5 374.22 6.14
 -1 -10 5 374.16 7.1
 -1 -10 3 222.73 5.78
 1 10 -3 228.25 4.71
 -1 10 3 168.91 4.23
 1 -10 -3 196.76 5.58
 -1 -10 3 195.74 4.4
 1 -10 -3 166.46 4.24
 -1 -10 1 718.31 7.35
 -1 10 1 620.08 7.76
 1 -10 -1 697.86 8.04
 1 -10 -1 710.94 10.49
 1 10 -1 654.38 7.7
 -1 -10 1 739.58 10.57
 1 -10 1 563.09 7.79
 -1 -10 -1 600.23 6.47
 -1 10 -1 562.99 7.41
 1 10 1 565.7 6.16
 -1 -10 -1 608.79 9.63
 1 -10 3 150.13 4.74
 -1 -10 -3 132.79 3.12
 1 -10 3 154.88 4.07
 -1 10 -3 137.19 4.17
 1 10 3 139.12 3.11
 -1 -10 -3 155.03 4.74
 1 -10 5 406.66 6.69
 1 10 5 399.1 4.73
 1 -10 5 394.34 7.06
 -1 -10 -7 170.03 4.61
 -1 -10 -7 146.28 3.24
 1 -10 7 180.3 4.59
 1 10 7 132.11 3.32
 1 -10 7 166.96 4.49
 1 -10 9 8.24 1.37
 -1 -10 -9 7.89 1.28
 1 10 9 5.4 0.92
 1 -10 9 6.67 1.21
 1 10 11 5.66 0.92
 1 -10 11 3.9 1.12
 1 -10 11 4.84 1
 -1 -10 -11 4.99 0.99
 1 10 11 4.2 0.86
 1 -10 13 -0.11 0.69
 1 10 13 0.69 0.62
 1 -10 13 -0.04 0.88
 -1 -10 -13 1.33 0.66
 1 10 15 -0.55 0.63
 1 -10 15 1.14 0.94
 1 -10 15 0.46 0.61
 1 10 15 0.05 0.56
 1 -10 17 2.45 0.93
 1 10 17 1.5 0.59
 1 10 17 0.63 0.61
 1 -10 17 1.5 0.61
 1 -10 19 3.74 0.98
 1 10 19 5.67 0.9
 1 -10 19 5.56 0.74
 1 10 21 22.71 1.52
 1 -10 21 24.61 1.76
 1 10 23 7.91 1.01
 1 -10 23 10.96 1.33
 -1 11 22 5.71 0.92
 -1 -11 22 5.61 1.04
 -1 11 20 13.31 1.21
 -1 -11 20 13.37 1.43
 -1 -11 18 2.09 0.86
 -1 11 18 2.7 0.68
 -1 -11 18 2.51 0.69
 -1 11 18 3.45 0.83
 -1 11 16 1.49 0.67
 -1 11 16 2.18 0.73
 -1 -11 16 2.11 0.9
 -1 -11 16 1.56 0.66
 -1 -11 14 63.85 2.37
 -1 -11 14 65.89 2.81
 -1 11 14 59.17 2.28
 -1 11 14 60 2.41
 -1 -11 12 5.16 1.03
 -1 -11 12 6.43 1.13
 -1 11 12 4.25 0.88
 1 -11 -10 103.03 3.26
 -1 -11 10 102.07 3.47
 -1 -11 10 97.81 3.23
 1 -11 -10 90.68 2.81
 1 -11 -8 14.73 1.35
 -1 11 8 15.69 1.43
 -1 -11 8 16.49 1.67
 1 -11 -8 16.93 1.75
 -1 -11 8 17.33 1.65
 1 -11 -6 6.2 1.03
 -1 -11 6 6.14 1.25
 -1 -11 6 7.18 1.26
 -1 11 6 3.91 0.89
 1 -11 -6 5.59 1.23
 1 -11 -4 39.2 2.62
 -1 -11 4 35.59 2.1
 -1 11 4 31.12 1.85
 1 -11 -4 30.55 1.96
 -1 -11 4 38.72 2.7
 1 -11 -2 0.67 0.88
 -1 -11 2 1.12 0.9
 1 -11 -2 0.34 1.13
 -1 11 2 -0.14 0.78
 -1 -11 2 -1.02 1.24
 1 11 -2 1.01 0.88
 -1 -11 0 14.55 1.37
 1 -11 0 15.35 2.03
 -1 -11 0 13.17 1.9
 -1 11 0 16.1 1.52
 1 11 0 13.81 1.37
 1 -11 0 16.37 1.51
 1 -11 2 12.95 1.46
 1 11 2 12.83 1.17
 1 -11 2 14.69 1.93
 -1 -11 -2 15 1.93
 -1 -11 -2 12.33 1.31
 1 -11 4 36.03 2.2
 1 -11 4 37.65 2.54
 -1 -11 -4 36.54 2.59
 -1 -11 -4 33.31 1.67
 1 11 4 36.87 1.55
 -1 -11 -6 8.39 1
 1 11 6 7.56 0.9
 -1 -11 -6 7.49 1.37
 1 -11 6 8.71 1.4
 1 -11 6 8.67 1.29
 -1 -11 -8 93.02 2.57
 1 11 8 91.75 2.72
 1 -11 8 103.53 3.47
 1 -11 8 100.56 3.47
 -1 -11 -8 104.93 3.53
 1 11 10 15.86 1.14
 1 -11 10 13.77 1.39
 1 -11 10 15.42 1.58
 -1 -11 -10 12.39 1.38
 1 11 10 12.81 1.2
 1 -11 12 22.86 1.85
 1 -11 12 23.43 1.59
 1 11 12 18.16 1.35
 -1 -11 -12 21.36 1.48
 1 -11 14 13.83 1.24
 1 -11 14 13.87 1.5
 1 11 14 17.27 1.29
 1 11 16 0.91 0.66
 1 -11 16 0.75 0.89
 1 11 16 2.07 0.73
 1 -11 16 2.73 0.74
 1 11 18 1.33 0.55
 1 11 18 2.54 0.75
 1 -11 18 1.22 0.83
 1 -11 18 0.72 0.59
 1 11 20 -0.94 0.63
 1 -11 20 0.37 0.75
 1 -11 22 1.37 0.78
 1 11 22 2.95 0.76
 -1 -12 23 1.77 0.78
 -1 12 23 0.87 0.61
 -1 -12 21 2.89 0.93
 -1 12 21 2.88 0.73
 -1 -12 19 -0.14 0.77
 -1 -12 19 0.07 0.55
 -1 12 19 -0.53 0.58
 -1 12 19 -0.64 0.54
 -1 -12 17 9.21 1.05
 -1 12 17 9.19 1.1
 -1 -12 17 9.42 1.31
 -1 12 17 9.93 1.04
 -1 12 15 6.13 0.99
 -1 -12 15 6.46 1.22
 -1 12 15 6.46 1.02
 -1 -12 15 8.45 1.08
 -1 -12 13 41.06 2.04
 -1 12 13 34.02 1.88
 -1 12 13 38.39 1.9
 -1 -12 13 36.87 2.26
 1 -12 -11 86.05 2.94
 -1 -12 11 91.64 3.07
 -1 -12 11 87.97 3.18
 1 -12 -11 81.29 2.62
 -1 -12 9 37.9 2.16
 -1 -12 9 39.06 2.24
 1 -12 -9 36.97 1.84
 1 -12 -9 41.84 2.25
 1 -12 -7 114.23 3.81
 1 -12 -7 103.38 2.99
 -1 -12 7 114.45 3.76
 -1 -12 7 115.89 3.48
 -1 -12 5 133.08 4.29
 -1 -12 5 128.68 3.57
 -1 12 5 118.34 3.11
 1 -12 -5 129.74 4.21
 1 -12 -5 121.23 3.19
 -1 12 3 7.62 1.11
 -1 -12 3 7.98 1.19
 -1 -12 3 10.33 1.66
 1 -12 -3 8.09 1.53
 1 -12 -3 6.51 1.13
 -1 12 1 204 4.21
 -1 -12 1 210.8 5.72
 1 -12 -1 180.29 4.38
 -1 -12 1 185.72 4.12
 1 12 -1 200.74 4.23
 1 -12 -1 211.25 5.66
 -1 -12 -1 230.08 5.92
 1 12 1 227.55 4.07
 -1 -12 -1 241.2 4.1
 1 -12 1 222.81 4.68
 -1 -12 -3 177.34 3.58
 1 -12 3 190.52 5.22
 -1 -12 -3 182.61 5.12
 1 -12 3 182.54 4.35
 1 -12 5 245.35 5.28
 -1 -12 -5 238.85 4.03
 1 -12 5 272.43 5.89
 -1 -12 -5 260.14 6
 1 12 5 286.54 4
 1 -12 7 181.79 4.39
 1 12 7 144.8 3.17
 -1 -12 -7 178.09 4.6
 -1 -12 -7 157.48 3.19
 1 -12 7 165.45 4.34
 -1 -12 -9 212 4.6
 1 -12 9 207.9 4.63
 -1 -12 -9 195.61 3.54
 1 -12 9 198.16 4.55
 1 -12 11 22.04 1.69
 1 -12 11 20.45 1.59
 -1 -12 -11 19.08 1.51
 1 12 11 19.12 1.28
 1 -12 13 35.84 2.08
 -1 -12 -13 32.2 1.7
 1 12 13 31.69 1.65
 1 -12 13 35.16 1.9
 1 -12 15 -0.27 0.68
 1 -12 15 -0.12 0.83
 1 12 15 0.19 0.58
 1 12 15 0.83 0.72
 1 -12 17 11.79 1.4
 1 12 17 11.01 1.01
 1 -12 17 10.54 1.02
 1 12 17 12.89 1.14
 1 -12 19 0.38 0.74
 1 -12 19 -0.35 0.52
 1 12 19 -0.65 0.57
 1 -12 21 4.54 0.99
 1 12 21 3.23 0.71
 -1 -13 22 -0.44 0.7
 -1 13 22 -0.22 0.55
 -1 13 20 9.21 1.05
 -1 -13 20 8.16 1.22
 -1 -13 18 25.11 1.53
 -1 13 18 28.76 1.65
 -1 13 18 25.96 1.47
 -1 -13 18 28.83 1.91
 -1 -13 16 67.86 2.43
 -1 -13 16 66.03 2.79
 -1 13 16 59.64 2.34
 -1 13 16 65.06 2.36
 -1 -13 14 56.33 2.3
 -1 13 14 49.89 2.12
 -1 -13 14 56.03 2.59
 -1 13 14 47.57 2.23
 1 -13 -12 53.83 2.33
 -1 -13 12 58.91 2.47
 -1 -13 12 57.23 2.59
 1 -13 -10 95.59 3.23
 -1 -13 10 92.49 3.14
 1 -13 -8 151.82 3.39
 -1 -13 8 160.56 4.27
 1 -13 -8 158.5 4.26
 -1 -13 8 165.47 4.03
 1 -13 -6 149.22 4.36
 -1 -13 6 150.88 3.81
 -1 -13 6 142.55 4.28
 1 -13 -6 136.53 3.31
 1 -13 -4 64.9 2.49
 -1 -13 4 58.61 2.48
 -1 -13 4 65.68 3.21
 1 -13 -4 70.63 3.2
 -1 -13 2 3.89 0.87
 -1 -13 2 3.88 1.28
 1 -13 -2 3.77 1.05
 1 -13 -2 4.06 1.34
 1 -13 0 0.58 1.03
 1 13 0 2.53 0.8
 -1 -13 0 1.57 0.74
 1 -13 0 4.19 0.95
 -1 -13 0 1.97 1.18
 1 -13 2 0.69 0.78
 1 13 2 0.1 0.59
 -1 -13 -2 1.25 0.73
 1 -13 2 1.57 1.13
 -1 -13 -2 -0.01 0.93
 1 13 4 40.6 1.76
 1 -13 4 42.54 2.29
 -1 -13 -4 45.42 2.64
 -1 -13 -4 39.76 1.83
 -1 -13 -6 139.19 2.94
 1 13 6 129.41 2.89
 -1 -13 -6 147.22 4.28
 1 -13 6 154.69 3.96
 1 -13 6 142.42 4.27
 1 -13 8 35.15 2.14
 1 -13 8 38.13 2.13
 -1 -13 -8 34.96 1.53
 -1 -13 -8 35.82 2.14
 1 13 10 170.76 3.23
 -1 -13 -10 183.7 4.24
 1 -13 10 185.38 4.41
 -1 -13 -10 174.95 3.31
 1 -13 10 185.91 4.41
 1 -13 12 10.02 1.28
 -1 -13 -12 9.32 1.12
 1 -13 12 9.29 1.12
 1 13 12 9.07 1.01
 1 -13 14 49.02 2.15
 1 -13 14 48.55 2.42
 -1 -13 -14 48.56 2.07
 1 13 14 48.37 1.93
 1 13 16 3.42 0.83
 1 13 16 4.73 0.77
 1 -13 16 3.47 0.79
 1 -13 16 4.95 1.09
 1 -13 18 23.36 1.35
 1 13 18 21.61 1.31
 1 -13 18 23.13 1.75
 1 13 18 23.39 1.42
 1 -13 20 3.01 0.92
 1 13 20 4.37 0.77
 1 -13 22 3.6 0.93
 -1 -14 21 0.14 0.73
 -1 14 21 1.94 0.67
 -1 -14 19 -0.18 0.59
 -1 -14 19 0.02 0.73
 -1 14 19 0.27 0.53
 -1 14 19 0.24 0.56
 -1 -14 17 9.39 1.22
 -1 14 17 9.7 1.07
 -1 14 17 10.54 1.07
 -1 -14 17 8.77 1.07
 -1 14 15 -0.23 0.67
 -1 14 15 0.31 0.65
 -1 -14 15 0.42 0.7
 -1 -14 13 4.02 0.98
 -1 14 13 2.41 0.78
 -1 -14 13 5.18 1.05
 -1 -14 11 17.64 1.59
 -1 -14 11 18.94 1.58
 1 -14 -11 17.51 1.46
 1 -14 -11 15.82 1.26
 -1 -14 9 80.65 2.81
 1 -14 -9 73.36 2.39
 1 -14 -9 84.22 3.08
 -1 -14 9 80.65 3.04
 1 -14 -7 11.71 1.1
 -1 -14 7 9.91 1.42
 1 -14 -7 10.09 1.33
 -1 -14 7 10.67 1.25
 1 -14 -5 69.07 2.31
 -1 -14 5 73.72 3.2
 -1 -14 5 64.87 2.58
 1 -14 -5 76.7 3.16
 -1 -14 3 8.71 1.48
 1 -14 -3 12.69 1.58
 -1 -14 3 12.73 1.21
 1 -14 -3 10.13 1.14
 -1 -14 1 83.52 2.78
 -1 -14 1 94.85 3.81
 1 -14 -1 96.04 3.88
 1 -14 -1 83.19 2.89
 1 -14 1 2.53 0.96
 -1 -14 -1 2.39 0.82
 1 14 1 2.27 0.73
 -1 -14 -1 1.69 1.05
 1 -14 1 2.94 1.15
 1 -14 3 17.99 1.87
 1 -14 3 21.74 1.55
 -1 -14 -3 18.05 1.26
 1 14 3 19.3 1.21
 -1 -14 -3 17.39 1.87
 -1 -14 -5 1.6 1
 1 14 5 1.51 0.57
 1 -14 5 1.16 0.84
 1 -14 5 1.03 0.95
 -1 -14 -5 1.27 0.62
 -1 -14 -7 118.97 2.66
 1 -14 7 122.81 3.47
 -1 -14 -7 117.29 3.71
 1 -14 7 122.67 3.93
 -1 -14 -9 5.69 1.13
 -1 -14 -9 6.45 0.82
 1 -14 9 5.61 1.16
 1 14 9 5.65 0.82
 1 -14 9 6.17 1.12
 1 -14 11 10.67 1.27
 -1 -14 -11 9.2 1.18
 1 14 11 12.77 1.06
 1 -14 11 11.08 1.34
 1 -14 13 4.92 1
 1 14 13 4.2 0.78
 -1 -14 -13 3.28 0.79
 1 -14 13 3.95 0.89
 1 -14 15 18.2 1.39
 1 14 15 17.34 1.24
 1 -14 15 18.43 1.57
 1 14 17 8.37 0.91
 1 -14 17 8.58 0.96
 1 14 17 7.92 0.91
 1 -14 17 8.28 1.19
 1 -14 19 9.11 1.19
 1 -14 19 10.24 0.97
 1 14 19 9.63 0.97
 1 -14 21 -0.16 0.68
 -1 -15 20 13.67 1.36
 -1 15 20 12.06 1.11
 -1 -15 18 45.99 1.97
 -1 15 18 45.05 1.95
 -1 15 18 46.46 1.92
 -1 -15 16 65.2 2.4
 -1 15 16 67.62 2.5
 -1 -15 16 71.25 2.74
 -1 15 16 62.97 2.31
 -1 -15 14 152.45 3.75
 -1 -15 14 152.77 3.95
 -1 15 14 145.66 3.4
 -1 15 14 143.71 3.74
 1 -15 -12 26.17 1.58
 1 -15 -12 25.93 1.78
 -1 -15 12 27.7 1.86
 -1 -15 12 30.55 1.89
 -1 -15 10 220.34 4.8
 1 -15 -10 231.73 4.89
 -1 -15 10 236.61 4.73
 1 -15 -10 213.42 4.01
 -1 -15 8 30.71 2.05
 1 -15 -8 28.61 1.56
 -1 -15 8 29.91 1.83
 1 -15 -8 28.04 1.98
 1 -15 -6 109.36 3.72
 -1 -15 6 111.49 3.2
 -1 -15 6 113.09 3.72
 1 -15 -6 106.48 2.92
 1 -15 -4 3.12 1.06
 -1 -15 4 2.66 1.05
 1 -15 -4 3.29 0.8
 -1 -15 4 2.23 0.79
 -1 -15 2 29.02 1.64
 1 -15 -2 21.01 1.48
 -1 -15 2 24.87 2.06
 1 -15 -2 26.38 2.12
 1 -15 0 0.94 0.68
 -1 -15 0 0.02 0.62
 1 -15 0 2.42 1.09
 -1 -15 0 1.28 0.92
 1 -15 2 1.19 1.03
 -1 -15 -2 0.07 0.55
 1 -15 2 1.39 0.77
 -1 -15 -2 -0.17 0.89
 1 -15 4 42.94 2.06
 -1 -15 -4 34.19 1.68
 1 -15 4 39.75 2.42
 -1 -15 -4 44.26 2.47
 1 15 4 33.11 1.58
 1 -15 6 30.67 2.12
 1 15 6 27.67 1.38
 -1 -15 -6 35.42 2.18
 -1 -15 -6 29.73 1.45
 1 -15 6 34.12 1.95
 -1 -15 -8 71.8 2.9
 1 -15 8 73.75 2.72
 -1 -15 -8 68.95 2.06
 1 -15 8 70.64 2.92
 1 -15 10 94.88 3.08
 1 -15 10 95.47 3.23
 -1 -15 -10 99.19 3.21
 -1 -15 -10 92.91 2.42
 1 -15 12 70.92 2.75
 -1 -15 -12 66.92 2.6
 1 -15 12 66.4 2.66
 1 15 12 64.29 2.13
 1 -15 14 103.21 3.12
 1 -15 14 98.39 3.21
 1 15 14 100.5 2.63
 -1 -15 -14 96.09 2.91
 1 15 16 66.85 2.49
 1 15 16 66.48 2.18
 1 -15 16 71.3 2.72
 1 -15 16 68.72 2.4
 1 15 18 28.49 1.48
 1 -15 18 32.24 1.63
 1 15 18 33.35 1.65
 1 -15 18 33.44 1.96
 1 -15 20 21.02 1.59
 -1 -16 19 32.83 1.9
 -1 -16 19 31.94 1.68
 -1 16 19 32.18 1.66
 -1 16 17 8.72 1.02
 -1 16 17 8.26 0.98
 -1 -16 17 11.12 1.14
 -1 -16 17 9.74 1.2
 -1 16 15 4.46 0.95
 -1 -16 15 4.1 0.96
 -1 -16 15 5.3 0.99
 -1 16 15 3.67 0.81
 1 -16 -13 0.88 0.75
 -1 -16 13 -0.01 0.72
 -1 -16 13 -0.49 0.73
 1 -16 -11 16.74 1.23
 -1 -16 11 20.2 1.63
 1 -16 -11 18.72 1.51
 -1 -16 11 19.27 1.54
 -1 -16 9 4.95 1.07
 1 -16 -9 5.17 1.05
 1 -16 -9 5 0.79
 -1 -16 9 3.5 0.94
 -1 -16 7 0.89 0.76
 1 -16 -7 1.15 0.63
 1 -16 -7 2.86 1.02
 -1 -16 7 2.38 1.01
 1 -16 -5 24.15 1.45
 -1 -16 5 25 1.89
 -1 -16 5 25.51 1.66
 1 -16 -5 28.88 2.04
 -1 -16 3 16.53 1.67
 1 -16 -3 15.31 1.7
 1 -16 -3 15.07 1.25
 -1 -16 3 14.2 1.22
 -1 -16 1 24.21 1.98
 1 -16 -1 25.78 2.03
 -1 -16 1 21.22 1.5
 1 -16 -1 24.3 1.59
 -1 -16 -1 0.83 0.93
 1 -16 1 1.56 1.04
 1 -16 1 1.42 0.75
 -1 -16 -1 0.49 0.6
 1 -16 3 27.68 1.68
 1 -16 3 22.49 1.9
 -1 -16 -3 23.57 1.37
 -1 -16 -3 23.04 1.93
 1 -16 5 2.95 0.88
 1 -16 5 3.39 1.07
 -1 -16 -5 1.84 1.06
 -1 -16 -5 1.44 0.62
 -1 -16 -7 6.57 1.24
 1 -16 7 7.71 1.11
 -1 -16 -7 8.42 0.87
 1 -16 7 5.06 1.09
 1 -16 9 4.67 1.03
 -1 -16 -9 6.36 0.8
 1 -16 9 7.12 1.2
 -1 -16 -9 4.66 1.05
 -1 -16 -11 35.96 2
 1 -16 11 34.85 2.03
 1 -16 11 32.26 1.91
 1 -16 13 8.29 1.19
 1 -16 13 11.72 1.27
 -1 -16 -13 10.19 1.15
 1 16 13 10.54 1
 1 16 15 0.92 0.61
 1 -16 15 1.98 0.87
 1 -16 15 1.84 0.73
 -1 -16 -15 1.02 0.64
 1 -16 17 20.49 1.56
 1 -16 17 20.9 1.39
 1 16 17 21.45 1.4
 1 -16 19 16.73 1.4
 -1 -17 18 45.97 2.16
 -1 17 18 41.71 1.88
 -1 -17 18 47.22 2.03
 -1 17 16 82.66 2.74
 -1 17 16 83.78 2.53
 -1 -17 16 87.27 2.81
 -1 -17 16 84.19 2.89
 -1 -17 14 48.5 2.22
 -1 17 14 44.93 1.92
 -1 -17 14 42.89 2.15
 1 -17 -12 12.37 1.27
 -1 -17 12 13.26 1.32
 -1 -17 12 10.21 1.25
 1 -17 -12 12.74 1.08
 1 -17 -10 37.47 2.07
 -1 -17 10 39.88 2.01
 -1 -17 10 32.83 2.04
 1 -17 -10 36.17 1.67
 1 -17 -8 35.64 2.15
 -1 -17 8 38.33 2.23
 -1 -17 8 40.86 2.01
 1 -17 -8 40.85 1.76
 1 -17 -6 107.13 2.81
 -1 -17 6 107.57 3.59
 1 -17 -6 115.19 3.69
 -1 -17 6 109.27 3.1
 -1 -17 4 4.92 1.19
 1 -17 -4 6.07 1.21
 1 -17 -4 4.21 0.84
 -1 -17 4 4.44 0.85
 -1 -17 2 0.42 0.6
 1 -17 -2 0.79 0.87
 -1 -17 2 -0.34 0.96
 1 -17 -2 -0.81 0.66
 1 -17 0 1.59 0.74
 1 -17 0 2.71 1
 -1 -17 0 1.18 0.91
 -1 -17 0 1.45 0.68
 -1 -17 -2 6.38 0.86
 -1 -17 -2 5.91 1.22
 1 -17 2 3.78 0.86
 1 -17 2 3.71 1.11
 -1 -17 -4 2.18 1.01
 1 -17 4 0.05 0.93
 1 -17 4 1.11 0.75
 -1 -17 -4 0.25 0.54
 1 -17 6 95.81 3.03
 -1 -17 -6 96.7 3.42
 -1 -17 -6 99.67 2.45
 1 -17 6 105.58 3.57
 -1 -17 -8 16.55 1.57
 1 -17 8 17.95 1.64
 1 -17 8 16.35 1.39
 -1 -17 -8 18.55 1.16
 1 -17 10 49.01 2.37
 1 -17 10 46.1 2.2
 -1 -17 -10 42.84 1.62
 -1 -17 -10 46.09 2.26
 1 -17 12 3.48 0.9
 -1 -17 -12 3.02 0.9
 1 -17 12 4.78 0.97
 1 17 12 3.58 0.7
 -1 -17 -14 42.68 2.04
 1 -17 14 46.8 2.15
 1 -17 14 45.81 2.22
 1 17 14 44.79 1.73
 1 -17 16 38.04 1.89
 1 -17 16 36.85 2.02
 1 17 18 45.36 1.91
 1 -17 18 45.39 2.17
 1 -17 18 44.09 1.92
 -1 -18 17 20.92 1.53
 -1 18 17 20.03 1.41
 -1 -18 17 20.18 1.45
 -1 -18 15 1.45 0.78
 -1 18 15 2.43 0.74
 -1 18 15 2.38 0.69
 -1 -18 15 2.92 0.84
 -1 -18 13 3.59 0.93
 1 -18 -13 3.55 0.67
 1 -18 -13 3.6 0.91
 -1 -18 13 4.34 0.9
 1 -18 -11 3.72 0.7
 -1 -18 11 4.95 0.94
 -1 -18 11 3.77 0.94
 1 -18 -11 2.8 0.87
 1 -18 -9 3.87 0.95
 -1 -18 9 2.53 0.92
 1 -18 -9 3.72 0.73
 -1 -18 9 5.78 0.96
 1 -18 -7 116.52 3.7
 1 -18 -7 111.17 2.87
 -1 -18 7 111.68 3.58
 -1 -18 7 117.25 3.17
 1 -18 -5 102.76 3.55
 1 -18 -5 96.15 2.66
 -1 -18 5 94.57 2.78
 -1 -18 5 98.31 3.44
 1 -18 -3 104.85 2.84
 -1 -18 3 103.05 2.82
 -1 -18 3 106.98 3.62
 1 -18 -3 109.71 3.69
 -1 -18 1 20.18 1.35
 1 -18 -1 20.28 1.77
 1 -18 -1 18.89 1.39
 -1 -18 1 20.22 1.79
 1 -18 1 31.31 1.73
 -1 -18 -1 31.27 1.59
 -1 -18 -1 29.36 2.06
 1 -18 1 30.91 2.14
 1 -18 3 80.11 3.22
 1 -18 3 71.82 2.5
 -1 -18 -3 81.7 3.19
 -1 -18 -3 76.42 2.25
 1 -18 5 184.7 3.94
 1 -18 5 193.29 4.8
 -1 -18 -5 178.1 3.28
 -1 -18 -5 191.1 4.77
 -1 -18 -7 24.77 1.33
 -1 -18 -7 24.89 1.92
 1 -18 7 26.26 1.93
 1 -18 7 23.95 1.62
 1 -18 9 27.66 1.74
 -1 -18 -9 30.53 1.94
 -1 -18 -9 25.32 1.29
 1 -18 9 31.65 1.97
 -1 -18 -11 3.61 0.65
 1 -18 11 4.11 0.92
 1 -18 11 3.17 0.86
 -1 -18 -11 2.77 0.91
 -1 -18 -13 -0.02 0.62
 1 -18 13 -0.26 0.69
 1 -18 13 0.39 0.68
 -1 -18 -15 9.67 1.1
 1 -18 15 9.8 1.14
 1 -18 15 8.82 1.13
 1 18 17 9.15 1.01
 1 -18 17 8.24 0.98
 -1 -19 16 8.73 1.08
 -1 -19 16 5.61 0.97
 -1 19 16 6.65 0.98
 -1 -19 14 17.58 1.43
 -1 -19 14 17.45 1.43
 -1 -19 12 2.6 0.81
 1 -19 -12 1.33 0.77
 -1 -19 12 2.42 0.89
 1 -19 -12 2.17 0.6
 -1 -19 10 11.67 1.32
 1 -19 -10 12.44 1.31
 1 -19 -10 10.52 1.01
 -1 -19 10 12.23 1.17
 -1 -19 8 -0.24 0.75
 1 -19 -8 -0.01 0.54
 -1 -19 8 -0.06 0.66
 1 -19 -8 1.11 0.85
 -1 -19 6 22.97 1.8
 1 -19 -6 19.52 1.69
 -1 -19 6 21.05 1.43
 1 -19 -6 20.42 1.34
 -1 -19 4 1.1 0.67
 1 -19 -4 1.3 0.88
 1 -19 -4 2.06 0.69
 -1 -19 4 1.95 0.95
 -1 -19 2 17.33 1.64
 -1 -19 2 15.93 1.25
 1 -19 -2 16.41 1.26
 1 -19 -2 17.5 1.65
 -1 -19 0 2.89 1.03
 1 -19 0 0.37 0.84
 1 -19 0 2.44 0.76
 -1 -19 0 1.29 0.61
 1 -19 2 1.44 0.7
 -1 -19 -2 0.93 0.58
 -1 -19 -2 1.5 0.88
 1 -19 2 3.5 1.01
 1 -19 4 0.22 0.86
 -1 -19 -4 0.45 0.52
 1 -19 4 1.06 0.71
 -1 -19 -6 20.17 1.19
 1 -19 6 21.45 1.54
 -1 -19 -6 22.08 1.76
 1 -19 6 22.64 1.79
 -1 -19 -8 0.92 0.8
 -1 -19 -8 -0.08 0.46
 1 -19 8 -0.93 0.83
 1 -19 8 -0.92 0.71
 1 -19 10 1.8 0.86
 -1 -19 -10 0.16 0.46
 1 -19 10 -0.66 0.69
 -1 -19 -10 0.43 0.71
 1 -19 12 0.48 0.67
 -1 -19 -12 1.33 0.74
 1 -19 12 0.31 0.62
 -1 -19 -14 2.3 0.79
 1 -19 14 2.31 0.76
 1 -19 14 1.59 0.71
 1 -19 16 1.08 0.67
 1 -19 16 1.13 0.7
 -1 -20 15 0.07 0.61
 -1 -20 15 0.16 0.63
 -1 20 15 0.5 0.65
 -1 -20 13 1.53 0.76
 -1 -20 13 1.01 0.62
 1 -20 -13 2.31 0.77
 1 -20 -11 0.96 0.56
 -1 -20 11 1.28 0.72
 -1 -20 11 -0.59 0.75
 1 -20 -11 0.46 0.72
 -1 -20 9 15.76 1.29
 1 -20 -9 13.57 1.07
 1 -20 -9 15.23 1.47
 -1 -20 9 16.53 1.52
 -1 -20 7 57.59 2.62
 1 -20 -7 49.35 1.89
 1 -20 -7 50.95 2.51
 -1 -20 7 52.5 2.1
 -1 -20 5 123.62 3.08
 1 -20 -5 122.25 3.76
 -1 -20 5 125.03 3.83
 1 -20 -5 119.22 2.9
 1 -20 -3 128.65 3.1
 -1 -20 3 128.55 3.91
 1 -20 -3 126.08 3.87
 -1 -20 3 125.48 3.03
 -1 -20 1 146.79 3.26
 -1 -20 1 160.64 4.36
 1 -20 -1 152.75 4.23
 1 -20 -1 152.61 3.39
 1 -20 1 92.22 2.75
 -1 -20 -1 86.18 2.44
 -1 -20 -1 95.44 3.42
 1 -20 1 94.42 3.38
 -1 -20 -3 180.61 3.39
 1 -20 3 182.57 4.59
 1 -20 3 186.22 3.85
 -1 -20 -3 187.02 4.64
 1 -20 5 80.19 3.07
 1 -20 5 78.57 2.55
 -1 -20 -5 85.19 3.15
 -1 -20 -5 74.44 2.14
 -1 -20 -7 47.71 2.39
 -1 -20 -7 43.34 1.65
 1 -20 7 47.49 2.08
 1 -20 7 47.79 2.38
 -1 -20 -9 22 1.65
 1 -20 9 18.4 1.4
 1 -20 9 17.16 1.51
 1 -20 11 10.42 1.14
 1 -20 11 9.35 1.13
 -1 -20 -11 9.64 1.16
 1 -20 13 3.08 0.82
 1 -20 13 1.93 0.78
 -1 -20 -13 1.2 0.7
 -1 -20 -15 1.43 0.69
 1 -20 15 -0.3 0.63
 1 -20 15 1.62 0.71
 -1 -21 14 3.56 0.81
 -1 -21 14 5.27 0.95
 1 -21 -12 23.13 1.63
 -1 -21 12 22.63 1.63
 -1 -21 12 19.83 1.41
 -1 -21 10 14.16 1.45
 -1 -21 10 14.2 1.26
 1 -21 -10 15.15 1.41
 1 -21 -10 12.86 1.04
 1 -21 -8 6.55 1.09
 -1 -21 8 8.4 0.99
 -1 -21 8 7.89 1.16
 1 -21 -8 7.13 0.85
 -1 -21 6 5 1.06
 -1 -21 6 5.01 0.84
 1 -21 -6 4.83 1.04
 1 -21 -6 4.52 0.76
 -1 -21 4 17.73 1.59
 1 -21 -4 17.13 1.22
 1 -21 -4 15.17 1.5
 -1 -21 4 16.49 1.23
 1 -21 -2 9.52 0.98
 -1 -21 2 8.36 1.24
 1 -21 -2 7.73 1.2
 -1 -21 2 10.61 1.05
 -1 -21 0 2.03 0.62
 1 -21 0 0.89 0.82
 -1 -21 0 0.94 0.87
 1 -21 0 1.5 0.68
 1 -21 2 2.65 0.77
 -1 -21 -2 5.05 0.77
 -1 -21 -2 4.05 1.09
 1 -21 2 4.53 1.07
 -1 -21 -4 11.65 1.34
 -1 -21 -4 11.2 0.96
 1 -21 4 11.33 1.11
 1 -21 6 0.22 0.77
 -1 -21 -6 -0.59 0.82
 1 -21 6 0.82 0.65
 -1 -21 -6 0.36 0.47
 1 -21 8 7.88 1.12
 1 -21 8 6.64 0.97
 -1 -21 -8 8.26 1.17
 1 -21 10 7.49 1.01
 1 -21 10 8.75 1.16
 -1 -21 -10 7.42 1.11
 1 -21 12 16.27 1.34
 1 -21 12 15.63 1.38
 -1 -21 -12 18.48 1.47
 1 -21 14 1.38 0.65
 1 -21 14 1.7 0.72
 -1 -21 -14 3.09 0.8
 -1 -22 11 3.67 0.94
 1 -22 -11 1.94 0.81
 -1 -22 11 2.18 0.75
 -1 -22 9 20.32 1.65
 -1 -22 9 20.66 1.41
 1 -22 -9 21.83 1.62
 1 -22 -7 43.59 1.75
 -1 -22 7 45.06 2.31
 1 -22 -7 44.74 2.29
 -1 -22 7 42.27 1.85
 -1 -22 5 60.18 2.15
 1 -22 -5 65.89 2.79
 -1 -22 5 64.38 2.77
 1 -22 -5 64.07 2.1
 1 -22 -3 68.21 2.23
 -1 -22 3 69.78 2.9
 -1 -22 3 66.9 2.21
 1 -22 -3 68.01 2.85
 -1 -22 1 39.53 1.73
 1 -22 -1 41.64 2.27
 -1 -22 1 46.61 2.43
 1 -22 -1 41.6 1.81
 -1 -22 -1 42.51 2.31
 -1 -22 -1 39.15 1.65
 1 -22 1 41.67 2.28
 1 -22 3 84.86 3.12
 1 -22 3 96.91 2.79
 -1 -22 -3 89 3.22
 -1 -22 -3 89.93 2.38
 1 -22 5 70.44 2.87
 1 -22 5 66.94 2.32
 -1 -22 -5 74.68 2.92
 1 -22 7 29.81 1.93
 -1 -22 -7 30.94 1.95
 1 -22 7 27.75 1.62
 1 -22 9 20.21 1.41
 1 -22 9 20.84 1.62
 -1 -22 -9 23.9 1.71
 1 -22 11 4.27 0.79
 1 -22 11 7.39 1.09
 -1 -22 -11 6.5 1.05
 -1 -23 10 23.24 1.47
 1 -23 -10 26.2 1.73
 -1 -23 10 23.81 1.7
 1 -23 -8 44.54 2.22
 -1 -23 8 46.4 1.94
 -1 -23 8 43.79 2.25
 -1 -23 6 44.6 1.88
 1 -23 -6 51.45 2.46
 -1 -23 6 51.37 2.48
 1 -23 -4 73.6 2.93
 -1 -23 4 75.13 2.99
 1 -23 -4 70.18 2.18
 -1 -23 4 72.52 2.33
 -1 -23 2 14.92 1.15
 -1 -23 2 16.3 1.55
 1 -23 -2 17.47 1.57
 1 -23 -2 17.48 1.22
 -1 -23 0 -0.24 0.76
 1 -23 0 -0.8 0.82
 1 -23 0 0.97 0.6
 -1 -23 0 0.41 0.53
 -1 -23 -2 4.46 1
 1 -23 2 5.44 1.08
 1 -23 2 4.3 0.79
 -1 -23 -2 5.97 0.77
 1 -23 4 11.11 1.06
 1 -23 4 12.14 1.37
 -1 -23 -4 13.83 1.39
 -1 -23 -6 20.23 1.61
 1 -23 6 16.34 1.48
 1 -23 6 16.75 1.27
 1 -23 8 12.48 1.14
 1 -23 8 11.15 1.26
 -1 -23 -8 13.72 1.37
 1 -23 10 13.16 1.18
 1 -23 10 17.59 1.51
 -1 -23 -10 15.62 1.42
 -1 -24 7 10.06 1.28
 1 -24 -7 8.45 1.2
 -1 -24 7 8.7 0.97
 -1 -24 5 14.14 1.13
 -1 -24 5 15.38 1.52
 1 -24 -5 14.5 1.47
 1 -24 -3 14.54 1.45
 -1 -24 3 10.67 1.3
 -1 -24 3 11.45 1.05
 1 -24 -3 15.46 1.13
 1 -24 -1 6.2 1.12
 -1 -24 1 7.3 1.15
 -1 -24 1 8.02 0.88
 1 -24 -1 6.8 0.88
 1 -24 1 5.32 1.01
 -1 -24 -1 5.15 1.06
 1 -24 1 5.53 0.79
 1 -24 3 4.26 0.76
 1 -24 3 5.59 1.02
 -1 -24 -3 4.12 0.97
 -1 -24 -5 8.41 1.19
 1 -24 5 8.17 1.16
 1 -24 5 7.48 0.95
 1 -24 7 4.52 0.8
 1 -24 7 5.37 1.02
 -1 -24 -7 4.7 0.96
 -1 -25 2 1.58 0.84
 1 -25 -2 3.18 0.92
 1 -25 0 2 0.62
 -1 -25 0 0.55 0.75
 1 -25 0 1.56 0.79
 1 -25 2 -0.15 0.69
 1 -25 2 0.76 0.55
 -2 0 26 112.96 3.32
 -2 0 24 176.83 4.2
 -2 0 22 37.89 2.07
 -2 0 20 115.6 3.52
 -2 0 18 102 3.36
 -2 0 18 93.99 1.4
 -2 0 18 98.97 1.37
 2 0 -16 126.43 2.01
 -2 0 16 121.94 3.81
 -2 0 16 127.57 1.81
 -2 0 14 22.11 0.91
 2 0 -14 22.83 1
 -2 0 14 21.54 1.77
 -2 0 12 139.16 2.28
 -2 0 12 142.27 4.24
 2 0 -12 135.11 2.47
 -2 0 10 545.56 8.24
 -2 0 10 552.21 4.95
 2 0 -8 513.26 8.15
 -2 0 8 514.18 5.09
 -2 0 6 5.19 1.02
 2 0 -6 10.88 1.25
 2 0 -6 7.33 1.74
 -2 0 6 12.45 1.88
 2 0 -4 669.94 6.68
 -2 0 4 690.57 6.51
 -2 0 4 696.66 7.99
 -2 0 4 686.06 8.33
 -2 0 -8 1306.82 11.8
 2 0 8 1345.46 11.72
 -2 0 -10 2693.46 17.29
 2 0 10 2670.45 17
 2 0 12 661.76 8.47
 2 0 14 425.38 6.58
 2 0 16 1.13 0.87
 2 0 18 1.24 0.83
 2 0 20 161.17 3.94
 2 0 22 76.26 2.71
 2 0 24 109.55 3.2
 -2 1 25 1.44 0.77
 -2 -1 25 2.71 0.85
 -2 -1 23 8.01 1.13
 -2 1 23 10.66 1.25
 -2 -1 21 1.84 0.87
 -2 1 21 -0.03 0.8
 -2 1 19 3.68 0.29
 -2 -1 19 3.73 0.35
 -2 -1 19 3.52 1
 -2 -1 17 76.9 2.99
 -2 1 17 77.22 3
 -2 -1 17 79.62 1.42
 -2 1 17 77.82 1.31
 -2 1 17 78.93 1.46
 2 1 -17 74.74 1.49
 2 1 -15 509.02 4.2
 -2 -1 15 500.72 7.59
 -2 1 15 495.56 3.71
 -2 -1 15 515.53 3.99
 -2 1 15 517.13 7.61
 2 -1 -13 60.43 1.66
 -2 1 13 65.59 2.88
 -2 1 13 61.5 1.51
 -2 -1 13 62.53 2.88
 -2 -1 13 64.74 1.55
 2 1 -13 67.26 1.74
 -2 -1 11 800.74 5.78
 -2 1 11 777.62 5.73
 2 -1 -11 802.12 6.19
 -2 1 11 813.8 9.86
 -2 -1 11 789.78 9.88
 2 1 -11 807.86 6.22
 2 1 -9 19.26 1.98
 -2 -1 9 21.28 2.02
 -2 1 9 23.53 2.05
 2 -1 -9 21.53 1.28
 2 1 -9 23.58 1.31
 -2 1 9 21.43 1.2
 -2 -1 9 19.52 1.11
 -2 -1 7 295.42 3.98
 2 1 -7 288.57 4.24
 -2 1 7 286.65 6.01
 -2 1 7 296.19 5.74
 2 -1 -7 291.65 4.28
 -2 1 7 287.59 4.15
 2 1 -7 293.51 6.11
 -2 -1 7 288.3 5.93
 -2 1 5 15.72 1.83
 -2 1 5 16.39 2.01
 -2 -1 5 14.53 1.97
 -2 -1 5 17.49 1.44
 -2 1 5 17.97 1.39
 2 -1 -5 13.89 1.44
 2 1 -5 12.95 1.77
 2 1 -5 15.8 1.42
 2 -1 -3 1203.47 9.93
 -2 1 3 1194.82 9.7
 2 -1 -3 1261.5 9.24
 2 1 -3 1246.44 8.7
 2 1 -3 1222.1 10.28
 -2 -1 3 1169.25 8.54
 -2 -1 3 1207.09 10.08
 -2 1 3 1252.76 9.04
 2 1 -1 629.27 5.22
 -2 -1 1 623.75 6.1
 2 1 -1 659.93 6.07
 2 -1 -1 665.06 6.41
 -2 -1 1 636.73 5.26
 -2 1 1 661.17 6.61
 -2 1 1 686.15 6.39
 2 -1 -1 654.25 6.51
 2 -1 1 690.21 6.19
 -2 -1 -1 685.85 5.56
 -2 1 -1 630.3 5.84
 2 -1 1 648.4 6.02
 2 1 1 676.72 5.59
 -2 1 -1 655.01 6.19
 2 -1 3 1793.21 11.88
 -2 -1 -3 1854 10.05
 -2 1 -3 1788.33 8.5
 -2 1 -3 1825.2 12.16
 2 1 3 1836.62 9.73
 -2 1 -5 648.9 8.12
 2 1 5 650.31 7.22
 -2 -1 -5 656.9 7.35
 2 -1 5 651.86 7.86
 2 -1 7 1977.83 14.26
 -2 1 -7 2010 14.7
 -2 -1 -7 2008.89 13.94
 -2 1 -9 699.48 8.9
 -2 -1 -9 679.58 8.46
 2 -1 9 666.77 8.47
 2 1 9 693.48 8.3
 2 1 11 550.88 7.5
 2 -1 11 542.82 7.68
 2 1 13 37.85 2.09
 2 -1 13 35.2 2.07
 2 1 15 98.7 3.18
 2 -1 15 98.99 3.28
 2 -1 17 15.97 1.47
 2 1 17 15.31 1.43
 2 -1 19 141.77 3.74
 2 1 19 140.11 3.66
 2 1 21 4.69 0.9
 2 -1 21 4.42 0.89
 2 -1 23 43.65 2.1
 2 1 23 43.98 2.06
 2 -1 25 9.88 1.14
 2 1 25 8.95 1.07
 -2 2 26 52.53 2.31
 -2 -2 26 49.91 2.27
 -2 -2 24 48.68 2.28
 -2 2 24 50.59 2.3
 -2 -2 22 44.04 2.21
 -2 2 22 44.33 2.19
 -2 -2 20 78.15 2.94
 -2 2 20 83.2 2.95
 -2 2 18 12.55 0.55
 2 2 -18 10.63 0.61
 -2 2 18 9.3 1.2
 -2 -2 18 12.8 1.44
 -2 2 18 11.09 0.6
 -2 -2 18 10.97 0.62
 2 2 -16 330.62 3.45
 -2 -2 16 337.52 6.22
 -2 2 16 338.6 3.25
 -2 2 16 344.3 3
 -2 -2 16 337.01 3.26
 -2 2 16 331.07 6.01
 -2 2 14 307.98 5.9
 -2 -2 14 310.6 3.42
 -2 -2 14 301.69 5.98
 -2 2 14 315.11 3.26
 2 2 -14 321.61 3.71
 -2 2 14 312.49 3.43
 -2 2 12 21.31 1.07
 2 2 -12 21.04 1.14
 -2 2 12 18.25 1.73
 -2 -2 12 18.5 1.04
 -2 -2 12 19.68 1.87
 2 2 -10 330.63 4.24
 -2 -2 10 325.62 6.45
 -2 -2 10 335.05 4.09
 2 -2 -10 340.45 4.37
 -2 2 10 325.49 4.18
 -2 2 10 327.87 6.13
 -2 2 10 336.98 6.32
 -2 2 8 105.3 3.49
 2 2 -8 110.4 2.64
 -2 2 8 106.29 2.67
 -2 -2 8 113.05 2.57
 -2 2 8 114.63 3.74
 2 2 -8 98.46 3.76
 2 -2 -8 109.14 2.77
 -2 -2 8 114.26 4
 2 2 -6 2181.82 11.61
 2 2 -6 2150.32 15.83
 2 -2 -6 2130.33 12.31
 -2 2 6 2122.13 11.99
 -2 -2 6 2123.92 15.6
 -2 -2 6 2121.81 11.52
 -2 2 6 2163.19 14.88
 -2 2 2 2258.56 13.51
 2 -2 -2 2283.56 13.09
 2 2 -2 2276.17 12.32
 -2 2 2 2304.06 13.05
 -2 -2 2 2297.63 12.78
 -2 -2 2 2252.73 12.19
 2 2 -2 2279.87 12.55
 -2 -2 -2 261.03 3.87
 -2 2 -2 254.25 4.56
 2 -2 2 249.87 4.63
 -2 2 -2 262.35 4.18
 2 2 2 258.59 3.8
 2 -2 10 492.59 7.39
 -2 -2 -10 491.91 7.12
 2 2 10 498.21 6.93
 2 2 12 174.02 4.2
 2 -2 12 165.26 4.33
 2 -2 14 5.27 1.1
 2 2 14 7.32 1.15
 2 -2 16 5.36 1.1
 2 2 16 4.06 1.02
 2 2 18 12.6 1.35
 2 -2 18 14.06 1.37
 2 2 20 15.04 1.34
 2 -2 20 13.95 1.37
 2 -2 22 169.32 4
 2 2 22 165.89 3.91
 2 2 24 99.91 2.99
 2 -2 24 101.78 3.11
 -2 -3 25 7 1.06
 -2 3 25 8.96 1.1
 -2 3 23 27.27 1.74
 -2 -3 23 23.79 1.69
 -2 -3 21 244.5 5.08
 -2 3 21 253.24 4.97
 -2 3 19 49.32 0.92
 -2 -3 19 50.74 2.44
 -2 3 19 51.52 2.38
 -2 -3 19 50.13 1.13
 -2 3 17 506.98 3.61
 -2 3 17 489.38 7.1
 -2 -3 17 488.84 7.44
 -2 -3 17 496.55 4.04
 2 3 -17 490.29 4.25
 -2 -3 15 274.01 5.68
 -2 3 15 268.9 3.06
 -2 3 15 265.22 3.24
 2 3 -15 274.24 3.44
 -2 3 15 257.21 5.28
 -2 -3 15 258.53 3.23
 -2 3 13 800.02 9.39
 -2 -3 13 831.93 6.14
 -2 3 13 830.42 6.04
 -2 -3 13 806.8 9.99
 2 3 -13 828.8 6.38
 -2 3 13 858.43 6.28
 -2 3 11 1240.07 11.77
 -2 3 11 1228.96 8.01
 -2 -3 11 1246.26 12.37
 -2 -3 11 1215.79 8.01
 2 3 -11 1231.64 8.12
 -2 3 11 1215.12 8.14
 -2 -3 9 1655.64 10.04
 2 3 -9 1619.36 14.38
 -2 3 9 1649.77 10.03
 -2 3 9 1662.04 13.71
 -2 -3 9 1680.55 14.32
 -2 3 9 1627.55 13.32
 2 3 -9 1704.41 9.91
 -2 3 9 1647.52 10.17
 2 3 -7 206.9 5.17
 -2 -3 7 201.87 5.07
 -2 3 7 211.37 4.95
 2 3 -7 216.2 3.83
 -2 -3 7 203.16 3.84
 -2 3 7 211.74 4.74
 -2 3 7 210.97 3.91
 -2 3 7 218.24 3.97
 -2 3 5 3394.38 18.21
 2 3 -5 3289.59 15.74
 -2 -3 5 3407.47 19.08
 -2 3 5 3315.22 16.62
 -2 -3 5 3313.62 16.07
 -2 3 5 3356.03 16.33
 2 3 -5 3324.98 19.1
 -2 3 3 461.01 6.73
 -2 -3 3 452.05 6.23
 2 -3 -3 454.42 6.39
 -2 -3 3 452.17 6.2
 -2 3 3 460.42 6.4
 -2 3 3 459.45 6.28
 2 3 -3 443.78 6.28
 2 3 -3 439.53 6.1
 2 3 -1 596.44 7.13
 2 -3 -1 625.98 7.47
 2 3 -1 621.89 5.41
 -2 -3 1 600.7 5.37
 -2 -3 1 580.78 7.23
 -2 3 1 604.17 7.53
 -2 3 1 617.52 7.04
 2 -3 -1 619.88 7.28
 2 -3 1 382.27 5.54
 2 -3 1 359.36 5.66
 -2 3 -1 381.61 5.83
 2 3 1 361.52 5.42
 -2 -3 -1 374.45 5.5
 -2 3 -1 376.26 5.66
 2 3 3 3855.78 15.98
 -2 3 -3 3891.8 17.26
 -2 3 -3 3916.71 19.37
 -2 -3 -7 2011.29 9.39
 -2 -3 -7 2052.87 13.03
 2 3 7 2021.6 9.03
 2 -3 7 2044.27 9.83
 2 3 7 2027.65 12.69
 2 -3 7 2018.08 15.15
 -2 3 -7 2048.88 15.58
 -2 -3 -9 5017.24 21.55
 2 -3 9 5144.19 13.87
 -2 3 -11 422.17 3.22
 2 3 11 421.55 2.65
 2 -3 11 408 6.82
 2 3 11 408.66 6.09
 2 3 11 410.31 2.8
 -2 -3 -11 409.12 6.36
 2 -3 11 415.79 3.3
 -2 3 -13 1004.67 3.94
 2 3 13 1014.04 9.64
 -2 3 -13 1013.04 4.11
 2 -3 13 996.23 10.38
 2 -3 15 738.62 8.81
 2 3 15 764.73 8.46
 2 3 17 248.58 4.76
 2 -3 17 241.05 4.99
 2 -3 19 222.64 4.71
 2 3 19 225.96 4.51
 2 -3 21 111.09 3.31
 2 3 21 108.7 3.12
 2 3 23 42.42 2
 2 -3 23 45.33 2.16
 2 -3 25 31.65 1.84
 2 3 25 30.5 1.73
 -2 -4 26 3.67 0.87
 -2 4 26 2.15 0.77
 -2 -4 24 35.87 1.99
 -2 4 24 36.53 1.92
 -2 4 22 3.4 0.89
 -2 -4 22 3.89 0.96
 -2 -4 20 13.52 1.41
 -2 4 20 13.89 1.39
 -2 4 18 0.54 0.43
 2 4 -18 0.17 0.45
 -2 4 18 -0.08 0.84
 -2 4 18 0.52 0.34
 -2 -4 18 -0.03 0.85
 -2 -4 18 0.25 0.42
 -2 4 16 166.2 2.7
 -2 4 16 176.13 2.54
 -2 -4 16 174.14 2.71
 -2 -4 16 175.84 4.55
 -2 4 16 169.6 4.24
 2 4 -16 169.63 2.77
 -2 -4 14 330.85 6.26
 2 4 -14 330.02 4.03
 -2 4 14 319.72 5.85
 -2 4 14 337.3 3.92
 -2 -4 14 324.39 3.96
 -2 4 14 344.62 4.07
 -2 -4 12 335.68 4.3
 -2 4 12 340.13 4.31
 -2 4 12 338.2 6.11
 -2 -4 12 337.96 6.45
 -2 4 12 347.18 4.39
 2 4 -12 341.77 4.27
 -2 4 10 399.9 6.51
 -2 -4 10 412.87 7.27
 2 4 -10 431.72 5.13
 -2 4 10 419.43 5.21
 -2 -4 10 424.43 5.17
 -2 4 10 417.04 6.78
 -2 4 10 399.88 5.11
 -2 4 8 331.33 6.01
 2 4 -8 352.35 4.88
 -2 4 8 336.26 5.1
 -2 -4 8 336.17 4.96
 -2 4 8 324.47 4.95
 -2 -4 8 339.1 6.43
 2 4 -8 323.45 6.51
 -2 4 8 357.33 5.92
 -2 4 6 372.86 5.81
 2 4 -6 370.79 6.68
 2 4 -6 380.46 5.63
 -2 -4 6 364.35 5.55
 2 -4 -6 367.42 6.05
 -2 -4 6 361.69 6.53
 -2 4 6 369.67 5.99
 -2 4 6 363.52 5.67
 -2 4 4 436.83 6.25
 -2 4 4 415.12 6.57
 -2 4 4 434.49 6.58
 2 4 -4 439.23 6.3
 -2 -4 4 442.04 6.63
 2 -4 -4 430.05 6.43
 -2 -4 4 428.3 6.37
 2 4 -4 458.44 6.67
 2 4 -2 700.44 8.25
 -2 -4 2 678.3 6.72
 -2 -4 2 663.25 8.15
 2 -4 -2 674.98 7.76
 -2 4 2 679.62 8.45
 2 -4 -2 664.31 8.33
 -2 4 2 708.86 7.87
 2 4 -2 679.27 7
 2 4 0 5778.6 23.57
 2 -4 2 5393.48 22.25
 -2 4 -4 2956.75 17.99
 2 4 4 2935.87 14.91
 -2 -4 -4 2840.58 15.03
 2 4 4 2940.37 11.48
 -2 4 -4 2841.61 15.54
 2 -4 4 2841.99 15.42
 2 -4 4 2979.18 17.53
 2 4 6 2469.45 12.24
 -2 -4 -6 2479.73 12.73
 2 4 6 2379.08 12.54
 2 -4 6 2372.32 16.46
 -2 4 -6 2459.8 16.99
 2 4 6 2505.03 12.51
 2 -4 6 2344.12 12.78
 -2 4 -6 2460.25 13.17
 -2 4 -8 2079.87 16
 -2 4 -8 2093.52 10.85
 -2 -4 -8 2141.53 10.47
 2 4 8 2108.92 12.69
 2 -4 8 2011.34 10.72
 2 4 8 2134.95 10.05
 2 -4 8 2041.65 15.38
 2 -4 10 1.71 1.08
 -2 -4 -10 2.46 0.94
 2 4 10 2.41 0.55
 2 -4 10 2.06 0.68
 -2 4 -10 3.57 0.64
 2 4 10 3.27 0.93
 2 4 12 3.69 0.51
 2 -4 12 2.97 0.55
 -2 4 -12 2.01 0.46
 2 4 12 2.79 0.43
 2 -4 12 1.46 1.01
 2 4 12 3.35 1
 2 4 14 0.76 0.78
 2 4 14 0.69 0.2
 2 4 14 0.5 0.25
 -2 4 -14 0.53 0.33
 2 -4 16 196.34 4.58
 2 4 16 202.5 4.26
 2 4 18 1.27 0.76
 2 -4 18 1.93 0.92
 2 4 20 168.96 3.86
 2 -4 20 157.86 3.96
 2 -4 22 34.9 1.94
 2 4 22 31.86 1.72
 2 4 24 30.57 1.71
 2 -4 24 29.47 1.81
 -2 -5 25 2.11 0.83
 -2 5 25 1.78 0.75
 -2 -5 23 22.81 1.67
 -2 5 23 22.98 1.54
 -2 5 21 8.3 1.13
 -2 -5 21 10.44 1.27
 -2 5 19 44.63 2.13
 -2 -5 19 44.54 1.28
 -2 5 19 44.02 1.12
 -2 -5 19 43.88 2.27
 -2 5 17 481.3 4.48
 -2 -5 17 488.09 7.28
 -2 5 17 484.79 4.25
 2 5 -17 478.65 4.59
 -2 5 17 493.2 6.99
 -2 -5 17 492.14 4.56
 -2 -5 15 1043.84 10.94
 2 5 -15 1019.22 7.11
 -2 5 15 1041.61 7.15
 -2 5 15 1043.15 10.17
 -2 -5 15 1029.23 7.13
 -2 5 15 1042.19 6.89
 -2 5 13 1334.13 8.53
 2 5 -13 1342.53 8.56
 -2 -5 13 1353.98 12.55
 -2 -5 13 1343.18 8.77
 -2 5 13 1347.16 11.8
 -2 5 11 3202.96 18.26
 -2 5 11 3329.62 14.39
 -2 5 11 3441.34 15.09
 -2 -5 11 3297.9 14.76
 2 5 -11 3347.03 14.29
 -2 -5 11 3364.1 20.02
 -2 5 9 954.25 8.54
 -2 5 9 980.49 9.87
 -2 5 9 988.35 8.67
 -2 -5 9 963.07 10.74
 -2 5 9 948.48 9.94
 2 5 -9 965.59 8.21
 -2 -5 9 961.41 8.43
 -2 5 7 4015.89 19.47
 2 5 -7 3799.97 17.76
 -2 -5 7 3840.33 18.04
 -2 5 7 4010.69 18.64
 -2 -5 7 3799.44 20.88
 2 -5 -7 3741.14 19.16
 2 5 -7 3761.18 21.35
 2 5 -5 3.85 1.3
 2 -5 -5 1.69 1.16
 2 5 -5 3.17 1.31
 -2 5 5 4.38 1.07
 -2 5 5 4.5 1.11
 -2 -5 5 4.52 1.4
 -2 -5 5 5.78 1.38
 2 -5 -5 0.84 1.18
 -2 -5 3 434.35 6.01
 2 -5 -3 423.79 6.34
 2 -5 -3 431.09 6.89
 2 5 -3 444.82 6.91
 -2 5 3 444.38 7.09
 -2 5 3 431.77 6.3
 -2 -5 3 429.58 6.85
 2 5 -3 441.23 6.24
 -2 5 1 4.52 1.63
 2 -5 -1 1.63 1.59
 -2 -5 1 0.7 1.45
 2 5 -1 1.39 1.52
 2 5 -1 2.72 1.01
 -2 -5 1 1.02 0.96
 2 -5 -1 2.32 1.3
 -2 5 -1 34.32 2.33
 2 5 1 30.37 2.23
 -2 5 -1 35.82 2.17
 2 -5 1 37.45 2.53
 2 5 1 38.09 1.18
 -2 -5 -1 39.82 1.19
 -2 -5 -1 31.58 2.21
 2 -5 1 35.26 2.09
 -2 -5 -3 358.12 3.43
 -2 5 -3 377.11 6.32
 2 -5 3 370.43 6.18
 2 -5 3 365.86 6.09
 2 5 3 356.71 3.43
 -2 -5 -3 342.63 5.94
 -2 5 -3 364.38 6.29
 2 5 3 348.78 5.83
 -2 5 -5 815.3 9.79
 -2 -5 -5 836.75 8.42
 -2 5 -5 832.77 8.74
 2 5 5 856.88 8.21
 2 -5 5 865.53 9.75
 2 5 5 844.98 6.62
 2 -5 5 813.55 8.54
 2 5 5 836.49 6.49
 2 -5 7 912.51 10.39
 2 5 7 920.35 7.78
 2 -5 7 882.41 8.18
 -2 5 -7 865.39 10.24
 -2 -5 -7 928.2 7.95
 -2 5 -7 926.41 8.35
 2 5 7 918.91 7.88
 2 5 7 939.91 7.78
 2 5 9 3841.22 14.2
 2 5 9 3824.38 17.18
 -2 -5 -9 3888.21 14.62
 -2 5 -9 3926.59 15.17
 2 -5 9 3833.96 21.01
 2 -5 9 3765.95 15.28
 2 5 9 4009.76 17.1
 2 5 11 2144.7 13.37
 -2 5 -11 2246.53 10.2
 2 5 11 2231.16 9.59
 2 -5 11 2182.29 10.38
 2 -5 11 2276.59 16.04
 -2 -5 -11 2204.04 9.45
 2 5 11 2194.43 13.23
 2 5 13 1357.98 6.47
 2 -5 13 1347.77 7.22
 2 5 13 1377.72 6.61
 2 5 13 1344.16 10.58
 -2 5 -13 1366 6.97
 2 -5 13 1321.37 12.12
 2 -5 15 741.18 4.57
 2 5 15 735.75 7.83
 2 5 15 730.2 3.63
 2 -5 15 726.27 8.81
 -2 5 -15 741.62 4.47
 2 5 15 745.39 3.86
 -2 5 -17 193.18 1.9
 -2 5 -17 197.24 1.85
 2 -5 17 199.11 4.58
 2 -5 19 271.16 5.23
 2 5 19 288.11 4.92
 2 -5 21 82.6 2.92
 2 5 21 85.48 2.72
 2 -5 23 68.1 2.64
 2 5 23 75.02 2.53
 2 -5 25 3.74 0.85
 2 5 25 3.19 0.74
 -2 -6 24 5.36 1.01
 -2 6 24 7.24 1
 -2 6 22 24.98 1.61
 -2 -6 22 24.03 1.67
 -2 -6 20 11 0.73
 -2 -6 20 10.29 1.27
 -2 6 20 10.72 1.18
 -2 -6 18 29.86 1.92
 -2 -6 18 32.71 1.27
 -2 6 18 32.68 1.88
 -2 6 18 28.87 1.12
 2 6 -16 140.33 2.68
 -2 6 16 141.52 2.73
 -2 6 16 138.88 2.58
 -2 6 16 140.08 3.7
 -2 -6 16 140.54 2.7
 -2 -6 16 131.87 3.87
 -2 6 14 116.54 3.44
 -2 6 14 112.06 2.51
 -2 -6 14 104.84 3.51
 -2 6 14 107.67 2.59
 -2 -6 14 112.62 2.61
 2 6 -14 108.51 2.53
 2 6 -12 1.39 0.7
 -2 -6 12 1.86 0.8
 -2 -6 12 1.3 1.1
 -2 6 12 1.35 0.65
 -2 6 12 1.58 0.79
 -2 6 12 2.04 0.92
 -2 6 10 8.3 1.27
 -2 -6 10 9.22 1.5
 -2 -6 10 9.64 1.13
 -2 6 10 8.79 1.1
 -2 6 10 11 1.17
 2 6 -10 10.94 1.11
 -2 6 8 495.7 6.71
 2 6 -8 469.32 6.29
 -2 -6 8 450.91 7.21
 -2 6 8 486.16 6.58
 -2 -6 8 450.06 6.36
 -2 6 8 454.33 6.45
 2 -6 -8 452.78 6.64
 2 -6 -6 4123.59 20.12
 2 6 -6 4048.31 19.59
 -2 -6 6 4061.53 20.14
 2 6 -6 4068 21.35
 -2 6 6 4155.92 19.69
 -2 6 6 4165.09 20.49
 -2 6 4 179.87 4.6
 2 6 -4 156.61 4.22
 2 -6 -4 163.92 4.01
 -2 6 4 162.78 3.91
 -2 -6 4 162.56 3.99
 2 -6 -4 173.45 4.45
 2 6 -4 168.59 4.2
 -2 -6 4 161.33 4.35
 -2 -6 2 3839.42 16.54
 2 6 -2 3945.42 17.13
 -2 6 2 3963.61 21.95
 2 -6 -2 3808.88 19.01
 2 6 -2 3843.56 21.07
 -2 -6 2 3812.51 21.23
 2 -6 -2 3840.05 21.51
 2 -6 0 1471.24 11.65
 -2 6 0 1485.47 13.48
 2 6 0 1505.31 13.18
 2 6 0 1502.45 8.68
 2 -6 0 1431.57 13.33
 -2 6 0 1504.94 11.82
 -2 -6 0 1458.18 13.19
 -2 -6 0 1531.68 8.4
 -2 -6 -2 4248.46 22.02
 -2 6 -2 4443.48 20.75
 -2 6 -2 4380.56 22.82
 2 -6 2 4244.1 20.48
 2 -6 2 4187.22 22.02
 2 6 2 4278.08 21.36
 -2 6 -4 8 1.53
 2 6 4 6.76 1.17
 -2 -6 -4 5.5 0.75
 -2 6 -4 9.69 1.56
 2 -6 4 6.6 1.39
 -2 -6 -4 7.51 1.46
 2 6 4 6.68 0.77
 2 -6 4 4.35 1.26
 -2 -6 -6 294.77 5.09
 -2 6 -6 293.11 5.26
 -2 6 -6 285.43 5.94
 2 6 6 305.58 4.99
 2 -6 6 276.79 5.17
 2 -6 6 296.14 5.86
 2 6 6 292.55 4.17
 2 6 6 303.41 4.05
 2 -6 8 30.14 1.71
 -2 -6 -8 29.41 1.68
 -2 6 -8 31.85 1.7
 2 -6 8 26.94 2.09
 2 6 8 31.97 1.57
 2 6 8 29.43 1.55
 2 6 8 30.3 1.57
 2 -6 10 2282.22 16.05
 2 -6 10 2254.19 12.08
 2 6 10 2292.85 12.98
 2 6 10 2284.77 13.13
 -2 -6 -10 2283.89 11.4
 -2 6 -10 2275.94 11.95
 2 -6 12 467.16 4.95
 -2 -6 -12 486.65 4.59
 2 6 12 473.65 6.11
 2 -6 12 477.22 7.32
 2 6 12 486.36 4.69
 2 6 14 233.39 2.87
 2 -6 14 236.34 3.18
 2 -6 14 231.8 5.07
 2 6 14 235.12 2.92
 2 6 14 237.44 4.41
 -2 6 -14 232.06 3.09
 2 -6 16 141.44 2.15
 2 6 16 138.01 3.36
 2 6 16 141.54 1.88
 -2 6 -16 131.75 2.04
 2 -6 16 136.04 3.86
 2 6 16 138.08 1.75
 2 -6 18 10.35 1.3
 -2 6 -18 11.11 0.59
 2 6 18 11.19 1.14
 2 -6 20 7.79 1.15
 2 6 20 9.69 1.13
 2 6 22 3.14 0.8
 2 -6 22 1.06 0.71
 2 -6 24 -0.86 0.72
 2 6 24 -0.5 0.68
 -2 -7 25 2.45 0.87
 -2 7 25 1.08 0.68
 -2 -7 23 13.64 1.33
 -2 7 23 11.91 1.2
 -2 7 21 44.57 2.1
 -2 -7 21 49 2.32
 -2 7 19 58.54 2.37
 -2 -7 19 56.53 2.51
 -2 -7 19 58.08 1.68
 -2 7 19 56.59 1.52
 -2 -7 17 130.92 2.62
 -2 7 17 127.06 2.61
 -2 7 17 126.98 3.42
 -2 -7 17 135.08 3.88
 -2 7 17 127.48 2.52
 2 7 -17 120.95 2.53
 -2 -7 15 391.38 6.57
 -2 7 15 401.19 4.94
 -2 7 15 399.59 6.15
 -2 7 15 397.18 4.71
 -2 -7 15 407.03 4.89
 -2 -7 13 411.11 5.29
 2 7 -13 398.25 5.01
 -2 7 13 402.11 6.2
 -2 -7 13 404.42 6.73
 -2 7 13 403.49 5.24
 -2 7 13 387.27 5
 -2 -7 11 1014.32 10.68
 -2 7 11 1020.47 9.85
 -2 -7 11 1039.93 8.91
 -2 7 11 1045.86 8.87
 2 7 -11 1032.43 8.72
 -2 7 11 1019.12 8.92
 -2 7 9 733.22 8.11
 -2 -7 9 734.74 8.07
 2 7 -9 732.01 7.83
 -2 7 9 722.5 8.17
 2 -7 -9 746.18 8.29
 -2 7 9 743.12 8.07
 2 7 -7 938.01 9.34
 -2 -7 7 883.54 9.86
 -2 7 7 921.83 9.17
 2 -7 -7 919.78 9.42
 2 7 -7 931.46 10.15
 -2 -7 7 899.54 9.51
 -2 7 7 968.85 9.78
 2 -7 -7 927.74 9.34
 2 7 -5 3336.4 18.97
 -2 7 5 3359.01 19.48
 2 -7 -5 3214.19 17.16
 -2 7 5 3237.23 17.01
 2 7 -5 3328.81 18.48
 2 -7 -5 3297.88 18.96
 -2 -7 5 3190.73 17.85
 -2 -7 5 3196.79 19
 -2 7 3 1377.4 13.08
 2 7 -3 1324.29 12.54
 -2 7 3 1402.33 11.21
 2 7 -3 1428.31 11.19
 -2 -7 3 1318.02 12.69
 -2 -7 3 1361.93 10.61
 2 -7 -3 1360.12 11.22
 2 -7 -3 1387.76 13.05
 2 7 -1 1515.61 9.93
 2 -7 -1 1520.25 11.99
 2 -7 -1 1517.71 14.02
 -2 7 1 1538.13 14.05
 2 7 -1 1482.67 13.4
 -2 -7 1 1560.46 9.72
 -2 -7 1 1484.58 13.83
 -2 7 1 1569.52 11.9
 -2 -7 -1 322.55 6.37
 2 7 1 322.04 6.22
 2 -7 1 319.59 6.47
 2 7 1 336.39 3.9
 2 -7 1 332.28 5.68
 -2 7 -1 337.51 5.64
 -2 7 -1 334.73 6.67
 -2 -7 -1 338.75 3.9
 -2 -7 -3 56.47 1.55
 -2 -7 -3 46.94 2.57
 2 7 3 52.91 1.49
 2 -7 3 52.77 2.75
 -2 7 -3 53.06 2.76
 2 7 3 52.86 2.6
 -2 7 -3 51.48 2.55
 2 -7 3 54.99 2.59
 -2 -7 -5 3180.29 12.17
 -2 7 -5 3139.79 19.13
 2 -7 5 3159.85 18.28
 2 7 5 3347.29 17.7
 -2 -7 -5 3050.73 17.81
 -2 7 -5 3249.65 18.43
 2 -7 5 3032.62 18.19
 2 -7 7 25 2.04
 -2 7 -7 25.04 1.81
 2 7 7 23.97 1.37
 2 7 7 26.72 1.62
 -2 -7 -7 26.22 1.69
 2 7 7 22.28 1.26
 2 -7 7 26.15 1.84
 2 7 9 20.36 1.32
 -2 -7 -9 18.06 1.37
 2 -7 9 19.49 1.79
 -2 7 -9 20.46 1.43
 2 7 9 20.26 1.34
 2 -7 9 16.74 1.39
 2 7 9 20.38 1.3
 2 -7 11 70 2.92
 2 -7 11 63.65 2.15
 2 7 11 69.84 2.32
 2 7 11 64.49 2.27
 -2 -7 -11 64.97 2.07
 2 7 11 66.58 2.03
 -2 7 -11 69.74 2.19
 2 -7 13 708.15 8.74
 2 7 13 694.31 7.24
 -2 7 -13 692.86 6.02
 2 7 13 707.29 5.84
 2 7 15 660.96 5
 2 7 15 647.51 7.06
 2 -7 15 650.31 8.24
 2 -7 15 651.11 5.42
 2 7 15 629.71 4.93
 -2 7 -15 622.38 5.2
 2 7 17 233.59 4.25
 2 -7 17 228.72 2.84
 2 -7 17 223.7 4.82
 2 7 17 225.07 2.51
 2 7 19 53.15 2.09
 2 -7 19 49.26 2.32
 2 7 21 3.97 0.83
 2 -7 21 5.05 1.01
 2 7 23 1.74 0.72
 2 -7 23 1.05 0.77
 -2 8 24 3.74 0.8
 -2 -8 24 4.99 0.98
 -2 -8 22 36.65 2.02
 -2 8 22 37.8 1.89
 -2 -8 20 8.06 1.2
 -2 8 20 9.8 1.11
 -2 -8 20 8.28 0.77
 -2 -8 18 23.26 1.72
 -2 8 18 23.59 1.54
 -2 8 18 25.12 1.15
 -2 -8 18 27.19 1.28
 -2 -8 16 7.93 0.89
 -2 8 16 9.31 0.89
 -2 -8 16 5.92 1.16
 -2 8 16 9.13 1.08
 -2 8 14 109.73 2.72
 -2 -8 14 117.79 2.84
 -2 8 14 122.15 3.32
 -2 -8 14 109.59 3.53
 -2 -8 12 123.44 3.13
 -2 8 12 116.06 2.97
 -2 8 12 116.01 3.3
 -2 8 12 120.85 3.14
 -2 -8 12 117.26 3.66
 2 -8 -10 24.67 1.68
 -2 8 10 24.77 1.63
 -2 8 10 24.69 1.59
 -2 -8 10 28.91 1.74
 -2 -8 10 24.38 1.88
 2 -8 -8 1441.7 11.32
 -2 -8 8 1400.48 12.29
 2 8 -8 1421.47 11.55
 -2 8 8 1444.1 11.96
 -2 8 8 1418.42 11.38
 -2 -8 8 1445.04 11.9
 2 -8 -8 1444.28 11.65
 -2 8 6 549.11 7.85
 2 -8 -6 542.26 7
 2 -8 -6 547.86 7.69
 -2 -8 6 544.89 7.48
 -2 8 6 535.45 6.93
 -2 -8 6 533.11 7.72
 2 8 -6 540.75 7.61
 2 8 -6 532.77 7.64
 2 -8 -4 1466.07 11.52
 -2 8 4 1451.35 13.46
 2 8 -4 1437.01 13.11
 -2 -8 4 1456.79 11.51
 -2 -8 4 1449.96 13.2
 2 -8 -4 1480.27 13.4
 2 8 -4 1474.64 11.86
 2 -8 -2 2402.27 15.3
 -2 -8 2 2466.7 13.13
 2 -8 -2 2405.01 17.57
 -2 -8 2 2461.39 18.05
 -2 8 2 2405.91 17.98
 2 8 -2 2543.53 14.02
 -2 8 2 2478.81 14.84
 2 8 -2 2411.21 17.3
 2 -8 0 3216.64 17.26
 -2 -8 0 3317.33 20.49
 -2 8 0 3343.12 21.18
 -2 -8 0 3385.45 13.52
 2 -8 0 3249.82 20.61
 2 8 0 3352.81 13.9
 2 8 0 3274.09 19.87
 -2 8 0 3306.7 17.52
 -2 8 -2 988.6 9.87
 -2 -8 -2 947.56 10.68
 2 -8 2 982.44 9.81
 2 -8 2 942.99 11
 -2 -8 -2 990.32 6.91
 2 8 2 976.25 10.64
 2 8 2 1008.5 6.5
 -2 8 -2 954.08 11.08
 2 -8 4 3497.25 19.2
 2 8 4 3714.5 19.83
 -2 8 -4 3609.31 19.85
 -2 -8 -4 3592.35 19.82
 2 -8 4 3544.2 20.28
 -2 8 -4 3684.73 20.46
 2 8 6 658.67 5.55
 2 -8 6 578.21 7.78
 -2 -8 -6 622.51 5.61
 -2 -8 -6 614.2 7.82
 -2 8 -6 615.55 8.21
 2 -8 6 629.21 8.16
 2 8 6 639.57 7.68
 2 8 8 676.84 6.32
 2 -8 8 648.34 8.55
 2 -8 8 623.14 7.53
 2 8 8 662.45 6.12
 -2 8 -8 647.24 7.69
 2 8 8 666.08 7.35
 -2 -8 -8 645.14 7.48
 2 8 10 1095.32 8.77
 2 8 10 1087.12 8.3
 -2 8 -10 1074.06 9.05
 -2 -8 -10 1092.56 8.86
 2 8 10 1080.09 8.49
 -2 8 -12 125.93 2.9
 2 8 12 124.61 3.02
 2 8 12 128.31 3.1
 2 -8 12 124.74 3.81
 -2 -8 -12 124.01 2.76
 2 -8 12 118.29 2.91
 2 8 12 127.7 2.82
 2 8 14 104.53 2.35
 2 -8 14 95.15 3.29
 2 8 14 99.45 2.75
 2 -8 14 99.3 2.41
 2 8 14 97.92 2.27
 -2 8 -14 96.91 2.35
 2 -8 16 3.15 1.01
 2 -8 16 4.27 0.66
 2 8 16 2.82 0.74
 -2 8 -16 2.63 0.56
 2 8 16 2.44 0.5
 2 8 16 3.91 0.6
 2 8 18 1.18 0.63
 2 -8 18 1.91 0.85
 2 8 18 1.72 0.45
 2 -8 18 1.24 0.46
 2 8 20 13.57 1.15
 2 -8 20 11.83 1.26
 2 -8 22 0.98 0.8
 2 8 22 1.62 0.67
 2 -8 24 14.54 1.34
 2 8 24 14.75 1.18
 -2 9 23 9.78 1.09
 -2 -9 23 4.67 0.98
 -2 -9 21 0.89 0.79
 -2 9 21 0.57 0.68
 -2 9 19 0.47 0.49
 -2 -9 19 0.75 0.54
 -2 9 19 0.7 0.72
 -2 -9 19 2.21 0.87
 -2 -9 17 70.18 2.75
 -2 9 17 72.04 2.04
 -2 -9 17 70.03 2.1
 -2 9 17 70.78 2.49
 -2 9 15 31.83 1.76
 -2 -9 15 32.13 2.04
 -2 9 15 28.29 1.47
 -2 -9 15 32.15 1.57
 -2 -9 13 1.47 0.69
 -2 9 13 2.37 0.69
 -2 9 13 1.15 0.7
 -2 -9 13 1.32 0.92
 -2 9 11 102.62 3.02
 -2 -9 11 103.85 3.02
 -2 -9 11 97.15 3.33
 -2 -9 9 71.22 2.71
 2 -9 -9 66.63 2.6
 2 -9 -9 69.04 2.54
 -2 -9 9 62.83 2.76
 2 -9 -7 564.2 7.02
 -2 -9 7 555.43 7.51
 -2 -9 7 543.59 7.68
 -2 9 7 548.81 6.92
 2 -9 -7 550.81 7.64
 2 9 -5 531.34 7.38
 2 -9 -5 549.07 6.85
 -2 9 5 558.67 6.75
 -2 -9 5 520.04 7.07
 2 -9 -5 542.55 8.04
 -2 -9 5 518.74 7.85
 2 -9 -3 909.88 10.79
 -2 -9 3 911.85 8.53
 2 -9 -3 911.02 9.14
 -2 -9 3 927.49 10.79
 2 9 -1 11.11 1.12
 -2 -9 1 11.94 1.7
 -2 9 1 15.01 1.48
 2 -9 -1 8.91 1.3
 2 -9 -1 9.62 1.81
 -2 -9 1 11.54 1.12
 -2 9 -1 4.33 1.14
 -2 -9 -1 3.77 0.81
 2 -9 1 3.09 1.19
 2 9 1 4.32 0.79
 -2 -9 -1 2.42 1.39
 2 -9 1 3.24 1.32
 -2 -9 -3 742.3 9.4
 2 9 3 739.26 5.68
 2 -9 3 724.97 9.46
 2 -9 3 724 8.47
 -2 -9 -3 741.82 5.94
 2 9 3 745.59 9.23
 -2 9 -3 735.74 8.83
 2 9 5 1.29 1.03
 2 9 5 1.93 0.63
 2 -9 5 1.33 1
 -2 -9 -5 0.71 0.62
 -2 -9 -5 2.51 1.24
 2 -9 5 -0.84 1.25
 2 9 7 206.42 4.37
 -2 -9 -7 195.63 4.34
 2 -9 7 201.16 4.64
 2 -9 7 197.64 4.52
 2 9 7 204.74 3.24
 2 9 9 101.36 2.47
 2 -9 9 101.09 3.38
 2 9 9 90.6 2.81
 2 -9 9 100.01 3.03
 2 9 9 100.66 2.47
 -2 -9 -9 99.7 2.97
 2 9 11 213.44 3.82
 2 -9 11 212.59 4.11
 2 -9 11 210.81 4.87
 2 9 11 206.98 3.7
 2 9 11 209.37 3.9
 -2 -9 -11 212.85 3.97
 2 -9 13 80.04 3.07
 2 9 13 77.8 2.25
 2 -9 13 76.93 2.34
 -2 -9 -13 82.38 2.25
 2 -9 15 2.54 0.67
 2 9 15 2.57 0.6
 2 9 15 3.43 0.68
 2 -9 15 2.99 0.95
 2 9 15 3.06 0.72
 2 9 17 5.42 0.66
 2 -9 17 6.46 0.71
 2 -9 17 5.77 1.11
 2 9 17 5.98 0.82
 2 -9 19 12.79 1.31
 2 9 19 12.74 1.05
 2 9 21 3.78 0.76
 2 -9 21 2.16 0.86
 2 9 23 1.83 0.72
 2 -9 23 -0.38 0.74
 -2 -10 24 88.05 3.02
 -2 10 24 105.26 3
 -2 10 22 101.88 2.92
 -2 -10 22 99.77 3.22
 -2 10 20 52.31 2.13
 -2 -10 20 54.21 1.76
 -2 -10 20 54.26 2.43
 -2 -10 18 4.49 1.04
 -2 -10 18 3.7 0.7
 -2 10 18 3.19 0.61
 -2 10 18 3.59 0.81
 -2 -10 16 12.61 1.11
 -2 10 16 13.91 1.22
 -2 10 16 14.58 1.07
 -2 -10 16 10.96 1.32
 -2 -10 14 5.84 1.13
 -2 -10 14 6.19 0.93
 -2 10 14 6.6 0.99
 -2 10 14 4 0.86
 -2 10 12 52.85 2.17
 -2 -10 12 52.29 2.16
 -2 -10 12 50.02 2.38
 2 -10 -10 78.58 2.61
 -2 -10 10 77.88 2.93
 -2 -10 10 79.93 2.76
 2 -10 -8 503.96 6.47
 -2 -10 8 517.91 7.36
 -2 10 6 1522.58 10.85
 -2 -10 6 1491 12.9
 2 -10 -6 1517.15 13.02
 2 -10 -6 1513.35 11.23
 2 10 -4 289.23 5.15
 -2 -10 4 284.71 4.89
 2 -10 -4 288.76 5.04
 -2 10 4 304.5 4.9
 2 -10 -4 289.5 6.05
 -2 -10 2 2053.85 16.01
 -2 10 2 2050.4 13.14
 2 -10 -2 2036.12 16.3
 -2 -10 2 2020.03 12.04
 2 -10 -2 2040.45 13.78
 2 -10 0 3407.5 17.68
 -2 -10 0 3478.78 14.55
 2 -10 0 3491.44 21.4
 -2 10 0 3505.92 17.33
 -2 -10 0 3431.16 20.92
 2 10 0 3544.58 14.68
 -2 -10 -2 2195.32 11
 -2 10 -2 2130.46 14.39
 2 -10 2 2193.64 14.26
 -2 -10 -2 2134.72 16.23
 2 10 2 2146.89 10.18
 2 -10 2 2188.75 16.56
 2 -10 4 2171.21 14.62
 -2 -10 -4 2220.09 10.1
 -2 -10 -4 2126.53 15.77
 2 10 4 2206.76 9.63
 2 -10 4 2148.69 15.9
 2 -10 6 691.89 8.46
 2 -10 6 682.74 8.55
 -2 -10 -6 666.41 8.31
 -2 -10 -6 681.71 5.71
 2 10 6 696.37 5.66
 2 10 8 311.2 4.04
 2 -10 8 298.52 5.52
 2 -10 8 306.83 5.46
 2 10 8 312.79 4.16
 -2 -10 -8 314.72 5.44
 2 -10 10 296.33 5.56
 2 10 10 296.83 4.19
 -2 -10 -10 305.18 5.08
 2 10 10 310.42 4.31
 2 -10 10 298.45 5.08
 -2 -10 -12 87.97 2.56
 2 -10 12 79.6 3.03
 2 10 12 85.73 2.35
 2 -10 12 85.28 2.6
 2 10 12 86.25 2.4
 -2 -10 -14 3.48 0.66
 2 -10 14 4.25 1.05
 2 -10 14 4.31 0.77
 2 10 14 3.28 0.69
 2 10 16 35.17 1.48
 2 -10 16 40.19 1.55
 2 -10 16 39.47 2.12
 2 10 16 38.77 1.72
 2 10 18 0.9 0.47
 2 -10 18 1.72 0.86
 2 -10 18 1.11 0.53
 2 10 18 2.31 0.6
 2 -10 20 49.77 2.31
 2 10 20 48.08 1.88
 2 -10 22 47.97 2.26
 2 10 22 51.63 1.96
 -2 -11 23 14.32 1.35
 -2 11 23 15.55 1.27
 -2 -11 21 20.36 1.58
 -2 11 21 21.77 1.45
 -2 -11 19 18.99 1.56
 -2 11 19 18.26 1.34
 -2 -11 19 19.19 1.18
 -2 11 19 21.02 1.14
 -2 11 17 69.49 2.1
 -2 -11 17 65.11 2.69
 -2 11 17 70.12 2.47
 -2 -11 17 73.01 2.3
 -2 -11 15 31.1 1.91
 -2 11 15 34.76 1.76
 -2 11 15 31.72 1.62
 -2 -11 15 30.13 1.6
 -2 11 13 63.01 2.31
 -2 -11 13 63.84 2.41
 -2 -11 13 56.77 2.49
 -2 11 13 56.41 2.22
 -2 11 11 74.91 2.66
 -2 -11 11 66.28 2.56
 2 -11 -11 74.13 2.44
 -2 -11 11 69.13 2.67
 -2 -11 9 3.85 1.04
 -2 -11 9 5.5 1.12
 2 -11 -9 3.58 0.83
 2 -11 -9 4.65 1.07
 -2 -11 7 1.31 0.99
 -2 -11 7 0.79 0.85
 2 -11 -7 1.01 0.8
 2 -11 -7 1.75 0.99
 -2 11 5 275.67 4.68
 -2 -11 5 283.59 5.75
 -2 -11 5 287.37 4.91
 2 -11 -5 288.01 4.83
 2 -11 -5 282.08 5.8
 2 -11 -3 438.06 7.44
 -2 -11 3 450.44 7.43
 2 11 -3 431.65 5.97
 -2 11 3 413.1 5.89
 2 -11 -3 438.16 6.17
 -2 -11 3 424.89 5.68
 -2 -11 1 134.95 4.21
 -2 11 1 123.32 3.37
 2 -11 -1 127.13 3.46
 2 -11 -1 129.81 4.16
 2 11 -1 132.87 3.08
 -2 -11 1 130.72 2.91
 2 11 1 0.77 0.62
 2 -11 1 1.55 0.89
 2 -11 1 0.21 1.19
 -2 -11 -1 2.53 1.29
 -2 -11 -1 3.11 0.76
 2 -11 3 54 2.78
 2 -11 3 51.23 2.3
 -2 -11 -3 53.13 1.71
 -2 -11 -3 52.58 2.69
 2 11 3 52.12 1.6
 2 -11 5 109.05 3.38
 -2 -11 -5 111.6 3.57
 -2 -11 -5 120.66 2.38
 2 -11 5 123.6 3.81
 2 11 5 114.21 2.25
 -2 -11 -7 59.58 2.53
 2 -11 7 60.76 2.61
 2 11 7 60.44 1.75
 2 -11 7 54.75 2.45
 -2 -11 -7 61.2 1.76
 -2 -11 -9 126.98 3.46
 2 11 9 117.55 2.61
 2 -11 9 120.93 3.5
 2 11 9 126.86 2.58
 2 -11 9 125.04 3.45
 2 -11 11 61.17 2.57
 -2 -11 -11 55.03 2.15
 2 -11 11 61.11 2.3
 2 11 11 59.98 1.92
 2 11 11 59.02 1.94
 2 -11 13 29.13 1.54
 2 11 13 27.06 1.38
 2 -11 13 25.21 1.78
 -2 -11 -13 27.63 1.48
 2 -11 15 34.58 1.98
 2 -11 15 34.36 1.55
 2 11 15 34.58 1.55
 2 -11 17 0.84 0.8
 2 11 17 1.49 0.56
 2 11 17 1.02 0.59
 2 -11 17 1.01 0.6
 2 11 19 10.56 0.97
 2 -11 19 8.13 1.11
 2 -11 21 46.78 2.21
 2 11 21 51.18 1.93
 2 -11 23 81.19 2.86
 2 11 23 77.45 2.36
 -2 -12 22 36.56 2.02
 -2 12 22 36.76 1.81
 -2 12 20 77.89 2.54
 -2 -12 20 73.35 2.76
 -2 -12 20 74.85 2.15
 -2 12 18 74.73 2.2
 -2 12 18 81.15 2.61
 -2 -12 18 73.14 2.76
 -2 -12 18 83.12 2.4
 -2 -12 16 161.26 4.03
 -2 12 16 171.83 3.51
 -2 12 16 168.03 3.72
 -2 -12 14 86.49 2.68
 -2 12 14 87.55 2.67
 -2 12 14 83.1 2.63
 -2 -12 14 87.42 2.97
 -2 12 12 4.14 0.91
 2 -12 -12 4.52 0.86
 -2 -12 12 4.11 1.06
 -2 -12 12 5.86 1.05
 -2 -12 10 17.41 1.48
 2 -12 -10 17.71 1.48
 -2 -12 10 16.22 1.51
 2 -12 -10 17.84 1.31
 2 -12 -8 195.39 3.92
 -2 -12 8 188.54 4.5
 -2 -12 8 189.61 4.23
 2 -12 -8 189.4 4.41
 -2 -12 6 65.78 2.43
 -2 -12 6 60.44 2.71
 2 -12 -6 65.43 2.39
 2 -12 -6 62.59 2.8
 2 -12 -4 100.23 3.55
 -2 -12 4 106.1 3.64
 2 -12 -4 102.73 3.01
 -2 -12 4 104.86 2.94
 -2 -12 2 31.11 2.18
 2 12 -2 28.94 1.64
 2 -12 -2 30.77 1.78
 -2 -12 2 33.06 1.61
 2 -12 -2 31.33 2.22
 -2 -12 0 576.33 5.9
 2 -12 0 601.65 7.26
 2 12 0 594.93 6.08
 2 -12 0 588.08 8.65
 2 -12 2 128.76 3.44
 -2 -12 -2 133.82 4.16
 -2 -12 -2 134.25 2.88
 2 12 2 130.91 2.67
 2 -12 4 1250.62 10.79
 -2 -12 -4 1218.99 11.79
 2 12 4 1225.2 7.49
 2 -12 4 1223.16 11.94
 2 12 6 207.65 3.05
 -2 -12 -6 204.16 4.69
 2 -12 6 198.19 4.72
 -2 -12 -6 215.92 3.19
 2 -12 6 200.69 4.41
 2 -12 8 434 6.53
 2 12 8 440.15 4.49
 -2 -12 -8 436.24 6.49
 2 -12 8 429.45 6.5
 -2 -12 -8 451.78 4.69
 2 -12 10 55.68 2.31
 2 -12 10 52.2 2.33
 -2 -12 -10 55.74 2.29
 2 12 10 49.55 1.72
 2 12 10 53.81 1.79
 -2 -12 -12 19.88 1.38
 2 -12 12 20.16 1.4
 2 12 12 18.89 1.12
 2 -12 12 18.57 1.53
 2 12 14 34.19 1.49
 -2 -12 -14 34.37 1.59
 2 -12 14 30.85 1.58
 2 -12 14 29.25 1.86
 2 12 16 10.59 0.95
 2 -12 16 9.64 1.25
 2 12 16 10.42 0.97
 2 -12 16 11.2 1.02
 2 12 18 13.1 0.93
 2 12 18 14.93 1.08
 2 -12 18 10.95 1.23
 2 -12 18 11.58 0.94
 2 -12 20 18.05 1.5
 2 12 20 16.89 1.15
 2 12 22 39.99 1.71
 2 -12 22 45.13 2.19
 -2 13 21 76.96 2.51
 -2 -13 21 75.08 2.76
 -2 -13 19 102.11 2.63
 -2 13 19 103.13 2.54
 -2 -13 19 95.02 3.09
 -2 13 19 100.5 2.87
 -2 13 17 121.08 2.92
 -2 13 17 126.75 3.18
 -2 -13 17 126.67 3.59
 -2 -13 17 126.34 3.08
 -2 13 15 323.52 5.02
 -2 -13 15 323.17 5.08
 -2 13 15 324.76 5.07
 -2 -13 15 311.01 5.51
 -2 13 13 233.62 4.5
 -2 -13 13 233.95 4.54
 -2 -13 13 235.05 4.79
 2 -13 -11 440.03 5.72
 -2 -13 11 436.62 6.41
 2 -13 -11 437.7 6.19
 -2 -13 11 434.07 6.4
 2 -13 -9 320.14 4.85
 -2 -13 9 298.14 5.54
 2 -13 -9 311.08 5.53
 -2 -13 9 304.69 5.26
 2 -13 -7 414.76 6.64
 -2 -13 7 409.85 6.73
 -2 -13 7 400.85 5.82
 -2 -13 5 130.58 3.25
 -2 -13 5 132.6 3.98
 2 -13 -5 130.12 3.92
 2 -13 -5 131.76 3.25
 2 -13 -3 0.07 0.8
 -2 -13 3 1.37 0.74
 -2 -13 3 -1.16 0.99
 2 -13 -3 1.58 1.08
 -2 -13 1 21.81 1.32
 2 -13 -1 21.23 1.82
 2 13 -1 25.12 1.41
 -2 -13 1 22.35 1.83
 2 -13 -1 22.14 1.53
 -2 -13 -1 16.44 1.1
 -2 -13 -1 15.53 1.6
 2 -13 1 13.72 1.56
 2 13 1 16.38 1.09
 2 -13 1 14.31 1.28
 -2 -13 -3 87.12 3.33
 2 13 3 95.49 2.15
 -2 -13 -3 98.99 2.31
 2 -13 3 93.92 3.41
 2 -13 3 92.14 2.9
 2 -13 5 209.37 4.89
 -2 -13 -5 211.58 4.88
 -2 -13 -5 215.58 3.22
 2 13 5 202.74 3.04
 2 -13 5 209.19 4.46
 2 13 7 81.29 1.93
 2 -13 7 84.35 3.07
 -2 -13 -7 83.79 2.03
 2 -13 7 83.22 2.84
 -2 -13 -7 81.35 3
 -2 -13 -9 129.23 3.55
 2 -13 9 131.56 3.58
 2 -13 9 129.98 3.57
 2 13 9 130.65 2.5
 2 -13 11 22.98 1.66
 -2 -13 -11 23.1 1.5
 2 13 11 26.65 1.28
 2 13 11 21.33 1.19
 2 -13 11 21.94 1.49
 -2 -13 -13 67.04 2.28
 2 13 13 66.12 1.99
 2 -13 13 62.28 2.51
 2 -13 13 62.11 2.25
 2 13 15 221.58 3.58
 2 -13 15 223.6 3.97
 -2 -13 -15 217.26 3.75
 2 -13 15 212.6 4.52
 2 13 17 70.87 2.09
 2 -13 17 66.23 2.62
 2 13 17 69.27 2.12
 2 -13 17 69.38 2.15
 2 13 19 54.25 1.88
 2 -13 19 49.96 2.29
 2 -13 21 45.65 2.21
 -2 -14 22 20.14 1.52
 -2 14 22 20.46 1.35
 -2 -14 20 57.87 2.01
 -2 -14 20 58.31 2.43
 -2 14 20 58.38 2.19
 -2 14 18 33.58 1.57
 -2 14 18 37.19 1.78
 -2 -14 18 32.47 1.87
 -2 -14 18 39.53 1.76
 -2 14 16 152.28 3.44
 -2 14 16 153.84 3.45
 -2 -14 16 152.43 3.48
 -2 -14 16 161.22 3.96
 -2 14 14 200.61 3.91
 -2 -14 14 192.77 4.31
 -2 14 14 198.45 4.17
 -2 -14 14 209.52 4.24
 -2 -14 12 278.33 5.08
 2 -14 -12 287.67 4.56
 -2 -14 10 35.73 1.92
 -2 -14 10 37.91 2.08
 2 -14 -10 38.43 1.76
 2 -14 -10 33.33 1.95
 -2 -14 8 27.81 1.86
 2 -14 -8 29.42 1.59
 -2 -14 8 28.18 1.67
 2 -14 -8 24.93 1.74
 -2 -14 6 2.15 0.87
 -2 -14 6 0.9 0.95
 2 -14 -6 0.8 0.67
 2 -14 -6 0.11 0.97
 2 -14 -4 8.48 1.05
 2 -14 -4 11.23 1.37
 -2 -14 4 7.39 1.32
 -2 -14 4 7.17 0.96
 -2 -14 2 15.44 1.13
 -2 -14 2 15.77 1.63
 2 -14 -2 15.12 1.29
 2 -14 -2 15.23 1.61
 2 14 0 85.4 2.36
 -2 -14 0 90.3 3.41
 -2 -14 0 82.97 2.28
 2 -14 0 86.62 2.73
 2 -14 0 80.18 3.2
 2 -14 2 -0.11 0.97
 -2 -14 -2 -0.09 0.58
 -2 -14 -2 1.97 0.93
 2 -14 2 -0.05 0.71
 2 14 2 0.7 0.54
 2 14 4 7.2 0.72
 -2 -14 -4 8.51 0.79
 2 -14 4 9.62 1.18
 -2 -14 -4 7.94 1.36
 -2 -14 -6 10.83 0.83
 2 14 6 10.62 0.81
 2 -14 6 12.53 1.29
 2 -14 6 12.83 1.47
 -2 -14 -6 11.46 1.4
 2 14 8 1.12 0.49
 -2 -14 -8 1.49 0.54
 -2 -14 -8 2.42 1
 2 -14 8 0.63 0.8
 2 -14 10 41.28 2.07
 -2 -14 -10 40.11 2.01
 2 -14 10 42.61 2.12
 2 14 10 42.31 1.52
 2 14 12 27.69 1.28
 2 -14 12 27.34 1.63
 2 -14 12 26 1.71
 -2 -14 -12 24.61 1.55
 2 14 14 64.3 1.93
 2 -14 14 56.24 2.38
 2 -14 14 61.3 2.25
 -2 -14 -14 61.98 2.17
 2 -14 16 36.74 1.97
 2 14 16 37.7 1.54
 2 -14 16 42.56 1.79
 2 14 18 45.08 1.69
 2 -14 18 49.55 1.83
 2 -14 18 43.76 2.11
 2 14 18 47.24 1.74
 2 -14 20 47.83 2.21
 -2 15 21 5.44 0.85
 -2 -15 21 7 1.04
 -2 15 19 32.56 1.67
 -2 -15 19 37.8 1.99
 -2 15 19 38.61 1.66
 -2 -15 19 38.86 1.74
 -2 -15 17 123.9 3.11
 -2 15 17 128.92 3.1
 -2 15 17 127.27 3.08
 -2 -15 17 123.77 3.49
 -2 15 15 291.31 4.94
 -2 -15 15 280.85 5.11
 -2 15 15 292.75 4.69
 -2 -15 15 276.11 4.81
 2 -15 -13 232.56 4.05
 -2 -15 13 223.88 4.52
 -2 -15 13 235.75 4.61
 -2 15 13 233.34 4.66
 2 -15 -11 419.47 5.45
 -2 -15 11 402.04 5.94
 -2 -15 11 419.01 6.36
 2 -15 -11 413.18 6.15
 -2 -15 9 157.46 4.09
 2 -15 -9 161.27 3.39
 -2 -15 9 159.33 3.72
 2 -15 -9 162.66 4.05
 2 -15 -7 312.78 5.82
 -2 -15 7 303.26 4.95
 -2 -15 7 308.13 5.82
 -2 -15 5 83.28 3.17
 2 -15 -5 90.13 3.27
 -2 -15 5 80.1 2.51
 2 -15 -5 86.43 2.58
 -2 -15 3 27.52 1.95
 2 -15 -3 27.27 1.93
 -2 -15 3 25.74 1.4
 2 -15 -3 31.08 1.67
 2 -15 -1 60.84 2.27
 -2 -15 1 55.09 1.97
 2 -15 -1 54.2 2.64
 2 -15 1 7.01 0.99
 2 -15 1 6.88 1.25
 -2 -15 -1 8.3 1.27
 2 15 1 6.25 0.79
 -2 -15 -1 7.63 0.83
 -2 -15 -3 3.87 1.08
 2 -15 3 3.99 1.1
 2 15 3 4.91 0.69
 2 -15 3 3.73 0.88
 -2 -15 -3 5.56 0.68
 -2 -15 -5 75.73 1.93
 -2 -15 -5 73.6 2.91
 2 -15 5 70.71 2.54
 2 -15 5 71.52 2.89
 2 15 5 69.71 1.84
 2 -15 7 28.45 1.71
 -2 -15 -7 30.42 1.24
 2 -15 7 28.17 1.88
 -2 -15 -7 28.77 1.9
 -2 -15 -9 174.91 4.14
 2 -15 9 170.12 3.96
 2 -15 9 171.79 4.13
 -2 -15 -9 176.66 2.87
 2 15 11 113.87 2.41
 2 -15 11 105.59 3.12
 2 -15 11 105.21 3.14
 -2 -15 -11 108.35 3.09
 -2 -15 -13 86.89 2.68
 2 -15 13 82.02 2.67
 2 -15 13 79.62 2.81
 2 15 13 80.09 2.11
 2 -15 15 103.73 2.82
 2 -15 15 99.03 3.07
 -2 -15 -15 104.97 2.77
 2 15 15 101.46 2.35
 2 15 17 38.72 1.7
 2 -15 17 41.5 1.77
 2 -15 19 34.3 1.86
 -2 16 20 11.6 1.08
 -2 -16 20 12.1 1.24
 -2 -16 18 29.51 1.6
 -2 16 18 30.29 1.57
 -2 -16 18 30.41 1.8
 -2 16 18 28.87 1.56
 -2 -16 16 88.69 2.88
 -2 16 16 86.76 2.56
 -2 -16 16 89.48 2.74
 -2 16 16 86.91 2.7
 -2 -16 14 31.32 1.77
 -2 -16 14 30.67 1.74
 -2 16 14 33.93 1.81
 -2 -16 12 69.19 2.63
 -2 -16 12 61.31 2.37
 2 -16 -12 64.42 2.16
 2 -16 -10 25.19 1.44
 2 -16 -10 23.97 1.65
 -2 -16 10 22.91 1.67
 -2 -16 10 23.77 1.56
 -2 -16 8 2.45 0.96
 -2 -16 8 1.48 0.78
 2 -16 -8 1.23 0.88
 2 -16 -8 2.07 0.73
 2 -16 -6 19.36 1.32
 2 -16 -6 21.55 1.73
 -2 -16 6 19.39 1.7
 -2 -16 6 21.51 1.41
 2 -16 -4 1.25 0.76
 -2 -16 4 1.17 0.68
 -2 -16 4 0.82 0.93
 2 -16 -4 0.56 0.86
 -2 -16 2 1.31 1.02
 -2 -16 2 0.89 0.64
 2 -16 -2 0.9 0.72
 2 -16 -2 0.9 0.9
 -2 -16 0 68.82 2.09
 2 -16 0 65.73 2.85
 2 -16 0 72.69 2.49
 -2 -16 0 71.26 2.96
 2 -16 2 8.99 1.05
 2 16 2 6.07 0.8
 -2 -16 -2 6.71 0.82
 -2 -16 -2 8.22 1.28
 2 -16 2 8.32 1.29
 -2 -16 -4 53.04 1.67
 2 -16 4 51.58 2.16
 2 16 4 45.32 1.59
 -2 -16 -4 50.38 2.46
 2 -16 6 1.32 0.82
 -2 -16 -6 0.6 0.92
 -2 -16 -6 0.44 0.47
 2 16 6 0.67 0.47
 2 -16 8 0.61 0.82
 2 -16 8 2.36 0.9
 -2 -16 -8 1.88 0.55
 -2 -16 -8 1.45 0.88
 2 -16 10 32.93 1.86
 2 -16 10 39.24 1.97
 -2 -16 -10 37.81 2
 2 -16 12 50.68 2.16
 2 -16 12 53.33 2.25
 2 16 12 51.33 1.67
 -2 -16 -12 51.66 2.18
 2 16 14 127.72 2.62
 -2 -16 -14 121.97 3.1
 2 -16 14 119.64 3.35
 2 -16 14 130.17 3.26
 2 -16 16 30.2 1.58
 -2 -16 -16 34.82 1.63
 2 -16 16 33 1.83
 2 -16 18 8.29 0.93
 2 -16 18 9.25 1.14
 -2 -17 19 7.27 0.97
 -2 -17 19 5.25 1
 -2 17 19 5.28 0.82
 -2 17 17 23.93 1.39
 -2 17 17 27.07 1.56
 -2 -17 17 27.25 1.68
 -2 -17 17 26.78 1.57
 -2 17 15 18.64 1.28
 -2 -17 15 18.65 1.46
 -2 -17 15 17.49 1.41
 -2 17 15 20.65 1.46
 -2 17 13 42.62 2.08
 2 -17 -13 43.57 1.78
 -2 -17 13 40.54 1.99
 -2 -17 13 39.36 1.91
 -2 -17 11 27.43 1.78
 -2 -17 11 26.2 1.63
 2 -17 -11 25.98 1.46
 2 -17 -11 24.55 1.63
 2 -17 -9 72.99 2.27
 -2 -17 9 74.14 2.84
 -2 -17 9 78.68 2.57
 2 -17 -9 69.1 2.68
 2 -17 -7 112.3 3.51
 2 -17 -7 112.63 2.84
 -2 -17 7 108.35 2.91
 -2 -17 7 110.24 3.53
 2 -17 -5 16.76 1.6
 -2 -17 5 13.31 1.14
 2 -17 -5 14.51 1.19
 -2 -17 5 14.68 1.52
 2 -17 -3 9.76 1.01
 -2 -17 3 12.35 1.07
 -2 -17 3 11.39 1.38
 2 -17 -3 10.91 1.36
 2 -17 -1 31.53 2
 -2 -17 1 29.46 1.44
 2 -17 -1 31.15 1.67
 2 -17 1 9.34 1.07
 -2 -17 -1 8.48 1.22
 -2 -17 -1 9.89 0.93
 2 -17 1 9.25 1.25
 -2 -17 -3 42.19 1.55
 2 -17 3 39.96 1.88
 -2 -17 -3 41.36 2.27
 2 -17 3 37.49 2.17
 -2 -17 -5 84.88 2.06
 2 -17 5 82.17 2.67
 2 -17 5 78.34 3.01
 -2 -17 -5 84.34 3.11
 2 -17 7 40.44 2.16
 -2 -17 -7 39.58 1.39
 -2 -17 -7 41.23 2.21
 2 -17 7 40.25 1.96
 2 -17 9 38.45 2.03
 2 -17 9 38.33 1.94
 -2 -17 -9 33.73 1.28
 -2 -17 -9 36.26 1.97
 2 -17 11 2.76 0.86
 -2 -17 -11 1.88 0.73
 2 -17 11 2.53 0.89
 2 17 11 3.99 0.63
 2 -17 13 15.08 1.3
 2 -17 13 14.86 1.36
 -2 -17 -13 13.57 1.22
 -2 -17 -15 47.44 1.93
 2 -17 15 45.24 1.98
 2 17 17 10.47 1.05
 2 -17 17 10.76 1.2
 2 -17 17 9.44 1.03
 -2 18 18 3.3 0.81
 -2 -18 18 2.68 0.86
 -2 -18 18 3.03 0.81
 -2 -18 16 7.24 0.99
 -2 18 16 5.51 0.83
 -2 18 16 5.56 0.91
 -2 -18 16 7.41 1.01
 -2 -18 14 13.72 1.25
 -2 -18 14 12.31 1.21
 -2 18 14 13.7 1.27
 -2 -18 12 26.63 1.69
 2 -18 -12 27.7 1.68
 2 -18 -12 29.15 1.44
 -2 -18 12 28.69 1.67
 2 -18 -10 24.08 1.37
 -2 -18 10 23.87 1.66
 -2 -18 10 23.83 1.48
 2 -18 -10 26.25 1.69
 2 -18 -8 17.35 1.51
 2 -18 -8 21.42 1.32
 -2 -18 8 17.94 1.54
 -2 -18 8 20.43 1.4
 -2 -18 6 114.45 2.94
 2 -18 -6 113.54 3.58
 2 -18 -6 111.09 2.84
 -2 -18 6 107.06 3.46
 -2 -18 4 40.62 1.74
 -2 -18 4 41.69 2.32
 2 -18 -4 38.1 2.19
 2 -18 -4 42.3 1.84
 2 -18 -2 115.87 3
 -2 -18 2 119.52 2.79
 -2 -18 2 114.27 3.65
 -2 -18 0 5.28 1.12
 2 -18 0 3.79 1.08
 2 -18 0 4.72 0.89
 -2 -18 0 2.87 0.66
 -2 -18 -2 74.21 2.96
 -2 -18 -2 83.54 2.23
 2 -18 2 79.9 3.09
 2 -18 2 74.16 2.49
 -2 -18 -4 69.82 1.92
 2 -18 4 66.35 2.38
 -2 -18 -4 70.09 2.89
 2 -18 4 67.85 2.8
 -2 -18 -6 221.83 3.24
 2 -18 6 214.17 4.79
 2 -18 6 212.53 4.23
 -2 -18 -6 213.38 4.81
 -2 -18 -8 22.8 1.07
 2 -18 8 24.1 1.71
 2 -18 8 22.39 1.52
 -2 -18 -8 24.31 1.73
 -2 -18 -10 18.77 0.97
 2 -18 10 20.15 1.49
 2 -18 10 20.28 1.44
 -2 -18 -10 16.05 1.37
 -2 -18 -12 8.81 1.06
 2 -18 12 6.05 0.95
 2 -18 12 7.42 0.99
 -2 -18 -14 14.39 1.2
 2 -18 14 15.3 1.31
 2 -18 14 12.9 1.22
 2 -18 16 7.54 1.02
 2 -18 16 9.86 1.05
 -2 -18 -16 8.62 0.96
 -2 19 17 1.3 0.68
 -2 -19 17 2.47 0.78
 -2 -19 17 0.76 0.73
 -2 19 15 2.82 0.72
 -2 19 15 5.95 0.93
 -2 -19 15 4.91 0.95
 -2 -19 15 2.78 0.78
 -2 19 13 5.7 0.95
 -2 -19 13 8.13 1.07
 2 -19 -13 8.26 0.86
 -2 -19 13 8.64 1.02
 -2 -19 11 3.73 0.9
 2 -19 -11 3.57 0.66
 2 -19 -11 3.34 0.85
 -2 -19 11 3.64 0.83
 -2 -19 9 -0.55 0.68
 2 -19 -9 0.33 0.75
 2 -19 -9 1.08 0.59
 -2 -19 9 0.2 0.76
 -2 -19 7 17.5 1.28
 -2 -19 7 14.25 1.41
 2 -19 -7 17.97 1.5
 2 -19 -7 19.54 1.24
 -2 -19 5 6.4 1.14
 2 -19 -5 3.99 1.02
 -2 -19 5 5.46 0.83
 2 -19 -5 5.81 0.86
 2 -19 -3 1.94 0.73
 -2 -19 3 1.67 0.62
 2 -19 -3 4.08 1.06
 -2 -19 3 3.24 1
 2 -19 -1 45.67 1.94
 -2 -19 1 45.44 1.74
 -2 -19 1 40.6 2.23
 2 -19 -1 44.39 2.34
 2 -19 1 15.36 1.2
 2 -19 1 16.96 1.56
 -2 -19 -1 15.22 1.48
 -2 -19 -1 16.88 1.08
 -2 -19 -3 -0.41 0.88
 2 -19 3 0.32 0.69
 -2 -19 -3 1.01 0.52
 2 -19 3 -0.06 0.82
 2 -19 5 66 2.37
 -2 -19 -5 61.71 2.64
 -2 -19 -5 66.59 1.82
 2 -19 5 62.06 2.66
 2 -19 7 13.19 1.36
 2 -19 7 11.57 1.13
 -2 -19 -7 14.93 1.4
 -2 -19 -7 12.82 0.84
 -2 -19 -9 15.42 1.37
 -2 -19 -9 15.93 0.89
 2 -19 9 16.58 1.43
 2 -19 9 16.57 1.29
 2 -19 11 5.74 0.9
 2 -19 11 5.64 0.94
 -2 -19 -11 4.97 0.87
 2 -19 13 1.22 0.67
 -2 -19 -13 0.08 0.62
 2 -19 13 0.98 0.64
 -2 -19 -15 1.13 0.68
 2 -19 15 1.03 0.7
 2 -19 15 0.97 0.71
 -2 -20 16 1.05 0.67
 -2 20 16 1.52 0.63
 -2 -20 16 1.66 0.74
 -2 -20 14 -0.12 0.66
 -2 -20 14 -0.09 0.6
 -2 20 14 0.1 0.66
 -2 -20 12 -0.11 0.73
 -2 -20 12 0.65 0.65
 2 -20 -12 2.2 0.77
 2 -20 -12 0.19 0.49
 -2 -20 10 2.76 0.72
 -2 -20 10 1.8 0.8
 2 -20 -10 2.05 0.64
 2 -20 -10 2.78 0.86
 -2 -20 8 15.15 1.22
 2 -20 -8 14.43 1.35
 -2 -20 8 17.86 1.52
 2 -20 -8 17.05 1.14
 2 -20 -6 32.89 2.01
 -2 -20 6 29 1.91
 -2 -20 6 28.9 1.53
 2 -20 -6 30.07 1.51
 2 -20 -4 82.36 3.09
 -2 -20 4 74.62 2.29
 -2 -20 4 78.26 2.99
 2 -20 -4 80.39 2.45
 -2 -20 2 15.01 1.51
 -2 -20 2 17.95 1.22
 2 -20 -2 16.36 1.24
 2 -20 -2 17.31 1.61
 2 -20 0 72.67 2.39
 -2 -20 0 72.12 2.13
 2 -20 0 72.01 2.89
 -2 -20 0 76.54 3.01
 2 -20 2 23.67 1.5
 2 -20 2 22.53 1.78
 -2 -20 -2 24.38 1.25
 -2 -20 -2 24.14 1.88
 2 -20 4 48.65 2.41
 -2 -20 -4 50.91 1.64
 -2 -20 -4 52.55 2.5
 2 -20 4 48.19 2
 2 -20 6 29.59 1.65
 -2 -20 -6 32.61 1.98
 -2 -20 -6 27.41 1.21
 2 -20 6 27.4 1.83
 2 -20 8 5.23 0.9
 -2 -20 -8 6.01 0.98
 2 -20 8 4.47 0.95
 2 -20 10 5.12 0.94
 -2 -20 -10 3.99 0.87
 2 -20 10 2.96 0.87
 2 -20 12 7.18 1.03
 -2 -20 -12 5.26 0.91
 2 -20 12 5.43 0.91
 2 -20 14 2.86 0.74
 2 -20 14 3.13 0.77
 -2 -20 -14 3.29 0.77
 -2 21 13 2.43 0.79
 -2 -21 13 3.73 0.75
 -2 -21 13 2.58 0.84
 2 -21 -11 2.61 0.63
 -2 -21 11 0.85 0.64
 2 -21 -11 2.25 0.82
 2 -21 -9 1.36 0.56
 -2 -21 9 1.56 0.8
 2 -21 -9 1.25 0.82
 -2 -21 9 1.97 0.69
 -2 -21 7 0.77 0.6
 2 -21 -7 2.61 0.7
 -2 -21 7 2.09 0.85
 2 -21 -7 2.74 0.89
 -2 -21 5 0.48 0.65
 2 -21 -5 0.8 0.59
 -2 -21 5 1.7 0.88
 2 -21 -5 1.41 0.92
 2 -21 -3 2.26 0.75
 -2 -21 3 2 0.67
 -2 -21 3 1.97 0.98
 2 -21 -3 0.67 0.82
 -2 -21 1 1.2 0.61
 2 -21 -1 2.4 0.98
 2 -21 -1 0.91 0.66
 -2 -21 1 -0.26 0.91
 -2 -21 -1 3.3 0.99
 2 -21 1 2.38 0.72
 -2 -21 -1 1.06 0.51
 2 -21 1 3.52 0.97
 -2 -21 -3 1.77 0.56
 -2 -21 -3 1.93 0.91
 2 -21 3 0.17 0.66
 2 -21 3 2.81 1.01
 2 -21 5 2.53 0.75
 -2 -21 -5 1.57 0.49
 2 -21 5 3.06 0.89
 2 -21 7 6.33 1.03
 2 -21 7 6.09 0.89
 2 -21 9 0.29 0.6
 2 -21 9 -0.91 0.76
 -2 -21 -9 -0.71 0.69
 2 -21 11 2.81 0.85
 2 -21 11 1.68 0.68
 -2 -21 -11 0.5 0.74
 2 -21 13 -0.39 0.64
 2 -21 13 0.15 0.61
 -2 -21 -13 1.25 0.68
 -2 -22 12 7.05 1.05
 -2 -22 12 6.64 0.9
 -2 -22 10 -0.44 0.74
 -2 -22 10 0.84 0.62
 2 -22 -10 0.59 0.72
 2 -22 -8 0.29 0.58
 2 -22 -8 2.22 0.85
 -2 -22 8 1.06 0.66
 -2 -22 8 0.69 0.78
 2 -22 -6 3.44 1
 2 -22 -6 3.05 0.7
 -2 -22 6 2.26 0.9
 -2 -22 6 3.25 0.76
 -2 -22 4 5.89 0.86
 2 -22 -4 5.99 0.88
 -2 -22 4 8.04 1.32
 2 -22 -4 5.37 1.11
 -2 -22 2 15.99 1.13
 2 -22 -2 13.92 1.46
 -2 -22 2 12.73 1.4
 2 -22 -2 13.71 1.14
 -2 -22 0 3.18 0.72
 2 -22 0 2.1 0.73
 -2 -22 0 0.21 0.83
 2 -22 0 2.42 0.99
 -2 -22 -2 6.88 0.79
 2 -22 2 7.68 1.24
 2 -22 2 8.13 1
 -2 -22 -2 7.7 1.24
 -2 -22 -4 6.44 1.14
 2 -22 4 7.46 1.2
 2 -22 4 6.48 0.96
 -2 -22 -6 15.27 1.41
 2 -22 6 17.67 1.56
 2 -22 6 17.94 1.31
 -2 -22 -8 1.14 0.8
 2 -22 8 2.21 0.73
 2 -22 8 1.17 0.83
 2 -22 10 0.66 0.69
 2 -22 10 0.09 0.64
 -2 -22 -10 -1.08 0.73
 2 -22 12 5.17 0.86
 -2 -22 -12 4.52 0.88
 2 -22 12 3.64 0.85
 2 -23 -9 1.7 0.81
 -2 -23 9 3.34 0.97
 -2 -23 9 2.75 0.72
 2 -23 -7 4.93 0.77
 2 -23 -7 4.78 1.05
 -2 -23 7 6.74 0.92
 -2 -23 7 4.13 1.03
 2 -23 -5 4.24 0.8
 -2 -23 5 6.16 0.86
 2 -23 -5 6.32 1.17
 -2 -23 5 6.03 1.16
 2 -23 -3 13.24 1.41
 2 -23 -3 11.77 1.03
 -2 -23 3 9.71 1.25
 -2 -23 3 11.01 0.98
 2 -23 -1 0.57 0.62
 2 -23 -1 0.97 0.8
 -2 -23 1 -0.11 0.77
 -2 -23 1 1.39 0.58
 -2 -23 -1 1.96 0.82
 2 -23 1 1.53 0.64
 2 -23 1 1.18 0.8
 2 -23 3 0.66 0.59
 -2 -23 -3 0.74 0.77
 2 -23 3 -0.28 0.79
 -2 -23 -5 0.86 0.84
 2 -23 5 -0.04 0.74
 2 -23 5 0.9 0.68
 2 -23 7 1.05 0.67
 -2 -23 -7 1.23 0.79
 2 -23 7 0.32 0.68
 -2 -23 -9 3.32 0.88
 2 -23 9 3.11 0.85
 2 -23 9 1.97 0.73
 -2 -24 6 -0.19 0.56
 -2 -24 6 0.31 0.76
 2 -24 -6 1.32 0.81
 -2 -24 4 0.49 0.53
 -2 -24 4 1.04 0.84
 2 -24 -4 0.31 0.77
 2 -24 -4 -0.13 0.56
 2 -24 -2 0.09 0.55
 -2 -24 2 0.89 0.81
 -2 -24 2 1.16 0.55
 2 -24 -2 0.54 0.77
 -2 -24 0 -0.04 0.71
 2 -24 0 0.72 0.8
 2 -24 0 0.15 0.55
 2 -24 2 1.49 0.69
 -2 -24 -2 1.13 0.78
 2 -24 4 -0.01 0.71
 2 -24 4 -0.12 0.55
 2 -24 6 1.75 0.68
 -2 -24 -6 1.18 0.79
 2 -24 6 -0.17 0.71
 2 -25 -1 -0.63 0.79
 2 -25 -1 -0.85 0.57
 -2 -25 1 0.39 0.73
 -2 -25 -1 1.08 0.73
 2 -25 1 0.93 0.73
 2 -25 1 1.05 0.59
 -3 0 25 -0.49 0.79
 -3 0 23 0.27 0.77
 -3 0 21 -0.25 0.78
 -3 0 19 0.13 0.8
 -3 0 19 0.8 0.36
 -3 0 17 0.91 0.83
 3 0 -17 0.16 0.42
 -3 0 17 0.56 0.39
 -3 0 15 0.26 0.41
 -3 0 15 0.45 0.93
 3 0 -15 0.12 0.48
 3 0 -13 -0.53 0.61
 -3 0 13 0.65 1.17
 -3 0 13 -0.2 0.49
 -3 0 11 -0.3 0.62
 3 0 -11 0.64 0.74
 -3 0 11 0.39 1.16
 -3 0 9 0.88 0.76
 3 0 -9 0.24 0.86
 -3 0 9 -0.78 1.29
 3 0 -7 -0.82 0.97
 -3 0 7 1.69 1.49
 -3 0 7 1.13 1.29
 -3 0 7 0.28 0.85
 -3 0 5 1.26 1.34
 -3 0 5 -0.67 1.55
 -3 0 5 0.4 1.21
 3 0 -5 0.49 1.27
 -3 0 3 -0.58 1.46
 3 0 -3 1.79 1.52
 3 0 -3 -0.81 1.34
 -3 0 3 -0.21 1.23
 -3 0 1 -0.41 0.95
 3 0 -1 0.5 0.97
 3 0 -1 -0.19 1.3
 -3 0 1 -0.9 1.23
 -3 0 -1 0.17 1.09
 -3 0 -1 0.49 0.92
 3 0 1 -0.39 0.88
 3 0 1 0.7 1.12
 3 0 3 1.21 1.08
 -3 0 -3 1.72 1.25
 3 0 3 -0.17 1.23
 -3 0 -3 1.77 1.1
 -3 0 -5 -0.43 1.29
 -3 0 -5 -0.36 0.62
 3 0 5 -1.29 1.21
 3 0 5 0.01 0.7
 -3 0 -7 -1.5 1.21
 3 0 7 0.5 1.14
 -3 0 -9 0.99 1.17
 3 0 9 -0.67 1.06
 3 0 11 -0.08 0.95
 3 0 13 1.77 0.98
 3 0 15 0.46 0.87
 3 0 17 1.75 0.86
 3 0 19 -0.43 0.74
 3 0 21 0.17 0.74
 3 0 23 -0.05 0.7
 3 0 25 0.13 0.69
 -3 1 26 81.76 2.92
 -3 -1 26 79.86 2.92
 -3 -1 24 81.2 3.06
 -3 1 24 75.16 2.84
 -3 -1 22 46.48 2.41
 -3 1 22 44.2 2.27
 -3 -1 20 43.91 1.05
 -3 -1 20 57.17 2.64
 -3 1 20 53.56 2.61
 -3 1 20 43.92 1
 -3 -1 18 7.86 1.28
 -3 1 18 8.54 1.31
 3 1 -18 7.33 0.66
 -3 -1 18 7.43 0.64
 -3 1 18 7.3 0.64
 -3 1 18 6.42 0.58
 -3 -1 16 34.55 1.28
 -3 1 16 30.11 1.16
 3 -1 -16 30.51 1.32
 -3 1 16 32.46 2.24
 3 1 -16 33.15 1.34
 -3 -1 14 0.76 1.02
 -3 -1 14 0.43 0.52
 -3 1 14 0.95 1.1
 3 1 -14 -0.17 0.52
 3 -1 -14 0.55 0.51
 -3 1 14 0.12 0.46
 -3 1 12 11.79 1.03
 -3 1 12 12.19 1.77
 3 1 -12 12.9 1.16
 -3 -1 12 14.33 1.84
 -3 -1 12 11.78 1.01
 3 -1 -12 12.03 1.12
 -3 1 10 142.4 4.74
 3 1 -10 122.67 3.38
 -3 -1 10 140.28 4.71
 3 -1 -10 126.28 3.25
 -3 -1 10 125.45 3.02
 -3 1 10 121.09 3.12
 -3 1 8 62.5 2.5
 3 1 -8 52.67 3.16
 -3 -1 8 59.69 3.33
 -3 -1 8 62.99 2.34
 -3 1 8 54.4 3.27
 -3 1 8 58.04 3.25
 3 1 -8 55.67 2.55
 3 -1 -8 53.11 2.58
 -3 1 6 5.43 1.36
 -3 1 6 5.87 1.74
 -3 -1 6 8.01 1.92
 3 1 -6 7.2 1.37
 -3 -1 6 7.68 1.39
 -3 1 6 7.22 1.61
 3 1 -6 5.63 1.73
 3 -1 -6 8.38 1.52
 -3 -1 4 15.18 1.93
 -3 -1 4 15.6 2.18
 3 -1 -4 10.89 1.89
 -3 1 4 16.01 2.05
 -3 1 4 15.57 1.91
 -3 -1 4 13.87 1.94
 3 1 -4 13.96 1.88
 3 -1 -4 14.31 1.97
 -3 1 2 16.73 1.87
 3 1 -2 11.94 1.59
 3 -1 -2 8.24 1.67
 3 1 -2 13.03 1.83
 3 -1 -2 12.58 1.88
 -3 -1 2 14.36 1.78
 -3 1 2 13.97 1.68
 -3 -1 2 11.53 1.48
 3 1 0 0.37 1.05
 -3 1 0 -0.53 1.11
 -3 -1 0 1.37 1.11
 3 -1 0 0.42 1.12
 -3 -1 0 0.8 0.75
 -3 1 0 0.46 1.18
 3 -1 0 0.71 1.25
 3 1 0 0.59 0.77
 -3 1 -2 28.48 1.87
 3 1 2 28.32 1.8
 3 1 2 17.33 1.35
 -3 1 -2 17.11 1.76
 -3 -1 -2 15.55 1.37
 3 -1 2 23.68 1.89
 3 -1 2 15.57 1.87
 -3 -1 -2 28.35 1.83
 3 -1 4 112.42 2.77
 -3 1 -4 102.79 3.8
 -3 -1 -4 107.84 3.25
 3 1 4 135.88 2.65
 -3 -1 -4 129.33 2.51
 3 -1 4 104.56 3.94
 -3 1 -4 133.06 2.81
 3 1 4 109.62 3.2
 -3 1 -6 237.91 5.66
 3 1 6 244.46 5.05
 3 -1 6 252.78 5.64
 -3 1 -6 240.87 3.08
 -3 -1 -6 235.62 2.69
 3 1 6 246.77 2.88
 -3 1 -6 224.27 3
 -3 -1 -6 234.6 5.16
 -3 -1 -8 109.67 3.89
 -3 1 -8 117.98 4.1
 3 -1 8 119.08 3.93
 3 -1 10 152.23 4.44
 -3 -1 -10 147.63 4.42
 3 1 10 140.17 4.25
 3 1 12 28.9 1.97
 3 -1 12 31.55 2.12
 3 1 14 25.12 1.89
 3 -1 14 25.71 1.9
 3 1 16 1.63 0.88
 3 -1 16 1.48 0.89
 3 -1 18 2.5 0.89
 3 1 18 2.5 0.9
 3 -1 20 9.21 1.2
 3 1 20 7.36 1.12
 3 -1 22 40.91 2.11
 3 1 22 39.65 2.02
 3 -1 24 57.78 2.45
 3 1 24 64.43 2.51
 -3 2 25 0.27 0.73
 -3 -2 25 1.72 0.83
 -3 -2 23 0.22 0.8
 -3 2 23 0.24 0.74
 -3 -2 21 8.96 1.31
 -3 2 21 11.67 1.37
 -3 2 19 6.93 0.54
 -3 -2 19 7.04 1.24
 -3 -2 19 6.5 0.6
 -3 2 19 8.2 1.25
 -3 -2 17 8.18 0.74
 -3 2 17 8.34 0.77
 -3 2 17 9.13 1.34
 3 2 -17 8.57 0.8
 -3 2 17 7.57 0.67
 -3 2 15 28.9 1.27
 -3 2 15 33.55 2.26
 -3 -2 15 28.53 1.29
 -3 -2 15 33.11 2.36
 3 2 -15 29.07 1.43
 3 2 -13 8.53 0.97
 3 -2 -13 6.07 0.86
 -3 -2 13 6.93 1.45
 -3 2 13 9.29 1.49
 -3 2 13 6.02 0.8
 -3 -2 13 8.41 0.86
 3 -2 -11 25.33 1.64
 -3 2 11 29.08 2.37
 -3 -2 11 30.95 2.45
 3 2 -11 28.29 1.71
 -3 2 11 34.75 1.65
 -3 -2 11 28.74 1.52
 3 -2 -9 3 1.04
 -3 -2 9 2.31 1.3
 -3 2 9 0.46 1.08
 3 2 -9 1.32 0.91
 -3 -2 9 2.29 0.81
 -3 2 9 1.49 1.27
 3 2 -9 1.39 1.35
 -3 2 9 1.12 0.83
 -3 -2 7 19.41 2.23
 -3 -2 7 17.91 1.56
 3 2 -7 15.22 1.63
 -3 2 7 18.56 2.14
 3 -2 -7 16.23 1.71
 3 2 -7 16.83 2.09
 -3 2 7 15.28 2.08
 -3 2 7 21.12 1.57
 -3 -2 5 29.2 2.02
 -3 -2 5 24.59 2.52
 3 2 -5 21.71 2.39
 3 2 -5 27.95 2.03
 -3 2 5 25.21 2.28
 3 -2 -5 22.05 2.24
 3 -2 -5 22.56 2.17
 -3 2 5 25.32 2.08
 -3 2 3 1.22 1.47
 -3 2 3 -0.26 1.42
 3 -2 -3 3.16 1.58
 -3 -2 3 1.24 1.36
 -3 -2 3 -0.66 1.43
 3 -2 -3 0.94 1.62
 3 2 -3 1.48 1.36
 3 2 -3 -0.21 1.36
 3 -2 -1 197.42 4.63
 3 -2 -1 223.6 5.33
 -3 -2 1 183.92 3.41
 3 2 -1 241.5 4.97
 -3 2 1 196.85 4.87
 -3 -2 1 227.68 4.76
 3 -2 1 10.58 1.73
 3 -2 1 8.44 1.49
 -3 -2 -1 11.13 1.57
 -3 2 -1 5.03 1.57
 3 2 1 11.19 1.6
 -3 2 -1 11.1 1.71
 3 2 3 238.49 3.97
 -3 -2 -3 196.11 3.35
 -3 2 -3 209.37 4.19
 3 2 3 187.47 3.12
 3 -2 3 191.68 4.95
 -3 2 -3 173.32 5.06
 -3 2 -3 226.97 4.35
 -3 -2 -3 224.51 3.98
 3 2 5 171.66 3.87
 -3 2 -5 212.04 3.62
 3 -2 5 195.13 5.07
 -3 -2 -5 198.62 3.19
 -3 2 -5 176.07 5.13
 -3 2 -5 193.94 3.43
 -3 -2 -5 180.44 4.2
 3 2 5 172.62 3.17
 3 2 7 219.06 2.86
 3 -2 7 258.3 5.8
 -3 2 -7 239.96 5.91
 -3 2 -7 256.05 3.21
 -3 -2 -7 250.09 5.21
 -3 -2 -7 215.11 3
 -3 2 -7 212.51 3.22
 3 2 7 235.96 4.94
 -3 -2 -9 340.37 6.22
 -3 2 -9 289.91 2.84
 3 2 9 311.93 5.96
 3 -2 9 344.79 6.6
 -3 2 -9 290.25 2.96
 -3 2 -9 314.97 6.67
 -3 -2 -11 93.25 3.58
 3 -2 11 100.7 3.76
 3 2 11 101.23 3.47
 3 -2 13 71.08 2.98
 3 2 13 62.35 2.7
 3 -2 15 95.08 3.3
 3 2 15 90.45 3.16
 3 2 17 13.62 1.4
 3 -2 17 12.16 1.41
 3 -2 19 45.49 2.3
 3 2 19 47.26 2.24
 3 2 21 20.85 1.56
 3 -2 21 19 1.56
 3 -2 23 14.85 1.43
 3 2 23 14.72 1.34
 3 2 25 3.21 0.82
 3 -2 25 5.76 1.01
 -3 -3 26 19.41 1.53
 -3 3 26 22.16 1.64
 -3 3 24 14.76 1.42
 -3 -3 24 13.59 1.44
 -3 -3 22 1.01 0.82
 -3 3 22 1.73 0.83
 -3 -3 20 3.07 0.98
 -3 -3 20 2.25 0.46
 -3 3 20 2.76 0.91
 -3 3 20 1.28 0.35
 -3 3 18 0.07 0.43
 -3 -3 18 -0.47 0.93
 -3 3 18 0.26 0.37
 3 3 -18 0.31 0.46
 -3 -3 18 0.35 0.43
 -3 3 18 -0.06 0.82
 -3 -3 16 1.22 1.07
 -3 3 16 -0.35 0.42
 -3 -3 16 0.5 0.48
 3 3 -16 0.75 0.57
 -3 3 16 -0.08 0.95
 -3 3 16 0.16 0.49
 -3 3 14 5.22 0.8
 -3 -3 14 5.6 1.39
 -3 3 14 4.16 1.24
 -3 3 14 6.2 0.82
 -3 -3 14 5.43 0.8
 3 3 -14 4 0.83
 -3 -3 12 -0.3 1.06
 -3 3 12 -0.66 1.05
 3 3 -12 0.42 0.72
 -3 -3 12 0.54 0.6
 -3 3 12 0.12 0.59
 -3 3 10 235.03 5.85
 3 3 -10 235.32 4.56
 -3 -3 10 246.8 4.18
 3 -3 -10 236.9 4.52
 3 3 -8 5.56 1.61
 -3 -3 8 5.66 1.62
 -3 3 8 5.42 1.48
 -3 3 8 4.8 1.37
 3 -3 -8 4.19 1.15
 -3 -3 8 8.35 1.19
 3 3 -8 5.13 1.15
 -3 3 8 3.67 1.08
 3 3 -6 284 5.4
 3 -3 -6 272.09 5.87
 -3 3 6 269.97 5.53
 3 -3 -6 267.3 6.07
 -3 3 6 267.78 6.31
 3 3 -6 283.25 6.68
 -3 -3 4 17.51 1.88
 3 3 -4 18.77 2.02
 3 3 -4 17.8 2.11
 -3 3 4 19.12 2.12
 -3 -3 4 18.16 2.07
 3 -3 -4 15.48 2.13
 -3 3 4 15.77 1.92
 3 -3 -4 20.06 2.06
 -3 3 2 17.64 2.03
 3 3 -2 22.03 2.21
 -3 -3 2 22.02 1.87
 3 -3 -2 16.97 2.22
 -3 -3 2 19.34 2.19
 3 3 -2 20 1.87
 -3 3 2 25.85 2.55
 3 -3 -2 22.25 2.45
 -3 3 0 2.99 1.61
 3 3 0 2.4 1.46
 -3 -3 0 0.85 1.31
 -3 3 0 0.55 1.39
 3 -3 0 0.86 1.46
 -3 3 0 -0.4 1.61
 3 -3 2 -0.57 1.4
 3 3 2 0.67 1.17
 -3 3 -2 1.38 1.45
 -3 3 -2 1.58 1.55
 -3 -3 -2 1.75 1.32
 -3 3 -2 1.01 1.35
 -3 -3 -4 101.45 2.63
 3 3 4 99.1 2.45
 -3 3 -4 105.59 3.3
 3 3 4 106.29 2.97
 3 -3 4 111.5 3.91
 -3 -3 -4 112.11 3.19
 -3 3 -4 98.64 4
 -3 3 -6 45.44 2.87
 -3 3 -6 41.95 1.99
 3 -3 6 45.16 2.99
 3 3 6 41.69 2
 -3 -3 -6 42.64 1.9
 -3 -3 -6 43.36 2.22
 -3 3 -6 43.79 1.98
 3 3 6 48.49 1.7
 -3 -3 -8 501.65 6.96
 -3 3 -8 425.45 4.86
 -3 3 -8 461.34 8.34
 3 3 8 467.56 4.15
 3 3 8 479.5 6.63
 3 -3 8 501.61 8.04
 -3 -3 -8 434.85 4.47
 -3 3 -8 415.52 4.82
 -3 -3 -10 40.19 2.38
 -3 3 -10 38.48 1.33
 -3 -3 -10 38.99 1.1
 3 3 10 38.96 2.14
 -3 3 -10 35.02 1.23
 3 3 10 35.04 1.04
 3 3 12 134.65 3.76
 3 -3 12 144.66 4.33
 -3 3 -12 139.36 1.7
 -3 3 -12 129.07 1.63
 3 3 14 2.86 1.03
 3 -3 14 2.75 1.04
 3 3 16 33.63 1.98
 3 -3 16 35.78 2.16
 3 -3 18 -1.04 0.83
 3 3 18 0.57 0.78
 3 3 20 -0.47 0.8
 3 -3 20 0.58 0.77
 3 -3 22 14.62 1.43
 3 3 22 14.55 1.36
 3 -3 24 14.33 1.37
 3 3 24 10.99 1.19
 -3 4 25 1.83 0.75
 -3 -4 25 1.87 0.79
 -3 4 23 4.91 1.02
 -3 -4 23 6.33 1.06
 -3 -4 21 12.89 1.42
 -3 4 21 12.96 1.39
 -3 4 19 28.61 1.98
 -3 -4 19 29.37 2.06
 -3 4 19 23.63 0.97
 -3 -4 19 25.64 1.1
 3 4 -17 50.13 1.75
 -3 4 17 58.29 2.77
 -3 4 17 54.38 1.65
 -3 -4 17 55.84 1.74
 -3 -4 17 59.61 2.87
 -3 4 17 53.37 1.7
 -3 4 15 81.22 2.27
 -3 -4 15 81.04 2.21
 3 4 -15 75.97 2.32
 -3 4 15 79.67 2.24
 -3 4 15 81.95 3.35
 -3 -4 13 19.18 1.96
 -3 4 13 17.32 1.31
 -3 4 13 20.84 1.96
 -3 -4 13 20.04 1.34
 -3 4 13 20.49 1.32
 3 4 -13 18.44 1.36
 3 4 -11 190.53 3.92
 -3 -4 11 201.71 5.47
 -3 4 11 194.91 5.14
 -3 4 11 192.63 3.88
 -3 -4 11 195.8 3.91
 -3 4 11 187.66 3.96
 -3 4 9 21.94 2.01
 -3 4 9 24.11 1.74
 -3 4 9 21.96 2.11
 -3 -4 9 21.61 1.69
 3 4 -9 22.08 1.66
 -3 -4 9 22.72 2.23
 -3 4 9 23.62 1.7
 -3 -4 7 156.01 4.92
 -3 4 7 150.69 4.08
 3 -4 -7 129.39 4.39
 3 4 -7 139.54 4.83
 -3 4 7 135.1 4.55
 -3 -4 7 147.87 3.89
 3 4 -7 138.37 3.94
 -3 4 7 150.49 4.1
 3 4 -5 2.62 1.29
 -3 4 5 5.07 1.34
 -3 -4 5 3.99 1.35
 3 4 -5 3.88 1.48
 -3 4 5 3.83 1.13
 -3 4 5 4.17 1.36
 -3 -4 5 4.86 1.41
 3 -4 -5 4.46 1.39
 3 4 -3 12.24 1.87
 3 -4 -3 9.5 1.8
 -3 -4 3 14.46 1.93
 -3 4 3 9.51 1.89
 3 4 -3 9.94 1.61
 -3 4 3 10.86 1.87
 -3 4 3 10.7 1.67
 -3 -4 3 11.87 1.69
 -3 -4 1 91.32 3.85
 -3 -4 1 79.1 2.57
 -3 4 1 79.6 4.04
 3 -4 -1 76.73 3.6
 -3 4 1 83.74 3.64
 3 4 -1 81.38 2.51
 3 4 -1 91.99 3.86
 -3 4 1 90.1 3.86
 3 4 1 1.09 1.3
 -3 4 -1 1.83 1.56
 -3 4 -1 2.9 1.55
 -3 -4 -1 2.13 1.5
 3 -4 1 1.52 1.34
 3 -4 1 5.54 1.7
 3 -4 3 5.61 1.49
 3 -4 3 4.57 1.6
 3 4 3 7.04 1.34
 -3 4 -3 6.49 1.73
 -3 4 -3 8.99 1.65
 -3 -4 -3 7.78 1.52
 -3 -4 -5 4.41 1.17
 -3 -4 -5 3 0.93
 3 -4 5 3.4 1.18
 3 4 5 4.86 1.03
 3 4 5 2.58 0.78
 -3 4 -5 3.26 1.15
 -3 4 -5 2.45 1.61
 3 -4 5 4.06 1.56
 3 4 7 140.06 3.28
 -3 4 -7 130.1 4.6
 3 4 7 125.29 2.86
 3 -4 7 126.22 3.12
 -3 -4 -7 136 3.11
 -3 4 -7 126.95 3.29
 3 -4 7 137.06 4.6
 -3 -4 -7 136.47 3.56
 3 -4 9 149.01 2.93
 3 4 9 163.43 3.83
 -3 -4 -9 152.91 4.06
 -3 4 -9 147.52 2.98
 3 -4 9 158.44 4.81
 3 4 9 143.57 2.6
 -3 -4 -11 99.24 1.79
 -3 -4 -11 93.78 3.25
 3 -4 11 95.32 3.74
 3 4 11 88.78 1.74
 3 4 11 98.3 3.05
 -3 4 -11 83.29 1.99
 -3 4 -13 88.83 1.61
 3 -4 13 97.83 3.59
 3 4 13 78.01 1.28
 -3 4 -13 83.88 1.67
 3 4 13 92.99 3.03
 3 4 15 57.65 2.53
 3 -4 15 61.03 2.79
 3 -4 17 87.28 3.2
 3 4 17 79.01 2.86
 3 4 19 83.79 2.84
 3 -4 19 89.07 3.13
 3 -4 21 55.06 2.46
 3 4 21 55.88 2.3
 3 4 23 39.93 1.96
 3 -4 23 42.2 2.15
 3 4 25 13.14 1.23
 3 -4 25 15.53 1.39
 -3 5 24 0.01 0.7
 -3 -5 24 -0.97 0.75
 -3 -5 22 7.33 1.14
 -3 5 22 8 1.17
 -3 5 20 1.82 0.78
 -3 -5 20 3.74 1.02
 -3 -5 20 2.15 0.48
 -3 5 20 2.33 0.44
 -3 5 18 8.1 0.74
 -3 5 18 7.93 1.23
 -3 -5 18 7.2 0.77
 -3 5 18 5.76 0.73
 -3 -5 18 9.47 1.42
 3 5 -18 6.15 0.81
 -3 5 16 11.82 0.99
 -3 5 16 13.21 1.09
 -3 5 16 11.35 1.48
 3 5 -16 11.46 1.04
 -3 -5 16 14.76 1.68
 -3 -5 16 11.99 1
 -3 -5 14 10.62 1.62
 3 5 -14 8.85 1.01
 -3 5 14 8.62 1.01
 -3 5 14 8.9 1.04
 -3 -5 14 9.01 1
 -3 5 14 10.61 1.45
 -3 5 12 68.84 3.14
 -3 -5 12 75.48 2.53
 -3 5 12 68.44 2.52
 -3 5 12 69.87 2.49
 -3 -5 12 73.98 3.48
 -3 5 10 135.16 3.62
 -3 -5 10 122.3 3.37
 -3 5 10 131.23 3.41
 -3 -5 10 127 4.47
 3 5 -10 125.86 3.36
 -3 5 10 125.67 4.12
 -3 5 8 79.15 3.08
 3 5 -8 77.7 3.81
 3 -5 -8 79.18 3.38
 -3 5 8 76.01 3.19
 -3 -5 8 88.13 3.87
 -3 5 8 82.6 3.39
 -3 -5 8 83.17 3.09
 3 5 -8 78.95 2.94
 3 -5 -6 42.74 2.68
 3 5 -6 44.97 2.54
 -3 5 6 44.24 2.67
 -3 -5 6 45.31 2.79
 3 5 -6 45.11 2.86
 -3 -5 6 46.49 2.66
 -3 5 6 46.44 2.67
 -3 5 6 40.66 2.63
 -3 5 4 49.58 2.96
 3 5 -4 43.07 2.58
 3 -5 -4 37.69 2.61
 -3 -5 4 46.87 2.72
 -3 -5 4 46.14 2.8
 3 5 -4 48.15 2.74
 -3 5 4 38.82 2.5
 -3 5 4 44.96 2.98
 -3 -5 2 1.58 1.42
 -3 5 2 0.78 1.16
 -3 -5 2 2.88 1.1
 3 -5 -2 -0.33 1.32
 3 5 -2 0.26 1.27
 3 -5 -2 2.84 1.44
 -3 5 2 1.77 1.46
 3 5 -2 3.85 1.12
 -3 -5 0 139.07 4.62
 3 -5 0 128.34 4.73
 -3 5 0 126.78 4.83
 -3 -5 0 99.54 2.25
 3 5 0 141.37 4.48
 -3 5 0 96.82 4
 3 -5 0 115.94 4.27
 3 5 0 108.95 2.37
 3 -5 2 51.58 3.04
 3 -5 2 59.95 3.14
 3 5 2 68.01 2.98
 -3 -5 -2 57.04 2.98
 -3 5 -2 57.78 3.12
 -3 5 -2 47.48 3.02
 3 5 4 9.94 1.43
 3 5 4 8.15 0.82
 3 5 4 8.56 0.83
 -3 5 -4 11.72 1.91
 -3 -5 -4 12.5 1.64
 3 -5 4 13.85 1.69
 3 -5 4 10.85 1.75
 -3 5 -4 11.3 1.71
 3 5 6 24.93 1.35
 -3 5 -6 17.87 2.17
 3 5 6 21.84 1.62
 3 5 6 22.84 1.43
 3 -5 6 23.31 2.17
 3 -5 6 21.14 1.77
 -3 5 -6 19.22 1.76
 -3 -5 -6 21.55 1.69
 -3 -5 -8 7.38 1.07
 3 -5 8 6.63 1.56
 3 5 8 6.28 1.02
 3 -5 8 7.36 1.1
 -3 5 -8 6.07 1.07
 3 5 8 6.86 1.05
 3 5 8 5.84 0.89
 3 -5 10 52.45 2.86
 3 5 10 43.26 1.6
 3 -5 10 43 1.74
 -3 5 -10 38.7 1.79
 3 5 10 42.97 2.11
 -3 -5 -10 47.88 1.76
 3 5 12 11.14 1.24
 -3 -5 -12 15.38 0.87
 3 5 12 12.86 0.79
 3 -5 12 13.52 1.67
 -3 5 -12 13.22 0.92
 3 -5 12 12.34 0.94
 -3 5 -14 80.25 1.73
 3 5 14 91.96 3.02
 -3 5 -14 84.35 1.83
 3 -5 14 93.59 3.46
 3 5 14 86.54 1.42
 3 5 14 79.56 1.52
 3 5 16 0.73 0.79
 -3 5 -16 0.59 0.31
 -3 5 -16 0.83 0.34
 3 -5 16 0.63 0.83
 3 5 18 55.72 2.32
 3 -5 18 56.64 2.58
 3 5 20 0.59 0.69
 3 -5 20 0.39 0.77
 3 5 22 0.36 0.63
 3 -5 22 1.62 0.88
 3 -5 24 0.34 0.7
 3 5 24 2.1 0.79
 -3 -6 25 13.22 1.38
 -3 6 25 12.83 1.31
 -3 6 23 7.59 1.06
 -3 -6 23 8.93 1.22
 -3 6 21 35.9 1.98
 -3 -6 21 44.81 2.3
 -3 6 19 34.09 2.06
 -3 6 19 27.98 1.16
 -3 -6 19 32.96 2.07
 -3 -6 19 31.7 1.3
 3 6 -17 41.55 1.74
 -3 -6 17 48.91 2.57
 -3 6 17 40.2 1.67
 -3 -6 17 46.33 1.73
 -3 6 17 46.01 1.72
 -3 6 17 49.73 2.46
 -3 -6 15 44.41 2.59
 3 6 -15 36.17 1.72
 -3 6 15 40.02 2.27
 -3 6 15 37.9 1.73
 -3 -6 15 42.55 1.8
 -3 6 15 35.61 1.75
 3 6 -13 91.64 2.78
 -3 6 13 97.72 3.51
 -3 -6 13 110.07 3.89
 -3 -6 13 95.35 2.78
 -3 6 13 104.98 2.87
 -3 6 13 97.81 2.87
 -3 6 11 37.45 2.06
 -3 6 11 35.3 2.36
 -3 -6 11 38.69 2.02
 3 6 -11 39.65 2.03
 -3 6 11 41.85 2.03
 -3 6 9 66.38 2.83
 -3 -6 9 67.91 2.74
 3 -6 -9 71.69 3.18
 3 6 -9 73.71 2.82
 -3 -6 9 74.53 3.44
 -3 6 9 75.1 2.94
 3 6 -7 0.28 1.2
 -3 6 7 -1.07 1.03
 -3 -6 7 2.03 1.26
 -3 6 7 0.48 0.86
 -3 -6 7 -0.59 1.07
 3 6 -7 0.13 0.93
 -3 6 7 -0.16 0.92
 3 -6 -7 0.47 1.1
 -3 6 5 27.83 2.23
 -3 -6 5 34.94 2.47
 3 6 -5 29.34 2.37
 3 6 -5 32.12 2.36
 -3 -6 5 32.88 2.28
 3 -6 -5 23.35 2.3
 -3 6 5 31.32 2.51
 -3 6 5 30.32 2.38
 -3 6 3 49.09 2.81
 3 -6 -3 44.17 2.99
 -3 -6 3 52.56 3.17
 -3 -6 3 63.41 2.6
 -3 6 3 59.04 3.34
 3 6 -3 60.87 3.14
 3 -6 -3 60.28 3.27
 3 6 -3 54.06 2.67
 -3 -6 1 -0.52 1.31
 3 -6 -1 -0.33 1.32
 -3 6 1 1.1 1.21
 3 -6 -1 0.13 1.46
 -3 6 1 -0.52 1.41
 -3 -6 1 -0.52 0.77
 3 6 -1 0.32 1.35
 3 6 -1 0.26 0.86
 3 6 1 227.73 2.82
 3 -6 1 250.41 5.77
 -3 -6 -1 276.67 6.38
 -3 6 -1 257.67 6.54
 3 -6 1 264 6.44
 -3 6 -1 240.66 5.8
 3 6 1 303.15 6.21
 3 -6 3 0.37 1.23
 3 6 3 1.32 1.06
 -3 6 -3 -0.62 1.21
 -3 -6 -3 1.24 1.2
 -3 6 -3 0.19 1.26
 3 -6 3 0.42 1.23
 3 -6 5 6 1.37
 -3 6 -5 1.7 1.39
 3 6 5 2.44 0.69
 -3 -6 -5 3.55 1.22
 3 6 5 4.08 0.76
 3 6 5 3.78 1.04
 -3 6 -5 3.81 1.21
 3 -6 5 3.16 1.3
 -3 -6 -7 -0.36 0.9
 3 6 7 -0.06 0.68
 3 -6 7 -0.87 0.92
 3 -6 7 0.22 1.13
 -3 6 -7 0.89 0.94
 3 6 7 0.09 0.63
 3 6 7 -0.24 0.67
 -3 6 -9 33.87 1.83
 3 6 9 32.48 1.81
 3 6 9 37.64 1.84
 3 -6 9 38.97 1.96
 3 -6 9 37.84 2.52
 -3 -6 -9 28.64 1.79
 3 6 9 31.22 1.66
 3 6 11 103.27 3.03
 -3 -6 -11 92.84 2.47
 3 6 11 94.57 2.38
 3 -6 11 101.99 3.83
 -3 6 -11 92.11 2.62
 3 6 11 100.71 2.96
 3 -6 11 99.9 2.52
 3 6 13 107.79 3.03
 -3 6 -13 107.59 2.36
 3 -6 13 114 3.8
 3 6 13 111.68 2.13
 3 -6 13 106.77 2.35
 -3 -6 -13 109.6 2.19
 -3 6 -15 130.59 2.29
 3 6 15 130.82 1.93
 3 6 15 132.92 2.05
 -3 6 -17 69.68 1.49
 3 6 17 88.99 2.86
 3 -6 17 88.68 3.2
 -3 6 -17 71.61 1.39
 3 -6 19 83.18 3.03
 3 6 19 85.76 2.78
 3 6 21 53.37 2.2
 3 -6 21 53.41 2.4
 3 6 23 49.6 2.13
 3 -6 23 53.94 2.37
 -3 -7 24 15.63 1.46
 -3 7 24 14.26 1.32
 -3 7 22 64.15 2.52
 -3 -7 22 63.88 2.67
 -3 7 20 33.42 1.94
 -3 -7 20 30.44 1.3
 -3 -7 20 31.94 1.97
 -3 7 20 30.88 1.2
 -3 7 18 41.34 1.57
 -3 7 18 39.85 2.18
 -3 -7 18 45.35 2.38
 -3 -7 18 43.33 1.63
 -3 7 16 31.08 1.58
 -3 -7 16 35.34 1.64
 -3 -7 16 35.33 2.2
 -3 7 16 28.6 1.57
 -3 7 16 37.12 2.2
 -3 7 14 71.85 2.95
 -3 7 14 69.87 2.42
 -3 7 14 68.39 2.43
 -3 -7 14 68.71 2.4
 -3 -7 14 77.34 3.22
 -3 7 12 6.81 1.04
 -3 7 12 8.31 1.3
 -3 -7 12 6.09 1.33
 -3 -7 12 8.55 1.12
 3 7 -12 7.31 1.08
 -3 7 12 7.82 1.12
 -3 -7 10 97.75 3.72
 3 -7 -10 97.8 3.42
 3 7 -10 88.41 3.05
 -3 -7 10 91.26 3.15
 -3 7 10 104.23 3.31
 -3 7 10 94.81 3.16
 3 7 -8 1.37 0.95
 -3 7 8 1.5 0.97
 -3 -7 8 -0.96 1.19
 3 -7 -8 0.98 0.94
 -3 -7 8 0.59 0.95
 -3 7 8 0.69 0.85
 -3 7 8 1.09 0.87
 3 7 -6 155.69 4.61
 -3 7 6 155.64 4.65
 -3 7 6 152.92 4.83
 3 7 -6 154.38 4.5
 -3 -7 6 163.72 4.6
 -3 -7 6 157.79 4.52
 3 -7 -6 133.11 4.14
 -3 7 6 138.93 4.34
 -3 7 4 142.55 4.36
 3 7 -4 181.61 4.91
 -3 -7 4 158.35 4.88
 -3 -7 4 167.63 4.16
 -3 7 4 156.81 5.09
 3 7 -4 144.47 4.13
 3 -7 -4 151.02 4.89
 3 -7 -4 128.38 4.42
 3 7 -2 39.81 2.13
 3 7 -2 45.88 2.93
 3 -7 -2 35.17 2.45
 -3 7 2 48.3 3.19
 -3 7 2 38.81 2.48
 -3 -7 2 37.01 2.06
 3 -7 -2 37.65 2.85
 -3 -7 2 40.89 2.89
 3 7 0 14.21 1.14
 3 -7 0 11.67 1.74
 -3 7 0 12.42 1.81
 -3 7 0 16.02 2.1
 -3 -7 0 10.15 1.05
 3 -7 0 14.93 2
 -3 -7 0 14.2 2.07
 3 7 0 13.5 1.9
 3 -7 2 79.17 3.37
 3 7 2 69.83 1.62
 -3 7 -2 70.73 3.39
 -3 -7 -2 85.96 3.77
 3 7 2 74.95 3.61
 -3 -7 -2 61.8 1.62
 -3 7 -2 88.02 3.94
 3 -7 2 84.42 3.69
 3 7 4 143.82 2.29
 3 -7 4 183.24 4.88
 3 7 4 164.48 4.52
 -3 7 -4 172.25 5.14
 -3 -7 -4 186.95 4.96
 -3 -7 -4 150.61 2.36
 -3 7 -4 172.46 4.96
 3 -7 4 177.23 5.02
 3 7 6 5.8 1.17
 3 -7 6 9.03 1.44
 3 7 6 4.94 0.82
 -3 7 -6 5.46 1.33
 3 -7 6 6 1.44
 3 7 6 5.13 0.82
 -3 -7 -6 7.66 1.44
 -3 7 -8 42.12 2.32
 3 -7 8 48.69 2.84
 3 7 8 47.51 2.27
 3 7 8 41.84 1.94
 3 -7 8 45.46 2.2
 3 7 8 42.94 1.83
 -3 -7 -8 45.16 2.25
 3 -7 10 8.87 1.14
 3 7 10 6.83 1.03
 3 7 10 8.22 1.03
 3 7 10 7.72 0.99
 3 -7 10 9.29 1.58
 -3 -7 -10 6.47 1.05
 -3 7 -10 8.1 1.15
 -3 -7 -12 29.11 1.44
 3 7 12 27.41 1.4
 3 7 12 25.23 1.62
 3 -7 12 29.28 1.52
 -3 7 -12 23.47 1.45
 3 7 12 25.31 1.67
 3 -7 12 30.64 2.22
 3 7 14 23.87 1.16
 -3 7 -14 25.82 1.29
 3 -7 14 29.2 2.11
 3 -7 14 27.2 1.33
 3 7 14 25.28 1.57
 3 7 16 33.62 1.18
 -3 7 -16 34.88 1.3
 3 7 16 34.15 1.12
 -3 7 -18 8.27 0.65
 3 -7 18 10.69 1.32
 3 7 20 75.71 2.55
 3 -7 20 79.34 2.92
 3 7 22 0.97 0.69
 3 -7 22 1.9 0.82
 3 7 24 9.15 1.01
 3 -7 24 11.68 1.27
 -3 -8 25 5.64 1.03
 -3 8 25 5.55 0.98
 -3 8 23 19.88 1.5
 -3 -8 23 19.89 1.61
 -3 -8 21 53.81 2.49
 -3 8 21 51.79 2.26
 -3 -8 19 92.92 3.25
 -3 8 19 89.34 2.96
 -3 8 19 84.79 2.12
 -3 -8 19 82.27 2.18
 -3 8 17 72.71 2.79
 -3 8 17 72.95 2.14
 -3 -8 17 67.92 2.17
 -3 -8 15 141.13 4.09
 -3 8 15 132.28 3.2
 -3 8 15 145.87 3.89
 -3 -8 15 129.1 3.2
 -3 -8 13 0.22 0.7
 -3 -8 13 1.02 0.92
 -3 8 13 0.75 0.73
 -3 8 13 0.62 0.66
 3 -8 -11 30.73 2.07
 -3 8 11 31.46 1.93
 -3 -8 11 36.54 2.04
 -3 -8 11 32.94 2.27
 -3 8 9 48.77 2.54
 -3 -8 9 44.38 2.75
 -3 -8 9 48.53 2.58
 3 -8 -9 40.91 2.5
 3 -8 -7 7.24 1.31
 -3 -8 7 9.5 1.46
 -3 8 7 8.1 1.49
 -3 8 7 6.68 1.21
 -3 -8 7 8.34 1.46
 -3 8 7 6.07 1.29
 3 8 -5 177.43 4.64
 -3 8 5 198.15 5.45
 3 -8 -5 157.24 4.66
 -3 -8 5 192.01 4.6
 -3 -8 5 185.06 5.26
 3 8 -5 207.06 5.11
 3 -8 -5 183.92 5.13
 -3 8 5 172.42 4.68
 -3 8 3 72.51 3.33
 -3 -8 3 87.98 3.88
 -3 -8 3 76.47 2.87
 -3 8 3 82.57 3.84
 3 8 -3 81.63 3.66
 3 8 -3 76.66 2.99
 3 -8 -3 76.18 3.69
 3 8 -1 191.71 5.55
 -3 8 1 177.3 4.89
 -3 -8 1 203.7 5.69
 3 -8 -1 178.72 4.93
 -3 -8 1 188.81 3.54
 3 -8 -1 175.96 5.53
 3 8 -1 197.71 3.74
 -3 8 1 197.33 5.56
 -3 8 -1 85.01 3.34
 -3 8 -1 81.57 3.92
 3 8 1 69.57 2.05
 3 8 1 73.35 3.67
 -3 -8 -1 83.65 3.72
 -3 -8 -1 74.93 1.9
 3 -8 1 75.54 3.27
 3 -8 1 81.72 3.63
 3 -8 3 467.58 7.74
 3 8 3 379.32 7.31
 -3 8 -3 409.62 7.32
 3 -8 3 417.83 7.11
 -3 -8 -3 470.8 7.67
 -3 8 -3 423.09 8.14
 3 8 5 23.85 1.97
 3 -8 5 29.12 2.11
 3 8 5 30.54 1.11
 3 -8 5 25.52 2.09
 -3 8 -5 28.81 2.19
 -3 -8 -5 25.16 2.15
 3 -8 7 48.82 2.41
 3 8 7 41.62 1.65
 -3 8 -7 41.89 2.49
 3 8 7 35.07 1.6
 3 -8 7 48.86 2.68
 3 8 7 39.86 2.3
 -3 -8 -7 44.27 2.46
 3 8 9 0.13 0.58
 3 8 9 0.29 0.62
 3 8 9 1.35 0.74
 3 -8 9 -0.07 0.91
 -3 8 -9 -0.02 0.82
 -3 -8 -9 -0.15 0.77
 3 -8 9 0.66 0.83
 -3 8 -11 0.41 0.68
 3 -8 11 0.52 0.89
 3 8 11 -0.08 0.54
 3 8 11 0.2 0.61
 3 -8 11 -0.17 0.65
 -3 -8 -11 0.13 0.6
 3 8 11 0.3 0.54
 -3 8 -13 1.09 0.61
 3 -8 13 1.04 0.63
 3 8 13 0.79 0.51
 3 8 13 0.49 0.55
 3 -8 13 -0.03 0.91
 -3 -8 -13 0.16 0.54
 3 -8 15 7.01 0.79
 -3 8 -15 6.4 0.81
 3 8 15 6.38 0.74
 3 8 15 7.61 0.94
 3 8 15 6.42 0.71
 3 -8 15 8.15 1.31
 3 8 17 22.76 1.48
 3 -8 17 23.52 1.83
 3 8 19 18.1 1.33
 3 -8 19 21.31 1.69
 3 8 21 14.58 1.22
 3 -8 21 17.2 1.51
 3 -8 23 15.83 1.42
 3 8 23 14.3 1.19
 -3 9 24 30.81 1.79
 -3 -9 24 29.27 1.89
 -3 -9 22 57.48 2.52
 -3 9 22 54.46 2.32
 -3 9 20 51.51 2.24
 -3 -9 20 46.82 1.7
 -3 9 20 50.17 1.63
 -3 9 18 21.25 1.24
 -3 -9 18 19.27 1.24
 -3 9 18 21.61 1.61
 -3 -9 18 21.19 1.72
 -3 9 16 92.45 2.54
 -3 9 16 88.76 3.12
 -3 -9 16 90.5 2.68
 -3 9 14 0.75 0.61
 -3 -9 14 0.7 0.73
 -3 -9 14 1.52 0.93
 -3 9 14 1.09 0.8
 -3 -9 12 26.55 2.01
 -3 -9 12 27.53 1.82
 -3 9 12 26.58 1.7
 3 -9 -12 24.42 1.74
 3 -9 -10 -0.12 0.79
 -3 -9 10 -0.32 0.92
 -3 9 10 0.3 0.75
 -3 -9 10 -0.44 0.85
 3 -9 -8 35.2 2.21
 -3 -9 8 34.86 2.28
 -3 9 8 33.68 2.22
 -3 -9 8 28.22 2.2
 3 9 -6 0.89 0.95
 3 -9 -6 1.46 1.09
 -3 -9 6 0.22 0.94
 -3 -9 6 0.03 1.07
 -3 9 6 -0.15 0.75
 3 -9 -6 -0.34 0.95
 3 9 -4 73.37 2.97
 3 -9 -4 68.18 3.52
 -3 -9 4 67.4 2.89
 -3 -9 4 72.71 3.61
 3 -9 -4 66.9 3
 3 9 -2 25.44 1.71
 3 -9 -2 22.62 2.15
 -3 -9 2 21.83 2.31
 -3 -9 2 24.02 1.59
 3 -9 -2 28.47 2.54
 -3 9 2 23.77 2.06
 -3 -9 0 198.38 3.26
 -3 9 0 180.09 4.89
 3 9 0 178.6 3.49
 3 -9 0 195.08 5.01
 -3 -9 0 189.32 5.61
 -3 -9 -2 15.28 1.96
 3 9 2 11.64 0.95
 3 -9 2 13.75 1.65
 3 -9 2 14.43 1.86
 -3 9 -2 10.74 1.68
 -3 -9 -4 81.97 3.38
 -3 -9 -4 60.79 1.68
 3 -9 4 74.53 3.28
 3 -9 4 77.51 3.27
 3 9 4 67.03 1.59
 3 9 6 0.67 0.85
 3 9 6 -0.41 0.55
 -3 -9 -6 1.44 1.06
 3 9 6 0.37 0.49
 3 -9 6 -0.21 0.98
 3 -9 6 0.44 1.06
 3 9 8 17.88 1.17
 3 9 8 16.33 1.49
 3 -9 8 18.26 1.61
 -3 -9 -8 18.86 1.63
 3 9 8 16.01 1.15
 3 9 10 4.68 0.96
 3 -9 10 3.83 0.92
 3 9 10 4.02 0.85
 -3 -9 -10 4.2 0.98
 3 -9 10 4.99 1.17
 3 9 10 5.31 0.86
 3 -9 12 -0.36 0.93
 3 9 12 -0.63 0.64
 3 9 12 0.45 0.55
 -3 -9 -12 0.82 0.6
 3 -9 12 0.39 0.65
 3 9 12 0.28 0.56
 3 9 14 4.57 0.72
 3 9 14 5.81 0.86
 3 -9 14 6.15 0.84
 -3 -9 -14 4.3 0.73
 3 -9 16 -0.44 0.83
 3 9 16 0.05 0.53
 3 -9 16 0.17 0.49
 3 9 16 0.01 0.47
 3 9 18 21.51 1.41
 3 -9 18 24.23 1.76
 3 -9 20 32.44 1.97
 3 9 20 30.88 1.62
 3 9 22 28.87 1.6
 3 -9 22 30.89 1.93
 -3 -10 23 13.41 1.37
 -3 10 23 13.34 1.29
 -3 10 21 45.4 2.1
 -3 -10 21 45.32 2.33
 -3 10 19 10.47 0.94
 -3 10 19 12.68 1.26
 -3 -10 19 11.13 1.36
 -3 -10 19 10.57 0.98
 -3 -10 17 20.38 1.35
 -3 10 17 19 1.28
 -3 10 17 16.52 1.47
 -3 -10 15 0.26 0.64
 -3 -10 15 0.45 0.91
 -3 10 15 1.57 0.68
 -3 10 15 -0.24 0.64
 -3 10 13 10.69 1.25
 -3 -10 13 11.5 1.46
 -3 -10 13 10.24 1.23
 -3 10 13 11.22 1.22
 3 -10 -11 9.71 1.2
 -3 10 11 9.23 1.19
 -3 -10 11 11.1 1.34
 -3 -10 11 11.21 1.43
 -3 -10 9 -0.19 0.85
 -3 10 9 -0.91 0.84
 3 -10 -9 -0.35 0.76
 -3 -10 9 0.77 0.81
 -3 -10 7 20.22 1.96
 3 -10 -7 17.65 1.65
 3 -10 -7 19.83 1.9
 -3 -10 7 19.1 1.72
 3 -10 -5 151.82 4.16
 3 10 -5 156.89 4.34
 -3 -10 5 157.79 4.19
 3 -10 -5 159.03 4.87
 3 10 -3 206.89 4.54
 -3 -10 3 208.68 4.21
 -3 10 3 198.85 4.74
 3 -10 -3 200.09 5.55
 -3 -10 1 322.96 7.03
 3 -10 -1 288.38 6.22
 3 -10 -1 288.11 6.61
 3 10 -1 308.34 4.78
 -3 -10 1 319.19 4.59
 -3 10 1 264.61 6.06
 3 -10 1 443.82 7.09
 -3 -10 -1 429.96 4.65
 3 -10 1 478.18 8.21
 -3 -10 -1 481.15 8.43
 3 10 1 427.9 4.88
 3 -10 3 236.53 5.6
 -3 -10 -3 242.45 5.74
 3 -10 3 243.33 5.19
 3 10 5 286.86 3.4
 3 -10 5 340.13 6.31
 -3 -10 -5 311.35 6.27
 -3 -10 -5 285.5 3.46
 3 -10 5 323.89 6.14
 3 10 7 196.51 2.9
 -3 -10 -7 216.67 4.87
 3 -10 7 199.21 4.93
 3 -10 7 210.38 4.73
 -3 -10 -9 214.21 4.61
 3 10 9 186.16 3.38
 3 -10 9 224.74 5.05
 3 -10 9 211.53 4.46
 3 10 9 199.89 3.45
 3 -10 11 12.49 1.23
 3 10 11 10.04 0.98
 3 10 11 8.77 0.98
 -3 -10 -11 11.44 1.21
 3 -10 13 9.86 1.05
 3 10 13 10.67 1.02
 -3 -10 -13 10.19 1.07
 3 -10 13 9.48 1.39
 3 10 15 2.22 0.68
 3 -10 15 2.58 0.67
 3 -10 15 2.42 1
 -3 -10 -15 1.7 0.59
 3 10 17 22.02 1.34
 3 10 17 21.27 1.2
 3 -10 17 23.26 1.81
 3 -10 17 24.2 1.24
 3 10 19 0.69 0.53
 3 -10 19 1.14 0.79
 3 10 21 2.94 0.69
 3 -10 21 2.42 0.84
 3 10 23 6.08 0.88
 3 -10 23 6.54 1.07
 -3 11 22 35.57 1.89
 -3 -11 22 30.36 1.91
 -3 -11 20 3.77 0.72
 -3 -11 20 3.92 1.01
 -3 11 20 4.07 0.88
 -3 11 20 2.2 0.61
 -3 11 18 1.61 0.6
 -3 11 18 1.42 0.75
 -3 -11 18 1.33 0.67
 -3 -11 18 2.91 0.97
 -3 11 16 3.22 0.83
 -3 -11 16 4.68 1.07
 -3 -11 16 3.97 0.87
 -3 11 16 2.72 0.74
 -3 11 14 5.06 0.96
 -3 -11 14 8.77 1.29
 -3 11 14 6.96 1.05
 -3 -11 14 7.05 1.07
 -3 11 12 52.77 2.4
 -3 -11 12 50.67 2.5
 -3 -11 12 59.37 2.46
 3 -11 -12 52.6 2.36
 -3 -11 10 11.69 1.41
 -3 11 10 11.77 1.37
 -3 -11 10 12.75 1.45
 3 -11 -10 11.23 1.26
 -3 -11 8 79.84 3.07
 3 -11 -8 83.67 3.2
 -3 -11 8 89.21 3.32
 3 -11 -8 79.9 2.91
 3 -11 -6 -0.05 0.79
 -3 -11 6 -0.76 0.87
 -3 -11 6 0.56 0.98
 3 -11 -4 0.37 0.87
 3 11 -4 0.14 0.79
 -3 -11 4 0.89 1.15
 3 -11 -4 1.56 1.03
 -3 -11 4 -0.41 0.78
 3 11 -2 5.31 1
 3 -11 -2 5.91 1.27
 -3 -11 2 4.05 1.31
 3 -11 -2 8.01 1.63
 -3 -11 2 5.56 1
 -3 -11 0 6.44 1.47
 3 -11 0 6.13 1.29
 -3 -11 0 4.85 0.87
 3 11 0 9.82 0.99
 3 -11 0 8.79 1.58
 3 11 2 17.92 1.08
 -3 -11 -2 11.55 1.1
 3 -11 2 13.76 1.61
 -3 -11 -2 15.79 1.91
 3 -11 2 16.41 1.94
 3 -11 4 40.08 2.37
 -3 -11 -4 39.16 2.54
 3 11 4 41.26 1.36
 3 -11 4 44.5 2.61
 -3 -11 -6 222.75 5.18
 3 -11 6 206.25 4.94
 -3 -11 -6 186.91 2.86
 3 11 6 176.77 2.76
 3 -11 6 214.12 4.94
 3 11 8 128.81 2.32
 -3 -11 -8 123.75 3.6
 3 -11 8 129.4 3.84
 3 -11 8 122.24 3.57
 -3 -11 -10 127.01 3.51
 3 -11 10 125 3.48
 3 11 10 135.9 2.59
 3 -11 10 127.81 3.83
 3 -11 12 6.48 0.98
 3 11 12 5.56 0.79
 3 -11 12 7.55 1.23
 3 11 12 4.64 0.8
 -3 -11 -12 6.5 1.03
 3 -11 14 14.93 1.52
 3 11 14 13.1 1.09
 3 -11 14 14.81 1.22
 -3 -11 -14 12.6 1.1
 3 11 16 17.29 1.2
 3 -11 16 20.49 1.65
 3 -11 16 19.2 1.21
 3 -11 18 4.42 0.68
 3 11 18 5.14 0.79
 3 -11 18 2.66 0.9
 3 11 20 0.63 0.56
 3 -11 20 2.01 0.8
 3 11 22 2.26 0.68
 3 -11 22 2.26 0.84
 -3 12 23 2.27 0.76
 -3 -12 23 1.4 0.76
 -3 -12 21 -0.31 0.82
 -3 12 21 0.03 0.61
 -3 -12 19 0.36 0.77
 -3 12 19 1.08 0.58
 -3 12 19 0.7 0.62
 -3 -12 19 1.81 0.67
 -3 12 17 1.41 0.69
 -3 -12 17 1.97 0.72
 -3 12 17 2.15 0.7
 -3 -12 17 2.82 0.95
 -3 -12 15 1.71 0.86
 -3 12 15 1.7 0.71
 -3 12 15 1.68 0.7
 -3 -12 15 1.01 0.75
 -3 12 13 20.1 1.54
 -3 -12 13 16.05 1.52
 3 -12 -13 16.59 1.42
 -3 -12 13 16.49 1.49
 -3 -12 11 57.12 2.53
 -3 12 11 56.48 2.54
 -3 -12 11 58.1 2.53
 3 -12 -11 53.39 2.34
 -3 -12 9 143.81 4
 -3 -12 9 142.21 3.8
 3 -12 -9 139.69 3.86
 -3 -12 7 30.45 1.84
 -3 -12 7 27.97 2.09
 3 -12 -7 23.34 1.72
 3 -12 -7 28.06 2.04
 3 -12 -5 277.26 5.94
 3 -12 -5 264.28 5.02
 -3 -12 5 276.05 5.97
 -3 -12 5 272.18 4.78
 3 12 -3 4.13 0.99
 -3 -12 3 4.4 1.28
 3 -12 -3 4.37 1.33
 3 -12 -3 4.23 1.09
 -3 -12 3 5.11 0.99
 3 12 -1 264.86 4.5
 3 -12 -1 257.25 5.55
 3 -12 -1 266.27 6.23
 -3 -12 1 237.99 4.26
 -3 -12 1 287.09 6.5
 -3 -12 -1 26.11 1.3
 3 12 1 26.57 1.34
 3 -12 1 22.2 1.93
 3 -12 1 24.85 2.16
 3 -12 3 467.51 6.95
 3 -12 3 471.53 7.78
 -3 -12 -3 454.65 7.81
 -3 -12 -5 67.96 3.05
 3 -12 5 67.75 2.91
 3 -12 5 68.3 3.03
 -3 -12 -5 55.95 1.74
 3 12 5 59.99 1.63
 -3 -12 -7 354.69 6.29
 3 -12 7 366.03 6.28
 3 -12 7 361.66 6.15
 3 12 7 350.84 3.6
 3 12 9 72.64 2.02
 -3 -12 -9 76.37 2.86
 3 12 9 79.38 1.87
 3 -12 9 74.36 2.81
 3 -12 9 77.64 2.94
 3 -12 11 17.37 1.47
 3 12 11 15.4 1.11
 3 12 11 15.92 1.02
 3 -12 11 18.81 1.71
 -3 -12 -11 14.36 1.34
 3 -12 13 26.52 1.59
 3 12 13 26.56 1.41
 3 -12 13 31.49 1.93
 -3 -12 -13 30.65 1.65
 3 12 15 7.9 0.9
 3 -12 15 8.66 1.26
 -3 -12 -15 7.12 0.89
 3 -12 15 8.83 1
 3 12 17 0.94 0.46
 3 -12 17 1.03 0.57
 3 -12 17 0.2 0.76
 3 12 17 1.45 0.6
 3 -12 19 3.86 0.9
 3 12 19 4.84 0.78
 3 -12 21 0.65 0.74
 -3 13 22 2.27 0.73
 -3 -13 22 0.45 0.72
 -3 -13 20 2.07 0.9
 -3 -13 20 1.97 0.65
 -3 13 20 1.98 0.68
 -3 13 18 18.57 1.47
 -3 13 18 16.66 1.23
 -3 -13 18 15.91 1.5
 -3 -13 18 19.68 1.39
 -3 -13 16 6.38 1.15
 -3 13 16 5.67 1.03
 -3 -13 16 7.56 1.1
 -3 13 16 6.22 0.99
 -3 13 14 42.79 2.07
 -3 -13 14 42.47 2.22
 -3 -13 14 39.34 2.08
 3 -13 -12 46.11 2.17
 -3 13 12 53.07 2.44
 -3 -13 12 53.21 2.47
 -3 -13 12 52.62 2.39
 -3 -13 10 186.77 4.42
 -3 -13 10 186.55 4.33
 3 -13 -10 177.99 3.94
 3 -13 -8 182.67 4.56
 -3 -13 8 193.39 4.67
 -3 -13 8 195.15 4.34
 3 -13 -8 177.55 3.99
 -3 -13 6 310.58 5.08
 -3 -13 6 319.34 6.13
 3 -13 -6 311.94 6.14
 3 -13 -4 26.18 2.15
 -3 -13 4 25.57 2.05
 3 -13 -4 23.29 1.74
 -3 -13 4 20.96 1.6
 3 13 -2 35.6 1.86
 -3 -13 2 39.44 1.74
 -3 -13 2 38.18 2.63
 3 -13 -2 33.49 2.14
 3 -13 -2 34.82 2.46
 3 -13 0 1.59 0.88
 -3 -13 0 0.9 0.97
 3 -13 0 0.68 1.04
 -3 -13 0 0.48 0.58
 3 13 0 0.6 0.64
 -3 -13 -2 0.02 0.52
 3 -13 2 -0.03 0.73
 3 13 2 0.64 0.6
 -3 -13 -2 -0.52 0.93
 3 -13 2 -0.8 1.01
 3 -13 4 67.06 3.01
 3 13 4 60.96 1.6
 -3 -13 -4 65.18 3.01
 3 -13 4 63.03 2.67
 -3 -13 -4 59.73 1.67
 3 -13 6 62.78 2.81
 -3 -13 -6 63.49 2.77
 3 13 6 54.37 1.55
 -3 -13 -6 57.69 1.62
 3 -13 6 60.31 2.61
 3 -13 8 132.93 3.76
 -3 -13 -8 134.71 3.75
 3 -13 8 134.37 3.74
 3 13 8 123.46 2.2
 3 13 10 92.67 2.2
 3 13 10 96.42 2.05
 3 -13 10 99.97 3.08
 -3 -13 -10 93.73 3.13
 3 -13 10 98.42 3.24
 -3 -13 -12 21.44 1.54
 3 13 12 17.98 1.12
 3 -13 12 17.82 1.55
 3 -13 12 17.92 1.44
 3 13 14 78.68 2.21
 3 -13 14 87.98 3.08
 3 -13 14 84.41 2.66
 -3 -13 -14 81.96 2.61
 3 13 16 40.51 1.64
 3 -13 16 46.79 2.26
 3 -13 16 47.34 1.91
 -3 -13 -16 40.52 1.73
 3 -13 18 19.37 1.53
 3 13 18 20.15 1.25
 3 -13 18 17.74 1.18
 3 -13 20 2.4 0.81
 -3 -14 21 2.2 0.87
 -3 14 21 0.32 0.61
 -3 14 19 6.29 0.88
 -3 14 19 7.89 1.03
 -3 -14 19 7.69 1.16
 -3 -14 19 9.11 1
 -3 14 17 -0.11 0.6
 -3 14 17 -0.01 0.62
 -3 -14 17 -0.26 0.72
 -3 -14 17 0.07 0.8
 -3 -14 15 12.48 1.32
 -3 14 15 11.24 1.18
 -3 14 15 11.37 1.21
 -3 -14 15 11.8 1.28
 -3 -14 13 7.32 1.21
 -3 14 13 5.67 1.07
 -3 -14 13 3.44 0.99
 3 -14 -13 4.59 0.97
 -3 -14 11 67.12 2.7
 -3 14 11 62.93 2.68
 3 -14 -11 61.82 2.4
 -3 -14 11 60.96 2.66
 -3 -14 9 6.97 1.13
 3 -14 -9 7.08 1.03
 3 -14 -9 8.61 1.27
 -3 -14 9 8.34 1.28
 3 -14 -7 19.09 1.69
 -3 -14 7 20.13 1.79
 -3 -14 7 19.5 1.49
 3 -14 -7 17.83 1.47
 3 -14 -5 14.12 1.36
 3 -14 -5 13.44 1.6
 -3 -14 5 16.58 1.77
 -3 -14 5 14.06 1.28
 3 -14 -3 44.55 2.19
 3 -14 -3 46.03 2.7
 -3 -14 3 47.82 1.93
 3 14 -1 3.91 0.8
 -3 -14 1 2.37 0.78
 3 -14 -1 2.57 0.89
 -3 -14 1 5.77 1.28
 3 -14 -1 2.59 1.07
 -3 -14 -1 33.15 2.3
 -3 -14 -1 34.62 1.53
 3 14 1 36.89 1.56
 3 -14 1 35.76 2.47
 3 -14 1 32.97 2.02
 3 -14 3 1.05 0.84
 3 14 3 0.2 0.47
 -3 -14 -3 -0.69 0.93
 3 -14 3 0.1 0.91
 -3 -14 -3 -0.59 0.52
 3 -14 5 61.92 2.68
 -3 -14 -5 62.39 1.75
 -3 -14 -5 73.38 3.01
 3 14 5 68.17 1.71
 3 -14 5 76.8 3.12
 3 14 7 9.19 0.78
 -3 -14 -7 10.46 1.39
 3 -14 7 10.93 1.35
 -3 -14 -7 11.28 0.83
 3 -14 7 13.24 1.42
 3 14 9 244.69 3.41
 3 14 9 247.12 3.05
 -3 -14 -9 257.02 5.09
 3 -14 9 264.52 5.18
 3 -14 9 273.07 5.22
 3 14 11 2.71 0.6
 3 -14 11 3.56 0.97
 3 -14 11 3.63 0.91
 -3 -14 -11 3.42 0.87
 -3 -14 -13 69.16 2.47
 3 14 13 64.26 1.9
 3 -14 13 63.88 2.4
 3 -14 13 69.23 2.83
 3 14 15 0.06 0.49
 3 -14 15 0.16 0.79
 -3 -14 -15 0.45 0.61
 3 -14 15 -0.5 0.67
 3 14 17 18.02 1.12
 3 -14 17 20.6 1.3
 3 -14 17 19.03 1.53
 3 -14 19 2.93 0.85
 3 -14 21 1.17 0.69
 -3 15 20 21.8 1.47
 -3 -15 20 21.87 1.64
 -3 -15 20 21.28 1.37
 -3 15 18 41.42 1.97
 -3 -15 18 47.53 2.26
 -3 -15 18 46.11 2.01
 -3 15 18 42.89 1.91
 -3 15 16 96.46 2.95
 -3 -15 16 104.29 3.28
 -3 -15 16 100.18 3.04
 -3 15 16 104.03 3.09
 -3 -15 14 96.83 3.16
 -3 -15 14 91.37 3.07
 3 -15 -14 87.18 2.76
 -3 15 14 89.18 3.02
 -3 15 12 208.8 4.61
 -3 -15 12 215.7 4.75
 -3 -15 12 221.82 4.6
 3 -15 -10 408.22 6.39
 -3 -15 10 421.16 6.67
 -3 -15 10 414.34 6.07
 3 -15 -10 396.89 5.67
 -3 -15 8 228.98 4.4
 3 -15 -8 217.69 4.25
 -3 -15 8 225.26 5.07
 3 -15 -8 217.69 4.93
 -3 -15 6 332.31 6.24
 -3 -15 6 314.89 5.04
 3 -15 -6 311.32 5.2
 3 -15 -6 330.68 6.15
 3 -15 -4 38.35 2.44
 -3 -15 4 38.3 2.34
 -3 -15 4 33.84 1.74
 3 -15 -2 44.92 2.12
 3 -15 -2 39.73 2.46
 -3 -15 2 35.21 1.74
 -3 -15 2 41.65 2.5
 3 -15 0 11.31 1.53
 3 -15 0 11.3 1.31
 -3 -15 0 13.61 1.65
 -3 -15 0 11.03 1.04
 3 15 0 9.9 1.08
 3 15 2 1.7 0.59
 -3 -15 -2 0.53 0.51
 -3 -15 -2 1.2 0.95
 3 -15 2 1.53 0.78
 3 -15 2 1.48 0.97
 -3 -15 -4 12.77 0.93
 -3 -15 -4 14.74 1.59
 3 15 4 11.09 0.9
 3 -15 4 12.38 1.37
 3 -15 6 108.77 3.27
 -3 -15 -6 111.09 3.61
 -3 -15 -6 103.57 2.11
 3 -15 6 114.76 3.64
 -3 -15 -8 60.55 1.64
 -3 -15 -8 69.12 2.8
 3 -15 8 62.26 2.67
 3 -15 8 62.05 2.54
 3 15 10 49.68 1.63
 3 -15 10 52.97 2.41
 -3 -15 -10 54.63 2.42
 3 -15 10 47.57 2.33
 3 15 12 29.11 1.31
 3 -15 12 27.34 1.76
 3 -15 12 30.83 1.88
 -3 -15 -12 28.03 1.76
 3 15 14 82.2 2.1
 -3 -15 -14 80.99 2.65
 3 -15 14 79.51 2.71
 3 -15 14 83.23 3.01
 3 -15 16 47.54 2.3
 3 -15 16 50.2 2.01
 -3 -15 -16 46.98 1.94
 3 -15 18 32.15 1.57
 3 -15 18 35.03 1.97
 3 -15 20 6.19 1.02
 -3 -16 19 7.71 0.98
 -3 -16 19 7.72 1.12
 -3 16 19 8.72 0.95
 -3 16 19 9.24 1.04
 -3 -16 17 14.44 1.36
 -3 16 17 12.56 1.19
 -3 16 17 12.1 1.16
 -3 -16 17 13.74 1.27
 -3 -16 15 7.27 1.11
 -3 16 15 8.47 1.07
 -3 -16 15 8.23 1.17
 -3 16 15 7.59 1
 -3 -16 13 -0.95 0.75
 -3 16 13 0.84 0.72
 3 -16 -13 0 0.66
 -3 -16 13 0.21 0.76
 3 -16 -11 2.36 0.8
 -3 -16 11 2.98 0.89
 -3 -16 11 1.47 0.85
 3 -16 -9 0.8 0.75
 3 -16 -9 -0.67 0.9
 -3 -16 9 1.05 0.91
 -3 -16 9 0.48 0.72
 3 -16 -7 23.14 1.58
 -3 -16 7 23.56 1.89
 -3 -16 7 27.16 1.74
 3 -16 -7 22.33 1.89
 -3 -16 5 3.58 0.85
 -3 -16 5 3.24 1.05
 3 -16 -5 4.1 0.92
 3 -16 -5 3.44 1.13
 -3 -16 3 34.56 1.7
 3 -16 -3 37.17 1.98
 3 -16 -3 32.28 2.29
 3 -16 -1 7.36 1.08
 -3 -16 1 5.64 0.86
 3 -16 -1 7.07 1.33
 3 -16 1 52.07 2.31
 -3 -16 -1 57.04 2.82
 -3 -16 -1 48.22 1.8
 3 16 1 53.74 1.82
 3 -16 1 50.6 2.69
 3 -16 3 -0.36 0.77
 3 16 3 0.68 0.52
 -3 -16 -3 0.11 0.88
 3 -16 3 0.73 0.92
 -3 -16 -3 0.1 0.48
 -3 -16 -5 51.81 2.58
 -3 -16 -5 52.26 1.56
 3 -16 5 58.51 2.68
 3 -16 5 54.29 2.37
 3 -16 7 21.16 1.6
 -3 -16 -7 20 1.02
 3 16 7 17.32 0.96
 3 -16 7 19.77 1.63
 3 -16 9 3.12 0.93
 3 -16 9 3.12 0.94
 -3 -16 -9 5.24 1.06
 3 -16 11 6.77 1.1
 -3 -16 -11 5.93 1.05
 3 16 11 5.9 0.69
 3 -16 11 3.38 0.88
 3 16 13 -0.14 0.49
 3 -16 13 -0.01 0.65
 -3 -16 -13 0.35 0.64
 3 -16 13 -0.38 0.75
 3 -16 15 6.36 0.98
 -3 -16 -15 3.56 0.79
 3 -16 15 4.51 0.93
 3 -16 17 5.92 1.06
 3 -16 17 5.16 0.81
 3 -16 19 20.92 1.57
 -3 17 18 56.12 2.16
 -3 -17 18 59.5 2.26
 -3 17 18 57.33 2.2
 -3 -17 18 62.22 2.47
 -3 17 16 44.86 2.02
 -3 -17 16 44.73 2.11
 -3 17 16 48.26 2.17
 -3 -17 16 46.62 2.15
 -3 17 14 61.61 2.54
 3 -17 -14 53.44 2.14
 -3 -17 14 59.85 2.51
 -3 -17 14 57.48 2.38
 -3 17 12 35.25 2.07
 -3 -17 12 34.92 1.89
 -3 -17 12 32.68 2.02
 3 -17 -12 28.51 1.62
 3 -17 -10 189.73 3.84
 -3 -17 10 183.85 3.99
 3 -17 -10 193.77 4.42
 -3 -17 8 183.23 4.56
 3 -17 -8 179.78 3.79
 3 -17 -8 183.77 4.59
 -3 -17 8 186.03 3.95
 3 -17 -6 217.79 5.03
 -3 -17 6 222.26 4.14
 3 -17 -6 216.96 4.26
 -3 -17 4 17.93 1.3
 -3 -17 4 20.69 1.81
 3 -17 -4 15.68 1.42
 3 -17 -4 17.2 1.74
 3 -17 -2 10.22 1.2
 3 -17 -2 12.28 1.45
 -3 -17 2 13.35 1.56
 -3 -17 2 9.98 0.99
 -3 -17 0 9.58 0.93
 3 -17 0 9.53 1.17
 -3 -17 0 6.62 1.25
 3 -17 0 9.34 1.46
 3 -17 2 10.21 1.21
 3 17 2 8.63 0.91
 -3 -17 -2 7.37 1.29
 3 -17 2 6.58 1.23
 -3 -17 -2 8.33 0.86
 3 -17 4 25.03 1.66
 -3 -17 -4 23.17 1.17
 3 17 4 18.55 1.11
 -3 -17 -4 22.8 1.85
 3 -17 4 20.81 1.78
 3 -17 6 1.66 0.87
 -3 -17 -6 1.14 0.92
 3 -17 6 1.7 0.96
 -3 -17 -6 1.32 0.49
 3 -17 8 45.78 2.21
 3 -17 8 41.23 2.26
 -3 -17 -8 41.21 2.24
 -3 -17 -8 42.08 1.38
 3 17 10 10.15 0.81
 3 -17 10 7.36 1.14
 3 -17 10 9.57 1.17
 -3 -17 -10 10.22 1.27
 -3 -17 -12 31.39 1.81
 3 -17 12 28.1 1.81
 3 -17 12 32.06 1.93
 3 -17 14 32.7 1.93
 3 -17 14 30.06 1.78
 -3 -17 -14 33.95 1.84
 3 -17 16 26.92 1.6
 -3 -17 -16 26.8 1.55
 3 -17 16 27.63 1.75
 3 -17 18 28.19 1.53
 3 -17 18 29.25 1.77
 -3 18 17 18.67 1.33
 -3 18 17 19.17 1.4
 -3 -18 17 18.73 1.45
 -3 -18 17 21.73 1.5
 -3 -18 15 10.51 1.2
 -3 -18 15 13.6 1.28
 -3 18 15 10.25 1.17
 3 -18 -13 0.62 0.56
 -3 -18 13 1.48 0.76
 -3 18 13 1.52 0.77
 -3 -18 13 0.23 0.71
 -3 -18 11 0.29 0.69
 3 -18 -11 -0.18 0.61
 -3 -18 11 0.1 0.79
 -3 -18 9 14.49 1.52
 3 -18 -9 12.59 1.41
 3 -18 -9 16.32 1.28
 -3 -18 9 16.95 1.34
 -3 -18 7 106.32 3.55
 3 -18 -7 100.28 2.89
 -3 -18 7 103.9 2.87
 -3 -18 5 56.2 2.73
 -3 -18 5 52.51 2.04
 3 -18 -5 48.82 2.58
 3 -18 -5 50.88 2.17
 3 -18 -3 61.2 2.37
 -3 -18 3 60.13 2.09
 -3 -18 3 64.97 2.89
 3 -18 -3 60.72 2.87
 -3 -18 1 79.4 2.27
 3 -18 -1 87.18 3.27
 -3 -18 1 86.14 3.32
 3 -18 -1 81.66 2.8
 -3 -18 -1 38.29 1.59
 3 -18 1 42.09 2.39
 -3 -18 -1 36.91 2.26
 3 -18 1 36.47 1.92
 3 -18 3 206.05 4.27
 3 -18 3 210.98 4.92
 -3 -18 -3 198.82 3.25
 -3 -18 -3 204.6 4.92
 3 -18 5 158.13 3.77
 -3 -18 -5 144.36 2.58
 3 -18 5 154.14 4.15
 -3 -18 -5 157.91 4.28
 -3 -18 -7 47.23 1.47
 -3 -18 -7 49.27 2.46
 3 -18 7 54 2.48
 3 -18 7 47.69 2.19
 -3 -18 -9 13.2 1.39
 3 -18 9 16.71 1.49
 3 -18 9 12.76 1.28
 3 -18 11 7.7 1.14
 -3 -18 -11 9.05 1.16
 3 -18 11 7.43 1.08
 -3 -18 -13 0.4 0.69
 3 -18 13 0.22 0.66
 3 -18 13 -0.05 0.66
 3 -18 15 0.96 0.76
 3 -18 15 -0.47 0.62
 -3 -18 -15 -0.63 0.64
 3 -18 17 3.44 0.76
 3 -18 17 3.63 0.89
 -3 -18 -17 3.06 0.71
 -3 19 16 13.75 1.27
 -3 -19 16 12.13 1.22
 -3 19 16 10.8 1.06
 -3 -19 16 12.82 1.26
 -3 19 14 6.88 1.03
 -3 -19 14 5.46 0.97
 3 -19 -14 5.77 0.83
 -3 -19 14 8.02 1.08
 3 -19 -12 1.31 0.59
 -3 -19 12 0.74 0.67
 -3 19 12 1.81 0.78
 3 -19 -10 4.12 0.79
 -3 -19 10 2.96 0.89
 3 -19 -10 4.53 0.97
 -3 -19 10 3.19 0.81
 3 -19 -8 4.87 0.99
 -3 -19 8 6.31 1.11
 -3 -19 8 4.64 0.83
 3 -19 -8 4.82 0.84
 -3 -19 6 0.34 0.6
 -3 -19 6 0.73 0.84
 3 -19 -6 0.01 0.63
 3 -19 -6 0.2 0.78
 -3 -19 4 0.86 0.62
 -3 -19 4 1.23 0.91
 3 -19 -4 3.48 1.02
 3 -19 -4 1.4 0.71
 3 -19 -2 1.87 0.73
 -3 -19 2 2.22 0.63
 3 -19 -2 2.65 1.02
 -3 -19 2 2.21 0.98
 3 -19 0 0.8 0.9
 -3 -19 0 -0.45 0.54
 3 -19 0 0.13 0.7
 -3 -19 0 0.72 0.85
 3 -19 2 1.24 0.77
 -3 -19 -2 -0.71 0.93
 -3 -19 -2 0.55 0.49
 -3 -19 -4 1.88 0.57
 3 -19 4 1.26 0.76
 3 -19 4 3.54 1.03
 -3 -19 -4 3.23 1.04
 3 -19 6 31.09 1.8
 -3 -19 -6 29.49 2.01
 -3 -19 -6 31.44 1.24
 3 -19 6 34.23 2.1
 3 -19 8 3.51 0.95
 3 -19 8 3.34 0.83
 -3 -19 -8 4.18 0.94
 3 -19 10 2.54 0.8
 -3 -19 -10 2.88 0.91
 3 -19 10 3.19 0.89
 3 -19 12 -0.27 0.63
 -3 -19 -12 0.04 0.65
 3 -19 12 0.47 0.72
 3 -19 14 8.81 1.13
 -3 -19 -14 9.18 1.1
 3 -19 14 8.39 1.05
 3 -19 16 -0.59 0.65
 3 -19 16 0.11 0.59
 -3 -19 -16 1.31 0.65
 -3 20 15 1.29 0.72
 -3 -20 15 1.93 0.67
 -3 -20 15 1.49 0.74
 -3 20 13 0.62 0.71
 -3 -20 13 -1.16 0.75
 -3 -20 13 1.14 0.68
 3 -20 -13 0.39 0.54
 3 -20 -11 2.65 0.67
 -3 -20 11 3.79 0.89
 -3 -20 11 1.8 0.73
 -3 -20 9 13.14 1.38
 3 -20 -9 14.69 1.44
 3 -20 -9 12.59 1.12
 -3 -20 9 13.71 1.2
 -3 -20 7 54.24 2.55
 -3 -20 7 55.1 2.08
 3 -20 -7 56.56 2.15
 3 -20 -7 53.65 2.57
 -3 -20 5 70.53 2.27
 3 -20 -5 71.22 2.49
 3 -20 -5 72.16 2.93
 -3 -20 5 74.88 3
 3 -20 -3 71.44 2.46
 -3 -20 3 74.65 3.01
 3 -20 -3 70.06 2.92
 -3 -20 3 67.6 2.15
 -3 -20 1 138.29 2.94
 3 -20 -1 138.71 3.43
 -3 -20 1 143.46 4.12
 3 -20 -1 143.83 4.12
 -3 -20 -1 145.89 2.93
 3 -20 1 155.12 3.62
 -3 -20 -1 150.03 4.18
 3 -20 1 159.1 4.28
 3 -20 3 141.22 3.5
 -3 -20 -3 147.81 4.15
 -3 -20 -3 137.57 2.65
 3 -20 3 135.82 3.98
 -3 -20 -5 145.93 4.06
 3 -20 5 148.94 4.05
 3 -20 5 144.72 3.54
 -3 -20 -5 133.72 2.49
 3 -20 7 30.99 1.77
 -3 -20 -7 32.61 2
 3 -20 7 36.18 2.06
 3 -20 9 31.78 1.8
 -3 -20 -9 34.16 1.96
 3 -20 9 33.64 1.94
 3 -20 11 10.97 1.26
 -3 -20 -11 10.98 1.21
 3 -20 11 10.76 1.15
 -3 -20 -13 9.22 1.1
 3 -20 13 9.81 1.16
 3 -20 13 10.28 1.16
 3 -20 15 1.74 0.75
 3 -20 15 0.46 0.62
 -3 -20 -15 2.23 0.71
 -3 -21 14 1.82 0.7
 -3 21 14 2.44 0.82
 -3 -21 14 1.9 0.78
 -3 21 12 12.01 1.33
 -3 -21 12 10.35 1.19
 3 -21 -12 10.11 1.01
 -3 -21 12 8.77 1
 3 -21 -10 3.65 0.76
 3 -21 -10 3.54 0.87
 -3 -21 10 3.34 0.92
 -3 -21 10 3.72 0.83
 -3 -21 8 2.55 0.71
 3 -21 -8 3.76 0.78
 3 -21 -8 4.82 0.98
 -3 -21 8 5.15 1.05
 -3 -21 6 7.45 1.17
 -3 -21 6 8.19 0.95
 3 -21 -6 8.5 0.96
 3 -21 -6 7.89 1.17
 -3 -21 4 40.49 2.25
 -3 -21 4 37.06 1.64
 3 -21 -4 37.7 2.2
 3 -21 -4 33.3 1.75
 -3 -21 2 20.86 1.27
 3 -21 -2 23.31 1.49
 -3 -21 2 21.06 1.76
 3 -21 -2 22.02 1.79
 3 -21 0 21.31 1.47
 -3 -21 0 22.94 1.8
 -3 -21 0 19.35 1.2
 3 -21 2 2.2 0.95
 -3 -21 -2 3.32 0.62
 -3 -21 -2 1.51 0.93
 3 -21 2 1.81 0.74
 3 -21 4 -0.27 0.68
 -3 -21 -4 1.61 0.89
 3 -21 4 -0.68 0.85
 3 -21 6 1.98 0.74
 -3 -21 -6 1.4 0.84
 3 -21 6 0.11 0.79
 3 -21 8 -0.41 0.67
 -3 -21 -8 -0.65 0.76
 3 -21 8 1.71 0.81
 3 -21 10 3.71 0.84
 3 -21 10 2.57 0.77
 -3 -21 -10 2.67 0.83
 -3 -21 -12 -0.03 0.63
 3 -21 12 0.12 0.59
 3 -21 12 0.45 0.65
 3 -22 -11 2.61 0.66
 -3 -22 11 2.22 0.7
 -3 -22 11 0.9 0.72
 -3 -22 9 10.47 1.03
 -3 -22 9 10.26 1.22
 3 -22 -9 10.3 1.02
 3 -22 -9 8.17 1.15
 3 -22 -7 24.06 1.43
 -3 -22 7 22.83 1.39
 3 -22 -7 20.18 1.63
 -3 -22 7 25.12 1.8
 3 -22 -5 46.49 1.93
 3 -22 -5 44.46 2.29
 -3 -22 5 44.3 1.78
 -3 -22 5 45.89 2.37
 -3 -22 3 43.1 1.71
 3 -22 -3 40.47 1.88
 -3 -22 3 41.04 2.29
 3 -22 -3 37.48 2.16
 -3 -22 1 70.41 2.89
 3 -22 -1 72.3 2.45
 3 -22 -1 68.13 2.86
 -3 -22 1 72.21 2.11
 -3 -22 -1 71.07 2.92
 -3 -22 -1 68.92 2.01
 3 -22 1 65.25 2.36
 3 -22 3 110.75 3.06
 -3 -22 -3 121.38 3.72
 3 -22 3 120.44 3.7
 3 -22 5 110.02 3.49
 -3 -22 -5 115.61 3.58
 3 -22 5 109.34 3.05
 3 -22 7 34.22 1.77
 -3 -22 -7 29.76 1.88
 3 -22 7 32.9 1.97
 3 -22 9 10.36 1.12
 3 -22 9 10.7 1.26
 -3 -22 -9 10.45 1.22
 3 -22 11 6.42 0.94
 3 -22 11 5.58 0.98
 -3 -22 -11 4.93 0.93
 -3 -23 10 19.39 1.58
 -3 -23 10 17.75 1.26
 3 -23 -10 19.56 1.54
 -3 -23 8 32.78 2
 -3 -23 8 28.51 1.53
 3 -23 -8 35.25 1.65
 3 -23 -8 33.47 1.98
 -3 -23 6 59.11 2.05
 3 -23 -6 62.32 2.19
 3 -23 -6 55.99 2.55
 -3 -23 6 62.47 2.71
 3 -23 -4 54.61 2.55
 -3 -23 4 60.93 2.69
 -3 -23 4 57.4 2
 3 -23 -4 60.95 2.2
 -3 -23 2 17.48 1.16
 -3 -23 2 19.34 1.66
 3 -23 -2 20.44 1.39
 3 -23 -2 17.52 1.63
 -3 -23 0 2.02 0.89
 3 -23 0 0.95 0.81
 3 -23 0 2.25 0.77
 3 -23 2 1.56 0.66
 3 -23 2 2.36 0.9
 3 -23 4 5.79 0.9
 -3 -23 -4 4.2 0.99
 3 -23 4 4.88 1.02
 3 -23 6 2.83 0.74
 -3 -23 -6 4.3 1.02
 3 -23 6 5.91 1.05
 3 -23 8 9.35 1.06
 -3 -23 -8 8.25 1.15
 3 -23 8 8.81 1.19
 -3 -24 7 3.91 0.73
 3 -24 -7 3.7 0.92
 -3 -24 7 2.85 0.94
 -3 -24 5 12.19 1.03
 3 -24 -5 11.99 1.1
 -3 -24 5 12.35 1.39
 3 -24 -5 13.81 1.42
 3 -24 -3 16.35 1.48
 -3 -24 3 13.21 1.43
 3 -24 -3 12.39 1.11
 -3 -24 1 16.3 1.52
 3 -24 -1 16.89 1.27
 3 -24 -1 16.8 1.52
 3 -24 1 3.76 0.82
 -3 -24 -1 3.01 0.9
 3 -24 1 4.06 0.94
 3 -24 3 5.21 0.83
 -3 -24 -3 7.27 1.19
 3 -24 3 5.87 1.05
 3 -24 5 2.3 0.72
 -3 -24 -5 1.97 0.76
 3 -24 5 2.24 0.8
 -4 0 26 132 3.64
 -4 0 24 195.59 4.43
 -4 0 22 115.04 3.46
 -4 0 20 224.82 2.56
 -4 0 20 238.75 5.04
 4 0 -18 4.4 0.65
 -4 0 18 4.09 0.53
 -4 0 18 5.03 1.16
 -4 0 16 12.08 1.44
 4 0 -16 9.91 0.85
 -4 0 16 11.23 0.76
 4 0 -14 1.12 0.57
 -4 0 14 1.23 1
 -4 0 14 0.27 0.55
 -4 0 12 4 0.75
 -4 0 12 4.35 1.14
 4 0 -12 5.51 0.94
 4 0 -10 3.5 0.98
 -4 0 10 1.46 0.83
 -4 0 10 2.42 1.26
 -4 0 8 11.05 1.67
 -4 0 8 8.18 1.1
 4 0 -8 8.73 1.29
 -4 0 8 8.13 1.7
 -4 0 6 22.3 1.93
 -4 0 6 23.59 1.77
 -4 0 6 25.45 2.29
 4 0 -6 21.89 1.88
 4 0 -4 795.85 9.02
 -4 0 4 806.17 8.94
 4 0 -4 779.9 8.97
 -4 0 4 763.71 8.79
 -4 0 -6 5.18 1.3
 4 0 6 7.66 1.31
 -4 0 -6 5.53 0.72
 4 0 6 8.06 0.89
 4 0 10 1354.13 11.23
 4 0 12 815.37 8.73
 4 0 14 59.2 2.44
 4 0 16 122.39 3.4
 4 0 18 83.57 2.79
 4 0 20 14.09 1.29
 4 0 22 59.23 2.34
 4 0 24 43.64 2.03
 -4 1 25 5.98 1.1
 -4 -1 25 10.11 1.23
 -4 -1 23 -0.15 0.82
 -4 1 23 -0.36 0.79
 -4 -1 21 1.2 0.85
 -4 1 21 0.3 0.8
 -4 -1 19 8.07 0.66
 -4 1 19 9.17 0.66
 -4 -1 19 8.88 1.24
 4 1 -17 84.54 2.06
 -4 1 17 87.11 3.24
 4 -1 -17 81.56 2.04
 -4 1 17 86.75 1.84
 -4 -1 17 86.9 1.87
 -4 -1 17 84.3 3.2
 4 -1 -15 15.7 1.09
 -4 1 15 13.97 0.9
 -4 -1 15 17.4 1.67
 4 1 -15 14.52 1.07
 -4 -1 15 17 1.01
 -4 1 15 15.81 1.64
 -4 -1 13 345.45 6.56
 -4 -1 13 338.36 4.23
 -4 1 13 329.91 4.22
 4 -1 -13 346.77 4.66
 -4 1 13 340.42 6.47
 4 1 -13 351.37 4.74
 -4 -1 11 103.43 3.76
 -4 1 11 102.56 3.72
 -4 1 11 101.19 2.61
 -4 -1 11 104.53 2.56
 4 1 -11 111.26 2.86
 4 -1 -11 105.27 2.81
 -4 1 9 205.64 5.09
 -4 -1 9 218.77 3.93
 -4 1 9 208.43 5.38
 -4 1 9 209.56 3.94
 4 1 -9 218.97 4.22
 4 -1 -9 221.03 4.36
 -4 -1 7 861.76 10.33
 -4 1 7 829.28 10.38
 -4 1 7 827.15 8.51
 4 -1 -7 863.31 8.87
 -4 -1 7 847.3 8.21
 -4 1 7 836.19 9.94
 -4 -1 7 862.84 10.02
 4 1 -7 845.07 8.75
 -4 -1 5 596.81 8.04
 -4 1 5 580.36 7.59
 4 -1 -5 604.42 7.75
 4 -1 -5 602.47 8.12
 -4 -1 5 591 8.32
 -4 -1 5 597.49 7.26
 -4 1 3 12.49 1.75
 4 -1 -3 10.49 1.87
 -4 -1 3 15.16 2.02
 4 1 -3 13.04 1.71
 -4 -1 3 9.58 1.62
 4 -1 -3 12.12 1.92
 4 1 -3 13.24 1.9
 -4 1 3 18.97 2.28
 4 -1 -1 3520.19 18.49
 -4 1 1 3535.4 17.22
 4 1 -1 3492.02 17.7
 -4 -1 1 3384.16 17.33
 4 -1 -1 3424.84 17.52
 -4 1 -1 605.12 6.97
 -4 1 -1 602.38 7.24
 4 1 1 629.86 6.98
 4 1 1 581.88 5.56
 4 -1 1 587.07 6.82
 -4 -1 -1 588.04 6.81
 -4 -1 -1 599.27 5.6
 4 -1 1 631.04 7.31
 -4 1 -3 123.42 3.45
 4 1 3 125.6 3.01
 -4 -1 -3 126.66 2.88
 4 -1 3 121.14 3.12
 -4 1 -3 131.85 3.16
 4 -1 3 121.8 3.38
 -4 -1 -3 118.93 2.86
 4 1 3 122.95 2.78
 -4 -1 -5 2447.33 10.38
 4 -1 5 2435.22 14.85
 -4 1 -5 2511.93 11.28
 -4 -1 -5 2398.96 13.46
 4 1 5 2478.85 13.29
 4 1 5 2420.9 10.82
 -4 1 -5 2419.24 15.24
 4 -1 5 2418.29 11.38
 -4 -1 -7 45.05 1.18
 4 1 7 46.3 2.1
 -4 -1 -7 43.55 2.11
 -4 1 -7 42.15 2.32
 4 1 7 40.7 1.26
 -4 1 -7 43.82 1.34
 4 -1 7 38.7 2.19
 -4 1 -7 46.4 1.31
 4 -1 9 491.93 7.02
 -4 1 -9 484.38 7.33
 -4 -1 -9 505.04 7.01
 4 1 9 502.68 6.58
 4 1 11 6.28 1.13
 4 -1 11 6.47 1.24
 4 -1 13 230.18 4.77
 4 1 13 229.06 4.55
 4 1 15 3.09 0.86
 4 -1 15 2.33 0.89
 4 -1 17 86.75 2.91
 4 1 17 83.61 2.79
 4 1 19 26.46 1.65
 4 -1 19 25.22 1.68
 4 1 21 53.09 2.22
 4 -1 21 51.33 2.24
 4 -1 23 11.97 1.18
 4 1 23 11.32 1.16
 4 -1 25 12.16 1.17
 4 1 25 13.59 1.25
 -4 -2 26 39.89 2.1
 -4 2 26 43.57 2.13
 -4 -2 24 84.98 3
 -4 2 24 87.46 2.95
 -4 -2 22 86.53 3.08
 -4 2 22 83.23 2.95
 -4 -2 20 93.46 1.78
 -4 -2 20 95.32 3.26
 -4 2 20 92.26 3.18
 -4 2 20 93.22 1.65
 -4 -2 18 88.78 3.23
 -4 2 18 85.52 3.11
 -4 -2 18 85.21 1.88
 -4 2 18 83.38 1.78
 -4 2 18 86.6 1.93
 4 2 -18 85.89 2.05
 4 2 -16 102.92 2.43
 -4 2 16 105.59 2.16
 -4 -2 16 104.35 3.6
 -4 -2 16 108.28 2.24
 -4 2 16 104.58 3.49
 4 -2 -16 100.17 2.38
 -4 2 14 9.2 0.87
 -4 -2 14 9.55 1.42
 -4 2 14 7.94 1.4
 -4 -2 14 8.54 0.83
 4 -2 -14 9 0.96
 4 2 -14 9.57 0.97
 4 -2 -12 6.81 0.96
 -4 2 12 9.62 1.02
 -4 -2 12 6.55 0.85
 4 2 -12 7.61 1.03
 -4 2 12 8.33 1.52
 -4 -2 12 8.43 1.45
 4 2 -10 600.96 6.78
 -4 -2 10 590.13 8.74
 -4 2 10 583.76 8.56
 -4 2 10 588.25 6.54
 4 -2 -10 599.17 6.78
 -4 -2 10 583.82 6.22
 4 -2 -8 8.68 1.29
 -4 -2 8 8.64 1.62
 4 2 -8 12.52 1.37
 4 2 -8 6.57 1.5
 -4 -2 8 8.58 1.21
 -4 2 8 9.01 1.52
 -4 2 8 5.73 1.01
 -4 2 8 7.52 1.55
 4 -2 -6 41.87 2.56
 -4 2 6 45.42 2.23
 4 2 -6 49.1 2.4
 -4 -2 6 45.78 2.61
 -4 -2 6 38.01 2.05
 4 -2 -6 47.55 2.42
 4 2 -6 45.56 2.66
 -4 2 6 38.93 2.47
 4 -2 -4 110.52 3.58
 -4 -2 4 105.73 3.36
 4 2 -4 104.36 3.35
 -4 -2 4 104.4 3.22
 -4 2 4 115.79 3.69
 -4 2 4 103.7 3.43
 -4 -2 4 101.7 3.5
 4 -2 -4 100.26 3.54
 4 -2 0 1721.8 13.12
 -4 -2 0 1734.01 12.19
 -4 2 0 1703.29 12.99
 4 2 0 1729.8 12.06
 -4 2 0 1704.3 12.51
 4 2 0 1714.23 8.6
 4 -2 2 3776.72 18.24
 4 2 2 3832.1 16.53
 4 -2 4 23.9 1.63
 -4 2 -4 22.16 1.91
 -4 -2 -4 20.34 1.36
 -4 -2 -4 19.08 1.33
 4 2 4 22.62 1.39
 -4 2 -4 22.28 1.55
 4 2 4 24.1 1.38
 4 -2 4 22.25 1.9
 -4 2 -6 6.08 0.88
 4 2 6 6.5 0.81
 -4 2 -6 6.03 1.4
 -4 -2 -6 6.43 1.13
 -4 -2 -6 7.13 0.85
 4 2 6 8.01 1.1
 -4 2 -6 6.23 0.9
 4 -2 6 5.89 1.43
 4 2 8 3180.29 15.61
 4 2 8 3195.23 9.63
 -4 2 -8 3139.22 18.85
 4 -2 8 3133.67 18.07
 -4 -2 -8 3107.95 16.31
 -4 2 -8 3168.49 10.56
 -4 -2 -8 3195.02 10.03
 -4 2 -10 954.04 4.59
 -4 -2 -10 921.55 9.33
 -4 2 -10 968.1 4.56
 4 -2 10 935.31 9.83
 4 2 10 960.99 8.94
 4 2 12 463.77 6.33
 4 -2 12 468.25 6.95
 4 2 14 66.35 2.51
 4 -2 14 67.11 2.67
 4 2 16 17.53 1.38
 4 -2 16 14.52 1.46
 4 -2 18 2.78 0.94
 4 2 18 2.52 0.89
 4 2 20 2.39 0.8
 4 -2 20 3.91 0.93
 4 2 22 46.26 2.05
 4 -2 22 42.4 2.04
 4 -2 24 85.27 2.8
 4 2 24 83.03 2.67
 -4 3 25 1.42 0.7
 -4 -3 25 2.87 0.88
 -4 -3 23 29.29 1.89
 -4 3 23 22.62 1.6
 -4 -3 21 86.84 3.11
 -4 3 21 83.8 2.98
 -4 3 19 49.21 1.34
 -4 3 19 44.17 2.29
 -4 -3 19 45.9 1.4
 -4 -3 19 48.36 2.44
 -4 -3 17 189.34 2.94
 -4 -3 17 188.98 4.65
 -4 3 17 191.75 3.01
 4 3 -17 187.54 3.22
 -4 3 17 195.33 4.6
 -4 3 17 186.65 2.82
 -4 3 15 433.23 4.72
 -4 3 15 431.64 6.99
 -4 -3 15 436.1 4.74
 -4 -3 15 424.07 7.12
 4 3 -15 423.48 5.06
 -4 3 15 426.21 4.77
 4 3 -13 51.14 1.93
 -4 -3 13 50.61 1.79
 -4 3 13 47.58 1.79
 4 -3 -13 48.64 1.91
 -4 3 13 50.05 2.56
 4 -3 -11 2152.53 12.82
 -4 3 11 2093.28 12.32
 4 3 -11 2140.42 12.35
 -4 -3 11 2126.54 16.28
 -4 -3 11 2161.33 11.8
 -4 3 11 2117.83 15.89
 -4 -3 9 362.22 5.23
 -4 3 9 380.88 5.58
 4 3 -9 378.12 5.46
 4 -3 -9 367 5.68
 -4 -3 9 376.78 6.86
 -4 3 9 362.65 6.75
 4 3 -7 8451.15 31.77
 -4 -3 5 269.38 5.47
 -4 3 5 270.49 5.29
 4 3 -5 273.06 5.15
 4 -3 -5 292.39 5.55
 -4 -3 5 266.07 5.04
 -4 3 5 274.36 5.52
 4 3 -5 272.82 5.54
 4 -3 -5 265.81 5.55
 4 3 -3 771.97 8.69
 -4 -3 3 775.63 8.76
 4 -3 -3 810.85 9.53
 4 -3 -3 789.72 9.2
 -4 -3 3 766.73 8.12
 -4 3 3 771.94 9.19
 -4 3 3 800.06 9.29
 -4 3 1 355.27 6.43
 4 -3 -1 333.03 5.98
 -4 -3 1 345.71 4.44
 -4 -3 1 352.88 4.24
 -4 -3 1 351.77 6.02
 4 3 -1 345.01 5.82
 4 -3 -1 370.32 6.52
 -4 -3 -1 1552.32 11.84
 4 -3 1 1570.46 12.4
 4 -3 1 1607.63 12.96
 4 3 1 1623.38 11.8
 -4 3 -1 1670.6 12.7
 -4 3 -1 1594.13 12.9
 -4 -3 -3 172.82 2.41
 -4 3 -3 166.27 3.97
 4 3 3 169.4 3.63
 -4 3 -3 171.09 4.23
 -4 -3 -3 164.23 3.61
 4 -3 3 166.94 4.27
 4 3 3 169.14 2.27
 -4 3 -3 174 3.95
 -4 3 -5 21.97 1.95
 4 3 5 21.89 1.31
 -4 3 -5 24.05 1.56
 -4 -3 -5 21.32 1.37
 4 3 5 22.52 1.23
 -4 -3 -5 22.3 1.32
 -4 3 -5 24.19 1.52
 4 -3 5 22.22 1.89
 -4 -3 -7 1125.65 9.03
 -4 3 -7 1158.73 7.84
 4 3 7 1173.77 6.95
 -4 3 -7 1148.87 11.45
 4 -3 7 1151.78 11.12
 -4 -3 -7 1141.83 7.43
 -4 3 -7 1151.7 7.94
 4 3 7 1142.87 8.63
 -4 3 -9 2033.29 8.84
 -4 -3 -9 2093.33 13.04
 4 -3 9 2013.53 14.72
 4 3 9 2111.96 7.83
 4 3 9 2053.08 12.34
 -4 3 -9 2053.79 9.19
 -4 -3 -9 2059.21 8.41
 -4 -3 -11 1594.01 11.87
 4 3 11 1600.49 11.27
 -4 3 -11 1587.68 6.57
 -4 3 -11 1645.41 6.61
 4 3 11 1651.56 5.38
 -4 -3 -11 1646.71 5.57
 4 -3 11 1614.47 13.07
 4 3 13 632.54 7.17
 4 -3 13 682.25 8.35
 4 3 15 782 7.96
 4 -3 15 782.11 8.82
 4 3 17 89.37 2.74
 4 -3 17 87.73 2.99
 4 -3 19 362.03 5.85
 4 3 19 366.17 5.47
 4 3 21 117.75 3.12
 4 -3 21 114.22 3.28
 4 3 23 108.14 3
 4 -3 23 103.86 3.11
 4 -3 25 25.06 1.61
 4 3 25 23.02 1.43
 -4 4 26 10.14 1.13
 -4 -4 26 8.73 1.13
 -4 4 24 10.91 1.16
 -4 -4 24 13.94 1.39
 -4 4 22 14.42 1.36
 -4 -4 22 17.09 1.53
 -4 4 20 1.37 0.43
 -4 -4 20 0.84 0.44
 -4 4 18 42.96 1.4
 -4 -4 18 44.26 2.32
 -4 -4 18 41.24 1.42
 -4 4 18 38.61 1.46
 -4 4 18 44.73 2.28
 4 4 -18 39.34 1.51
 -4 4 16 14.58 1.04
 4 4 -16 11.98 1.01
 -4 -4 16 13.24 1.51
 -4 4 16 15.29 1.56
 -4 -4 16 13.51 0.98
 -4 4 16 14.14 0.97
 4 4 -14 80.03 2.36
 -4 -4 14 80.16 3.19
 -4 -4 14 78.25 2.23
 -4 4 14 82.39 3.19
 -4 4 14 75.52 2.21
 -4 4 14 80.41 2.28
 -4 4 12 155.81 3.34
 -4 -4 12 155.34 3.25
 -4 4 12 152.39 4.26
 4 4 -12 157.4 3.35
 -4 4 12 157.16 3.32
 -4 -4 12 152.73 4.42
 -4 -4 10 3.58 1.41
 -4 4 10 4.95 1.47
 4 4 -10 4.09 1.09
 -4 4 10 4.97 1.11
 -4 -4 10 5.45 1.17
 4 -4 -8 14.73 1.56
 4 -4 -8 14.05 1.63
 4 4 -8 15.47 1.48
 -4 -4 8 15.13 1.49
 4 4 -8 13.8 1.78
 -4 4 8 18.61 1.56
 -4 4 8 14.79 1.64
 -4 -4 8 15.82 1.87
 4 -4 -6 50.18 2.59
 4 4 -6 45.29 2.6
 -4 4 6 48.92 2.51
 -4 -4 6 42.01 2.43
 4 4 -6 42.08 2.22
 4 -4 -6 44.7 2.55
 -4 -4 6 43.55 2.28
 -4 4 6 51.89 2.45
 -4 4 4 596.11 8.24
 -4 4 4 613.42 8.21
 4 4 -4 606.23 7.83
 -4 -4 4 603.97 7.51
 4 -4 -4 587.53 8.15
 4 -4 -4 614.13 8.54
 4 4 -4 591.12 7.6
 -4 4 2 405.63 7.09
 4 4 -2 412.25 5.4
 -4 -4 2 398.61 6.61
 -4 4 2 414.77 6.67
 -4 -4 2 405.12 5.22
 4 -4 -2 421.66 7.26
 4 4 -2 409.94 6.63
 4 -4 -2 405.79 6.76
 4 -4 0 1051.29 10.71
 -4 -4 0 1060.64 5.6
 -4 -4 0 1029.58 10.36
 -4 -4 0 1078.38 5.73
 4 4 0 1050.1 10.28
 -4 4 0 1050.89 11.12
 -4 4 0 1060.27 10.88
 4 4 2 121.9 3.48
 -4 -4 -2 121.64 3.55
 4 -4 2 129.02 3.85
 -4 4 -2 118.86 3.86
 -4 4 -2 123.87 3.75
 4 4 4 585.44 6.63
 -4 -4 -4 589.67 4.37
 4 4 4 577.42 4.1
 4 -4 4 568.58 7.77
 -4 -4 -4 571.39 6.69
 -4 4 -4 582.29 7.28
 -4 4 -4 584.05 7.07
 -4 4 -6 101.89 2.94
 -4 -4 -6 109.22 2.74
 4 4 6 112.27 2.66
 -4 -4 -6 113.34 2.59
 4 -4 6 108.33 3.52
 -4 4 -6 103.61 3.66
 -4 4 -6 110.1 2.9
 4 4 6 110.67 2.39
 -4 -4 -8 1856.37 11.47
 4 4 8 1881.9 9.15
 -4 4 -8 1862.02 10.39
 -4 -4 -8 1889.54 9.87
 4 4 8 1859.78 10.89
 4 -4 8 1891.14 14.55
 -4 4 -8 1908.71 10.58
 4 4 10 173.29 2.38
 -4 -4 -10 172.18 2.58
 -4 4 -10 178.83 2.87
 4 -4 10 175.7 4.5
 -4 4 -10 174.8 2.81
 -4 -4 -10 176.52 3.78
 4 4 10 167.3 3.53
 4 4 12 266.18 2.4
 4 4 12 262.88 4.54
 -4 4 -12 274.59 2.91
 4 -4 12 263.8 5.3
 -4 4 -12 266.75 2.9
 -4 -4 -12 275.96 2.55
 -4 4 -14 13.62 0.55
 4 4 14 11.23 1.14
 -4 4 -14 11.81 0.56
 4 -4 14 10.98 1.33
 4 4 16 31 1.68
 4 -4 16 30.17 1.9
 4 -4 18 52.92 2.38
 4 4 18 61.78 2.27
 4 4 20 9.58 1.08
 4 -4 20 10.02 1.17
 4 -4 22 49.15 2.2
 4 4 22 44.63 1.97
 4 4 24 11.9 1.13
 4 -4 24 10.46 1.16
 -4 -5 25 9.79 1.19
 -4 5 25 7.41 1.04
 -4 -5 23 9.3 1.17
 -4 5 23 9.7 1.17
 -4 5 21 18.32 1.46
 -4 -5 21 20.93 1.63
 -4 -5 19 30.98 1.26
 -4 5 19 31.33 1.22
 -4 5 19 32.31 1.9
 -4 -5 19 34 2.07
 4 5 -17 474.34 5.27
 -4 5 17 503.16 5.07
 -4 -5 17 509.03 5.15
 -4 5 17 499.05 7.19
 -4 5 17 483.96 5.26
 -4 5 15 722.06 8.8
 -4 -5 15 730.34 9.15
 -4 -5 15 721.81 6.49
 4 5 -15 695.56 6.64
 -4 5 15 718.07 6.54
 -4 5 15 703.02 6.65
 4 5 -13 1762.74 10.81
 -4 -5 13 1753.32 10.72
 -4 -5 13 1793.45 14.47
 -4 5 13 1793.19 11.03
 -4 5 13 1728.01 11.13
 -4 5 13 1766.6 13.84
 -4 -5 11 2344.78 16.47
 4 5 -11 2308.91 13.11
 -4 5 11 2370.98 13.4
 -4 5 11 2303.43 13.41
 -4 -5 11 2348.2 13.25
 -4 -5 9 1630.12 11.82
 -4 -5 9 1659.87 13.94
 -4 5 9 1609.5 11.88
 4 5 -9 1642.57 11.61
 -4 5 9 1624.13 11.96
 4 -5 -9 1661.53 13.41
 -4 5 7 1611.15 13.12
 -4 -5 7 1557.35 12.21
 4 5 -7 1623.42 12.28
 4 5 -7 1604.13 13.83
 -4 5 7 1597.85 12.65
 -4 -5 7 1593.15 13.45
 -4 5 7 1594.41 12.57
 4 -5 -7 1600.16 13.45
 -4 -5 5 1133.34 10.69
 4 -5 -5 1159.81 11.39
 -4 5 5 1152.61 11.46
 -4 -5 5 1148.65 11.04
 -4 5 5 1183.83 11.41
 4 5 -5 1193.3 11.14
 -4 5 5 1191.14 11.37
 4 5 -5 1158.88 10.82
 -4 5 3 1138.04 11.14
 4 5 -3 1119.35 11.04
 -4 -5 3 1108.54 11.09
 4 5 -3 1105.02 9.47
 -4 5 3 1114.49 11.43
 -4 -5 3 1044.97 9.14
 -4 5 3 1064.03 11.66
 4 -5 -3 1083.95 11.09
 -4 -5 1 1448.24 8.46
 4 -5 -1 1497.5 12.87
 -4 5 1 1482.94 12.51
 4 5 -1 1488.37 8.61
 4 5 -1 1489.73 12.7
 -4 -5 1 1475.41 12.99
 -4 5 1 1471.72 13.24
 -4 5 1 1483.02 13.77
 4 -5 1 98.71 3.46
 -4 5 -1 96.28 3.46
 4 5 1 98.56 3.39
 -4 5 -1 93.35 3.66
 -4 -5 -1 99.76 3.45
 -4 5 -1 95.58 3.57
 4 5 3 12.99 1.47
 -4 5 -3 13.99 1.59
 -4 -5 -3 13.85 1.62
 -4 5 -3 13.73 1.64
 4 -5 3 9.54 1.44
 4 5 5 429.75 5.74
 4 5 5 457.04 3.87
 4 5 5 463.74 3.98
 -4 5 -5 442.23 7.17
 -4 -5 -5 432.78 5.97
 -4 5 -5 462.15 6.44
 4 -5 5 432.78 7
 -4 -5 -7 473.62 5.1
 4 5 7 464.13 4.89
 4 5 7 457.8 5.3
 -4 5 -7 462.33 5.92
 4 -5 7 453.47 7.12
 -4 -5 -7 442.1 5.62
 -4 -5 -9 3246.43 14.85
 4 5 9 3308.7 14.35
 -4 5 -9 3266.59 13.81
 -4 -5 -9 3165.11 13.12
 4 -5 9 3245.98 19.09
 4 5 9 3259.77 12.37
 -4 5 -9 3163.18 14.01
 -4 5 -11 1425.46 8.48
 -4 5 -11 1428.87 8.29
 4 5 11 1477.24 7.23
 4 5 11 1450.34 10.08
 4 -5 11 1465.4 12.54
 -4 -5 -11 1431.44 7.78
 4 5 13 2071.4 12.4
 -4 5 -13 2111.72 8.46
 4 5 13 2108.87 7.09
 4 -5 13 2066.48 14.57
 -4 5 -13 2093.5 8.64
 -4 -5 -13 2087.01 7.49
 4 -5 15 506.95 7.17
 -4 5 -15 514.61 3.37
 -4 5 -15 508.95 3.47
 4 5 15 511.46 6.2
 4 -5 17 216.26 4.65
 4 5 17 223.51 4.11
 4 5 19 337.27 5.06
 4 -5 19 320.71 5.52
 4 -5 21 187.1 4.2
 4 5 21 184 3.77
 4 5 23 91.51 2.68
 4 -5 23 89.07 2.92
 -4 -6 24 4.68 0.95
 -4 6 24 5.42 0.93
 -4 6 22 43.57 2.06
 -4 -6 22 44.6 2.22
 -4 6 20 3.6 0.9
 -4 6 20 4.67 0.61
 -4 -6 20 3.83 1.02
 -4 -6 20 3.63 0.61
 -4 -6 18 3.55 0.68
 -4 6 18 3.95 0.97
 -4 -6 18 3.09 0.95
 -4 6 18 2.34 0.61
 -4 6 16 60.13 1.9
 -4 -6 16 60.09 1.97
 -4 -6 16 55.96 2.66
 -4 6 16 54.69 2.49
 -4 6 16 53.89 1.95
 -4 -6 14 13.31 1.58
 -4 -6 14 15.59 1.22
 -4 6 14 13.29 1.43
 -4 6 14 12.91 1.14
 -4 6 14 13.24 1.12
 -4 6 12 224.85 4.15
 4 6 -12 217.46 4.07
 -4 -6 12 224.96 4.17
 -4 6 12 230.09 5.02
 -4 6 12 214.94 4.19
 -4 -6 10 551.38 8.06
 -4 6 10 571.67 7.18
 -4 -6 10 551.16 6.86
 -4 6 10 557.47 6.86
 4 6 -10 552.07 6.75
 4 -6 -10 574.08 7.78
 -4 6 8 955.73 10.07
 -4 -6 8 976.65 10.54
 -4 -6 8 947.6 9.53
 -4 6 8 975.39 9.85
 4 6 -8 982.17 9.41
 -4 6 8 1000.42 10.06
 4 -6 -8 996.37 10.39
 -4 -6 6 1424.13 12.15
 4 6 -6 1464.56 12.63
 4 6 -6 1447 12.2
 -4 -6 6 1453.57 12.39
 -4 6 6 1440.71 12.88
 4 -6 -6 1445.36 12.58
 -4 6 6 1419.73 12.7
 -4 6 6 1449.41 12.49
 4 6 -4 1701.39 12.4
 -4 6 4 1708.26 14.36
 -4 6 4 1656.48 14.62
 -4 -6 4 1701.03 13.82
 -4 -6 4 1611.19 12.03
 -4 6 4 1659.71 13.52
 4 6 -4 1634.71 13.4
 4 -6 -4 1645.97 13.36
 -4 6 2 629.65 8.35
 -4 -6 2 600.13 8.56
 4 6 -2 637.23 8.47
 -4 6 2 603.85 9.09
 4 6 -2 600.01 6.33
 -4 6 2 619.64 8.9
 -4 -6 2 637.4 6.21
 4 -6 -2 619.62 8.31
 4 -6 0 416.67 6.85
 4 6 0 404.09 3.8
 -4 6 0 404.32 6.64
 -4 -6 0 414.19 3.65
 4 6 0 401.48 6.76
 4 -6 0 418.9 7.15
 -4 6 0 399.67 7.21
 -4 -6 0 399.05 6.81
 4 6 2 930.7 9.79
 -4 -6 -2 924.6 9.93
 -4 6 -2 971.6 10.68
 -4 6 -2 982.81 10.17
 4 -6 2 927.94 10.23
 4 -6 2 940.96 10.05
 -4 -6 -4 85.26 3.01
 -4 6 -4 90.01 3.44
 4 -6 4 90.5 3.09
 -4 6 -4 83.04 3.15
 4 -6 4 90.77 3.25
 4 6 4 87.7 2.95
 -4 -6 -6 326.27 5.34
 4 6 6 344.21 3.55
 -4 6 -6 349.1 5.64
 4 6 6 338.92 5.15
 4 6 6 350 3.67
 4 -6 6 329.09 6.19
 4 -6 6 346.43 5.42
 4 6 8 31.81 1.41
 4 6 8 30.09 1.31
 4 -6 8 34.57 1.7
 4 -6 8 34.26 2.23
 -4 -6 -8 33.19 1.68
 -4 6 -8 33.52 1.78
 4 6 8 31.64 1.5
 4 6 10 8.8 0.82
 4 6 10 7.28 0.9
 -4 -6 -10 9.94 0.99
 -4 6 -10 8.19 1
 4 6 10 9.24 1.01
 4 -6 10 8.34 1.48
 4 6 12 149.64 3.24
 4 6 12 147.04 3.19
 4 6 12 152.37 2.51
 -4 6 -12 158.57 2.95
 -4 6 -12 152.64 2.81
 4 -6 12 153.22 4.12
 -4 -6 -12 154.94 2.61
 4 6 14 6.9 0.55
 -4 6 -14 5.56 0.64
 4 6 14 5.37 0.91
 -4 6 -14 7.15 0.68
 4 -6 14 6.78 1.17
 4 6 16 71.1 2.37
 4 -6 16 71.76 2.81
 4 6 16 62.93 0.99
 -4 6 -16 68.82 1.36
 -4 6 -16 68.75 1.4
 4 6 16 62.94 1.09
 4 6 18 0.7 0.7
 4 -6 18 1.03 0.88
 4 -6 20 -0.09 0.8
 4 6 20 0.34 0.65
 4 -6 22 8.86 1.16
 4 6 22 9.64 1.02
 4 6 24 2.83 0.72
 4 -6 24 3.11 0.84
 -4 7 25 0.46 0.73
 -4 -7 25 1.66 0.87
 -4 7 23 20.74 1.5
 -4 -7 23 20.58 1.58
 -4 -7 21 17.16 1.5
 -4 7 21 15.69 1.38
 -4 7 19 121.87 2.46
 -4 -7 19 120.87 2.59
 -4 7 19 127.07 3.51
 -4 -7 19 122.5 3.61
 -4 -7 17 45.56 1.74
 -4 -7 17 47.81 2.37
 -4 7 17 45.05 2.2
 -4 7 17 46.07 1.71
 -4 7 15 497.86 5.66
 -4 -7 15 490.52 5.78
 -4 -7 15 507.36 7.48
 -4 7 15 505.6 7.08
 -4 7 13 127.9 3.11
 -4 7 13 123.37 3.64
 -4 -7 13 124.83 3.14
 -4 -7 13 127.11 3.86
 -4 -7 11 675.39 7.59
 -4 -7 11 701.93 8.88
 -4 7 11 687.27 7.52
 4 -7 -11 692.86 8.36
 -4 -7 9 759.79 8.45
 4 -7 -9 777.44 9
 -4 7 9 765.76 8.64
 -4 7 9 755.59 8.58
 -4 -7 7 1409.2 12.09
 4 7 -7 1418.38 12.05
 4 7 -7 1404.5 12.42
 -4 -7 7 1416.05 12.12
 4 -7 -7 1449.88 12.38
 -4 7 7 1405.87 12.4
 -4 7 7 1382.86 12.16
 -4 7 7 1419.29 12.69
 4 7 -5 1670.26 13.6
 -4 -7 5 1677.41 13.64
 4 7 -5 1702.4 12.8
 4 -7 -5 1640.49 13.16
 -4 -7 5 1641.47 12.16
 -4 7 5 1639.1 14.37
 -4 7 5 1652.37 14.05
 -4 7 5 1654.97 13.42
 -4 7 3 548.14 8.62
 -4 -7 3 567.01 8.37
 -4 7 3 561.99 7.79
 -4 -7 3 574.59 6.47
 4 7 -3 565.4 8.06
 4 7 -3 592.22 6.75
 4 -7 -3 559.44 7.96
 -4 7 3 574.14 8.67
 -4 7 1 56.23 2.69
 4 7 -1 57.09 2.8
 4 -7 -1 58.04 2.75
 -4 -7 1 60.36 2.9
 -4 -7 1 59.1 1.79
 4 7 -1 69.4 1.97
 4 -7 -1 63.97 3.11
 -4 7 1 59.05 2.96
 4 -7 1 191 4.64
 -4 7 -1 193.76 4.76
 -4 -7 -1 196.18 4.92
 4 7 1 200.53 2.26
 4 7 1 196.87 4.83
 -4 -7 -1 211.31 2.22
 -4 7 -1 205.25 5.28
 4 -7 1 192.62 4.98
 -4 7 -3 43.82 2.37
 4 -7 3 37.9 2.24
 4 7 3 37.16 2.19
 4 -7 3 37.35 2.33
 -4 -7 -3 37.03 2.24
 -4 7 -3 36.81 2.31
 4 7 5 477.95 6.65
 4 7 5 471.76 3.36
 -4 -7 -5 453.87 6.7
 -4 7 -5 458.52 6.88
 4 -7 5 459.69 7.15
 4 7 5 475.58 3.31
 4 -7 5 467.33 6.68
 4 7 7 157.5 3.6
 4 7 7 157.85 2.55
 -4 -7 -7 163.57 3.72
 -4 7 -7 149.59 3.84
 4 -7 7 157.93 3.67
 4 7 7 169.82 2.66
 4 7 9 1462.96 8.61
 4 7 9 1428.63 9.59
 4 7 9 1456.56 8.76
 4 -7 9 1441.26 12.48
 -4 7 -9 1416.33 10.42
 4 -7 9 1423.11 9.92
 -4 -7 -9 1427.94 10.01
 -4 7 -11 1119.88 8.39
 4 7 11 1125.83 7.67
 4 -7 11 1118.64 11
 4 -7 11 1136.14 8.11
 4 7 11 1141.63 8.35
 4 7 11 1118.16 8.18
 4 7 13 601.95 6.31
 4 -7 13 594.42 7.99
 4 7 13 591.91 4.95
 -4 -7 -13 584.3 5.14
 -4 7 -15 662.43 5.13
 4 7 15 658.09 4.47
 4 -7 15 679.05 8.39
 -4 7 -15 667.6 5.43
 4 7 15 686.75 6.89
 4 7 17 64.71 2.2
 4 7 17 57.79 1.14
 4 -7 17 62.18 2.59
 -4 7 -17 58.25 1.39
 4 -7 19 130.91 3.62
 4 7 19 126.48 3
 4 7 21 26.71 1.47
 4 -7 21 29.68 1.8
 4 -7 23 27.06 1.74
 4 7 23 26.9 1.48
 -4 -8 24 25.15 1.71
 -4 8 24 20.01 1.43
 -4 -8 22 36.34 2.02
 -4 8 22 38.06 1.95
 -4 -8 20 52.36 1.72
 -4 8 20 52.95 2.24
 -4 -8 20 52.81 2.42
 -4 8 20 50.25 1.66
 -4 8 18 40.05 1.53
 -4 -8 18 39.97 1.63
 -4 -8 18 38.75 2.14
 -4 8 16 283.48 5.17
 -4 -8 16 270.92 5.37
 -4 -8 16 278.78 4.32
 -4 8 14 2.09 0.7
 -4 8 14 0.48 0.75
 -4 -8 14 0.61 0.87
 -4 -8 14 1.14 0.71
 -4 8 12 166.78 3.72
 -4 -8 12 145.23 3.51
 4 -8 -12 170.19 4.08
 -4 -8 12 154.52 4.14
 -4 -8 10 402.53 6.13
 4 -8 -10 416.55 6.42
 -4 8 10 405.77 6.19
 4 -8 -8 171.45 4.23
 -4 -8 8 174.93 4.26
 -4 -8 8 168.77 4.26
 -4 8 8 165.65 4.29
 4 8 -6 250.11 5.09
 -4 8 6 225.35 4.93
 -4 -8 6 237.33 5.15
 -4 -8 6 248.54 4.88
 4 -8 -6 239.38 5.05
 -4 8 6 229.2 5.41
 4 -8 -4 921.62 9.92
 -4 8 4 946.87 9.87
 -4 -8 4 940.32 8.62
 -4 -8 4 920.48 10.56
 4 8 -2 3364.57 14.86
 -4 8 2 3220.88 18.28
 4 8 -2 3299.04 19.65
 -4 -8 2 3278.67 14.1
 4 -8 -2 3354.21 18.91
 -4 -8 2 3397.07 20.46
 4 -8 -2 3412.36 20.67
 -4 8 2 3271.29 20.93
 -4 8 0 2199.88 15.47
 4 -8 0 2175.86 15.44
 4 8 0 2207.84 16.35
 4 8 0 2214.11 9.57
 -4 -8 0 2194.41 16.37
 -4 8 0 2173.06 16.94
 4 -8 0 2187.67 16.64
 -4 -8 0 2198.89 9.25
 -4 -8 -2 599.41 3.5
 4 8 2 584.26 3.45
 4 -8 2 578.53 7.9
 -4 -8 -2 556.6 8.07
 -4 8 -2 557.72 8.41
 -4 8 -2 581.23 8.04
 4 -8 2 563.17 8.12
 4 8 2 587.47 8.01
 -4 -8 -4 992.61 10.33
 4 -8 4 1002.85 10.48
 -4 8 -4 996.43 10.61
 4 -8 4 1001.58 10.39
 -4 -8 -6 802.86 8.68
 4 8 6 784.51 4.97
 -4 8 -6 793.14 9.19
 4 8 6 806.86 8.56
 4 8 6 827.35 4.86
 4 -8 6 829.06 9.53
 4 -8 6 837.75 8.95
 4 8 8 8.38 0.77
 -4 8 -8 7.33 1.09
 4 8 8 6.69 0.7
 4 8 8 5.8 0.95
 -4 -8 -8 8.56 1.16
 4 -8 8 6.86 1.03
 4 -8 8 5.58 1.3
 4 8 10 376.69 4.47
 4 -8 10 382.4 5.16
 4 8 10 375.54 4.99
 4 -8 10 398.29 6.56
 -4 8 -10 385.69 5.44
 -4 -8 -10 368.55 5.1
 4 8 10 388.73 4.59
 4 8 12 203.06 3.47
 4 8 12 207.08 3.36
 -4 8 -12 203.51 3.69
 4 8 12 202.37 3.57
 4 -8 12 205.42 4.72
 -4 -8 -12 219.17 3.63
 4 -8 12 210.45 3.55
 4 8 14 194.75 2.92
 4 8 14 191.61 3.55
 4 -8 14 201.61 4.64
 -4 -8 -14 197.93 2.98
 4 8 16 9.06 0.97
 4 -8 16 9.12 1.26
 -4 8 -16 9.08 0.75
 4 8 16 8.53 0.68
 4 8 18 6.19 0.83
 4 -8 18 5.76 0.99
 -4 8 -18 5.69 0.55
 4 8 20 8.06 0.92
 4 -8 20 9.24 1.19
 4 8 22 6.91 0.86
 4 -8 22 5.26 0.95
 4 -8 24 0.55 0.72
 4 8 24 2.99 0.71
 -4 -9 23 12.62 1.31
 -4 9 23 13.97 1.29
 -4 9 21 0.82 0.81
 -4 -9 21 1.67 0.88
 -4 -9 19 0.33 0.8
 -4 9 19 0.72 0.53
 -4 -9 19 0.44 0.56
 -4 9 19 0 0.71
 -4 -9 17 74.95 2.85
 -4 -9 17 76.13 2.34
 -4 9 17 71.94 2.61
 -4 9 17 75.09 2.21
 -4 9 15 26.16 1.71
 -4 -9 15 20.51 1.63
 -4 9 15 23.75 1.37
 -4 -9 15 22.97 1.45
 -4 -9 13 90.59 3.13
 -4 -9 13 85.92 2.71
 -4 9 13 82.76 2.62
 4 -9 -11 0.48 0.83
 -4 -9 11 1.21 0.83
 -4 -9 11 -0.09 0.85
 -4 9 11 1.22 0.73
 4 -9 -9 121.28 3.55
 -4 9 9 117 3.56
 -4 -9 9 114.44 3.56
 -4 -9 9 125.16 3.67
 -4 -9 7 102.68 3.47
 -4 -9 7 114.1 3.4
 4 -9 -7 111.58 3.41
 -4 9 7 112.58 3.74
 4 -9 -5 893.75 9.45
 -4 -9 5 895.06 10.26
 -4 -9 5 919.29 8.78
 4 9 -5 911.19 8.98
 -4 9 3 924.97 9.56
 4 9 -3 952.44 8.46
 -4 -9 3 954.73 10.81
 -4 -9 3 924.67 8.08
 4 -9 -3 922.36 9.86
 4 -9 -3 923.39 10.76
 4 -9 -1 1637.93 13.2
 4 9 -1 1654.14 9.52
 -4 -9 1 1651.38 14.45
 -4 -9 1 1678.94 9.1
 4 -9 -1 1678.23 14.59
 4 9 1 23.52 1.05
 -4 -9 -1 25.8 1
 -4 -9 -1 25.83 2.08
 4 -9 1 21.33 1.78
 4 -9 1 21.2 1.91
 -4 -9 -3 243.22 2.3
 -4 -9 -3 258.78 5.51
 4 -9 3 247.21 5.16
 4 -9 3 255.61 5.51
 4 9 3 251.67 2.29
 4 9 5 29.61 0.83
 4 9 5 26.51 0.89
 -4 -9 -5 25.5 1.87
 4 -9 5 26.3 1.89
 4 -9 7 33.42 2.14
 4 9 7 32.84 1.17
 4 9 7 30.75 1.09
 -4 -9 -7 29.33 1.84
 4 -9 7 30.61 1.92
 4 -9 9 132.93 3.81
 4 9 9 142.32 2.47
 -4 -9 -9 142.41 3.42
 4 -9 9 133.15 3.34
 4 9 9 135.82 2.45
 4 9 11 80.37 2.09
 4 9 11 78.96 2.35
 4 9 11 84.03 2.15
 -4 -9 -11 81.91 2.48
 4 -9 11 81.3 2.45
 4 9 13 180.42 3.19
 4 -9 13 179.88 4.43
 4 9 13 181.82 3.23
 4 9 13 175.5 3.32
 -4 -9 -13 176 3.25
 4 -9 13 183.77 3.33
 -4 -9 -15 6.43 0.67
 4 9 15 5.1 0.75
 4 9 15 6.48 0.69
 4 -9 15 7.04 1.23
 4 9 17 0.34 0.52
 -4 9 -17 0.62 0.47
 4 9 17 0.08 0.41
 4 9 19 8.58 0.91
 4 -9 19 6.03 1.06
 4 9 21 16.02 1.11
 4 -9 21 15.99 1.4
 4 9 23 4.45 0.78
 4 -9 23 3.62 0.88
 -4 -10 24 55.65 2.41
 -4 10 24 50.97 2.19
 -4 10 22 81.2 2.71
 -4 -10 22 74.23 2.77
 -4 -10 20 42.81 2.16
 -4 10 20 42.08 1.53
 -4 10 20 48.35 2.13
 -4 -10 20 42.75 1.66
 -4 -10 18 59.44 2.58
 -4 -10 18 63.88 2.12
 -4 10 18 59.79 2.38
 -4 10 16 14.6 1.29
 -4 -10 16 17.68 1.29
 -4 -10 16 13.71 1.42
 -4 10 16 14.31 1.13
 -4 10 14 47.68 1.99
 -4 -10 14 49.2 2.05
 -4 10 14 48.05 2.17
 -4 -10 14 52.54 2.39
 -4 10 12 0.63 0.7
 -4 -10 12 -0.63 0.85
 4 -10 -12 -0.51 0.73
 -4 -10 12 0.54 0.77
 -4 -10 10 20.13 1.59
 -4 -10 10 23.71 1.72
 -4 10 10 21.74 1.6
 4 -10 -10 19.83 1.48
 -4 -10 8 49.48 2.3
 -4 10 8 48.49 2.46
 -4 -10 8 45 2.34
 4 -10 -8 44.39 2.19
 4 -10 -6 697.51 8.26
 -4 -10 6 691.78 8.9
 -4 -10 6 707.42 7.87
 -4 -10 4 877.57 10.32
 4 10 -4 877.87 8.45
 -4 -10 4 853.39 8.12
 4 -10 -4 877.95 9.43
 4 -10 -4 868.2 10.33
 4 10 -2 2398.26 12.37
 4 -10 -2 2417.34 15.89
 -4 -10 2 2417.93 17.41
 4 -10 -2 2375.1 17.34
 4 -10 0 1566.09 12.59
 4 10 0 1544 8.67
 -4 -10 0 1565.43 8.16
 -4 -10 0 1526.99 13.71
 4 -10 0 1518.19 13.88
 -4 -10 -2 227.05 2.7
 4 -10 2 224.87 4.85
 4 10 2 220.64 2.63
 4 -10 4 985.59 10.58
 -4 -10 -4 990.26 10.64
 4 -10 4 1006.96 10.24
 -4 -10 -4 1063.6 5.04
 4 10 4 1045.85 4.78
 4 10 6 1046.37 4.99
 -4 -10 -6 1035.42 10.23
 4 10 6 1034.79 5.46
 4 10 8 480.59 4.06
 4 10 8 476.04 4.17
 -4 -10 -8 482.48 6.57
 4 -10 8 475.24 7.01
 4 -10 10 194.27 4.5
 4 10 10 200.39 3
 -4 -10 -10 193.84 3.96
 4 10 10 204.11 3
 4 10 12 104.54 2.33
 4 -10 12 92.3 2.58
 4 10 12 97.06 2.31
 4 -10 12 96.89 3.18
 -4 -10 -12 96.05 2.65
 4 10 14 2.05 0.58
 4 -10 14 2.82 0.68
 4 -10 14 1.62 0.86
 -4 -10 -14 2.41 0.62
 4 10 16 81.1 2.24
 4 -10 16 81.44 2.94
 -4 -10 -16 87.56 2
 4 -10 18 0.05 0.76
 4 10 18 -0.11 0.51
 -4 10 -18 -0.12 0.46
 4 10 20 4.23 0.7
 4 -10 20 4.62 0.98
 4 10 22 8.58 0.86
 4 -10 22 9.45 1.19
 -4 11 23 17.21 1.36
 -4 -11 23 13.06 1.34
 -4 -11 21 14.12 1.35
 -4 11 21 15.55 1.27
 -4 11 19 28.76 1.68
 -4 -11 19 29.56 1.5
 -4 -11 19 25.27 1.72
 -4 11 19 29.22 1.38
 -4 11 17 103.11 3.06
 -4 11 17 113.09 2.79
 -4 -11 17 105.74 2.8
 -4 -11 17 103.79 3.31
 -4 11 15 2.93 0.71
 -4 -11 15 3.28 0.8
 -4 11 15 3.24 0.82
 -4 -11 15 4.66 0.98
 -4 -11 13 90.14 3.06
 -4 -11 13 96.22 2.92
 4 -11 -13 92.95 2.88
 -4 11 13 98.16 2.93
 -4 -11 11 2.63 0.93
 -4 11 11 1.93 0.83
 -4 -11 11 3.8 0.95
 -4 -11 9 0.76 0.81
 -4 11 9 2.14 1
 -4 -11 9 0.83 0.91
 4 -11 -9 0.86 0.86
 -4 -11 7 41.53 2.35
 -4 -11 7 36.57 1.93
 -4 -11 5 3.92 1.15
 4 -11 -5 2.46 1
 -4 -11 5 2.17 0.93
 4 11 -5 2.81 0.99
 4 -11 -5 5.21 1.29
 4 11 -3 172.76 3.6
 4 -11 -3 170.73 4.66
 -4 -11 3 177.57 4.76
 4 -11 -3 181.5 4.27
 -4 -11 3 180.27 3.41
 4 11 -1 169.73 3.13
 4 -11 -1 155.72 4.09
 -4 -11 1 171.88 2.97
 4 -11 -1 166.2 4.71
 -4 -11 1 163.42 4.67
 4 -11 1 203.27 4.55
 -4 -11 -1 221.18 2.97
 4 11 1 216.18 3
 -4 -11 -1 217.22 5.21
 4 -11 1 214.16 5.21
 4 -11 3 89.41 3.09
 4 11 3 88.48 1.63
 -4 -11 -3 93.26 1.65
 4 -11 3 84.26 3.27
 -4 -11 -3 83.11 3.24
 4 -11 5 111.27 3.46
 -4 -11 -5 114.5 3.62
 4 11 5 114.51 1.65
 4 -11 5 117.19 3.68
 -4 -11 -5 114.36 1.74
 -4 -11 -7 118.08 3.45
 4 11 7 125.71 2
 4 -11 7 120.47 3.5
 4 -11 7 114.9 3.5
 4 11 7 123.97 1.81
 -4 -11 -9 74.94 2.6
 4 11 9 71.17 1.69
 4 11 9 71.1 1.66
 4 -11 9 70.32 2.76
 4 -11 9 73.09 2.62
 -4 -11 -11 34.78 1.71
 4 -11 11 33.68 1.95
 4 11 11 32.72 1.25
 4 11 11 29.7 1.23
 4 11 13 19.8 1.1
 4 11 13 23.27 1.14
 4 -11 13 23.5 1.68
 -4 -11 -13 21.55 1.28
 4 -11 13 24.58 1.4
 4 -11 15 0.79 0.88
 4 11 15 3.04 0.61
 4 -11 15 1.53 0.62
 -4 -11 -15 2.36 0.62
 4 11 17 24.55 1.24
 4 -11 17 19.61 1.52
 4 11 19 15.71 1.05
 4 -11 19 16 1.4
 4 11 21 28.74 1.37
 4 -11 21 30.06 1.78
 -4 -12 22 17.07 1.47
 -4 12 22 14.41 1.23
 -4 12 20 57.93 1.88
 -4 -12 20 56.45 2.48
 -4 -12 20 63.32 2.08
 -4 12 20 62.68 2.38
 -4 -12 18 58.66 2.52
 -4 12 18 62.97 2.11
 -4 -12 18 62.96 2.18
 -4 12 18 64.29 2.41
 -4 12 16 341.57 5.02
 -4 -12 16 339.3 5.12
 -4 12 16 330.44 5.39
 -4 -12 16 336.02 5.8
 -4 12 14 20.3 1.41
 4 -12 -14 19.44 1.43
 -4 -12 14 18.65 1.4
 -4 -12 14 17.31 1.5
 -4 12 12 75.29 2.7
 4 -12 -12 72.44 2.58
 -4 -12 12 74.99 2.77
 -4 -12 12 80.48 2.77
 -4 -12 10 147.96 3.87
 -4 -12 10 145.07 3.67
 4 -12 -10 144.93 3.56
 -4 12 10 152.69 3.96
 -4 12 8 26.25 1.88
 4 -12 -8 24.8 1.63
 -4 -12 8 28.07 1.7
 -4 -12 8 28.49 1.95
 -4 -12 6 23.35 1.84
 4 -12 -6 24.49 1.67
 -4 -12 6 26.91 1.62
 4 -12 -6 24.44 1.83
 4 12 -4 25.89 1.61
 -4 -12 4 28.82 2.15
 -4 -12 4 29.68 1.54
 4 -12 -4 27.96 1.8
 4 -12 -4 28.37 2.07
 4 12 -2 1850.1 11.03
 -4 -12 2 1861.31 15.06
 4 -12 -2 1829.02 13.56
 -4 -12 2 1864.23 10.27
 4 -12 0 841.76 9.03
 -4 -12 0 830.03 10.03
 4 -12 0 851.4 10.39
 4 12 0 854.33 6.47
 -4 -12 0 841.03 6.32
 4 -12 2 662.89 8
 4 -12 2 679.64 9.1
 -4 -12 -2 688.91 5.18
 -4 -12 -2 664.4 8.8
 4 12 4 577.46 4.08
 4 -12 4 573.66 7.45
 -4 -12 -4 589.41 4.11
 -4 -12 -4 576.44 8.1
 4 -12 4 581.86 8.08
 4 12 6 537.33 3.69
 -4 -12 -6 549.06 7.57
 4 -12 6 534.15 7.3
 -4 -12 -8 85.14 2.85
 4 12 8 87 1.72
 4 12 8 85.45 1.56
 4 -12 8 80.93 2.84
 4 12 10 14.84 0.87
 4 12 10 13.14 0.81
 -4 -12 -10 14.12 1.27
 4 -12 10 13.22 1.42
 4 -12 10 11.26 1.22
 4 12 12 8.08 0.72
 4 -12 12 8.04 1.12
 4 12 12 8.03 0.71
 -4 -12 -12 6.59 0.93
 4 -12 12 7.48 0.94
 -4 -12 -14 6 0.83
 4 -12 14 4.43 0.81
 4 12 14 5.01 0.68
 4 -12 14 4.01 0.97
 4 12 16 2.86 0.6
 4 -12 16 1.22 0.78
 -4 -12 -16 2.16 0.56
 4 -12 16 3.64 0.7
 4 12 18 9.64 0.83
 4 -12 18 7.82 1.1
 4 -12 20 21.05 1.55
 4 -12 22 23.78 1.63
 -4 13 21 60.71 2.31
 -4 -13 21 64.56 2.58
 -4 13 19 83.72 2.41
 -4 -13 19 79.36 2.84
 -4 -13 19 85.82 2.5
 -4 13 19 79.82 2.67
 -4 13 17 179.01 3.93
 -4 13 17 185.58 3.68
 -4 -13 17 177.29 4.19
 -4 -13 17 186.49 3.82
 -4 13 15 48 2.07
 -4 -13 15 46.1 2.21
 -4 -13 15 43.97 2
 -4 13 15 43.39 2.02
 -4 13 13 100.49 3.04
 4 -13 -13 102.61 2.96
 -4 -13 13 98.79 3.01
 -4 -13 13 94.44 3.01
 -4 -13 11 76.25 2.82
 -4 -13 11 83.64 2.83
 -4 13 11 78.25 2.87
 4 -13 -11 82.87 2.69
 -4 -13 9 290.99 5.05
 -4 13 9 313.77 5.82
 -4 -13 9 295.22 5.54
 4 -13 -9 319.19 5.22
 4 -13 -7 450.05 6.24
 -4 -13 7 427.26 6.9
 -4 -13 7 450.47 6.05
 4 -13 -7 431.32 6.81
 4 -13 -5 346.87 5.56
 -4 -13 5 325.96 6.14
 -4 -13 5 324.87 4.8
 4 -13 -5 340.1 6.25
 4 13 -3 44.74 1.92
 -4 -13 3 47.3 2.5
 4 -13 -3 49.28 2.26
 -4 -13 3 45.1 1.78
 4 -13 -3 46.41 2.49
 4 -13 -1 23.08 1.66
 -4 -13 1 23.43 1.88
 -4 -13 1 21.76 1.21
 4 -13 -1 20.31 1.85
 4 13 -1 22.42 1.3
 4 -13 1 54.1 2.41
 -4 -13 -1 55.57 2.68
 -4 -13 -1 55.61 1.6
 4 13 1 50.22 1.59
 4 -13 1 52.43 2.68
 4 13 3 10.62 0.74
 4 -13 3 9.95 1.24
 -4 -13 -3 9.4 1.36
 4 -13 3 11 1.43
 -4 -13 -3 10.07 0.69
 -4 -13 -5 14.36 0.75
 4 -13 5 16.61 1.46
 -4 -13 -5 15.3 1.56
 4 -13 5 12.22 1.41
 4 13 5 13.89 0.69
 4 13 7 16.24 0.81
 -4 -13 -7 17.48 1.53
 4 -13 7 16.06 1.51
 4 13 7 17.03 0.74
 4 -13 7 16.89 1.53
 4 13 9 109.91 1.99
 4 13 9 108 1.81
 -4 -13 -9 102.97 3.1
 4 -13 9 107.77 3.28
 4 -13 9 103.41 3.12
 4 13 11 11.73 0.75
 4 13 11 9.97 0.74
 -4 -13 -11 11.98 1.16
 4 -13 11 9.32 1.17
 4 -13 11 12.44 1.18
 4 13 13 81.4 1.89
 4 -13 13 82.29 2.51
 4 -13 13 78.17 2.81
 -4 -13 -13 82.63 2.49
 4 13 15 90.76 2.06
 4 -13 15 88.36 2.96
 -4 -13 -15 91.98 2.43
 4 -13 15 90.89 2.47
 4 13 17 61.25 1.77
 -4 -13 -17 58.69 1.82
 4 -13 17 58.43 2.43
 4 -13 17 60.93 1.93
 4 -13 19 29.77 1.78
 4 -13 21 14.88 1.32
 -4 14 20 20.59 1.28
 -4 -14 20 21.52 1.57
 -4 -14 20 23.89 1.41
 -4 14 20 21.28 1.45
 -4 -14 18 22.79 1.43
 -4 14 18 25.89 1.44
 -4 -14 18 26.8 1.7
 -4 14 18 26.24 1.56
 -4 14 16 59.7 2.3
 -4 -14 16 66.16 2.55
 -4 14 16 65.34 2.36
 -4 -14 16 67.32 2.42
 4 -14 -14 47.87 2.04
 -4 -14 14 44.61 2.05
 -4 14 14 46.12 2.08
 -4 -14 14 42.24 2.06
 -4 14 12 10.49 1.25
 -4 -14 12 8.52 1.08
 -4 -14 12 9.92 1.19
 4 -14 -12 10.01 1.13
 -4 14 10 4.69 1.11
 -4 -14 10 4.63 1.09
 -4 -14 10 2.98 0.93
 4 -14 -10 3.1 0.88
 4 -14 -8 5.39 0.98
 -4 -14 8 4.4 1.09
 -4 -14 8 2.99 0.93
 4 -14 -8 4.37 1.19
 -4 -14 6 5.68 0.95
 4 -14 -6 2.49 1.04
 4 -14 -6 4.49 0.92
 -4 -14 6 4.1 1.11
 -4 -14 4 53.92 2.6
 -4 -14 4 51.62 1.94
 4 -14 -4 56 2.31
 4 -14 -4 57.09 2.64
 4 14 -2 15.62 1.19
 4 -14 -2 20.52 1.51
 -4 -14 2 17.44 1.66
 4 -14 -2 17.13 1.64
 -4 -14 2 21.11 1.19
 4 -14 0 80.08 3.23
 4 14 0 77.28 2.03
 4 -14 0 78.95 2.75
 -4 -14 0 75.93 1.97
 -4 -14 0 79.5 3.14
 -4 -14 -2 13.44 0.82
 4 14 2 10.27 0.78
 4 -14 2 12.65 1.24
 -4 -14 -2 10.03 1.34
 4 -14 2 12.03 1.4
 4 -14 4 2.63 0.91
 4 14 4 3.63 0.56
 -4 -14 -4 3.21 0.53
 -4 -14 -4 1.72 0.92
 4 -14 4 2.97 0.97
 4 -14 6 29.53 1.81
 -4 -14 -6 33.3 2
 -4 -14 -6 32.32 1.02
 4 14 6 30.76 0.94
 4 -14 6 30.27 1.94
 4 14 8 25.57 0.98
 4 -14 8 29.58 1.84
 -4 -14 -8 25.92 1.78
 4 -14 8 19.68 1.56
 4 14 8 20.61 0.87
 4 14 10 0.11 0.38
 4 -14 10 -1.33 0.88
 -4 -14 -10 1.68 0.82
 4 -14 10 0.83 0.77
 4 14 10 -0.14 0.43
 -4 -14 -12 3.52 0.88
 4 14 12 3.81 0.58
 4 -14 12 2.69 0.79
 4 -14 12 2.88 0.89
 4 14 14 57.75 1.58
 4 -14 14 50.78 2.27
 -4 -14 -14 54.9 2.02
 4 -14 14 57.51 2.1
 4 -14 16 10.43 1.21
 -4 -14 -16 9.4 0.9
 4 -14 16 10.26 1.01
 4 -14 18 37.38 1.96
 4 -14 18 33.69 1.48
 4 -14 20 44.91 2.13
 -4 -15 21 2.31 0.84
 -4 15 21 0.83 0.58
 -4 15 19 28.04 1.51
 -4 -15 19 30.47 1.62
 -4 15 19 30.67 1.67
 -4 -15 19 29.41 1.8
 -4 15 17 101.05 2.83
 -4 15 17 108.82 3.04
 -4 -15 17 107.01 3.21
 -4 -15 17 102.15 2.92
 -4 15 15 154.65 3.64
 -4 -15 15 151.83 3.82
 -4 -15 13 110.74 3.26
 -4 15 13 108.21 3.22
 4 -15 -13 105.86 2.93
 -4 -15 13 107.47 3.19
 -4 -15 11 344.64 5.45
 -4 -15 11 339.06 5.78
 -4 15 11 351.4 5.95
 4 -15 -11 355.72 5.34
 -4 -15 9 88.04 3.13
 -4 -15 9 91.56 2.8
 4 -15 -9 86.08 2.74
 -4 -15 7 425.23 6.84
 4 -15 -7 435.92 6.85
 -4 -15 7 423.89 5.61
 -4 -15 5 223.53 5.08
 -4 -15 5 238.72 4.04
 4 -15 -5 232.74 5.15
 4 -15 -5 233.21 4.49
 4 -15 -3 62.63 2.39
 -4 -15 3 65.4 2.87
 4 -15 -3 58.4 2.7
 -4 -15 3 61.14 1.96
 4 15 -1 122.9 2.76
 4 -15 -1 120.68 3.37
 -4 -15 1 119.77 3.82
 4 -15 -1 126.19 3.9
 4 -15 1 0.95 0.76
 4 15 1 0.75 0.52
 -4 -15 -1 0.67 0.5
 4 -15 1 0.62 1.04
 -4 -15 -1 2.62 1.11
 4 15 3 76.92 1.73
 4 -15 3 74.42 2.62
 4 -15 3 76.31 3
 -4 -15 -3 77.3 3.07
 -4 -15 -3 82.7 1.78
 4 -15 5 49.93 2.23
 4 15 5 50.86 1.3
 -4 -15 -5 52.32 2.47
 -4 -15 -5 52.86 1.32
 4 -15 5 53.73 2.52
 -4 -15 -7 25.63 1.71
 4 15 7 26.74 0.89
 -4 -15 -7 28.6 0.97
 4 -15 7 25.27 1.74
 4 -15 7 28.57 1.75
 4 15 9 38.71 1.19
 4 -15 9 37.64 1.95
 -4 -15 -9 40.51 2.05
 4 -15 9 34.91 1.9
 -4 -15 -11 68.58 2.51
 4 15 11 71.71 1.58
 4 -15 11 70.4 2.62
 4 -15 11 69.1 2.49
 4 15 13 129.6 2.23
 -4 -15 -13 133.77 3.26
 4 -15 13 126.31 3.48
 4 -15 13 131.81 3.26
 4 -15 15 88.49 2.93
 4 -15 15 94.54 2.63
 -4 -15 -15 92.8 2.57
 4 -15 17 23.49 1.35
 -4 -15 -17 26.83 1.34
 4 -15 17 24.01 1.65
 4 -15 19 22.56 1.55
 -4 -16 20 1.54 0.66
 -4 -16 20 2.39 0.86
 -4 16 20 2.07 0.66
 -4 -16 18 16.8 1.43
 -4 -16 18 14.17 1.22
 -4 16 18 14.77 1.2
 -4 16 18 13.48 1.18
 -4 -16 16 54.17 2.28
 -4 -16 16 60.04 2.32
 -4 16 16 58.36 2.27
 -4 16 16 53.91 2.1
 -4 -16 14 29.73 1.76
 -4 16 14 32.49 1.85
 -4 -16 14 31.88 1.82
 4 -16 -14 34.4 1.69
 -4 -16 12 7.91 1.11
 -4 16 12 7.68 1.16
 4 -16 -12 7.02 0.98
 -4 -16 12 6.34 1.04
 4 -16 -10 37.84 1.8
 -4 16 10 38.86 2.17
 -4 -16 10 36.7 2.06
 -4 -16 10 32.45 1.77
 -4 -16 8 255.1 5.29
 -4 -16 8 265.14 4.5
 4 -16 -8 259.97 5.22
 4 -16 -6 398.72 5.73
 -4 -16 6 392.32 5.23
 -4 -16 6 383.38 6.6
 4 -16 -6 387.46 6.49
 -4 -16 4 199.95 4.82
 4 -16 -4 199.96 4.2
 4 -16 -4 216.2 4.93
 -4 -16 4 221.46 3.74
 -4 -16 2 9.35 1.31
 4 -16 -2 8.55 1.3
 -4 -16 2 8.09 0.88
 4 -16 -2 8.41 1.08
 4 -16 0 34.48 2.14
 4 16 0 28.19 1.33
 4 -16 0 30.33 1.71
 -4 -16 0 27.74 1.89
 -4 -16 0 32.19 1.35
 4 16 2 42.45 1.42
 4 -16 2 44.72 2.1
 -4 -16 -2 48.29 1.47
 -4 -16 -2 46.7 2.44
 4 -16 2 45.36 2.41
 4 16 4 20.97 0.95
 4 -16 4 23.33 1.58
 -4 -16 -4 24.14 1.8
 -4 -16 -4 24.15 0.97
 4 -16 4 21.58 1.7
 -4 -16 -6 6.52 0.56
 4 16 6 5.31 0.53
 -4 -16 -6 7.16 1.15
 4 -16 6 5.32 0.96
 4 -16 8 0.95 0.84
 4 -16 8 1.46 0.75
 -4 -16 -8 3.51 0.9
 4 16 8 3.05 0.48
 4 16 10 77.28 1.6
 4 -16 10 73.62 2.66
 -4 -16 -10 72.89 2.66
 4 -16 12 20.56 1.44
 4 -16 12 21.18 1.56
 -4 -16 -12 21.24 1.47
 4 -16 14 83.22 2.56
 -4 -16 -14 80.85 2.53
 4 -16 14 79.73 2.76
 -4 -16 -16 12.05 1.07
 4 -16 16 11.47 1.2
 4 -16 16 10.52 1.03
 4 -16 18 27.82 1.71
 -4 17 19 4.94 0.85
 -4 17 19 4 0.81
 -4 -17 19 5.26 1.02
 -4 -17 19 4.55 0.81
 -4 17 17 20.46 1.37
 -4 -17 17 20.12 1.49
 -4 -17 17 22.43 1.48
 -4 17 17 19.85 1.36
 4 -17 -15 3.86 0.82
 -4 17 15 5.46 0.97
 -4 -17 15 5.06 0.98
 -4 -17 15 4.4 0.93
 4 -17 -13 23.65 1.45
 -4 17 13 23.27 1.61
 -4 -17 13 19.65 1.53
 -4 -17 13 19.52 1.42
 -4 -17 11 86.17 3
 -4 17 11 87.38 3.06
 4 -17 -11 82.81 2.6
 -4 -17 9 244.2 5.08
 -4 -17 9 248.12 4.37
 4 -17 -7 637.14 7.13
 -4 -17 7 629.85 8.29
 -4 -17 7 615.96 6.6
 4 -17 -7 612.06 8.03
 -4 -17 5 141.72 4.07
 4 -17 -5 139.71 3.96
 -4 -17 5 152.39 3.18
 4 -17 -5 154.28 3.58
 4 -17 -3 68.24 2.82
 -4 -17 3 72.42 2.1
 -4 -17 3 68.45 2.9
 4 -17 -3 70.91 2.5
 -4 -17 1 15.69 1.01
 4 -17 -1 14.84 1.28
 -4 -17 1 16.32 1.57
 4 -17 -1 15.47 1.53
 4 -17 1 5.64 0.96
 -4 -17 -1 5.94 0.69
 4 17 1 4.35 0.68
 -4 -17 -1 3.27 0.94
 4 -17 1 3.07 0.98
 -4 -17 -3 2.76 0.53
 4 -17 3 2.6 0.84
 4 17 3 2.03 0.54
 -4 -17 -3 3.35 1.08
 4 -17 3 0.91 0.94
 -4 -17 -5 14.73 0.77
 -4 -17 -5 12.88 1.39
 4 -17 5 13.97 1.27
 4 -17 5 14.36 1.48
 4 -17 7 0.71 0.68
 -4 -17 -7 -0.07 0.77
 -4 -17 -7 0.51 0.39
 4 -17 7 2.38 0.92
 4 -17 9 78.38 2.68
 4 -17 9 84.22 2.9
 -4 -17 -11 44.56 2.07
 4 -17 11 44.72 2.06
 4 -17 11 42.52 2.07
 4 -17 13 91.96 2.77
 -4 -17 -13 85.72 2.66
 4 -17 13 88.69 2.87
 4 -17 15 44.8 2.09
 -4 -17 -15 46.26 1.91
 4 -17 15 41.28 1.84
 4 -17 17 23.07 1.36
 -4 -17 -17 22.78 1.28
 4 -17 17 19.84 1.49
 -4 -18 18 0.64 0.74
 -4 18 18 0.82 0.61
 -4 -18 18 2.64 0.8
 -4 18 18 2.29 0.71
 -4 18 16 11.27 1.07
 -4 -18 16 10.14 1.12
 -4 -18 16 12.83 1.24
 -4 18 16 10.39 1.11
 -4 18 14 1.62 0.78
 4 -18 -14 -0.07 0.62
 -4 -18 14 0.99 0.71
 -4 -18 14 0.18 0.69
 -4 18 12 59.36 2.51
 4 -18 -12 66.84 2.26
 -4 -18 12 61.11 2.51
 -4 -18 12 59.57 2.24
 -4 -18 10 17.29 1.29
 -4 -18 10 17.15 1.47
 -4 18 10 20.49 1.64
 4 -18 -10 20.56 1.34
 4 -18 -8 118.46 3.09
 -4 -18 8 116.16 3.58
 -4 -18 8 118.64 2.94
 4 -18 -8 121.6 3.6
 -4 -18 6 108.71 3.53
 4 -18 -6 109.3 2.98
 -4 -18 6 112.58 2.8
 4 -18 -6 103.19 3.42
 -4 -18 4 19.48 1.2
 -4 -18 4 18.08 1.65
 4 -18 -4 18.2 1.39
 4 -18 -4 16.69 1.56
 -4 -18 2 73.15 2.05
 4 -18 -2 69.72 2.47
 -4 -18 2 67.16 2.89
 4 -18 -2 63.59 2.8
 4 -18 0 10.05 1.15
 -4 -18 0 6.87 0.77
 -4 -18 0 7.45 1.3
 4 -18 0 6.03 1.16
 -4 -18 -2 106.7 2.21
 4 -18 2 95.43 2.91
 -4 -18 -2 97.01 3.4
 4 -18 2 100.53 3.43
 -4 -18 -4 132.79 3.81
 4 -18 4 133.49 3.41
 4 -18 4 138.09 3.94
 -4 -18 -4 136.23 2.26
 -4 -18 -6 18.77 0.86
 -4 -18 -6 16.17 1.52
 4 -18 6 19.04 1.44
 4 -18 6 18.31 1.63
 4 -18 8 39.46 1.93
 -4 -18 -8 42.42 2.15
 4 -18 8 38.5 2.07
 4 -18 10 8.93 1.12
 -4 -18 -10 8.8 1.12
 4 -18 10 9.99 1.14
 -4 -18 -12 29.04 1.67
 4 -18 12 26.68 1.63
 4 -18 12 27.76 1.7
 -4 -18 -14 12.27 1.19
 4 -18 14 14.77 1.24
 4 -18 14 11.75 1.18
 -4 -18 -16 17.81 1.22
 4 -18 16 17.9 1.42
 4 -18 16 19.58 1.29
 -4 19 17 2.06 0.7
 -4 19 17 -0.3 0.62
 -4 -19 17 2.68 0.83
 -4 -19 17 0.38 0.63
 -4 19 15 4.9 0.93
 -4 -19 15 4.84 0.92
 -4 -19 15 4.49 0.9
 4 -19 -15 3.38 0.75
 4 -19 -13 1.33 0.61
 -4 -19 13 2.62 0.86
 -4 -19 13 2.4 0.73
 -4 19 13 1.25 0.77
 4 -19 -11 8.04 0.94
 -4 19 11 6.43 1.09
 -4 -19 11 7.37 1.08
 -4 -19 11 9.07 1.03
 4 -19 -9 3.03 0.81
 4 -19 -9 2.95 0.89
 -4 -19 9 2.21 0.84
 -4 -19 9 2.58 0.73
 4 -19 -7 18.99 1.34
 -4 -19 7 20.31 1.31
 -4 -19 7 18.57 1.57
 4 -19 -7 18.49 1.57
 -4 -19 5 9.26 0.9
 -4 -19 5 11.08 1.32
 4 -19 -5 9.87 1.05
 4 -19 -5 9.19 1.25
 -4 -19 3 4.32 0.7
 4 -19 -3 3.51 0.95
 -4 -19 3 4.04 1.03
 4 -19 -3 3.54 0.8
 -4 -19 1 5.47 0.74
 -4 -19 1 4.53 1.12
 4 -19 -1 5.15 0.9
 4 -19 -1 5.55 1.12
 -4 -19 -1 29.11 1.24
 4 -19 1 25.88 1.56
 -4 -19 -1 26.15 1.83
 4 -19 1 24.04 1.78
 4 -19 3 26.77 1.89
 4 -19 3 30.22 1.7
 -4 -19 -3 31.71 1.19
 -4 -19 -3 29.1 1.91
 4 -19 5 70.18 2.48
 -4 -19 -5 64.84 2.69
 -4 -19 -5 67.19 1.54
 4 -19 5 65.94 2.74
 4 -19 7 20.64 1.44
 -4 -19 -7 23.36 1.7
 4 -19 7 20.56 1.58
 4 -19 9 7.75 1.03
 -4 -19 -9 8.6 1.16
 4 -19 9 7.25 1.08
 4 -19 11 26.82 1.62
 -4 -19 -11 25.51 1.61
 4 -19 11 24.25 1.6
 4 -19 13 7.58 1.02
 4 -19 13 8.78 1.04
 -4 -19 -13 6.76 0.97
 -4 -19 -15 9.53 1.03
 4 -19 15 10.44 1.07
 4 -19 15 9.78 1.13
 -4 20 14 1.59 0.79
 4 -20 -14 0.59 0.56
 -4 -20 14 -1.03 0.77
 -4 -20 14 0.61 0.67
 4 -20 -12 5.36 0.81
 -4 -20 12 5.9 0.98
 -4 20 12 5.22 0.97
 -4 -20 12 5.56 0.82
 -4 -20 10 0.4 0.71
 4 -20 -10 -0.28 0.56
 -4 20 10 0.74 0.8
 -4 -20 10 1.04 0.64
 4 -20 -8 7.58 0.97
 -4 -20 8 7.49 1.18
 4 -20 -8 7.97 1.18
 -4 -20 8 6.84 0.91
 -4 -20 6 38.08 1.62
 4 -20 -6 35.82 1.74
 -4 -20 6 34.03 2.05
 4 -20 -6 36.66 2.09
 -4 -20 4 9.31 0.92
 4 -20 -4 9.25 1.07
 -4 -20 4 8.2 1.32
 4 -20 -4 7.14 1.21
 -4 -20 2 10.34 0.92
 4 -20 -2 12.4 1.19
 -4 -20 2 8.03 1.24
 4 -20 -2 9.71 1.32
 -4 -20 0 36.07 1.42
 4 -20 0 32.61 1.77
 -4 -20 0 32.66 2.08
 4 -20 0 36.54 2.16
 4 -20 2 84.31 2.7
 -4 -20 -2 89.68 2.03
 4 -20 2 87.88 3.16
 4 -20 4 53.45 2.23
 -4 -20 -4 47.21 2.39
 4 -20 4 49.36 2.43
 4 -20 6 79.41 2.62
 -4 -20 -6 74.17 2.83
 4 -20 6 76.15 2.88
 4 -20 8 7.3 1.05
 -4 -20 -8 9.14 1.23
 4 -20 8 9.68 1.2
 4 -20 10 20.54 1.43
 -4 -20 -10 17.28 1.39
 4 -20 10 20.07 1.52
 4 -20 12 2.51 0.77
 -4 -20 -12 1.3 0.71
 4 -20 12 2.43 0.81
 4 -20 14 2.75 0.77
 -4 -20 -14 3.69 0.77
 4 -20 14 2.96 0.81
 4 -21 -13 5.01 0.75
 -4 -21 13 4.09 0.89
 -4 -21 13 5.97 0.89
 -4 21 13 6.1 1.07
 -4 21 11 2.5 0.88
 -4 -21 11 3.94 0.78
 -4 -21 11 2.93 0.85
 4 -21 -11 2.04 0.65
 4 -21 -9 5.94 0.84
 -4 -21 9 4.54 0.94
 -4 -21 9 4.89 0.8
 -4 -21 7 3.65 0.7
 -4 -21 7 2.31 0.88
 4 -21 -7 3.1 0.9
 4 -21 -7 2.49 0.7
 4 -21 -5 0.55 0.67
 -4 -21 5 1.37 0.59
 -4 -21 5 1.33 0.86
 4 -21 -5 0.73 0.83
 -4 -21 3 18.97 1.12
 -4 -21 3 17.3 1.53
 4 -21 -3 16.47 1.27
 4 -21 -3 19.65 1.62
 -4 -21 1 26.51 1.26
 4 -21 -1 25.4 1.51
 -4 -21 1 28.81 1.9
 4 -21 -1 24.75 1.77
 4 -21 1 11.57 1.13
 -4 -21 -1 11.89 0.84
 -4 -21 -1 14.34 1.46
 4 -21 1 12.62 1.37
 4 -21 3 4.87 1.03
 4 -21 3 4.12 0.9
 -4 -21 -3 3.2 0.96
 4 -21 5 20.48 1.42
 -4 -21 -5 19.57 1.55
 4 -21 5 20.31 1.61
 4 -21 7 2.11 0.75
 -4 -21 -7 3.17 0.9
 4 -21 7 1.79 0.79
 4 -21 9 10.72 1.11
 -4 -21 -9 7.84 1.08
 4 -21 9 8.98 1.12
 4 -21 11 2.34 0.72
 4 -21 11 2.47 0.77
 -4 -21 -11 3.59 0.85
 4 -21 13 1.77 0.67
 -4 -21 -13 2.85 0.76
 4 -21 13 3.14 0.8
 4 -22 -12 -0.16 0.56
 -4 -22 12 0.78 0.59
 -4 -22 12 -1.13 0.74
 -4 22 12 1.18 0.78
 -4 -22 10 -0.01 0.57
 -4 22 10 1.5 0.87
 4 -22 -10 1.57 0.63
 -4 -22 10 -0.09 0.7
 4 -22 -8 3.66 0.92
 -4 -22 8 1.98 0.62
 4 -22 -8 3.63 0.74
 -4 -22 8 1.72 0.8
 4 -22 -6 3.87 0.8
 -4 -22 6 4.38 0.73
 4 -22 -6 3.04 0.95
 -4 -22 6 3.62 0.99
 -4 -22 4 3.3 0.66
 4 -22 -4 1.55 0.69
 -4 -22 4 2.66 0.95
 4 -22 -4 2.81 0.94
 -4 -22 2 1.79 0.61
 4 -22 -2 1.24 0.74
 -4 -22 2 2.23 0.94
 4 -22 -2 2.59 0.92
 4 -22 0 16.63 1.3
 -4 -22 0 13.96 1.43
 4 -22 0 13.31 1.39
 -4 -22 -2 27.16 1.86
 4 -22 2 24.85 1.56
 4 -22 2 23.24 1.75
 4 -22 4 27.51 1.61
 -4 -22 -4 22.39 1.72
 4 -22 4 24.43 1.76
 4 -22 6 2.64 0.84
 -4 -22 -6 2.3 0.89
 4 -22 6 2.27 0.92
 4 -22 8 0.3 0.66
 -4 -22 -8 2.31 0.86
 4 -22 8 1.64 0.8
 4 -22 10 2.2 0.78
 4 -22 10 2.6 0.75
 -4 -22 -10 2.64 0.79
 -4 -23 9 7.45 0.86
 4 -23 -9 7.41 0.93
 -4 -23 9 5.89 1.04
 -4 -23 7 2.21 0.68
 4 -23 -7 1.49 0.7
 -4 -23 7 2.52 0.98
 4 -23 -7 2.13 0.9
 -4 -23 5 2.51 0.65
 4 -23 -5 2.37 0.89
 4 -23 -5 2.36 0.77
 -4 -23 5 3.14 0.96
 4 -23 -3 2.25 0.72
 4 -23 -3 2.31 0.93
 -4 -23 3 0.13 0.8
 -4 -23 1 0.53 0.8
 4 -23 -1 0.46 0.61
 4 -23 -1 0.19 0.74
 -4 -23 -1 3.21 0.93
 4 -23 1 2.23 0.72
 4 -23 1 1.9 0.81
 4 -23 3 1.49 0.61
 4 -23 3 0.64 0.73
 -4 -23 -3 0.9 0.74
 4 -23 5 1.89 0.69
 -4 -23 -5 0.9 0.78
 4 -23 5 -0.33 0.74
 4 -23 7 2.4 0.77
 -4 -23 -7 4.5 0.92
 4 -23 7 2.13 0.81
 4 -23 9 0.47 0.63
 -4 -23 -9 0.23 0.68
 4 -23 9 1.82 0.76
 4 -24 -6 0.43 0.57
 -4 -24 6 0.47 0.79
 4 -24 -6 0.68 0.74
 4 -24 -4 3.1 0.72
 -4 -24 4 2.65 0.89
 4 -24 -4 1.6 0.86
 4 -24 -2 1.38 0.63
 -4 -24 2 -0.09 0.75
 4 -24 -2 0.77 0.71
 -4 -24 0 0.79 0.73
 4 -24 0 -0.25 0.57
 4 -24 0 0.41 0.7
 4 -24 2 0.88 0.65
 4 -24 2 0.93 0.73
 -4 -24 -2 0.54 0.72
 4 -24 4 1.12 0.65
 -4 -24 -4 2.28 0.83
 4 -24 4 -0.37 0.72
 4 -24 6 1.91 0.73
 -4 -24 -6 0.75 0.74
 4 -24 6 1.16 0.71
 -5 0 25 0.41 0.77
 -5 0 23 0.5 0.81
 -5 0 21 -0.1 0.38
 -5 0 21 0.01 0.81
 -5 0 19 0.33 0.82
 -5 0 19 0.01 0.46
 -5 0 17 1.8 0.56
 5 0 -17 1.24 0.65
 -5 0 17 1.4 0.98
 5 0 -15 0.01 0.65
 -5 0 15 0.57 0.59
 -5 0 15 0.22 0.96
 -5 0 13 0.68 0.67
 -5 0 13 0.64 1.02
 5 0 -13 -0.32 0.72
 5 0 -11 -0.27 0.83
 -5 0 11 -0.2 0.78
 -5 0 11 -0.91 1.22
 5 0 -9 0.13 1.01
 -5 0 9 0.05 0.93
 -5 0 9 0.84 1.25
 -5 0 7 -1.12 1.15
 5 0 -7 -0.45 1.12
 -5 0 7 0.49 1.33
 -5 0 7 -0.18 1.41
 5 0 -5 2.14 1.51
 -5 0 5 -0.46 1.33
 5 0 -5 -1.3 1.36
 -5 0 5 1.35 1.35
 -5 0 3 -0.15 1.63
 -5 0 3 -0.09 1.33
 5 0 -3 -1.24 1.61
 5 0 -3 -0.84 1.44
 -5 0 1 -0.08 1.82
 5 0 -1 1.11 1.34
 5 0 -1 0.1 1.59
 -5 0 1 -0.18 1.29
 -5 0 -1 0.39 1.55
 5 0 1 -0.04 1.46
 -5 0 -1 -0.24 1.11
 5 0 1 0.03 1.17
 5 0 3 -0.41 1.14
 5 0 3 1.16 1.19
 -5 0 -3 -1.35 1.15
 -5 0 -3 -0.03 1.16
 5 0 5 0.1 0.85
 -5 0 -5 -0.41 0.82
 -5 0 -5 -0.39 1.02
 5 0 5 0.98 1.12
 5 0 7 0.44 1.02
 -5 0 -7 -0.13 1.01
 -5 0 -7 0.26 0.63
 5 0 7 -0.28 0.62
 -5 0 -9 -0.38 0.44
 5 0 9 0.11 0.46
 -5 0 -9 -1.01 1.09
 5 0 9 0.11 0.98
 5 0 11 0.36 0.88
 5 0 13 0.61 0.87
 5 0 15 0.12 0.84
 5 0 17 -0.36 0.76
 5 0 19 -0.56 0.75
 5 0 21 -0.14 0.69
 5 0 23 -0.93 0.8
 5 0 25 -0.66 0.65
 -5 1 26 80.77 2.95
 -5 -1 26 92 3.17
 -5 1 24 94.43 3.21
 -5 -1 24 96.26 3.25
 -5 1 22 84.98 3.13
 -5 -1 22 94.81 3.33
 -5 -1 20 5.68 1.12
 -5 1 20 3.59 0.95
 -5 -1 20 3.18 0.57
 -5 1 20 4.24 0.54
 5 -1 -18 48.53 1.83
 -5 -1 18 63.44 2.95
 -5 -1 18 55.14 1.67
 5 1 -18 51.3 1.88
 -5 1 18 56.36 1.65
 -5 1 18 57.88 2.79
 5 -1 -16 1.76 0.73
 -5 1 16 1.84 0.65
 -5 1 16 1.41 0.95
 -5 -1 16 2.09 0.99
 5 1 -16 1.86 0.71
 -5 -1 16 1.5 0.59
 -5 -1 14 0.3 1.02
 -5 1 14 0.84 1.12
 -5 -1 14 0.79 0.63
 -5 1 14 -0.23 0.57
 5 -1 -14 0.67 0.71
 5 1 -14 0.59 0.71
 -5 1 12 0.83 1.11
 -5 -1 12 1.25 1.04
 5 1 -12 1.89 0.91
 -5 1 12 0.86 0.74
 -5 -1 12 0.96 0.73
 5 -1 -12 -0.13 0.77
 -5 1 10 37.06 2.18
 -5 -1 10 42.17 2.91
 -5 -1 10 40.71 2.12
 5 1 -10 43.46 2.41
 -5 1 10 42.99 2.87
 5 -1 -10 41.49 2.32
 -5 1 8 2.64 1.18
 5 -1 -8 2.36 1.22
 -5 -1 8 3.46 1.16
 5 1 -8 4.05 1.29
 -5 1 8 3.78 1.43
 -5 -1 8 3.88 1.35
 -5 1 8 4.29 1.64
 -5 -1 8 3.23 1.44
 -5 -1 6 5.06 1.65
 5 1 -6 6.7 1.64
 -5 -1 6 4.56 1.5
 -5 1 6 5.95 1.53
 5 -1 -6 4.87 1.62
 5 -1 -6 5.37 1.67
 -5 -1 6 5.75 1.4
 -5 1 6 6.24 1.47
 5 -1 -4 45.16 2.96
 -5 -1 4 50.22 2.78
 -5 1 4 48.63 3.06
 5 1 -4 55.29 3.08
 5 -1 -4 55.02 3.19
 5 1 -4 42.26 2.68
 -5 -1 4 48.6 3.01
 -5 1 4 48.6 2.75
 5 1 -2 76.79 3.74
 5 1 -2 67.33 2.96
 5 -1 -2 66.18 3.27
 5 -1 -2 81.76 3.75
 -5 1 2 77.06 3.91
 -5 -1 2 83.75 3.71
 -5 -1 2 72.71 2.98
 -5 1 2 64.14 3.23
 -5 1 0 49.18 2.91
 5 1 0 65.36 3.28
 -5 1 0 80.44 3.59
 5 1 0 47.27 2.38
 -5 -1 0 47.8 2.31
 5 -1 0 58.48 2.88
 -5 -1 0 73.04 3.25
 5 -1 0 76.85 3.65
 -5 -1 -2 104.4 3.46
 -5 1 -2 109.45 3.77
 5 1 2 102.85 3.69
 5 1 2 77.99 2.59
 5 -1 2 99.89 3.58
 -5 -1 -2 65.95 2.69
 -5 1 -2 72.31 3.11
 5 -1 2 74.9 3.22
 -5 1 -4 22.04 1.75
 -5 1 -4 16.93 1.82
 5 1 4 20.87 1.68
 -5 -1 -4 22.26 1.66
 5 -1 4 21.85 1.78
 -5 -1 -4 14.79 1.57
 5 1 4 17.75 1.54
 5 -1 4 20.15 1.83
 -5 1 -6 43.03 2.69
 5 -1 6 45.65 1.99
 -5 -1 -6 45.4 2.41
 -5 1 -6 47.15 1.96
 -5 -1 -6 48.49 1.8
 5 -1 6 51.16 2.56
 5 1 6 45.81 2.3
 5 1 6 50.07 1.94
 -5 -1 -8 58.05 2.72
 -5 1 -8 54.64 1.63
 5 1 8 54.78 1.66
 -5 -1 -8 52.91 1.52
 5 1 8 51 2.55
 5 -1 8 56.79 2.78
 -5 1 -8 51.73 2.88
 -5 -1 -10 63.93 1.23
 5 1 10 74.17 1.27
 5 1 10 84.59 3.03
 5 -1 10 82.15 3.21
 -5 1 -10 78.2 1.38
 -5 1 -10 68.55 1.42
 -5 -1 -10 88.12 3.24
 5 -1 12 5.14 1.16
 5 1 12 3.48 1.01
 5 1 14 2.82 0.94
 5 -1 14 1.4 0.86
 5 -1 16 14.37 1.45
 5 1 16 14.77 1.46
 5 1 18 3.83 0.92
 5 -1 18 3.08 0.97
 5 -1 20 1.45 0.77
 5 1 20 2.35 0.85
 5 1 22 12.43 1.27
 5 -1 22 11.21 1.23
 5 1 24 32.73 1.8
 5 -1 24 32.63 1.84
 -5 2 25 -0.6 0.73
 -5 -2 25 0.99 0.82
 -5 2 23 1.86 0.88
 -5 -2 23 2.17 0.89
 -5 2 21 0.47 0.81
 -5 -2 21 -0.07 0.8
 -5 2 21 -0.14 0.39
 -5 -2 21 -0.03 0.4
 -5 2 19 11.66 1.44
 -5 2 19 8.8 0.8
 -5 -2 19 12.13 1.52
 -5 -2 19 10.51 0.82
 -5 -2 17 2.73 1
 5 2 -17 2.99 0.74
 -5 2 17 2.49 0.63
 -5 -2 17 2.18 0.57
 -5 2 17 4.41 1.15
 5 -2 -17 3.23 0.7
 -5 -2 15 73.08 2.16
 -5 2 15 65.27 2.18
 -5 2 15 72.96 3.31
 5 2 -15 65.76 2.45
 5 -2 -15 59.26 2.29
 -5 2 13 4.98 1.39
 5 2 -13 4.9 1.04
 -5 2 13 4.34 0.93
 -5 -2 13 3.61 0.83
 5 -2 -13 3.1 0.96
 -5 -2 13 5.79 1.41
 -5 -2 11 145.06 3.59
 5 2 -11 140.22 3.93
 -5 2 11 159.34 3.74
 -5 2 11 151.66 4.98
 5 -2 -11 152.76 3.9
 -5 -2 11 163.16 4.96
 5 2 -9 -0.37 1.03
 -5 -2 9 0.21 1.28
 -5 -2 9 -0.89 0.99
 5 -2 -9 -0.08 0.96
 -5 2 9 -0.43 1.26
 -5 2 9 1.12 0.95
 5 -2 -7 63.09 3.09
 -5 2 7 63.17 3.07
 -5 -2 7 65.52 2.97
 5 -2 -7 50.67 3.11
 5 2 -7 60.62 2.98
 -5 -2 7 58.82 3.26
 -5 -2 7 69.68 3.4
 -5 2 7 52.58 3.16
 -5 -2 5 67.76 3.3
 5 -2 -5 78.41 3.56
 5 2 -5 75.8 3.36
 -5 2 5 64.39 3.12
 -5 -2 5 67.83 3.39
 -5 2 5 72.3 3.31
 -5 -2 5 76.39 3.32
 -5 2 3 674.11 9.3
 -5 -2 3 602.85 7.88
 -5 -2 3 653.15 9.24
 5 2 -3 532.5 7.44
 -5 2 3 519.38 8.43
 5 2 -3 647.23 9.21
 5 -2 -3 617.12 9.62
 -5 -2 1 147.06 4.84
 -5 -2 1 119.62 3.13
 5 2 -1 150.2 4.71
 5 -2 -1 163.55 5.1
 -5 2 1 114.64 4.08
 5 -2 -1 118.84 4.27
 -5 2 1 165.32 5.04
 5 2 -1 142.42 3.43
 -5 2 -1 181.74 4.84
 -5 2 -1 238.87 5.64
 5 2 1 243.08 5.29
 5 -2 1 244.34 5.6
 -5 -2 -1 244.05 5.24
 5 -2 1 180.81 5.09
 5 2 3 104.01 2.67
 -5 2 -3 153.34 4.06
 -5 -2 -3 108.59 2.87
 -5 -2 -3 147.86 3.86
 5 2 3 158.28 3.84
 5 -2 3 128.38 3.99
 5 -2 3 132.98 4.21
 -5 2 -3 110.67 4.1
 -5 -2 -5 2.28 0.94
 -5 -2 -5 2.68 0.89
 5 2 5 3.15 0.94
 -5 2 -5 3.21 1
 -5 2 -5 2.1 1.33
 5 -2 5 2.03 0.99
 5 2 5 0.81 0.84
 5 -2 5 2.01 1.22
 -5 2 -7 28.38 1.59
 5 2 7 28.18 1.48
 -5 -2 -7 30 1.37
 -5 -2 -7 32.91 1.92
 -5 2 -7 30.01 2.4
 5 2 7 27.11 1.75
 5 -2 7 28.44 2.21
 -5 2 -7 31.82 1.53
 -5 2 -9 81.8 1.95
 5 2 9 75.71 1.83
 5 -2 9 83.82 3.41
 5 2 9 79.24 2.91
 -5 -2 -9 84.05 1.71
 -5 -2 -9 76.57 2.96
 -5 2 -9 78.19 1.87
 -5 2 -11 7.25 0.58
 -5 2 -11 7.88 0.56
 5 2 11 8.97 1.26
 5 -2 11 6.53 1.31
 5 2 13 120.48 3.5
 5 -2 13 131.12 3.72
 5 -2 15 12.37 1.37
 5 2 15 9.81 1.25
 5 2 17 59.64 2.44
 5 -2 17 54.44 2.51
 5 -2 19 35.6 1.99
 5 2 19 34.95 1.94
 5 2 21 39.21 1.97
 5 -2 21 43.08 2.13
 5 -2 23 15.47 1.39
 5 2 23 14.4 1.27
 5 -2 25 19.49 1.48
 5 2 25 18.55 1.39
 -5 -3 26 15.77 1.47
 -5 3 26 18.53 1.55
 -5 -3 24 23.25 1.77
 -5 3 24 21.7 1.67
 -5 3 22 13.73 1.45
 -5 -3 22 15.88 1.53
 -5 -3 20 3.13 0.97
 -5 3 20 1.94 0.5
 -5 -3 20 2.61 0.58
 -5 3 20 2.47 0.97
 -5 -3 18 8.31 0.8
 -5 3 18 8.81 0.8
 5 3 -18 7.58 0.95
 -5 -3 18 10.63 1.46
 -5 3 18 8.04 0.84
 -5 -3 16 12.86 1.05
 -5 3 16 12.93 1.09
 -5 3 16 13.13 1.54
 -5 -3 16 13.89 1.62
 5 -3 -16 12.85 1.12
 5 3 -16 11.86 1.15
 -5 3 14 0.86 0.98
 5 3 -14 -0.1 0.68
 -5 -3 14 1.41 1.12
 -5 3 14 0.35 0.63
 5 -3 -14 -0.07 0.67
 -5 -3 14 0.31 0.64
 -5 -3 12 16.06 1.87
 -5 3 12 14.52 1.83
 5 3 -12 12.16 1.38
 -5 3 12 12.35 1.25
 5 -3 -12 12.39 1.35
 -5 -3 12 14 1.26
 5 3 -10 152.64 4.07
 -5 -3 10 154.54 3.81
 -5 -3 10 142.7 4.85
 -5 3 10 153.88 4.91
 5 -3 -10 142.59 4.08
 -5 3 10 158.33 3.96
 -5 -3 8 6.19 1.21
 5 3 -8 5.44 1.57
 5 -3 -8 5.42 1.36
 -5 3 8 11.2 1.51
 5 3 -8 8.92 1.31
 -5 -3 8 9.65 1.72
 5 -3 -8 6.02 1.45
 -5 3 8 3.95 1.33
 -5 -3 6 80.87 3.2
 -5 3 6 83.54 3.47
 -5 3 6 70.16 3.38
 5 3 -6 75.81 3.24
 -5 -3 6 72.27 3.49
 5 -3 -6 71.36 3.52
 5 -3 -6 71.85 3.48
 -5 -3 4 15.59 2.01
 -5 -3 4 16.43 1.98
 -5 3 4 18.6 2.17
 -5 -3 4 23.5 2.17
 5 -3 -4 17.14 2.12
 -5 3 4 20.89 2.34
 5 3 -4 23.07 2.08
 5 -3 -4 18.62 2.33
 5 -3 -2 669.36 9.77
 5 -3 -2 791.66 11.31
 -5 -3 2 700.64 7.6
 5 3 -2 822.26 10.06
 -5 -3 2 902.91 10.54
 -5 3 2 750.31 10.04
 -5 3 2 852.26 10.97
 -5 -3 2 717.11 8.19
 5 3 0 158.79 2.98
 5 3 0 188.72 4.9
 -5 -3 0 191.55 5.05
 5 -3 0 203.15 5.53
 5 -3 0 140.33 4.69
 -5 3 0 151.75 4.67
 -5 3 0 184 5.28
 -5 3 -2 182.28 4.84
 5 -3 2 164.09 4.78
 5 3 2 200.53 4.66
 5 -3 2 192.03 5.06
 -5 -3 -2 193.38 4.88
 -5 3 -2 144.71 4.81
 5 -3 4 -0.23 1.19
 5 3 4 1.23 0.95
 -5 -3 -4 1.53 0.99
 -5 3 -4 1.64 1.08
 -5 -3 -4 -0.23 0.69
 -5 3 -4 0.93 1.29
 5 3 4 -0.03 0.65
 -5 -3 -6 -0.17 0.74
 -5 3 -6 -0.63 0.82
 -5 -3 -6 -0.21 0.74
 5 3 6 0.73 0.73
 5 3 6 0.44 0.76
 -5 3 -6 -0.45 1.25
 5 -3 6 0.49 1.15
 -5 3 -6 0.45 0.83
 -5 -3 -8 387.81 5.88
 5 3 8 389.77 4.29
 5 -3 8 382.31 6.95
 -5 3 -8 386.15 4.82
 5 3 10 94.04 1.91
 5 3 10 102.78 2.97
 -5 -3 -10 92.14 1.93
 -5 3 -10 99.48 2.13
 -5 3 -10 93.56 2.13
 -5 -3 -10 100.88 3.17
 -5 3 -12 62.89 1.36
 -5 3 -12 52.38 1.28
 5 -3 12 67.4 2.89
 5 3 12 56.59 2.41
 5 3 12 54.46 1.04
 -5 -3 -12 52.38 0.99
 5 3 14 9.6 1.17
 5 -3 14 9.97 1.37
 5 3 16 34.86 1.88
 5 -3 16 40.41 2.21
 5 -3 18 0.21 0.84
 5 3 18 0.4 0.71
 5 -3 20 3.68 0.96
 5 3 20 0.52 0.66
 5 3 22 4.02 0.87
 5 -3 22 4.32 0.96
 5 3 24 12.65 1.23
 5 -3 24 10.3 1.18
 -5 4 25 0.53 0.69
 -5 -4 25 0.63 0.74
 -5 4 23 -0.3 0.79
 -5 -4 23 1.22 0.81
 -5 -4 21 16.72 1.57
 -5 4 21 14.41 0.82
 -5 4 21 15.16 1.51
 -5 -4 21 13.05 0.87
 -5 -4 19 13.71 1.49
 -5 4 19 10.47 0.86
 -5 4 19 13.45 1.5
 -5 -4 19 12.4 0.97
 -5 4 17 52.76 1.88
 -5 -4 17 52.42 2.66
 -5 4 17 58.49 2.81
 -5 4 17 56.86 1.97
 -5 -4 17 56.32 1.9
 -5 -4 15 35.61 2.39
 -5 4 15 35.9 1.72
 5 4 -15 33.71 1.81
 -5 -4 15 34.84 1.66
 -5 4 15 34.83 2.35
 -5 4 15 34.22 1.69
 5 4 -13 247.96 4.71
 -5 4 13 233.78 4.6
 -5 -4 13 264.34 4.35
 -5 -4 13 291.28 6.12
 5 -4 -13 241.63 4.69
 -5 4 13 266.66 6.01
 -5 -4 11 96.13 3.85
 -5 -4 11 95.71 2.9
 5 -4 -11 86.41 3.2
 5 4 -11 93.67 3.16
 -5 4 11 89.91 3.01
 -5 4 11 96.42 3.76
 -5 -4 9 111.43 4.09
 5 -4 -9 107.14 3.97
 -5 -4 9 110.02 3.36
 5 4 -9 108.3 3.65
 5 -4 -9 99.88 3.66
 -5 4 9 107.12 3.43
 5 -4 -7 7.86 1.62
 -5 -4 7 10.05 1.5
 5 4 -7 7.83 1.65
 5 4 -7 6.7 1.4
 -5 4 7 11.02 1.53
 5 -4 -7 5.14 1.44
 -5 -4 7 7.85 1.54
 -5 4 7 7.77 1.55
 -5 4 5 96.4 3.73
 5 -4 -5 64.92 3.49
 -5 -4 5 83.87 3.34
 -5 -4 5 84.69 3.48
 5 4 -5 68.12 3.28
 5 4 -5 77.44 3.43
 5 -4 -5 81.37 3.79
 -5 4 5 62.94 3.39
 -5 -4 3 34.39 2.12
 -5 -4 3 36.13 2.32
 5 4 -3 43.33 2.75
 -5 4 3 44.77 3.01
 -5 -4 3 43.04 2.87
 5 -4 -3 35.47 2.83
 -5 4 3 41.68 2.75
 5 -4 -3 41.41 3.12
 -5 -4 1 179.91 3.46
 -5 -4 1 166.42 3.18
 -5 4 1 150.06 4.85
 -5 4 1 202.11 5.57
 5 4 -1 173.03 5.08
 -5 -4 1 197.64 5.4
 5 -4 -1 141.41 4.63
 5 -4 -1 202.21 5.75
 5 -4 1 96.35 3.82
 5 -4 1 89.82 4.05
 -5 4 -1 101.96 3.84
 5 4 1 94.17 3.72
 -5 4 -1 103.07 4.1
 -5 -4 -1 100.86 3.85
 5 4 3 78.48 3.09
 -5 -4 -3 74.28 3.18
 -5 4 -3 76.61 3.24
 -5 4 -3 72.09 3.44
 5 -4 3 69.42 3.41
 -5 4 -5 2.39 1.1
 5 4 5 0.85 0.82
 -5 -4 -5 4.09 1.02
 -5 4 -5 -0.6 1.13
 5 4 5 1.27 0.63
 -5 4 -5 1.45 1.01
 5 -4 5 1.46 1.22
 -5 -4 -5 1.11 0.71
 -5 -4 -7 317.3 4.62
 5 4 7 296.19 4.41
 5 -4 7 292.39 6.16
 -5 4 -7 314.49 4.8
 -5 4 -7 288.93 4.85
 5 4 7 276.92 4.23
 -5 -4 -7 266.95 4.53
 -5 -4 -9 20.57 1.61
 -5 4 -9 21.61 1.31
 5 4 9 20.25 1.17
 5 4 9 22.34 1.44
 -5 -4 -9 17.72 1.17
 5 -4 9 20.67 1.96
 -5 4 -9 21.5 1.3
 -5 4 -11 343.04 4.01
 5 4 11 367.03 5.24
 5 -4 11 385.99 6.8
 -5 -4 -11 325.49 3.66
 5 4 11 370.56 3.42
 -5 4 -11 340.53 3.94
 -5 -4 -11 356.7 5.79
 -5 4 -13 73.04 1.54
 5 -4 13 86.58 3.26
 5 4 13 85.07 2.64
 -5 4 -13 68.32 1.52
 -5 -4 -13 72.48 1.24
 5 4 13 71.82 1.25
 5 -4 15 132.88 3.89
 5 4 15 125.33 3.26
 5 4 17 66.09 2.46
 5 -4 17 65.7 2.72
 5 4 19 113.33 3.15
 5 -4 19 125.09 3.59
 5 -4 21 63.42 2.59
 5 4 21 60.18 2.29
 5 4 23 52.53 2.17
 5 -4 23 55.7 2.41
 -5 5 24 1.84 0.84
 -5 -5 24 3.27 0.98
 -5 5 22 5.36 1.05
 -5 -5 22 4.72 0.99
 -5 5 20 15.96 0.97
 -5 -5 20 18.34 1.08
 -5 5 20 18.55 1.6
 -5 5 18 3.2 1.06
 -5 5 18 1.33 0.56
 -5 -5 18 2.27 0.94
 -5 -5 18 2.06 0.61
 -5 5 16 31.65 1.62
 -5 -5 16 34.9 1.63
 -5 5 16 32.11 2.18
 -5 5 14 101.81 2.87
 -5 -5 14 100.41 2.78
 -5 -5 14 107.73 3.84
 -5 5 14 101.83 3.72
 5 5 -12 97.07 3.12
 -5 -5 12 106.52 3.1
 -5 5 12 102.82 3.84
 -5 5 12 106.58 3.22
 -5 5 12 100.38 3.14
 -5 -5 10 225.33 4.66
 -5 5 10 234.74 4.83
 -5 -5 10 228.31 5.61
 5 -5 -10 225.88 5.37
 -5 -5 8 136.47 4.04
 5 5 -8 136.94 4.05
 -5 5 8 143.77 4.08
 5 -5 -8 140.69 4.49
 -5 -5 6 51.87 2.91
 -5 5 6 48.26 2.91
 5 5 -6 49.46 2.74
 -5 -5 6 57.42 2.88
 -5 5 6 54.98 3.02
 5 -5 -6 51.6 2.92
 5 -5 -6 53.97 3.17
 5 5 -6 56.19 3
 5 5 -4 0.7 1.24
 -5 -5 4 -0.97 1.08
 -5 -5 4 -0.69 1.18
 5 5 -4 1.31 1.2
 -5 5 4 -0.27 1.3
 5 -5 -4 0.55 1.24
 -5 5 4 0.26 1.16
 -5 -5 2 78.36 2.66
 -5 5 2 67.75 3.78
 5 -5 -2 70.42 3.54
 5 5 -2 68.93 3.35
 -5 5 2 64.32 3.39
 -5 -5 2 77.45 3.65
 -5 5 2 78.6 3.77
 5 5 0 37 2.53
 5 -5 0 30.71 2.64
 -5 -5 0 37.22 1.35
 -5 -5 0 35.94 2.6
 -5 -5 0 31.44 1.22
 -5 5 0 32.02 2.54
 -5 5 0 41.99 2.84
 -5 5 0 37.67 2.89
 5 -5 2 10.38 1.82
 5 5 2 12.63 1.68
 -5 5 -2 12.82 1.81
 -5 -5 -2 14.57 1.92
 -5 5 -2 12.19 1.82
 -5 5 -2 14.32 1.96
 -5 5 -4 25.55 2.2
 5 5 4 26.74 1.85
 -5 -5 -4 25.8 1.99
 -5 5 -4 24.29 2.34
 5 -5 4 24.15 2.27
 -5 5 -4 29.91 2.17
 5 5 6 92.57 2.73
 -5 -5 -6 79.42 2.21
 5 5 6 72.91 1.95
 -5 -5 -6 80.55 2.95
 -5 5 -6 95.52 3.17
 5 -5 6 85.15 3.64
 -5 5 -6 96.07 3.06
 -5 5 -8 77.17 2.68
 5 5 8 85.94 2.26
 -5 -5 -8 69.86 2.48
 -5 5 -8 71.93 2.62
 5 -5 8 82.43 3.33
 -5 -5 -8 74.47 2.46
 5 5 8 80.81 2.37
 -5 5 -10 133.07 2.92
 5 5 10 131.34 2.57
 5 5 10 143.88 3.11
 -5 -5 -10 138.09 2.75
 5 -5 10 141.7 4.31
 -5 -5 -10 142.08 3.47
 5 5 12 54.46 1.43
 -5 -5 -12 54.91 2.35
 5 5 12 57.18 2.13
 5 -5 12 62.36 2.93
 -5 -5 -12 49.37 1.57
 -5 5 -12 46.98 1.65
 -5 5 -12 49.95 1.59
 -5 5 -14 63.35 1.48
 -5 5 -14 57.91 1.51
 5 -5 14 62.28 2.85
 5 5 14 62.27 1.18
 -5 -5 -14 58.34 1.22
 -5 5 -16 32.94 0.82
 -5 5 -16 33.39 0.76
 5 5 18 35.25 1.83
 5 -5 18 40.57 2.21
 5 5 20 23.98 1.55
 5 -5 20 26.13 1.79
 5 -5 22 5.41 1.02
 5 5 22 4.82 0.87
 5 -5 24 1.84 0.77
 5 5 24 2.48 0.75
 -5 6 25 2.96 0.86
 -5 -6 25 3.71 0.95
 -5 6 23 14.96 1.39
 -5 -6 23 17.56 1.52
 -5 6 21 14.59 0.94
 -5 -6 21 11.56 1.38
 -5 -6 21 12.94 0.95
 -5 -6 19 27.55 1.32
 -5 6 19 27.1 1.33
 -5 6 19 27.76 1.94
 -5 6 17 34.15 1.62
 -5 -6 17 36.03 1.62
 -5 -6 17 40.53 2.34
 -5 6 17 38.89 2.27
 -5 -6 15 129.08 3.11
 -5 6 15 128.63 4.08
 -5 6 15 122.85 3.16
 -5 -6 13 70.25 3.21
 -5 6 13 68.27 2.51
 -5 6 13 62.39 3.02
 -5 -6 13 71.19 2.52
 -5 -6 11 785.17 8.43
 -5 -6 11 796.77 10.12
 5 -6 -11 742.05 9.61
 -5 6 11 762.46 8.53
 5 6 -9 5.33 1.2
 -5 -6 9 4.87 1.22
 -5 -6 9 4.88 1.37
 -5 6 9 6.79 1.25
 -5 6 9 4.56 1.13
 5 -6 -9 3.27 1.27
 -5 6 7 155.84 4.83
 -5 -6 7 173.6 4.71
 -5 -6 7 168.83 4.76
 5 6 -7 151.14 4.63
 5 6 -7 156.02 4.74
 -5 6 7 164.22 4.83
 5 -6 -7 161.66 4.86
 5 6 -5 141.51 4.25
 5 -6 -5 111.22 4.31
 5 6 -5 127.97 4.33
 -5 6 5 116.28 4.3
 -5 -6 5 139.2 4.55
 -5 6 5 136.01 4.73
 -5 -6 5 134.55 4.04
 -5 6 5 133.57 4.7
 5 6 -3 0.3 1.18
 -5 -6 3 1.2 0.99
 5 -6 -3 2.65 1.42
 5 6 -3 0.58 0.88
 -5 -6 3 1.31 1.33
 -5 6 3 2.97 1.34
 -5 6 3 2.64 1.34
 -5 6 3 3.04 1.51
 5 6 -1 15.54 2
 -5 -6 1 18.13 2.15
 5 -6 -1 17.97 2.04
 -5 -6 1 18.54 1.25
 -5 6 1 15.46 2.05
 -5 6 1 18.4 2.31
 5 6 -1 19.19 1.29
 -5 6 1 20.98 2.31
 -5 6 -1 27.96 2.41
 5 -6 1 24.8 2.19
 -5 6 -1 30.75 2.68
 -5 -6 -1 27.81 2.4
 5 6 1 30.47 2.36
 -5 6 -1 29.81 2.55
 5 6 3 96.61 3.69
 -5 6 -3 91.12 3.9
 -5 -6 -3 99.4 3.77
 -5 6 -3 89.93 3.78
 -5 6 -3 108.82 3.97
 5 -6 3 81.77 3.48
 5 6 5 44.68 2.24
 -5 -6 -5 34.7 2.23
 5 -6 5 44.62 2.73
 5 6 5 37.01 1.08
 -5 6 -5 39.34 2.45
 5 6 5 37.75 1
 -5 6 -5 49.63 2.58
 5 6 7 11.25 1.24
 -5 6 -7 7.66 1.31
 5 6 7 9.46 0.9
 5 6 7 8.44 0.79
 -5 -6 -7 8.98 1.3
 -5 6 -7 9.3 1.33
 5 -6 7 11.74 1.74
 5 6 9 27.53 1.4
 5 6 9 28.49 1.47
 -5 -6 -9 29.78 1.57
 -5 6 -9 23.9 1.65
 5 -6 9 27.19 2.16
 -5 6 -9 23.02 1.7
 5 6 11 2.77 0.61
 -5 -6 -11 3.72 0.76
 5 6 11 2.05 0.69
 -5 6 -11 1.86 0.73
 -5 6 -11 2.36 0.74
 5 -6 11 2.96 1.15
 -5 6 -13 49.79 1.72
 5 6 13 57.81 1.5
 5 6 13 60.43 2.15
 5 -6 13 61.03 2.89
 -5 -6 -13 54.36 1.62
 -5 6 -13 54.94 1.75
 -5 6 -15 68.83 1.62
 -5 6 -15 74.32 1.7
 5 -6 15 79.58 3.11
 5 6 15 83.37 2.52
 5 6 15 70.2 1.32
 5 6 17 74.21 2.4
 5 -6 17 71.54 2.87
 5 -6 19 98.74 3.22
 5 6 19 88.49 2.66
 5 6 21 45.23 1.93
 5 -6 21 48.12 2.27
 5 -6 23 20.9 1.58
 5 6 23 18.72 1.33
 -5 -7 24 18.95 1.6
 -5 7 24 17.02 1.44
 -5 7 22 37.78 2.05
 -5 -7 22 35.05 2.08
 -5 7 20 48.5 2.3
 -5 -7 20 50.01 2.44
 -5 7 20 41.78 1.55
 -5 -7 20 46.36 1.67
 -5 7 18 30.83 1.54
 -5 -7 18 37.41 2.23
 -5 7 18 32.22 2.05
 -5 -7 18 34.47 1.57
 -5 7 16 60.31 2.84
 -5 -7 16 63.88 2.22
 -5 7 16 56.78 2.12
 -5 7 14 74.76 3.15
 -5 7 14 71.45 2.56
 -5 -7 14 78.35 2.58
 -5 -7 12 122.67 3.99
 -5 7 12 113.07 3.32
 -5 -7 12 117.91 3.31
 5 -7 -12 118.54 3.8
 -5 7 10 102.23 3.4
 5 -7 -10 100 3.68
 -5 -7 10 107.39 3.85
 -5 -7 10 105.19 3.43
 -5 -7 8 139.11 4.2
 -5 -7 8 132.52 4.35
 -5 7 8 132.92 4.22
 -5 -7 6 5.49 1.39
 5 7 -6 4.19 1.27
 -5 7 6 3.42 1.38
 -5 -7 6 2.55 1.26
 5 -7 -6 3.83 1.36
 5 -7 -4 92.52 3.98
 -5 7 4 110.57 4.51
 5 7 -4 102.14 3.41
 -5 -7 4 102.46 3.42
 -5 -7 4 117.39 4.28
 -5 7 4 100.07 3.97
 5 7 -4 109.34 4.23
 -5 7 4 117.38 4.58
 -5 -7 2 171.87 3.44
 -5 7 2 152.61 4.83
 5 7 -2 140.3 4.7
 -5 7 2 179.32 5.66
 5 7 -2 157.76 3.57
 -5 -7 2 172.73 5.09
 5 -7 -2 145.99 4.83
 -5 7 2 170.7 5.5
 5 -7 0 26.71 2.35
 -5 7 0 27.48 2.64
 -5 7 0 28.07 2.47
 5 7 0 31.49 2.46
 5 7 0 30.48 1.27
 -5 -7 0 34.57 2.65
 -5 7 0 29.46 2.62
 -5 -7 0 31.04 1.2
 -5 7 -2 12.83 2.05
 5 -7 2 11.49 1.67
 5 7 2 11.49 1.58
 -5 -7 -2 10.77 1.67
 -5 7 -2 14.25 1.95
 -5 7 -2 11.52 1.69
 5 7 4 39.78 2.38
 5 -7 4 40.98 2.7
 -5 7 -4 43.87 2.62
 -5 -7 -4 41.46 2.48
 5 7 6 15.68 0.86
 5 7 6 19.08 1.66
 5 7 6 18.27 0.8
 -5 -7 -6 21.37 1.76
 -5 7 -6 21.74 1.84
 5 -7 6 20.32 1.97
 5 7 8 4.35 0.65
 5 7 8 3.34 0.7
 5 7 8 5.38 1.01
 -5 7 -8 5.04 1.12
 -5 -7 -8 4.74 1.02
 5 -7 8 5.03 1.32
 5 7 10 3.71 0.74
 -5 7 -10 1.91 0.86
 5 7 10 1.81 0.66
 5 7 10 2.11 0.65
 -5 7 -10 2.59 0.84
 -5 -7 -10 2.06 0.76
 5 -7 10 4.49 1.21
 5 7 12 0.58 0.5
 5 7 12 0.29 0.58
 -5 7 -12 0.45 0.59
 5 7 12 0.19 0.52
 5 -7 12 1.54 1
 -5 -7 -12 -0.11 0.53
 -5 7 -12 -0.61 0.62
 5 7 14 13.21 1.11
 -5 7 -14 9.05 0.91
 -5 7 -14 10.12 0.93
 5 7 14 9.34 0.75
 5 -7 14 11.73 1.43
 -5 -7 -14 10.03 0.84
 -5 7 -16 23.02 1.07
 5 7 16 20.53 0.91
 5 7 16 24.88 1.44
 5 -7 16 25.55 1.89
 5 7 18 44.97 1.87
 5 -7 18 43.61 2.26
 5 -7 20 25.9 1.77
 5 7 20 23.53 1.45
 5 7 22 18.64 1.32
 5 -7 22 21.06 1.6
 5 -7 24 7.01 1.05
 5 7 24 8.18 0.93
 -5 -8 25 7.75 1.12
 -5 8 25 7.39 1.09
 -5 -8 23 12.09 1.35
 -5 8 23 14.63 1.36
 -5 8 21 51.15 2.31
 -5 -8 21 49.25 1.72
 -5 -8 21 53.07 2.46
 -5 -8 19 45.72 2.36
 -5 8 19 43.87 1.7
 -5 -8 19 42.81 1.72
 -5 8 17 82.15 3.04
 -5 8 17 78.11 2.43
 -5 -8 17 81.98 2.44
 -5 8 15 36.73 2.16
 -5 -8 15 36.09 1.8
 -5 -8 15 35.66 2.19
 -5 8 15 34.71 1.83
 -5 8 13 85.19 2.74
 -5 -8 13 79.92 2.71
 -5 -8 13 81.73 3.25
 5 -8 -13 81.14 3.04
 5 -8 -11 1.43 1
 -5 8 11 1.71 0.85
 -5 -8 11 3.64 1.21
 -5 -8 11 4.69 1.03
 5 -8 -9 5.95 1.31
 -5 -8 9 7.36 1.34
 -5 -8 9 4.7 1.12
 -5 8 9 6.13 1.18
 5 -8 -7 36.59 2.53
 -5 -8 7 42.73 2.44
 -5 -8 7 44.61 2.65
 -5 8 7 40.53 2.65
 -5 8 5 8.92 1.77
 5 -8 -5 7.2 1.47
 -5 -8 5 11.4 1.45
 -5 -8 5 8.2 1.56
 5 8 -5 8.9 1.36
 -5 -8 3 315.49 6.83
 -5 8 3 282.52 6.96
 -5 8 3 252.7 6.08
 5 8 -3 272.83 5.02
 -5 -8 3 305.44 4.79
 5 -8 -3 263.04 6.26
 -5 8 1 36.03 2.61
 5 8 -1 37.43 1.71
 -5 -8 1 35.81 1.55
 5 -8 -1 35.55 2.53
 -5 -8 1 35.68 2.7
 -5 8 1 44.86 3.03
 -5 -8 -1 248.64 2.47
 5 -8 1 279.77 6.32
 -5 -8 -1 335.21 6.91
 5 8 1 281.28 2.77
 5 -8 1 344.43 6.84
 5 -8 3 19.45 1.94
 5 8 3 14.55 1.72
 -5 -8 -3 16.73 1.84
 5 -8 3 15.22 1.76
 5 8 5 128.1 3.91
 -5 -8 -5 155.2 4.23
 -5 8 -5 138.81 4.21
 5 -8 5 153.98 4.13
 5 -8 5 161.68 4.56
 5 8 7 7.48 0.67
 5 8 7 9.43 1.27
 -5 -8 -7 7.68 1.22
 -5 8 -7 7.72 1.28
 5 -8 7 9.71 1.5
 5 8 7 7.56 0.65
 5 -8 7 8.66 1.28
 5 8 9 106.99 2.25
 5 8 9 101.94 2.38
 5 8 9 112.87 3.02
 -5 8 -9 109.68 3.25
 -5 -8 -9 106.68 3.19
 5 -8 9 116.77 3.17
 -5 8 -11 5.55 0.9
 5 8 11 5.39 0.74
 -5 8 -11 4.59 0.93
 5 8 11 5.13 0.81
 5 8 11 5.01 0.8
 -5 -8 -11 5.64 0.91
 5 -8 11 5.8 1.19
 5 8 13 0.02 0.57
 -5 -8 -13 -0.23 0.52
 5 8 13 0.28 0.43
 5 8 13 -0.17 0.51
 -5 8 -13 0.45 0.6
 -5 8 -13 0.33 0.6
 5 -8 13 2.22 0.97
 5 8 15 1.44 0.45
 5 8 15 1.59 0.63
 -5 8 -15 1.13 0.54
 5 -8 15 2.78 0.99
 -5 -8 -15 1.97 0.49
 -5 8 -15 0.95 0.54
 -5 8 -17 6.8 0.68
 5 8 17 8.82 0.97
 5 -8 17 7.33 1.19
 5 8 17 5.18 0.58
 5 8 19 72.38 2.29
 5 -8 19 82.06 2.95
 5 8 21 15.1 1.17
 5 -8 21 16.93 1.45
 5 -8 23 31.58 1.87
 5 8 23 26.01 1.49
 -5 -9 24 12.27 1.28
 -5 9 24 11.77 1.26
 -5 9 22 52.32 2.33
 -5 -9 22 51.49 2.42
 -5 -9 20 32.02 1.52
 -5 9 20 30.44 1.83
 -5 -9 20 31.28 1.99
 -5 9 20 30.28 1.44
 -5 -9 18 53.9 2.52
 -5 9 18 53.18 1.92
 -5 9 18 50.81 2.34
 -5 -9 18 45.59 1.85
 -5 9 16 35.05 2.07
 -5 9 16 34.87 1.75
 -5 -9 16 35.74 1.8
 -5 -9 16 36.15 2.15
 -5 9 14 38.59 1.88
 -5 -9 14 35.44 2.14
 -5 9 14 36.79 2.12
 -5 -9 14 33.78 1.84
 -5 9 12 1.03 0.76
 -5 -9 12 3.66 1.03
 -5 -9 12 2.79 0.86
 5 -9 -12 0.92 0.88
 -5 -9 10 33.38 2.27
 -5 9 10 36.13 2.21
 -5 -9 10 35.87 2.08
 5 -9 -10 33.46 2.16
 -5 -9 8 0.19 0.92
 -5 -9 8 -0.77 0.97
 -5 9 8 0.2 0.96
 5 -9 -8 -0.24 0.89
 5 -9 -6 27 2.19
 -5 -9 6 32.91 2.05
 5 9 -6 27.9 2.05
 -5 -9 6 32.26 2.28
 -5 9 6 31.34 2.47
 -5 9 4 45.25 2.93
 5 9 -4 49.57 2.31
 -5 -9 4 44.82 2.82
 5 -9 -4 42.87 2.71
 -5 -9 2 7.87 1.71
 -5 -9 2 10.78 1.2
 5 9 -2 9.21 1.14
 5 -9 -2 9.62 1.65
 5 9 0 0.83 0.6
 -5 -9 0 0.05 1.25
 5 -9 0 0.12 1.06
 -5 -9 0 0.02 0.52
 5 -9 0 0.24 1.22
 5 -9 2 18.38 1.95
 5 -9 2 14.51 1.79
 -5 -9 -2 15.93 1.9
 5 -9 4 1.97 1.08
 5 -9 4 0.5 0.98
 -5 -9 -4 0.33 1.04
 5 -9 6 241.17 5.5
 5 -9 6 241.52 5.09
 -5 -9 -6 244.41 5.17
 5 9 8 3.49 0.55
 5 9 8 2.88 0.47
 -5 -9 -8 2.57 0.9
 5 -9 8 3.02 0.93
 5 -9 8 4.47 1.19
 5 9 10 36.09 1.5
 5 9 10 39.24 1.44
 -5 -9 -10 41.92 2
 5 -9 10 45.4 2.44
 5 -9 10 43.08 2.03
 5 9 12 2.12 0.65
 5 9 12 1.44 0.6
 5 9 12 1.96 0.54
 -5 -9 -12 2.36 0.7
 5 -9 12 2.55 0.9
 5 9 14 0.26 0.45
 5 9 14 0.22 0.5
 5 -9 14 1 0.84
 -5 -9 -14 -0.3 0.5
 -5 9 -14 -0.37 0.58
 5 -9 16 0.59 0.79
 -5 9 -16 0.99 0.52
 5 9 16 1.34 0.58
 -5 -9 -16 1.95 0.46
 5 -9 18 8.63 1.23
 5 9 18 11.14 1
 5 9 20 11.63 1.03
 5 -9 20 14.26 1.39
 5 9 22 11.03 1.01
 5 -9 22 12.96 1.29
 -5 10 23 22.07 1.58
 -5 -10 23 21.21 1.63
 -5 10 21 21.03 1.57
 -5 -10 21 17.95 1.55
 -5 -10 21 20.6 1.23
 -5 10 19 24.66 1.36
 -5 10 19 27.78 1.8
 -5 -10 19 25.53 1.44
 -5 -10 19 30.09 1.97
 -5 10 17 2.15 0.71
 -5 10 17 3.16 0.91
 -5 -10 17 2.68 0.97
 -5 -10 17 2.53 0.77
 -5 -10 15 7.46 1.21
 -5 10 15 7.12 1.1
 -5 -10 15 7.3 1.02
 -5 10 15 7.78 1.01
 -5 10 13 2.16 0.8
 -5 -10 13 2.6 0.99
 5 -10 -13 1.65 0.87
 -5 -10 13 3.09 0.86
 5 -10 -11 20.15 1.67
 -5 -10 11 20.88 1.81
 -5 10 11 23.48 1.78
 -5 -10 11 23.08 1.72
 -5 10 9 61.8 2.86
 -5 -10 9 66.95 2.82
 5 -10 -9 59.95 2.71
 -5 -10 7 1.36 0.93
 -5 -10 7 2.41 1.1
 5 -10 -7 0.11 0.91
 -5 10 7 0.67 1.07
 5 10 -5 239.07 4.72
 -5 10 5 261.66 6.14
 -5 -10 5 253.54 5.82
 -5 -10 5 245.86 4.74
 5 10 -3 71.12 2.39
 -5 -10 3 76.27 3.48
 -5 -10 3 62 2.34
 5 -10 -3 61.57 3.08
 5 -10 -1 653.91 8.96
 5 10 -1 636.16 6.06
 -5 -10 1 713.33 9.95
 -5 -10 1 644.4 5.74
 5 -10 -1 706.95 10.22
 5 10 1 53.67 1.45
 -5 -10 -1 54.36 1.35
 5 -10 1 64.13 3.13
 5 -10 1 59.08 2.93
 -5 -10 -1 69.73 3.33
 5 -10 3 921.39 10.22
 -5 -10 -3 934.72 10.6
 5 -10 3 957.5 10.62
 5 -10 5 110.24 3.8
 -5 -10 -5 107.75 3.65
 -5 -10 -7 390.22 6.28
 5 10 7 353.88 2.62
 5 -10 7 388.32 6.68
 5 -10 7 406.49 6.22
 5 10 9 111.21 1.95
 -5 -10 -9 103.49 3.22
 5 10 9 95.96 1.96
 5 -10 9 114.96 3.61
 5 -10 9 121.1 3.25
 5 10 11 9.74 0.89
 5 10 11 14.24 0.9
 -5 -10 -11 11.71 1.2
 5 -10 11 13 1.48
 5 -10 11 12.38 1.22
 5 10 13 1.03 0.52
 -5 -10 -13 1.03 0.58
 5 -10 13 -0.4 0.79
 5 10 13 0.14 0.5
 -5 10 -15 0.36 0.54
 5 10 15 1.68 0.54
 -5 -10 -15 0.26 0.5
 5 10 17 0.81 0.48
 5 -10 17 1.71 0.85
 -5 10 -17 1.27 0.51
 5 10 19 0.98 0.52
 5 -10 19 0.9 0.75
 5 10 21 2.04 0.6
 5 -10 21 2.43 0.81
 -5 -11 22 30.66 1.92
 -5 11 22 28.32 1.76
 -5 -11 20 10.1 1.23
 -5 11 20 10.28 0.95
 -5 -11 20 9.33 0.98
 -5 11 18 1.03 0.55
 -5 -11 18 1.45 0.9
 -5 11 18 1.41 0.7
 -5 -11 18 1.01 0.61
 -5 11 16 -0.83 0.8
 -5 11 16 1.13 0.66
 -5 -11 16 0.34 0.83
 -5 -11 16 0.21 0.66
 -5 -11 14 1.69 0.73
 5 -11 -14 0.68 0.79
 -5 11 14 1.18 0.69
 -5 -11 14 1.65 0.85
 -5 -11 12 5.11 1.09
 5 -11 -12 6.26 1.09
 -5 -11 12 7.26 1.1
 -5 11 12 8.57 1.2
 5 -11 -10 35.43 2.1
 -5 11 10 36.67 2.07
 -5 -11 10 32.71 2.05
 -5 -11 10 36.72 2.13
 -5 -11 8 5.26 1.2
 5 -11 -8 2.72 0.94
 -5 11 8 1.66 1.04
 -5 -11 8 3 0.93
 -5 -11 6 210.38 4.27
 -5 11 6 220.95 5.44
 -5 -11 6 221.69 5.25
 5 11 -4 18.77 1.48
 5 -11 -4 19.76 2.02
 -5 -11 4 21.5 1.99
 -5 -11 4 16.49 1.44
 5 -11 -4 19.24 1.75
 5 11 -2 135.36 3.16
 -5 -11 2 131.47 4.43
 5 -11 -2 135.44 4.15
 -5 -11 2 148.03 2.88
 5 -11 -2 148.92 4.65
 5 11 0 1.62 0.62
 5 -11 0 1.8 1.04
 -5 -11 0 0.56 1.12
 -5 -11 0 1.73 0.6
 5 -11 0 1.04 1.23
 -5 -11 -2 71.85 3.27
 5 -11 2 65.54 3.03
 5 11 2 64.96 1.44
 -5 -11 -2 53.5 1.37
 5 -11 2 79.7 3.35
 -5 -11 -4 116.15 3.9
 5 -11 4 120.69 3.76
 5 -11 4 123.32 3.89
 5 11 6 27.02 0.73
 -5 -11 -6 33.2 2.11
 5 11 6 28.01 0.68
 5 -11 6 33.62 2.15
 5 11 8 131.35 1.88
 5 -11 8 149.11 4.1
 5 -11 8 155.05 3.85
 -5 -11 -8 152.73 3.9
 5 11 10 25.01 1.01
 -5 -11 -10 25.57 1.7
 5 11 10 25.42 1.02
 5 -11 10 28.05 1.92
 5 -11 10 25.63 1.58
 5 11 12 2.39 0.55
 5 11 12 1.27 0.51
 -5 -11 -12 2.89 0.76
 5 -11 12 4.12 1.04
 5 -11 12 2.64 0.81
 5 11 14 2.53 0.55
 5 -11 14 2.36 0.92
 -5 -11 -14 1.27 0.59
 5 11 16 4.49 0.67
 -5 11 -16 2.49 0.64
 5 -11 16 5 1
 -5 -11 -16 3.45 0.63
 5 11 18 -0.63 0.49
 5 -11 18 0.18 0.68
 5 -11 20 1.67 0.76
 5 -11 22 0.75 0.7
 -5 -12 23 1.84 0.84
 -5 12 23 1.4 0.69
 -5 -12 21 3.73 0.74
 -5 -12 21 3.7 0.93
 -5 12 21 5.19 0.96
 -5 12 19 -0.12 0.55
 -5 12 19 -0.56 0.74
 -5 -12 19 -0.37 0.74
 -5 -12 19 0.22 0.57
 -5 12 17 4.37 0.84
 -5 12 17 3.18 0.85
 -5 -12 17 4.67 0.94
 -5 -12 17 3.61 0.98
 -5 12 15 0.93 0.71
 -5 -12 15 0.95 0.85
 -5 -12 15 0.19 0.71
 -5 12 13 2.17 0.81
 -5 -12 13 1.45 0.76
 5 -12 -13 2.48 0.9
 -5 -12 13 2.69 0.92
 -5 12 11 53.63 2.52
 5 -12 -11 52.18 2.44
 -5 -12 11 57.02 2.5
 -5 -12 11 50.21 2.38
 -5 -12 9 49.74 2.28
 -5 -12 9 50.19 2.51
 -5 12 9 53.43 2.62
 5 -12 -7 85.1 3.13
 -5 12 7 91.16 3.55
 -5 -12 7 90.12 3.37
 -5 -12 7 89.76 2.94
 -5 -12 5 9.39 1.4
 -5 -12 5 6.34 1.02
 5 -12 -5 7.39 1.25
 5 12 -3 240.61 4.39
 5 -12 -3 250.5 5.49
 5 -12 -3 281.96 6.17
 -5 -12 3 294.06 6.32
 -5 -12 3 288.74 4.16
 -5 -12 1 178.67 3.01
 -5 -12 1 185.63 5.16
 5 -12 -1 192.26 5.03
 5 12 1 222.27 3.07
 5 -12 1 243.58 5.26
 -5 -12 -1 265.53 5.96
 5 -12 1 277.63 5.9
 -5 -12 -1 233.88 2.93
 5 -12 3 348.37 6.37
 -5 -12 -3 345.6 6.68
 5 -12 3 373.34 6.69
 5 -12 5 297.61 5.77
 -5 -12 -5 323.51 6.04
 5 -12 5 325.48 5.94
 -5 -12 -7 98.67 3.28
 5 12 7 84.56 1.33
 5 -12 7 99.47 3.26
 5 -12 7 100.5 3.43
 -5 -12 -9 215.75 4.52
 5 -12 9 209.52 4.71
 5 -12 9 214.2 4.36
 5 12 11 1.87 0.46
 5 12 11 1.28 0.44
 5 -12 11 2.07 0.92
 5 -12 11 2.66 0.78
 -5 -12 -11 1.66 0.78
 -5 -12 -13 43.42 1.91
 5 -12 13 44.84 2.31
 5 -12 13 45.26 1.93
 5 12 13 40.78 1.4
 5 12 15 14.09 0.95
 5 -12 15 13.98 1.38
 -5 -12 -15 17.49 1.15
 5 12 17 21.91 1.16
 -5 12 -17 23.45 1.31
 5 -12 17 26.34 1.75
 5 -12 19 1.43 0.8
 5 -12 21 4.57 0.93
 -5 -13 22 0 0.71
 -5 13 22 0.78 0.65
 -5 13 20 5.71 0.8
 -5 13 20 6.52 0.98
 -5 -13 20 7.56 1.17
 -5 -13 20 8.21 1
 -5 13 18 1.65 0.75
 -5 -13 18 2.05 0.87
 -5 -13 18 2.22 0.69
 -5 13 18 1.3 0.62
 -5 13 16 25.99 1.74
 -5 -13 16 29.35 1.94
 -5 13 16 26.01 1.64
 -5 -13 16 28.46 1.74
 -5 -13 14 8 1.13
 5 -13 -14 8.82 1.17
 -5 13 14 8.74 1.13
 -5 13 12 150.13 3.98
 5 -13 -12 140.81 3.71
 -5 -13 12 155.38 3.91
 -5 -13 12 152.15 3.93
 -5 13 10 154.48 4.13
 -5 -13 10 151.67 3.8
 -5 -13 10 159.87 4.16
 5 -13 -10 147.17 3.79
 -5 13 8 237.3 5.36
 -5 -13 8 254.7 4.67
 5 -13 -8 239.4 4.8
 -5 -13 8 260.77 5.43
 -5 -13 6 165.23 3.66
 5 -13 -6 167.44 4.17
 -5 -13 4 163.21 4.67
 -5 -13 4 161.76 3.28
 5 -13 -4 156.95 4.1
 5 -13 -4 164.4 4.55
 5 13 -2 10.42 1.05
 -5 -13 2 8.91 1.54
 5 -13 -2 10.64 1.41
 5 -13 -2 13.5 1.69
 -5 -13 2 10.22 0.97
 5 -13 0 138.32 3.85
 5 13 0 130.25 2.54
 -5 -13 0 133.68 4.35
 5 13 2 7.02 0.68
 -5 -13 -2 8 1.45
 -5 -13 -2 6.62 0.64
 5 -13 2 6.23 1.19
 5 -13 2 8.82 1.45
 5 -13 4 10.44 1.31
 5 13 4 8.01 0.54
 -5 -13 -4 7.7 1.3
 -5 -13 -4 5.59 0.48
 5 -13 4 4.14 1.11
 5 13 6 118.94 1.44
 5 13 6 115.91 1.52
 5 -13 6 133.66 3.81
 -5 -13 -6 151.41 4.16
 5 -13 6 141.03 3.92
 5 13 8 103.65 1.6
 -5 -13 -8 130.23 3.66
 5 -13 8 124.67 3.54
 5 -13 8 127.29 3.69
 5 13 10 61.3 1.34
 -5 -13 -10 63.67 2.54
 5 -13 10 67.56 2.72
 5 -13 10 64.88 2.44
 5 13 12 53.84 1.41
 -5 -13 -12 55.42 2.22
 5 -13 12 53.91 2.43
 5 -13 12 59.19 2.25
 5 13 14 119.43 2.21
 5 -13 14 121.79 3.55
 -5 -13 -14 113.66 2.9
 5 -13 14 122.11 2.99
 5 -13 16 41.04 2.16
 -5 -13 -16 33.71 1.54
 5 -13 18 24.86 1.69
 5 -13 20 1.83 0.77
 -5 -14 21 2.33 0.86
 -5 14 21 3.24 0.82
 -5 -14 21 3.16 0.7
 -5 -14 19 4.19 0.93
 -5 14 19 3.28 0.75
 -5 14 19 2.74 0.74
 -5 -14 19 4.98 0.85
 -5 14 17 2.65 0.72
 -5 14 17 1.68 0.75
 -5 -14 17 2.38 0.88
 -5 -14 17 1.43 0.69
 -5 -14 15 6.5 1.1
 -5 14 15 6.86 0.97
 5 -14 -15 6.6 1.03
 -5 -14 15 4.98 0.94
 -5 -14 13 0.85 0.74
 -5 -14 13 1.37 0.83
 -5 14 13 0.42 0.73
 5 -14 -13 1.86 0.79
 5 -14 -11 50.78 2.33
 -5 -14 11 51.64 2.31
 -5 -14 11 53.25 2.51
 -5 14 11 51.54 2.51
 -5 14 9 94.65 3.43
 -5 -14 9 94.38 2.93
 -5 -14 9 91.93 3.29
 5 -14 -9 93.16 3.04
 -5 14 7 27.08 2.09
 5 -14 -7 26.97 1.84
 -5 -14 7 28.04 2.03
 -5 -14 7 26.62 1.63
 -5 -14 5 26.61 2.07
 5 -14 -5 28.5 1.86
 -5 -14 5 30.28 1.58
 5 -14 -5 26.36 2.02
 5 14 -3 5.25 0.95
 -5 -14 3 6.38 1.28
 5 -14 -3 9.62 1.24
 -5 -14 3 5.55 0.89
 5 -14 -3 6.67 1.36
 -5 -14 1 23.84 1.31
 5 14 -1 24.04 1.32
 5 -14 -1 23.34 1.89
 -5 -14 1 26 2.11
 5 -14 -1 27.66 2.09
 5 14 1 2.23 0.55
 -5 -14 -1 1.52 1.02
 -5 -14 -1 2.06 0.51
 5 -14 1 3.14 0.94
 5 -14 1 3.81 1.15
 5 -14 3 38.1 2.24
 -5 -14 -3 35.84 1.08
 -5 -14 -3 43.7 2.46
 5 14 3 33.15 1.11
 5 -14 3 41.6 2.43
 5 -14 5 -0.73 0.91
 -5 -14 -5 -0.96 0.86
 5 14 5 0.41 0.3
 -5 -14 -5 0.12 0.28
 5 -14 5 -0.3 0.82
 5 14 7 53.07 1.03
 -5 -14 -7 65.82 2.73
 5 -14 7 69.79 2.74
 5 -14 7 63.32 2.64
 5 14 9 52.69 1.15
 5 -14 9 57.67 2.55
 -5 -14 -9 55.25 2.39
 5 14 11 3.82 0.47
 5 -14 11 4.08 0.95
 -5 -14 -11 4.91 0.99
 5 -14 11 3.93 0.9
 5 14 13 31.48 1.1
 -5 -14 -13 30.59 1.71
 5 -14 13 31.31 1.95
 5 -14 13 32.52 1.71
 5 -14 15 34.6 1.97
 -5 -14 -15 37.35 1.71
 5 -14 15 39.46 1.76
 -5 14 -17 18.24 1.25
 5 -14 17 19.53 1.56
 -5 -14 -17 19.08 1.17
 5 -14 19 11.55 1.26
 -5 15 20 3.21 0.72
 -5 -15 20 4.99 0.99
 -5 15 20 3.9 0.82
 -5 -15 20 3.5 0.76
 -5 15 18 46.91 2.13
 -5 15 18 44.81 1.99
 -5 -15 18 51.17 2.3
 -5 -15 18 51.44 2.16
 -5 15 16 43.71 2.07
 -5 -15 16 48.95 2.28
 -5 -15 16 46.87 2.17
 5 -15 -14 74.96 2.69
 -5 -15 14 80.08 2.79
 -5 -15 14 80.19 2.79
 -5 15 14 77.7 2.82
 -5 -15 12 141.5 3.61
 5 -15 -12 139.36 3.55
 -5 -15 12 137.7 3.75
 -5 15 12 144.05 3.96
 -5 15 10 206.09 4.86
 -5 -15 10 205.14 4.71
 -5 -15 10 203.89 4.26
 5 -15 -10 201.26 4.26
 -5 15 8 162.68 4.49
 -5 -15 8 164.42 4.35
 -5 -15 8 168.78 3.78
 5 -15 -8 155.21 3.91
 5 -15 -6 336.26 5.59
 5 -15 -6 330.78 6.33
 -5 -15 6 347.8 5
 -5 -15 4 32.97 2.21
 5 -15 -4 32.06 1.97
 5 -15 -4 33.47 2.19
 -5 -15 2 198.16 3.58
 5 15 -2 218.51 3.79
 -5 -15 2 227.75 5.39
 5 -15 -2 244.2 4.9
 5 -15 -2 252.55 5.53
 5 15 0 3.85 0.71
 -5 -15 0 3.66 0.66
 5 -15 0 3.91 1.05
 5 -15 0 4.89 1.21
 -5 -15 0 4.11 1.13
 5 15 2 45.92 1.36
 5 -15 2 46.73 2.36
 -5 -15 -2 49.39 2.66
 5 -15 2 47.99 2.56
 5 15 4 60.1 1.33
 5 -15 4 66.21 2.68
 -5 -15 -4 62.93 1.31
 -5 -15 -4 71.23 3.01
 5 -15 4 67.05 2.85
 5 -15 6 0.63 0.8
 5 15 6 0.13 0.29
 -5 -15 -6 0.8 0.81
 -5 -15 -8 109.42 3.37
 5 -15 8 102.16 3.27
 5 -15 8 105.64 3.29
 5 15 10 0.45 0.34
 5 -15 10 0.08 0.77
 -5 -15 -10 0.98 0.78
 5 -15 10 0.96 0.69
 5 -15 12 137.34 3.71
 5 -15 12 134.4 3.42
 -5 -15 -12 137.67 3.49
 -5 -15 -14 49.38 2.09
 5 -15 14 52.03 2.38
 5 -15 14 51.17 2.07
 5 -15 16 92.73 3.05
 -5 -15 -16 93.19 2.55
 5 -15 18 54.06 2.37
 -5 16 19 9.72 1.07
 -5 -16 19 12.17 1.28
 -5 16 19 10.66 1.11
 -5 -16 19 11.06 1.13
 -5 16 17 13.09 1.2
 -5 -16 17 14.84 1.37
 -5 -16 17 14.36 1.27
 -5 16 17 14.84 1.29
 5 -16 -15 20.4 1.51
 -5 16 15 18.56 1.52
 -5 -16 15 19.25 1.49
 -5 -16 15 19.1 1.47
 -5 16 13 16.11 1.46
 -5 -16 13 19.26 1.57
 5 -16 -13 14.02 1.3
 -5 -16 13 19.79 1.49
 -5 16 11 20.93 1.7
 5 -16 -11 16.91 1.39
 -5 -16 11 18.35 1.55
 -5 -16 11 18.61 1.44
 -5 16 9 5.26 1.2
 -5 -16 9 7.08 1.25
 5 -16 -9 7.63 1.07
 -5 -16 9 7.74 1.06
 -5 -16 7 68.81 2.99
 5 -16 -7 64.9 2.6
 -5 -16 7 62.31 2.28
 5 -16 -5 17.96 1.52
 -5 -16 5 18.94 1.82
 -5 -16 5 16.42 1.25
 5 -16 -5 16.83 1.71
 -5 -16 3 16.46 1.72
 5 -16 -3 18.24 1.49
 5 -16 -3 15.16 1.62
 -5 -16 3 15.43 1.1
 -5 -16 1 14.8 0.98
 5 16 -1 13.34 1.05
 5 -16 -1 16.54 1.51
 -5 -16 1 17.23 1.76
 5 -16 -1 17.22 1.7
 5 -16 1 30.73 1.9
 -5 -16 -1 30.98 1.22
 -5 -16 -1 32.9 2.18
 5 -16 1 35.41 2.2
 5 16 3 14.19 0.82
 -5 -16 -3 14.66 0.78
 5 -16 3 16.03 1.46
 5 -16 3 16.83 1.6
 5 -16 5 18.43 1.53
 5 16 5 14.71 0.73
 -5 -16 -5 17.71 1.65
 5 -16 5 21.18 1.72
 -5 -16 -5 17.21 0.71
 5 16 7 0.4 0.33
 -5 -16 -7 -0.34 0.75
 5 -16 7 0.69 0.76
 5 -16 7 -0.25 0.76
 5 -16 9 3.85 0.99
 -5 -16 -9 3.49 0.92
 5 -16 9 4.3 0.94
 5 -16 11 0.3 0.71
 -5 -16 -11 0.88 0.78
 5 -16 11 0.12 0.67
 5 -16 13 -0.44 0.75
 -5 -16 -13 -0.37 0.68
 5 -16 13 0.09 0.65
 -5 -16 -15 13.23 1.17
 5 -16 15 12.29 1.31
 5 -16 15 14.23 1.2
 5 -16 17 14.47 1.38
 -5 -16 -17 14.48 1.12
 -5 17 18 22.99 1.49
 -5 17 18 27.06 1.61
 -5 -17 18 25.07 1.64
 -5 -17 18 25.47 1.61
 -5 -17 16 46.64 2.15
 -5 -17 16 45.06 2.1
 -5 17 16 42.18 2.07
 -5 17 14 23.62 1.67
 -5 -17 14 23.72 1.66
 5 -17 -14 22.68 1.52
 -5 -17 14 21.73 1.56
 5 -17 -12 118.72 3.22
 -5 17 12 118.26 3.6
 -5 -17 12 121.74 3.57
 -5 -17 12 117.66 3.24
 -5 17 10 82.11 3.12
 -5 -17 10 84.43 3.12
 -5 -17 10 80.82 2.64
 5 -17 -10 80.01 2.77
 -5 17 8 329.95 6.26
 5 -17 -8 305.44 5.23
 -5 -17 8 324 6.08
 -5 -17 8 312.89 4.9
 5 -17 -6 95.09 3.08
 -5 -17 6 95.3 3.49
 -5 -17 6 94.22 2.66
 5 -17 -6 97.89 3.51
 -5 -17 4 109.28 3.7
 5 -17 -4 111.2 3.3
 5 -17 -4 108.46 3.64
 -5 -17 4 114.37 2.72
 -5 -17 2 4.68 0.72
 -5 -17 2 6.06 1.22
 5 -17 -2 4.03 0.96
 5 -17 -2 3.89 1.11
 5 17 0 15.23 1.06
 -5 -17 0 16.22 1.02
 5 -17 0 15.3 1.43
 -5 -17 0 19.83 1.76
 5 -17 0 16.58 1.65
 5 -17 2 1.72 0.88
 -5 -17 -2 1.08 0.92
 5 -17 2 0.87 0.85
 -5 -17 -2 1.51 0.46
 5 -17 4 1.65 0.85
 -5 -17 -4 1 0.96
 -5 -17 -4 0.45 0.37
 5 -17 4 -0.09 0.86
 5 -17 6 6.66 1.05
 -5 -17 -6 6.71 0.48
 -5 -17 -6 8.89 1.24
 5 -17 6 9.46 1.29
 5 -17 8 4.02 1
 -5 -17 -8 6.14 1.1
 5 -17 8 3.23 0.94
 5 -17 10 17.58 1.54
 -5 -17 -10 17.02 1.52
 5 -17 10 19.78 1.52
 -5 -17 -12 27.18 1.79
 5 -17 12 26.37 1.65
 5 -17 12 26.34 1.79
 -5 -17 -14 77.23 2.58
 5 -17 14 82.67 2.91
 5 -17 14 84.24 2.67
 -5 -17 -16 23.54 1.41
 5 -17 16 26.65 1.76
 5 -17 16 25.18 1.49
 -5 18 17 21.43 1.47
 -5 -18 17 22.09 1.54
 -5 -18 17 24.15 1.59
 -5 18 17 18.99 1.41
 -5 -18 15 15.35 1.36
 -5 -18 15 13.5 1.28
 5 -18 -15 15.56 1.29
 -5 18 15 12.69 1.27
 -5 18 13 0.17 0.68
 -5 -18 13 0.54 0.76
 -5 -18 13 -0.24 0.65
 5 -18 -13 1.19 0.68
 -5 18 11 0.76 0.8
 -5 -18 11 0.53 0.74
 -5 -18 11 0.58 0.67
 5 -18 -9 0.16 0.68
 -5 18 9 -1 0.92
 -5 -18 9 0.89 0.89
 -5 -18 9 0.65 0.68
 5 -18 -7 38.59 2.03
 -5 -18 7 45.16 2.47
 -5 -18 7 41.77 1.85
 5 -18 -5 78.97 3.09
 -5 -18 5 79.78 2.33
 5 -18 -5 82.53 2.83
 -5 -18 3 101.64 2.54
 -5 -18 3 106.2 3.64
 5 -18 -3 106.96 3.18
 5 -18 -3 112.68 3.67
 5 -18 -1 87.61 2.96
 -5 -18 1 92.52 3.36
 -5 -18 1 83.8 2.15
 5 -18 -1 89.61 3.3
 5 -18 1 131.13 3.52
 -5 -18 -1 120.46 2.34
 5 -18 1 123.12 3.78
 -5 -18 -1 133.99 4
 5 -18 3 201.85 4.34
 5 -18 3 201.82 4.76
 5 -18 5 189.31 4.2
 -5 -18 -5 184.04 4.51
 5 -18 5 187.39 4.52
 -5 -18 -7 68.8 2.78
 5 -18 7 73.15 2.7
 5 -18 7 72.31 2.84
 5 -18 9 28.67 1.81
 -5 -18 -9 29.09 1.89
 5 -18 9 27.1 1.8
 5 -18 11 10.1 1.2
 -5 -18 -11 9.93 1.22
 5 -18 11 10.76 1.26
 5 -18 13 6.21 1.02
 5 -18 13 5.48 1.05
 -5 -18 -13 5.14 0.97
 -5 -18 -15 0.98 0.65
 5 -18 15 -0.71 0.61
 5 -18 15 -0.44 0.69
 -5 -19 16 13.96 1.33
 -5 -19 16 12.86 1.24
 5 -19 -16 10.63 1.06
 -5 19 16 14.55 1.32
 -5 -19 14 14.03 1.32
 5 -19 -14 15.61 1.25
 -5 -19 14 14.12 1.26
 -5 19 14 13.24 1.3
 -5 19 12 7.48 1.14
 5 -19 -12 6.6 0.94
 -5 -19 12 6.42 1.05
 -5 -19 12 4.86 0.85
 -5 19 10 18.29 1.63
 -5 -19 10 16.62 1.54
 -5 -19 10 15.92 1.27
 5 -19 -10 18.55 1.38
 -5 -19 8 21.3 1.75
 -5 -19 8 24.26 1.44
 -5 -19 6 15.73 1.57
 5 -19 -6 11.87 1.27
 5 -19 -6 17.77 1.6
 -5 -19 6 14.07 1.1
 -5 -19 4 20.18 1.25
 -5 -19 4 18.64 1.7
 5 -19 -4 22.08 1.57
 -5 -19 2 63.57 1.95
 -5 -19 2 67.23 2.92
 5 -19 -2 66.51 2.5
 5 -19 -2 64.71 2.86
 -5 -19 0 2.47 0.58
 5 -19 0 3.09 0.92
 -5 -19 0 3.31 1.07
 5 -19 0 3.17 1.01
 -5 -19 -2 9.91 1.41
 5 -19 2 10.71 1.24
 -5 -19 -2 6.85 0.71
 5 -19 2 10.88 1.39
 5 -19 4 55.23 2.38
 -5 -19 -4 47.32 2.41
 5 -19 4 49.13 2.45
 5 -19 6 8.13 1.13
 -5 -19 -6 7.96 1.26
 5 -19 6 8.32 1.27
 5 -19 8 15.69 1.36
 -5 -19 -8 16.57 1.5
 5 -19 8 17.06 1.53
 5 -19 10 1.16 0.69
 -5 -19 -10 2.04 0.83
 5 -19 10 1.18 0.72
 5 -19 12 7.64 1.08
 -5 -19 -12 5.29 0.95
 5 -19 12 6.99 1.06
 5 -19 14 7.27 1.05
 -5 -19 -14 7.95 1.03
 5 -19 14 6.46 0.96
 -5 20 15 9.64 1.2
 -5 -20 15 6.04 1
 -5 -20 15 7.67 1.04
 5 -20 -15 7.91 0.95
 -5 20 13 2.57 0.82
 5 -20 -13 1.45 0.67
 -5 -20 13 0.73 0.73
 -5 -20 13 -0.27 0.65
 -5 20 11 1.32 0.84
 5 -20 -11 2.55 0.74
 -5 -20 11 1.38 0.79
 -5 -20 11 2.4 0.7
 -5 -20 9 22.41 1.71
 -5 -20 9 18.79 1.31
 -5 20 9 18.48 1.65
 5 -20 -9 18.93 1.43
 -5 -20 7 46.59 2.42
 -5 -20 7 44.24 1.81
 5 -20 -5 107.2 3.08
 -5 -20 5 99.13 2.53
 -5 -20 5 112.64 3.65
 5 -20 -5 104.85 3.46
 -5 -20 3 40.22 1.58
 -5 -20 3 44.28 2.4
 5 -20 -3 42.5 2.03
 5 -20 -3 39.44 2.26
 -5 -20 1 167.58 2.98
 5 -20 -1 178.71 4.01
 -5 -20 1 175.78 4.57
 5 -20 -1 178.33 4.51
 -5 -20 -1 184.8 4.65
 5 -20 1 189.83 4.11
 -5 -20 -1 179.2 2.83
 5 -20 1 187.33 4.59
 5 -20 3 270.27 4.92
 -5 -20 -3 274.44 5.54
 5 -20 3 265.06 5.33
 5 -20 5 174.77 3.98
 -5 -20 -5 175.03 4.43
 5 -20 5 165.39 4.18
 5 -20 7 90.04 2.92
 -5 -20 -7 96.46 3.29
 5 -20 7 95.09 3.15
 5 -20 9 25.37 1.68
 -5 -20 -9 27.94 1.85
 5 -20 9 30.39 1.83
 -5 -20 -11 31.35 1.83
 5 -20 11 30.48 1.82
 5 -20 11 25.76 1.67
 -5 -20 -13 9.66 1.1
 5 -20 13 6.81 0.98
 5 -20 13 8.44 1.08
 -5 21 14 4.49 0.93
 5 -21 -14 2.7 0.67
 -5 -21 14 2.36 0.76
 -5 -21 14 3.66 0.8
 -5 21 12 7.04 1.12
 5 -21 -12 6.48 0.92
 -5 -21 12 5.53 0.99
 -5 -21 12 5.76 0.86
 5 -21 -10 1.28 0.67
 -5 21 10 1.45 0.85
 -5 -21 10 1.79 0.85
 -5 -21 10 0.82 0.59
 -5 -21 8 1.45 0.59
 5 -21 -8 1.31 0.69
 -5 21 8 1.73 0.85
 -5 -21 8 0.8 0.71
 5 -21 -6 4.45 0.85
 -5 -21 6 3.94 0.69
 -5 -21 6 3.46 0.97
 5 -21 -6 3.39 0.93
 -5 -21 4 6.13 0.78
 5 -21 -4 6.25 1.12
 5 -21 -4 6.93 1
 -5 -21 4 8.62 1.28
 -5 -21 2 5.08 0.69
 -5 -21 2 6.22 1.19
 5 -21 -2 2.79 0.83
 5 -21 -2 4.56 1.07
 5 -21 0 2.54 0.87
 -5 -21 0 2.24 0.99
 5 -21 0 1.68 0.91
 5 -21 2 2.62 0.81
 -5 -21 -2 1.29 0.87
 5 -21 2 2.31 0.96
 5 -21 4 2.99 0.86
 -5 -21 -4 3.45 0.98
 5 -21 4 1.98 0.91
 5 -21 6 0.94 0.66
 -5 -21 -6 -0.02 0.79
 5 -21 6 0.25 0.78
 5 -21 8 0.16 0.67
 -5 -21 -8 0.75 0.77
 5 -21 8 0.88 0.71
 5 -21 10 3.77 0.9
 -5 -21 -10 4.08 0.93
 5 -21 10 2.28 0.8
 5 -21 12 2.22 0.81
 -5 -21 -12 0.77 0.66
 5 -21 12 3.48 0.84
 -5 22 11 -0.25 0.73
 5 -22 -11 0.42 0.59
 -5 -22 11 -0.79 0.77
 -5 -22 11 0.4 0.56
 5 -22 -9 0.65 0.62
 -5 -22 9 0.08 0.75
 -5 -22 9 -0.12 0.54
 -5 22 9 -0.28 0.84
 -5 -22 7 8.89 0.91
 -5 -22 7 9.39 1.26
 5 -22 -7 9.14 1.03
 5 -22 -5 26.28 1.58
 -5 -22 5 23.78 1.79
 -5 -22 5 25.26 1.31
 5 -22 -5 23.46 1.74
 5 -22 -3 33.05 2.03
 -5 -22 3 31.99 2.04
 5 -22 -3 33.41 1.78
 -5 -22 3 28.54 1.35
 -5 -22 1 33.21 2.08
 5 -22 -1 36.84 2.13
 5 -22 -1 36.61 1.86
 5 -22 1 66.25 2.49
 -5 -22 -1 69.39 2.86
 5 -22 1 72.13 2.87
 -5 -22 -3 73.65 2.92
 5 -22 3 77.32 2.66
 5 -22 3 75.53 2.9
 5 -22 5 83.52 2.74
 -5 -22 -5 86.53 3.14
 5 -22 5 86.49 3.06
 5 -22 7 19.34 1.43
 -5 -22 -7 21.7 1.68
 5 -22 7 20.56 1.57
 5 -22 9 10.87 1.16
 5 -22 9 10.61 1.2
 -5 -22 -9 9.49 1.18
 -5 -23 10 31.45 1.92
 5 -23 -10 33.32 1.68
 -5 -23 10 34.4 1.65
 -5 -23 8 28.44 1.46
 5 -23 -8 29.65 1.61
 -5 -23 8 31.1 1.94
 -5 -23 6 39.2 1.61
 5 -23 -6 39.37 1.87
 5 -23 -6 39.95 2.15
 -5 -23 6 37.42 2.12
 5 -23 -4 31.06 1.68
 -5 -23 4 33.17 2.06
 5 -23 -4 27.27 1.85
 -5 -23 2 8.91 1.22
 5 -23 -2 6.31 0.93
 5 -23 -2 7.95 1.18
 5 -23 0 3.74 0.81
 -5 -23 0 2.57 0.85
 5 -23 0 4.41 0.98
 5 -23 2 1.43 0.71
 -5 -23 -2 1.21 0.83
 5 -23 2 1.28 0.76
 5 -23 4 0.62 0.66
 -5 -23 -4 0.68 0.74
 5 -23 4 0.48 0.78
 5 -23 6 -1.55 0.71
 -5 -23 -6 -0.58 0.78
 -5 -23 -8 5.52 0.99
 5 -23 8 4.46 0.95
 5 -23 8 3.66 0.8
 5 -24 -5 11.57 1.12
 -5 -24 5 12.3 1.38
 5 -24 -5 11.5 1.31
 5 -24 -3 1.36 0.68
 -5 -24 3 2.54 0.9
 5 -24 -3 0.02 0.72
 5 -24 -1 1.64 0.73
 5 -24 -1 0.56 0.71
 5 -24 1 -0.68 0.76
 5 -24 1 0.08 0.58
 -5 -24 -1 0.37 0.74
 5 -24 3 -0.66 0.58
 -5 -24 -3 -0.7 0.78
 5 -24 3 0.16 0.68
 5 -24 5 0.79 0.63
 -5 -24 -5 0.21 0.76
 -6 0 26 113.03 3.39
 -6 0 24 217.18 4.69
 -6 0 22 123.59 3.65
 -6 0 20 95.24 2.04
 -6 0 20 94.63 3.27
 -6 0 18 153.78 2.72
 -6 0 18 144.2 4.08
 -6 0 16 512.98 5.32
 6 0 -16 500.48 5.96
 6 0 -14 30.91 1.72
 -6 0 14 30.25 1.51
 -6 0 14 34.16 2.26
 6 0 -12 190.04 4.13
 -6 0 12 199.4 3.86
 -6 0 12 205.7 5.21
 6 0 -10 874.85 9.2
 -6 0 10 859.16 8.63
 6 0 -8 12.9 1.56
 -6 0 8 13.88 1.49
 -6 0 8 14.44 1.7
 -6 0 8 11.39 1.74
 -6 0 6 248.16 5.11
 6 0 -6 242.47 5.44
 -6 0 6 258.76 5.46
 6 0 -6 245.49 5.41
 6 0 -4 592.22 8.59
 -6 0 4 586.72 8.21
 -6 0 4 605.39 7.93
 6 0 -4 573.38 8
 -6 0 0 4018.47 20.83
 -6 0 0 4035.28 18.56
 6 0 0 4051.03 21.16
 6 0 2 1547.71 10.94
 -6 0 -2 1555.62 11.15
 -6 0 -4 451.2 5.89
 6 0 4 466.38 6.11
 6 0 4 468.06 6.23
 6 0 6 1884.24 10.76
 -6 0 -6 1883.59 10.36
 -6 0 -6 1907.26 12.99
 6 0 6 1869.56 12.39
 -6 0 -8 2866.14 10.79
 -6 0 -8 2877.91 16.41
 6 0 8 2870.1 11.35
 -6 0 -10 1072.43 5.15
 6 0 10 1080.71 9.7
 6 0 10 1058.72 5.51
 6 0 12 41.98 2.04
 6 0 14 2.11 0.81
 6 0 16 29.37 1.69
 6 0 18 1.65 0.76
 6 0 20 9 1.08
 6 0 22 4.38 0.88
 6 0 24 35.43 1.79
 -6 1 25 0.17 0.78
 -6 -1 25 -0.55 0.83
 -6 -1 23 9.75 1.25
 -6 1 23 12.97 1.39
 -6 1 21 0.86 0.86
 -6 -1 21 1.91 0.86
 -6 1 21 0.52 0.45
 -6 -1 21 0.86 0.45
 -6 1 19 77.91 1.91
 -6 -1 19 73.26 2.97
 -6 -1 19 80.5 1.96
 -6 1 19 77.59 2.99
 -6 -1 17 38.21 1.45
 -6 1 17 39.99 1.52
 -6 1 17 40.95 2.35
 -6 -1 17 42.81 2.38
 6 1 -15 366.2 5.22
 -6 -1 15 394.79 6.84
 6 -1 -15 371.12 5.19
 -6 -1 15 380.15 4.74
 -6 1 15 395.05 4.82
 -6 1 15 394.76 6.84
 6 -1 -13 88.81 2.79
 -6 1 13 81.57 2.46
 -6 -1 13 86.34 3.35
 -6 -1 13 86.54 2.48
 -6 1 13 91.27 3.47
 6 1 -13 86.76 2.7
 6 1 -11 1242.99 10.61
 -6 1 11 1217.86 9.99
 -6 1 11 1225.36 12.68
 -6 -1 11 1254.62 9.7
 6 -1 -11 1238.07 10.74
 6 -1 -9 2.14 1.15
 -6 1 9 1.76 1.09
 -6 -1 9 0.93 0.99
 -6 1 9 2.1 1.35
 6 1 -9 3.2 1.25
 -6 -1 9 2.87 1.44
 -6 -1 7 423.48 7.38
 -6 1 7 423.3 6.69
 -6 -1 7 419.96 6.41
 6 1 -7 425.84 6.89
 6 -1 -7 425.6 7.29
 -6 -1 7 426.13 7.13
 -6 1 7 429.32 7.27
 6 -1 -7 441 7.01
 -6 1 5 106.07 3.57
 6 -1 -5 98.73 3.62
 6 1 -5 104.33 3.68
 -6 1 5 94.28 3.57
 -6 -1 5 100.65 3.44
 6 -1 -5 98.36 3.52
 -6 -1 5 106.52 3.49
 6 1 -5 108.6 3.58
 -6 1 3 26.35 2.36
 6 1 -3 28.04 2.59
 -6 -1 3 26.19 2.23
 6 1 -3 28.93 2.42
 -6 1 3 26.48 2.63
 6 -1 -3 22.08 2.64
 6 -1 -3 29.2 2.7
 -6 1 -1 93.1 3.3
 -6 -1 -1 98.03 2.76
 6 -1 1 93.17 3.42
 -6 -1 -1 90.59 3.17
 6 -1 1 88.25 3.1
 -6 1 -1 97.48 3.19
 6 1 1 100.01 2.8
 6 1 1 98.15 3.42
 6 1 3 531.98 5.88
 6 1 3 540.62 6.92
 -6 1 -3 520.53 6.82
 6 -1 3 528.19 6.85
 -6 -1 -3 523.28 6.55
 -6 -1 -3 542.52 6.07
 -6 1 -3 547.4 7.07
 6 -1 3 530.78 7.11
 -6 1 -5 304.78 5.53
 -6 1 -5 289.03 4.63
 -6 -1 -5 303.52 4.47
 -6 -1 -5 312.61 4.97
 6 1 5 312.73 4.69
 6 1 5 313.06 4.65
 6 -1 5 299.54 5.2
 6 -1 5 298.06 4.73
 -6 -1 -7 1656.8 8.88
 -6 -1 -7 1679.28 11.77
 -6 1 -7 1657.67 9.29
 6 1 7 1669.17 9.38
 6 1 7 1658.2 11.21
 6 -1 7 1632.52 12.13
 6 -1 7 1640.7 9.67
 -6 1 -7 1665.64 12.81
 6 1 9 93.24 1.93
 -6 1 -9 85.67 1.8
 -6 -1 -9 88.19 1.74
 -6 -1 -9 86.45 2.93
 6 1 9 86.48 2.75
 6 -1 9 84.37 2.95
 -6 -1 -11 129.24 1.56
 -6 1 -11 129.53 1.73
 6 -1 11 130.11 3.53
 -6 1 -11 131.49 1.63
 6 1 11 126.47 1.61
 6 1 13 10 1.1
 6 -1 13 9.11 1.15
 6 1 15 99.78 2.89
 6 -1 15 96.92 2.98
 6 1 17 35.08 1.79
 6 -1 17 35.57 1.86
 6 -1 19 117.34 3.2
 6 1 19 120.89 3.16
 6 -1 21 9.03 1.08
 6 1 21 8.95 1.06
 6 1 23 15.99 1.26
 6 -1 23 16.64 1.32
 -6 -2 26 52.87 2.4
 -6 2 26 51.55 2.32
 -6 -2 24 121.18 3.55
 -6 2 24 112.82 3.38
 -6 2 22 213.76 4.73
 -6 -2 22 212.74 4.7
 -6 -2 20 6.5 0.7
 -6 -2 20 5.49 1.07
 -6 2 20 6.51 0.67
 -6 2 20 7.79 1.23
 -6 2 18 177.78 2.98
 -6 -2 18 178.19 4.55
 -6 -2 18 171.67 2.97
 -6 2 18 182.07 4.55
 -6 2 16 139.63 2.86
 -6 2 16 147.52 4.19
 -6 -2 16 147 2.93
 -6 -2 14 444.35 7.39
 -6 2 14 435.86 7.32
 -6 2 14 420.52 5.3
 -6 -2 14 444.76 5.28
 6 2 -14 433.44 5.79
 6 -2 -14 425.77 5.7
 -6 -2 12 41.37 1.87
 6 2 -12 38.24 1.99
 6 -2 -12 42.57 2.05
 -6 2 12 40.12 1.93
 -6 2 12 46 2.62
 -6 -2 12 36.58 2.39
 -6 2 10 41.58 2.13
 -6 -2 10 38.07 2.52
 -6 -2 10 37.02 1.95
 6 2 -10 41.99 2.2
 -6 2 10 40.11 2.5
 6 -2 -10 43.12 2.2
 6 -2 -8 405 7.09
 -6 2 8 395.79 6.47
 6 2 -8 397.56 6.37
 -6 -2 8 414.29 6.25
 -6 -2 8 401.13 7.24
 -6 -2 8 412.11 6.98
 6 -2 -8 416.62 6.75
 6 -2 -6 3.47 1.45
 6 2 -6 4.2 1.42
 6 -2 -6 3.62 1.4
 -6 -2 6 1.83 1.25
 -6 -2 6 0.1 1.19
 -6 2 6 3.24 1.27
 -6 -2 6 2.41 1.2
 -6 2 6 2 1.31
 -6 2 4 68.57 3.16
 -6 -2 4 69.73 2.74
 6 2 -4 73.37 3.11
 -6 2 4 69.45 3.05
 6 2 -4 65.48 2.7
 6 -2 -4 66.38 3.16
 6 -2 -4 66.42 3.05
 6 -2 0 363.04 6.5
 -6 2 0 354.16 6.19
 -6 -2 0 355.8 6.14
 6 2 0 360.54 4.75
 6 -2 0 350.65 6.18
 -6 -2 0 367.54 4.85
 -6 2 0 354.77 6.37
 6 2 0 364.35 6.16
 6 -2 2 1066.81 9.95
 -6 -2 -2 1062.56 9.94
 6 2 2 1111.19 9.95
 6 2 2 1098.5 7.51
 -6 2 -2 1033.41 10.17
 -6 -2 -2 1059.46 7.65
 -6 2 -2 1094.55 10.49
 6 -2 2 1082.02 10.52
 -6 -2 -4 1218.18 9.53
 6 -2 4 1221.91 10.42
 -6 2 -4 1201.88 9.95
 6 2 4 1278.13 9.72
 6 2 4 1273.03 8.28
 6 -2 4 1224.91 10.85
 -6 2 -4 1279.16 11.27
 -6 -2 -4 1295.1 8.7
 6 2 6 269.6 4.09
 -6 2 -6 250.13 4.19
 -6 -2 -6 276.99 4.4
 -6 -2 -6 270.24 4.01
 6 -2 6 274.55 4.42
 -6 2 -6 272.66 5.41
 6 2 6 259.83 4.07
 6 -2 6 263.34 5.09
 -6 -2 -8 3091.23 15.34
 -6 -2 -8 3080.97 11.49
 6 2 8 3032.55 11.82
 6 2 8 3012.98 14.72
 6 -2 8 2984.23 16.85
 -6 2 -8 2993.41 12.14
 -6 2 -8 2992.6 12.09
 6 2 10 8.81 0.7
 -6 2 -10 10.7 0.76
 -6 -2 -10 8.99 1.12
 -6 -2 -10 9.49 0.65
 6 2 10 9.44 1.13
 6 -2 10 9.2 1.3
 -6 2 -10 9.42 0.75
 -6 2 -12 152.01 1.68
 -6 2 -12 149.7 1.79
 6 2 12 146.82 3.45
 6 -2 12 151.38 3.84
 -6 -2 -12 149.71 1.45
 6 2 12 142.17 1.47
 6 2 14 0.61 0.73
 6 -2 14 0.37 0.84
 6 2 16 299.68 4.87
 6 -2 16 292.45 5.17
 6 -2 18 63.24 2.46
 6 2 18 60.27 2.25
 6 2 20 -0.41 0.65
 6 -2 20 0.61 0.74
 6 2 22 37.94 1.8
 6 -2 22 40.92 1.97
 6 2 24 29.57 1.61
 6 -2 24 33.4 1.81
 -6 3 25 10.61 1.25
 -6 -3 25 13.1 1.34
 -6 3 23 5.18 1.01
 -6 -3 23 5.85 1.11
 -6 3 21 37.57 2.06
 -6 3 21 36.53 1.24
 -6 -3 21 38.56 2.14
 -6 -3 21 34.3 1.3
 -6 3 19 63.53 1.77
 -6 -3 19 65.73 2.83
 -6 3 19 64.94 2.72
 -6 -3 19 65.16 1.84
 -6 3 17 418.64 6.79
 -6 -3 17 408.41 4.75
 -6 -3 17 399.53 6.76
 -6 3 17 408.3 4.75
 -6 3 15 498.39 5.67
 -6 -3 15 503.39 7.66
 -6 -3 15 506.94 5.56
 -6 3 15 499.85 7.63
 -6 3 13 1701.09 11.19
 6 -3 -13 1679.01 11.8
 -6 -3 13 1703.52 10.96
 -6 -3 13 1686.96 14.38
 -6 3 13 1701.22 14.27
 6 -3 -11 293.6 5.28
 -6 3 11 291.49 5.05
 -6 -3 11 288.47 6.01
 -6 -3 11 283.08 4.73
 -6 3 11 294.41 6.11
 6 3 -11 294.03 5.14
 -6 -3 9 588.07 8.54
 6 3 -9 568.3 7.42
 -6 3 9 580.31 7.49
 -6 -3 9 562.43 7.05
 6 -3 -9 581.54 8.42
 6 -3 -9 602.06 7.68
 6 3 -7 71.16 2.89
 -6 -3 7 79.78 2.93
 -6 3 7 77.75 3.08
 -6 3 7 67.12 2.98
 6 -3 -7 73.63 3.22
 -6 -3 7 75.23 3.06
 -6 -3 7 71.19 3.11
 6 -3 -7 79.09 3.15
 -6 3 5 1823 14.36
 -6 -3 5 1870.62 13.63
 -6 -3 5 1827.98 14.03
 6 3 -5 1885.81 13.76
 -6 -3 5 1811.15 13.81
 -6 3 5 1819.9 14.5
 6 -3 -5 1889.88 14.88
 6 -3 -3 235.91 5.55
 6 -3 -3 228.58 5.27
 -6 -3 3 224.89 4.33
 -6 3 3 231.35 5.43
 -6 -3 3 227.32 5.11
 -6 -3 3 220.54 4.57
 6 3 -3 231.09 5.11
 -6 3 3 227.63 5.28
 6 -3 -1 1798.35 14.2
 -6 -3 1 1838 10.41
 -6 -3 1 1814.86 13.92
 -6 3 1 1791.65 14.12
 -6 3 1 1829.79 14.61
 6 3 -1 1841.77 13.66
 6 3 -1 1814.56 10.51
 6 -3 -1 1760.5 14.78
 -6 3 -1 18.27 1.91
 -6 3 -1 21.64 1.92
 6 3 1 23.71 1.21
 6 3 1 19.54 1.76
 -6 -3 -1 23.01 1.26
 -6 -3 -1 22.09 1.93
 6 -3 1 24.58 2.01
 6 -3 1 22.74 2.07
 6 -3 3 719.89 8.58
 6 3 3 735.86 7.75
 6 -3 3 714.8 8.63
 6 3 3 742.26 5.44
 -6 -3 -3 719.53 7.9
 -6 3 -3 735.87 8.35
 -6 -3 -3 730.1 5.61
 -6 3 -3 746.7 8.85
 -6 -3 -5 251.92 3.7
 6 3 5 250.84 4.17
 6 -3 5 248.96 4.61
 -6 -3 -5 246.25 4.18
 -6 3 -5 250.88 5.33
 -6 3 -5 241.9 4.35
 6 3 5 246.1 3.5
 6 -3 5 240.78 5.04
 6 3 7 194.04 3.26
 -6 -3 -7 196.67 3.34
 -6 -3 -7 199.46 3.61
 6 3 7 192.52 3.44
 6 -3 7 192.52 4.56
 -6 3 -7 191.88 3.49
 6 3 9 1422.75 7.69
 -6 -3 -9 1426.21 10.17
 -6 -3 -9 1401.65 7.71
 6 3 9 1415.95 9.71
 -6 3 -9 1444.61 8.39
 6 3 11 173.93 2.28
 -6 3 -11 171.27 2.42
 -6 -3 -11 164.54 2.3
 6 3 11 165.4 3.52
 6 -3 11 164.41 4.11
 -6 3 -11 164.03 2.47
 -6 -3 -11 158.95 3.68
 -6 3 -13 822.76 4.14
 -6 3 -13 843.19 4.04
 6 -3 13 835.19 8.93
 6 -3 15 80.15 2.89
 6 3 15 78.15 2.52
 6 3 17 234.04 4.22
 6 -3 17 225.46 4.59
 6 -3 19 92.97 2.95
 6 3 19 96.45 2.76
 6 3 21 189.91 3.79
 6 -3 21 190.92 4.14
 6 3 23 79.1 2.48
 6 -3 23 80.19 2.72
 -6 4 26 3.65 0.8
 -6 -4 26 4.09 0.93
 -6 4 24 7.15 1.11
 -6 -4 24 6.8 1.13
 -6 4 22 0.3 0.7
 -6 -4 22 0.46 0.78
 -6 4 20 0.79 0.45
 -6 4 20 0.34 0.76
 -6 -4 20 -0.9 0.88
 -6 -4 20 1.25 0.52
 -6 4 18 31.08 1.38
 -6 -4 18 32.13 1.42
 -6 4 18 29.01 1.98
 -6 -4 18 32.33 2.04
 -6 -4 16 105.6 3.6
 -6 4 16 106.57 2.65
 -6 4 16 103.49 3.46
 -6 -4 16 103.06 2.55
 -6 4 14 0.31 0.71
 -6 -4 14 2.21 1.02
 -6 -4 14 2.13 0.8
 -6 4 14 1.49 1.19
 -6 -4 12 15.91 1.76
 -6 4 12 14.54 1.38
 -6 -4 12 15.86 1.34
 -6 4 12 15.96 1.76
 6 4 -10 1521.19 11.48
 -6 4 10 1549.54 11.86
 -6 -4 10 1526.86 13.59
 6 -4 -10 1530.53 13.45
 6 -4 -10 1485.4 12.26
 -6 -4 10 1503.16 11.47
 -6 -4 8 55.38 2.71
 -6 4 8 52.81 2.48
 -6 -4 8 53.69 2.43
 6 -4 -8 53.01 2.74
 6 4 -8 53.89 2.61
 6 -4 -8 52.72 2.61
 -6 4 6 13.92 1.71
 6 4 -6 13.42 1.58
 6 -4 -6 11.45 1.59
 -6 4 6 12.26 1.62
 -6 -4 6 9.94 1.51
 -6 -4 6 13.54 1.67
 -6 -4 6 13.29 1.56
 6 -4 -6 13.09 1.74
 -6 -4 4 12.19 1.69
 6 -4 -4 16.22 1.95
 6 4 -4 13.21 1.62
 6 -4 -4 10.49 1.58
 -6 -4 4 14.52 1.47
 -6 4 4 14.13 1.66
 -6 -4 4 11.61 1.54
 -6 4 4 12.15 1.77
 -6 -4 2 1938.08 11.89
 6 4 -2 2054.98 14.96
 -6 -4 2 1923.64 14.86
 -6 4 2 1989.36 15.08
 -6 -4 2 2027.4 11.38
 6 -4 -2 1948.95 15.25
 6 -4 -2 2020.42 15.96
 -6 4 0 8.91 1.83
 6 4 0 4.84 1.44
 -6 4 0 5.76 1.56
 -6 -4 0 8.39 1.59
 6 4 0 4.86 0.85
 6 -4 0 7.26 1.66
 6 -4 0 5.26 1.7
 -6 -4 0 8.29 0.94
 6 -4 2 79.65 3.09
 6 4 2 80.65 2.91
 6 4 2 79.25 1.53
 -6 -4 -2 79.82 2.97
 -6 4 -2 84.62 3.22
 -6 -4 -2 83.76 1.57
 -6 4 -2 83.18 3.26
 6 -4 2 86.27 3.35
 -6 4 -4 31.47 1.98
 6 4 4 31.49 1.82
 -6 -4 -4 33.15 1.18
 6 4 4 35.71 1.14
 -6 -4 -4 29.15 1.78
 -6 4 -4 36.13 2.22
 -6 4 -4 33.26 1.94
 6 -4 4 30.51 2.08
 -6 -4 -6 874.98 6.59
 6 4 6 880.13 7.6
 -6 -4 -6 869.83 7.73
 6 4 6 873.37 6.18
 6 -4 6 864.47 9.51
 -6 4 -6 895.52 8.23
 -6 -4 -8 489.35 5.54
 -6 4 -8 457.93 5.47
 6 4 8 502.46 5
 -6 -4 -8 497.29 5.29
 6 4 8 508.17 5.31
 6 -4 8 445.32 6.73
 -6 4 -8 500.89 5.58
 -6 4 -10 351.74 4.1
 6 4 10 359.13 3.72
 6 4 10 355.48 4.79
 -6 -4 -10 349.34 3.96
 6 -4 10 356.68 6.04
 -6 4 -10 359.84 4.22
 -6 -4 -10 363.13 5.13
 6 4 12 117.86 1.87
 -6 4 -12 113.06 2.09
 -6 4 -12 111.95 2.07
 6 4 12 114.69 2.84
 6 -4 12 119.95 3.5
 -6 -4 -12 116.24 1.91
 6 4 14 53.59 2.03
 -6 4 -14 56.32 1.14
 -6 4 -14 52.89 1.12
 6 -4 14 52.78 2.38
 -6 -4 -14 50.12 0.79
 6 4 16 39.61 1.77
 6 -4 16 38.94 2.07
 6 4 18 4.14 0.84
 6 -4 18 3.69 0.97
 6 4 20 3.57 0.78
 6 -4 20 3.98 0.96
 6 4 22 9.59 1.05
 6 -4 22 10.58 1.2
 6 4 24 18.4 1.29
 6 -4 24 19.89 1.45
 -6 5 25 0.2 0.72
 -6 -5 25 2.84 0.91
 -6 -5 23 13.17 1.35
 -6 5 23 8.89 1.11
 -6 5 21 8.67 1.18
 -6 -5 21 8.3 1.18
 -6 5 21 6.81 0.68
 -6 -5 21 6.77 0.69
 -6 5 19 155.82 4.05
 -6 5 19 150.16 2.85
 -6 -5 19 153.02 4.15
 -6 -5 19 155.55 2.94
 -6 5 17 178.03 4.44
 -6 -5 17 180.24 4.49
 -6 5 17 180.37 3.34
 -6 -5 17 186.27 3.38
 -6 5 15 733.43 9.01
 -6 -5 15 723.29 6.97
 -6 5 15 747.95 7.15
 -6 -5 15 739.26 9.21
 -6 -5 13 619.83 6.72
 -6 5 13 635.19 6.96
 -6 -5 13 621.68 8.51
 -6 5 13 628.45 8.46
 -6 5 11 2030.99 13.24
 -6 -5 11 2010.2 15.31
 6 -5 -11 2040.89 15.1
 -6 -5 9 589.32 7.31
 -6 5 9 613.19 7.78
 -6 -5 9 591.72 8.26
 6 -5 -9 585.57 8.29
 -6 5 7 980.56 10.36
 6 -5 -7 973.73 10.77
 -6 -5 7 979.41 10.28
 6 5 -7 952.33 9.89
 6 5 -7 945.19 10.38
 -6 -5 7 979.31 10.05
 6 -5 -7 959.51 10.72
 -6 -5 5 102.89 3.53
 6 5 -5 97.19 3.42
 -6 5 5 104.08 3.63
 6 -5 -5 99.01 3.71
 -6 5 5 99.9 3.56
 -6 -5 5 96.48 3.18
 6 -5 -5 104.58 3.79
 6 5 -3 1821.18 14.22
 -6 -5 3 1758.09 14.48
 -6 -5 3 1745.87 11.72
 6 -5 -3 1865.28 15.67
 -6 5 3 1876.15 15.2
 -6 5 3 1830.3 14.62
 -6 -5 3 1842.2 11.58
 6 -5 -3 1794.06 14.84
 -6 5 1 2031.67 15.95
 -6 5 1 2026.36 15.21
 -6 -5 1 2030.95 15.2
 6 5 -1 2012.14 14.7
 -6 -5 1 1978.11 10.14
 -6 -5 1 2071.95 9.86
 6 -5 -1 1997.36 16.27
 -6 5 -1 852.2 9.76
 6 -5 1 841.63 9.86
 6 5 1 815.04 9.18
 -6 -5 -1 833.06 4.47
 -6 -5 -1 814.44 9.33
 -6 -5 -1 846.19 4.37
 -6 5 -1 829.68 9.76
 -6 5 -1 819.71 9.96
 6 -5 3 278.61 5.65
 6 5 3 281.3 5.13
 -6 5 -3 265.95 5.57
 -6 -5 -3 281.02 5.21
 -6 5 -3 286.18 5.82
 -6 5 -3 284.17 5.54
 6 5 5 13.03 1.26
 -6 -5 -5 13.29 0.81
 -6 5 -5 13.26 1.5
 -6 -5 -5 12.05 1.3
 -6 5 -5 15.68 1.48
 6 5 5 14.96 0.75
 6 -5 5 13.25 1.65
 6 5 7 79.12 2.3
 -6 -5 -7 76.87 2.42
 -6 -5 -7 78.99 2.02
 -6 5 -7 74.77 2.51
 6 5 7 84.7 1.95
 -6 5 -7 77.3 2.56
 6 -5 7 70.76 2.87
 -6 5 -9 6.8 0.86
 -6 -5 -9 9 0.96
 6 5 9 7.44 0.83
 6 5 9 7.68 0.85
 -6 -5 -9 7.3 0.83
 -6 5 -9 6.14 0.88
 6 -5 9 8.71 1.3
 6 5 11 153.34 2.43
 -6 5 -11 146.47 2.75
 -6 -5 -11 145.65 3.24
 6 5 11 149.31 3.05
 -6 -5 -11 150.56 2.59
 6 -5 11 144.28 3.92
 6 5 13 302.87 4.46
 6 5 13 317.72 2.94
 6 -5 13 316.7 5.64
 -6 -5 -13 304.21 3.14
 -6 5 -13 314.34 3.36
 -6 5 -13 314.1 3.45
 -6 5 -15 481.55 3.36
 -6 5 -15 459.45 3.28
 6 5 15 470.35 5.64
 6 5 15 446.05 2.5
 6 -5 15 460.55 6.69
 6 -5 17 342 5.69
 6 5 17 342.66 4.83
 6 5 19 469.47 5.73
 6 -5 19 451.65 6.48
 6 -5 21 139.06 3.6
 6 5 21 150.39 3.28
 6 5 23 66.71 2.22
 6 -5 23 72.2 2.6
 -6 6 24 4.46 0.94
 -6 -6 24 4.28 0.95
 -6 6 22 0.89 0.72
 -6 -6 22 1.62 0.86
 -6 -6 20 30.74 1.93
 -6 6 20 26.56 1.74
 -6 -6 20 28.66 1.31
 -6 6 20 28.81 1.29
 -6 6 18 0.07 0.81
 -6 -6 18 0.98 0.87
 -6 -6 18 0.17 0.57
 -6 6 18 1 0.6
 -6 6 16 3.25 0.82
 -6 -6 16 1.94 1.03
 -6 -6 16 1.86 0.71
 -6 6 16 0.8 0.96
 -6 -6 14 17.07 1.71
 -6 6 14 19.52 1.74
 -6 -6 14 18.53 1.38
 -6 6 14 16 1.33
 -6 -6 12 497.88 7.56
 -6 6 12 496.32 6.47
 -6 -6 12 484.99 6.32
 6 -6 -12 505.12 7.35
 -6 -6 10 823.81 8.66
 6 -6 -10 839.19 9.67
 -6 -6 10 828.02 9.63
 -6 6 10 839.29 8.98
 -6 -6 8 213.5 4.91
 -6 6 8 213.8 4.79
 6 -6 -8 209.76 5.03
 -6 -6 8 204.84 4.65
 -6 -6 6 1278.6 11.27
 -6 -6 6 1263.29 11.78
 -6 6 6 1269.72 12.07
 6 6 -6 1284.95 11.53
 6 -6 -6 1259.52 12.4
 -6 6 4 430.46 7.5
 -6 -6 4 441.12 6.04
 -6 -6 4 424.2 7.15
 6 -6 -4 420.2 7.21
 -6 6 4 426.82 7.37
 -6 6 4 437.23 7.28
 6 6 -4 446.92 6.25
 6 6 -4 432.46 7.02
 -6 6 2 362.93 7.03
 -6 6 2 421.26 7.22
 6 6 -2 412.74 6.92
 -6 -6 2 430.18 7.23
 -6 -6 2 428.69 5.09
 6 -6 -2 435.9 7.23
 -6 6 2 354.16 6.8
 -6 -6 2 433.17 5.08
 -6 6 0 218.35 5.2
 6 6 0 211.26 4.92
 -6 -6 0 220.42 5.17
 -6 6 0 221.92 5.53
 6 -6 0 223.15 5.3
 -6 -6 0 231.98 2.69
 -6 -6 0 220.22 2.67
 -6 6 0 221.79 5.34
 6 -6 2 37.62 2.31
 6 6 2 40.18 2.23
 -6 6 -2 36.19 2.42
 -6 -6 -2 39.38 2.28
 -6 6 -2 40.12 2.38
 -6 6 -2 37.36 2.31
 6 -6 4 56.72 2.7
 6 6 4 59.53 2.37
 -6 6 -4 57.39 2.67
 -6 -6 -4 60.68 2.53
 -6 6 -4 58.88 2.64
 6 6 6 191.6 3.91
 -6 6 -6 188.34 4.22
 -6 -6 -6 183.41 3.96
 6 6 6 198.4 2.26
 -6 6 -6 186.35 4.24
 6 -6 6 177.02 4.43
 -6 6 -8 53.51 2.12
 6 6 8 55.23 1.97
 6 6 8 56.25 1.59
 -6 -6 -8 55.02 2.08
 -6 -6 -8 63.19 1.72
 -6 6 -8 50.35 2.11
 6 -6 8 61.99 2.68
 6 6 10 573.77 5.41
 -6 -6 -10 571.47 5.69
 -6 6 -10 573.67 6.16
 6 -6 10 576.78 7.72
 -6 6 -10 582.6 6.03
 6 6 10 560.68 5.34
 6 6 12 191.68 3.36
 6 6 12 199.37 2.82
 -6 6 -12 196.21 3.11
 -6 -6 -12 196.46 3.64
 -6 6 -12 204.97 3.23
 -6 -6 -12 198.16 3.06
 6 -6 12 184.88 4.37
 -6 6 -14 5.74 0.65
 6 6 14 5.42 0.53
 -6 6 -14 4.75 0.61
 6 6 14 4.36 0.75
 6 -6 14 5.12 1.09
 -6 -6 -14 6.36 0.6
 6 -6 16 72.85 2.74
 -6 6 -16 73.97 1.43
 6 6 16 76.73 2.3
 6 6 18 10.56 1.02
 6 -6 18 13.19 1.36
 6 6 20 0.59 0.65
 6 -6 20 -0.21 0.78
 6 6 22 9.61 1.03
 6 -6 22 10.02 1.18
 -6 7 25 -0.58 0.69
 -6 -7 25 -0.85 0.71
 -6 -7 23 2.98 0.88
 -6 7 23 3.64 0.88
 -6 7 21 2.02 0.79
 -6 7 21 2.88 0.58
 -6 -7 21 3.16 0.98
 -6 -7 21 2.71 0.59
 -6 7 19 37.73 2.03
 -6 -7 19 36.68 2.1
 -6 7 19 37.61 1.57
 -6 -7 19 38.19 1.58
 -6 7 17 30.69 1.52
 -6 -7 17 31.42 2.01
 -6 7 17 32.94 1.97
 -6 -7 17 31.55 1.53
 -6 7 15 378.03 5.21
 -6 -7 15 376.78 6.41
 -6 -7 15 380.87 5.19
 -6 7 15 380.19 6.32
 -6 7 13 762.61 7.85
 -6 -7 13 769.04 9.21
 -6 -7 13 774.58 7.78
 6 -7 -13 751.09 8.77
 6 -7 -11 672.22 8.45
 -6 -7 11 654.43 8.43
 -6 -7 11 657.24 7.71
 -6 7 11 646.93 7.7
 6 -7 -9 1533.08 13.18
 -6 7 9 1547.3 12.48
 -6 -7 9 1507.62 12.48
 -6 -7 7 1368.2 11.67
 -6 -7 7 1387.36 12.23
 6 -7 -7 1396.35 12.68
 6 7 -7 1357.84 12.02
 -6 7 7 1392.08 12.63
 6 -7 -5 2151.95 15.9
 -6 -7 5 2070.67 13.38
 6 7 -5 2182.27 14.11
 -6 -7 5 2077.24 15.65
 -6 7 5 2115.74 16.34
 6 7 -3 1280.14 9.56
 -6 -7 3 1273.44 12.35
 -6 7 3 1249.26 13.04
 6 -7 -3 1239.59 12.14
 -6 -7 1 1511.62 8.06
 6 7 -1 1435.12 12.99
 -6 -7 1 1464.05 13.28
 -6 7 1 1444.27 13.07
 -6 -7 1 1514.56 8
 6 -7 -1 1499.47 13.33
 -6 7 1 1540.81 14.29
 -6 7 -1 2.87 1.39
 6 -7 1 2.36 1.37
 -6 -7 -1 1.83 1.23
 6 7 1 2.95 1.19
 -6 7 -1 2.09 1.25
 6 7 3 179.53 4.31
 6 -7 3 188.02 4.64
 -6 -7 -3 182.12 4.47
 -6 7 -3 186.98 4.77
 -6 7 -3 178.42 4.64
 6 7 5 3.36 1.04
 -6 7 -5 5.54 1.25
 6 -7 5 3.78 1.17
 -6 -7 -5 2.84 1.04
 -6 7 -5 4.29 1.23
 6 7 7 179.95 2.28
 6 7 7 176.07 3.72
 -6 -7 -7 168.77 3.8
 6 7 7 190.64 2.22
 -6 7 -7 182.1 4.01
 6 -7 7 184.17 4.51
 -6 7 -7 181.92 4.08
 6 7 9 210.42 3.01
 6 7 9 213.19 3.65
 -6 7 -9 210.92 4.04
 -6 7 -9 208.95 4.05
 6 7 9 211.88 2.91
 -6 -7 -9 215.06 3.87
 6 -7 9 214.35 4.82
 6 7 11 88.23 2.2
 -6 7 -11 85.18 2.45
 6 7 11 90.84 2.14
 -6 7 -11 90.81 2.44
 -6 -7 -11 95.29 2.41
 6 7 11 91.44 2.27
 6 -7 11 91.07 3.18
 6 7 13 406.85 4.77
 -6 7 -13 414.95 4.66
 -6 -7 -13 403.94 4.39
 -6 7 -13 412.66 4.66
 6 -7 13 413.3 6.43
 6 7 13 398.02 4.92
 -6 7 -15 356.24 3.74
 6 7 15 336.4 3.15
 6 7 15 344.05 4.52
 -6 7 -15 334.54 3.74
 6 -7 15 352.89 5.93
 -6 -7 -15 351.85 3.41
 6 7 17 100.38 2.53
 -6 7 -17 101.2 1.68
 6 -7 17 100.5 3.14
 6 7 19 79.61 2.28
 6 -7 19 84.2 2.85
 6 7 21 68.53 2.13
 6 -7 21 59.22 2.41
 6 7 23 18.66 1.2
 6 -7 23 17.74 1.43
 -6 8 24 31.04 1.8
 -6 -8 24 29.75 1.85
 -6 8 22 39.23 1.99
 -6 -8 22 43.73 2.2
 -6 8 20 23.83 1.22
 -6 -8 20 22.23 1.67
 -6 8 20 23.2 1.63
 -6 -8 20 22.05 1.25
 -6 8 18 17.82 1.16
 -6 -8 18 18.19 1.26
 -6 -8 18 15.52 1.46
 -6 8 18 15.64 1.42
 -6 8 16 40.02 2.15
 -6 8 16 46.63 1.88
 -6 -8 16 44.63 1.85
 -6 -8 16 43.11 2.29
 -6 -8 14 65.12 2.32
 -6 -8 14 69.03 2.84
 -6 8 14 62.17 2.27
 -6 -8 12 3.03 1.11
 6 -8 -12 3.52 1.12
 -6 8 12 3.11 0.84
 -6 -8 12 3.13 0.9
 -6 8 10 188.18 4.35
 -6 -8 10 202.69 4.68
 -6 -8 10 199.68 4.45
 6 -8 -10 198.35 4.65
 -6 -8 8 217.35 4.85
 -6 -8 8 219.99 4.81
 6 -8 -8 213.88 5.02
 -6 8 8 208 4.91
 -6 -8 6 420.21 6.18
 6 -8 -6 429.97 7.06
 -6 -8 6 411.86 6.9
 -6 -8 4 1480.24 10.45
 -6 -8 4 1510.32 13.31
 6 -8 -4 1469.45 13.22
 -6 8 4 1432.49 13.82
 6 8 -4 1526.31 10.89
 6 8 -2 161.76 3.11
 -6 8 2 149.41 4.65
 -6 -8 2 150.38 4.4
 -6 -8 2 165.13 3
 6 -8 -2 160.28 4.4
 -6 8 0 2788.52 19.09
 -6 -8 0 2618.65 17.57
 6 -8 0 2686.66 17.54
 -6 -8 0 2723.71 8.72
 6 -8 2 2010.98 15.02
 -6 8 -2 2030.14 15.84
 -6 -8 -2 2021.09 15
 6 -8 4 2331.11 16.09
 -6 8 -4 2340.11 16.15
 -6 -8 -4 2300.43 15.29
 6 8 6 175.57 3.78
 -6 8 -6 174.29 4.22
 -6 -8 -6 171.68 4
 6 -8 6 173.49 4.43
 6 8 8 311.14 4.8
 6 8 8 332.87 3.11
 6 8 8 321.31 2.95
 -6 -8 -8 319.3 5.12
 6 -8 8 314.31 5.78
 -6 8 -8 318.42 5.31
 -6 8 -10 95.02 2.75
 6 8 10 89.26 2
 6 8 10 89.11 2.42
 6 8 10 89.05 1.92
 -6 -8 -10 88.95 2.54
 -6 8 -10 84.86 2.66
 6 -8 10 93.3 3.21
 6 8 12 415.94 4.63
 -6 8 -12 404.14 5.2
 6 8 12 418.02 4.68
 -6 8 -12 432.25 5.27
 -6 -8 -12 418.05 4.95
 6 -8 12 420.73 6.54
 6 8 12 422.81 4.51
 6 8 14 120.01 2.27
 -6 8 -14 130.05 2.64
 6 8 14 126.34 2.63
 -6 8 -14 121.22 2.63
 6 -8 14 119.1 3.5
 -6 -8 -14 132.82 2.48
 -6 8 -16 1.44 0.48
 6 8 16 0.87 0.57
 6 -8 16 0.87 0.81
 -6 -8 -16 1.96 0.43
 6 8 18 18.51 1.15
 6 -8 18 20.5 1.54
 6 8 20 9.65 0.9
 6 -8 20 10.01 1.15
 6 8 22 1.73 0.65
 6 -8 22 3.16 0.9
 -6 9 23 10.44 1.2
 -6 -9 23 9.62 1.24
 -6 9 21 0.44 0.51
 -6 -9 21 0.22 0.74
 -6 9 21 2.28 0.81
 -6 -9 21 1.63 0.62
 -6 -9 19 3.24 0.97
 -6 9 19 5.48 0.77
 -6 -9 19 3.71 0.74
 -6 9 19 3.25 0.93
 -6 -9 17 3.01 0.95
 -6 9 17 3.19 0.73
 -6 -9 17 3.56 0.82
 -6 9 17 2 0.83
 -6 9 15 0.79 0.63
 -6 9 15 -0.43 0.78
 -6 -9 15 0.23 0.84
 -6 -9 15 0.53 0.65
 -6 9 13 1.95 0.74
 -6 -9 13 2.55 0.97
 6 -9 -13 3.42 0.98
 -6 -9 13 2.51 0.85
 -6 9 11 39.76 2.01
 -6 -9 11 41.81 2.18
 -6 -9 11 38.36 2.04
 6 -9 -11 40.51 2.21
 6 -9 -9 31.29 1.98
 -6 9 9 27.04 1.92
 -6 -9 9 29.8 1.87
 -6 -9 9 29.76 1.96
 -6 -9 7 411.1 6.08
 6 -9 -7 392.71 6.64
 -6 -9 7 414.87 6.76
 -6 9 7 393.49 6.91
 -6 -9 5 26.34 1.63
 6 -9 -5 21.61 1.79
 -6 -9 5 24.13 1.95
 6 9 -5 23.65 1.62
 -6 9 5 24.13 2.13
 -6 -9 3 392.94 6.99
 6 9 -3 408.08 5.18
 -6 -9 3 395.81 4.89
 -6 9 3 399.65 7.4
 6 -9 -3 383.37 6.64
 -6 9 1 8.96 1.68
 6 -9 -1 9.53 1.52
 -6 -9 1 7.94 1.42
 -6 -9 1 9.99 0.85
 6 9 -1 10.21 0.86
 -6 -9 -1 55.54 0.98
 6 -9 1 56.21 2.78
 -6 -9 -1 50.02 2.66
 6 -9 3 452.42 7.05
 -6 -9 -3 456.35 7.19
 -6 -9 -5 96.76 3.21
 6 -9 5 93.13 3.23
 -6 9 -5 101.42 3.48
 -6 9 -7 47.25 2.29
 -6 -9 -7 48.19 2.22
 6 -9 7 41.61 2.29
 6 9 9 14.07 0.77
 -6 -9 -9 15.94 1.3
 6 9 9 13.99 0.72
 -6 9 -9 14.06 1.35
 6 -9 9 17.35 1.59
 -6 9 -11 43.23 1.92
 -6 -9 -11 42.84 1.83
 6 9 11 44.7 1.45
 6 -9 11 46.31 2.28
 6 9 11 42.81 1.34
 6 9 13 97.1 2.29
 -6 9 -13 104.39 2.62
 6 9 13 100.84 2.2
 -6 -9 -13 97.52 2.44
 6 -9 13 96.22 3.21
 6 9 13 96.07 2.27
 6 9 15 17.54 1.05
 -6 9 -15 19.29 1.1
 6 -9 15 16.77 1.5
 -6 -9 -15 17.68 0.99
 6 9 17 22.79 1.22
 -6 9 -17 21.63 1.03
 6 9 19 9.1 0.84
 6 -9 19 9.29 1.13
 6 9 21 4.49 0.69
 6 -9 21 0.74 0.68
 -6 -10 24 42.45 2.14
 -6 10 24 36.59 1.92
 -6 10 22 57.74 2.35
 -6 -10 22 62.45 2.57
 -6 10 20 72.84 2.1
 -6 10 20 69.53 2.6
 -6 -10 20 66.75 2.69
 -6 -10 20 74.99 2.25
 -6 10 18 94.19 2.51
 -6 -10 18 91.38 2.6
 -6 10 18 89.58 2.93
 -6 10 16 9.92 1.18
 -6 -10 16 9.52 1.22
 -6 -10 16 9.98 1.06
 -6 10 16 10.78 1.03
 -6 -10 14 6.69 0.95
 6 -10 -14 10.36 1.17
 -6 10 14 9.67 1.07
 -6 -10 14 8.59 1.18
 -6 10 12 5.74 0.96
 6 -10 -12 4.57 0.98
 -6 -10 12 3.56 0.9
 -6 10 10 0.12 0.79
 -6 -10 10 0.44 0.84
 6 -10 -10 0.39 0.8
 -6 -10 10 0.03 0.8
 -6 10 8 3.26 1
 6 -10 -8 2.62 1
 -6 -10 8 1.67 0.86
 -6 -10 8 2.42 0.98
 -6 10 6 1361.74 12.98
 6 -10 -6 1346.05 11.98
 -6 -10 6 1365.89 10.39
 -6 -10 6 1348.06 12.32
 -6 10 4 686.75 9.48
 -6 -10 4 705.54 6.81
 -6 -10 4 700.73 9.15
 6 -10 -4 690.29 8.87
 -6 -10 2 1616.97 13.91
 -6 -10 2 1638.65 9.07
 6 -10 -2 1613 13.33
 -6 10 2 1632.59 14.64
 6 -10 0 528.66 7.62
 6 10 0 543.79 4.36
 -6 10 0 525.68 8.41
 -6 -10 0 546.57 8.05
 -6 -10 0 553.76 4.01
 -6 -10 -2 2273.96 16.03
 6 -10 2 2284.25 15.59
 6 -10 4 907.24 9.75
 -6 -10 -4 883.72 9.67
 6 -10 4 886.05 9.61
 -6 -10 -6 1894.79 13.6
 6 -10 6 1847.23 13.91
 6 10 8 495.49 2.77
 6 10 8 476.53 2.84
 -6 -10 -8 502.62 6.56
 6 -10 8 474.72 7.04
 -6 10 -10 174.75 3.85
 6 10 10 161.19 2.2
 -6 -10 -10 158.69 3.56
 6 -10 10 169.27 4.18
 6 10 10 170.52 2.25
 -6 10 -12 127.75 3.1
 6 10 12 123.14 2.19
 6 10 12 118.34 2.27
 -6 -10 -12 131.14 2.98
 6 -10 12 123.09 3.61
 -6 10 -14 21.49 1.3
 6 -10 14 23.12 1.68
 -6 -10 -14 24.93 1.27
 6 10 14 22.58 1.07
 -6 10 -16 0.19 0.52
 6 10 16 0.17 0.43
 6 -10 16 0.7 0.75
 -6 -10 -16 0.62 0.43
 6 10 18 1.54 0.51
 6 -10 18 1.25 0.76
 6 -10 20 1.55 0.78
 6 -10 22 0.95 0.75
 -6 11 23 19.66 1.43
 -6 -11 23 17.66 1.48
 -6 11 21 31.78 1.44
 -6 11 21 31.45 1.77
 -6 -11 21 31.54 1.9
 -6 -11 21 33.53 1.54
 -6 11 19 42.82 1.73
 -6 -11 19 41.23 2.13
 -6 -11 19 39.87 1.76
 -6 11 19 38.46 1.95
 -6 -11 17 195.88 3.88
 -6 11 17 184.6 3.67
 -6 -11 17 186.9 4.32
 -6 11 17 193.7 4.29
 -6 -11 15 7.11 1.08
 -6 11 15 8.6 0.95
 6 -11 -15 9.32 1.11
 -6 -11 15 8.56 1.05
 6 -11 -13 98.72 3.11
 -6 11 13 101.79 3
 -6 -11 13 103.02 3.2
 -6 -11 13 105.26 3.1
 -6 -11 11 23.35 1.6
 6 -11 -11 27.6 1.74
 -6 11 11 26.57 1.84
 -6 -11 11 25.18 1.71
 6 -11 -9 4.76 1.06
 -6 -11 9 3.85 0.94
 -6 -11 9 3.97 1.06
 -6 11 9 4.59 1.08
 -6 11 7 62.9 2.85
 6 -11 -7 67.76 2.68
 -6 -11 7 57.92 2.27
 -6 -11 7 60.9 2.73
 -6 -11 5 15.67 1.66
 6 -11 -5 15.93 1.53
 6 11 -5 17.59 1.35
 -6 -11 5 15.02 1.26
 -6 11 5 14.6 1.7
 6 11 -3 181.53 3.4
 -6 11 3 170.72 4.77
 -6 -11 3 174.66 4.62
 6 -11 -3 164.83 4.25
 -6 -11 3 172.54 3.19
 6 -11 -1 57.47 2.63
 6 11 -1 62.05 1.73
 -6 -11 1 58.82 2.84
 -6 -11 1 62 1.65
 6 11 1 455.52 3.41
 6 -11 1 448.32 6.98
 6 -11 1 454.14 7.24
 -6 -11 -1 451.47 7.28
 6 -11 3 29.84 2.05
 -6 -11 -3 33.35 2.16
 6 -11 3 30.21 2.13
 6 -11 5 6.46 1.19
 -6 -11 -5 6.79 1.28
 6 -11 5 2.9 1.03
 -6 -11 -7 127.65 3.51
 6 -11 7 127.31 3.44
 6 -11 7 132.68 3.79
 6 11 9 15.33 0.6
 6 11 9 15.44 0.59
 6 -11 9 15.71 1.47
 -6 -11 -11 10.7 1.11
 6 11 11 10.34 0.66
 6 -11 11 10.59 1.27
 6 11 11 11.23 0.67
 -6 11 -13 -0.06 0.63
 6 11 13 0.36 0.4
 -6 -11 -13 -0.29 0.59
 6 -11 13 0.06 0.81
 6 11 15 13.39 0.87
 6 -11 15 18.58 1.5
 -6 -11 -15 13.17 0.94
 -6 11 -15 17.64 1.16
 -6 11 -17 13.77 0.95
 6 11 17 11.17 0.83
 6 -11 17 13.28 1.31
 -6 -11 -17 13.35 0.85
 6 -11 19 15.58 1.38
 6 -11 21 7.45 1.03
 -6 -12 22 35.59 1.95
 -6 12 22 33.88 1.84
 -6 12 20 43.48 2.07
 -6 -12 20 40.81 1.76
 -6 12 20 43.82 1.71
 -6 -12 20 40.94 2.08
 -6 12 18 49.92 1.95
 -6 -12 18 49.57 2.32
 -6 -12 18 51.36 2.07
 -6 12 18 49.3 2.21
 -6 12 16 89.76 2.73
 -6 -12 16 87.71 2.98
 -6 12 16 84.22 2.84
 -6 -12 16 92.19 2.81
 -6 12 14 2.3 0.76
 -6 -12 14 1.54 0.78
 -6 -12 14 1.41 0.76
 6 -12 -14 1.93 0.82
 -6 12 12 1.73 0.88
 -6 -12 12 1.6 0.87
 6 -12 -12 3.06 0.99
 -6 -12 12 2.13 0.92
 -6 -12 10 6.09 1.08
 6 -12 -10 5.18 1.02
 -6 -12 10 6.39 1.04
 -6 12 10 7 1.14
 -6 12 8 39.54 2.26
 -6 -12 8 43.92 1.98
 6 -12 -8 48.01 2.27
 -6 -12 8 42.52 2.24
 6 -12 -6 33.05 1.97
 -6 -12 6 32.13 1.62
 -6 -12 6 36.43 2.21
 -6 12 6 36.56 2.31
 -6 12 4 43.05 2.52
 6 12 -4 41.69 1.78
 -6 -12 4 43.1 2.39
 -6 -12 4 42.94 1.76
 6 -12 -4 43.57 2.25
 6 12 -2 113.09 2.46
 6 -12 -2 109.65 3.43
 -6 -12 2 110.4 2.29
 6 12 0 342.68 3.57
 -6 -12 0 351.69 3.43
 6 -12 0 342.77 5.93
 -6 -12 0 335.42 6.32
 6 -12 0 351.59 6.41
 6 -12 2 756.46 8.76
 -6 -12 -2 771.53 9.39
 6 -12 2 772.18 9.33
 6 12 2 753.15 3.72
 6 -12 4 887.58 9.52
 -6 -12 -4 915.02 9.89
 6 -12 4 905.14 9.76
 -6 -12 -6 136.97 3.71
 6 -12 6 131.49 3.65
 -6 -12 -8 62.14 2.47
 6 -12 8 57.42 2.5
 6 -12 8 56.17 2.31
 6 12 10 2.56 0.36
 6 12 10 1.67 0.32
 6 -12 10 3.42 0.98
 -6 -12 -10 3.23 0.89
 6 -12 10 3.24 0.82
 6 12 12 41.26 1.15
 -6 -12 -12 43.52 1.84
 6 -12 12 42.86 2.16
 -6 12 -14 14.87 1.16
 6 12 14 12.17 0.77
 -6 -12 -14 14.9 1.1
 6 -12 14 15.44 1.42
 -6 12 -16 0.07 0.56
 6 12 16 0.86 0.43
 6 -12 16 0.82 0.8
 -6 -12 -16 0.11 0.46
 6 -12 18 7.57 1.07
 6 -12 20 12.12 1.24
 -6 -13 21 9.7 1.2
 -6 -13 21 10.09 0.99
 -6 13 21 12.39 1.17
 -6 13 19 24.19 1.6
 -6 13 19 23.4 1.37
 -6 -13 19 20.84 1.56
 -6 -13 19 23.21 1.42
 -6 -13 17 115.04 3.37
 -6 13 17 112.86 3.22
 -6 -13 17 118.08 3.15
 -6 13 17 112.57 3.01
 -6 13 15 55.97 2.24
 6 -13 -15 59.72 2.37
 -6 -13 15 57.43 2.33
 -6 -13 15 63.25 2.54
 -6 13 13 155.66 3.82
 -6 -13 13 156.01 3.82
 -6 -13 13 152.28 3.77
 6 -13 -13 148.48 3.74
 -6 -13 11 167.56 3.86
 -6 -13 11 168.61 4.14
 6 -13 -11 170.71 3.98
 -6 13 11 178.31 4.26
 -6 -13 9 170.25 3.75
 6 -13 -9 179.59 4.12
 -6 13 9 179.39 4.45
 -6 -13 9 165.59 4.19
 6 -13 -7 327.23 5.58
 -6 13 7 320.14 6.12
 -6 -13 7 313.27 5.89
 -6 -13 7 319.53 4.87
 6 -13 -5 145.82 3.85
 -6 -13 5 146.75 4.17
 -6 -13 5 156.22 3.24
 -6 13 5 152.59 4.36
 6 13 -3 135.85 2.87
 -6 -13 3 135.27 4.11
 -6 -13 3 136.31 2.71
 -6 -13 1 15.42 0.93
 6 13 -1 15.41 0.94
 6 -13 -1 15.31 1.51
 -6 -13 1 12.79 1.54
 -6 -13 -1 121.4 1.88
 6 13 1 117.76 1.9
 6 -13 1 114.39 3.42
 -6 -13 -1 115.93 3.76
 6 -13 1 112.44 3.66
 6 -13 3 8.74 1.22
 -6 -13 -3 6.71 1.26
 6 -13 3 9.72 1.38
 6 -13 5 4.29 1.09
 -6 -13 -5 5.25 1.2
 6 -13 5 4.08 1.13
 -6 -13 -7 51.89 2.35
 6 -13 7 51.33 2.29
 6 -13 7 49.75 2.29
 -6 -13 -9 39.56 1.96
 6 -13 9 38.65 1.92
 6 -13 9 37.81 2.06
 6 13 11 52.48 1.1
 -6 -13 -11 55.54 2.14
 6 -13 11 61.22 2.5
 6 -13 11 58.04 2.15
 6 13 13 46.32 1.22
 -6 -13 -13 48.84 1.91
 6 -13 13 47.49 2.24
 -6 13 -15 23.98 1.39
 -6 -13 -15 25.29 1.31
 6 -13 15 24.66 1.67
 6 -13 17 33.66 1.88
 -6 13 -17 32.55 1.5
 6 -13 19 27.59 1.72
 -6 14 20 16.57 1.18
 -6 14 20 18.28 1.39
 -6 -14 20 16.79 1.43
 -6 -14 20 18.96 1.27
 -6 14 18 38.6 1.94
 -6 -14 18 36.26 1.96
 -6 -14 18 33.86 1.71
 -6 14 16 41.83 1.91
 -6 -14 16 39.31 1.99
 -6 -14 16 37.31 1.89
 6 -14 -14 46.16 2.1
 -6 14 14 47.33 2.13
 -6 -14 14 48.52 2.23
 -6 -14 14 49.61 2.2
 -6 14 12 18.12 1.48
 6 -14 -12 16.93 1.41
 -6 -14 12 19.86 1.47
 -6 -14 10 25.56 1.6
 -6 -14 10 26.78 1.84
 6 -14 -10 28.45 1.76
 -6 14 10 23.47 1.8
 6 -14 -8 11.79 1.34
 -6 -14 8 11.92 1.47
 -6 -14 8 10.72 1.18
 -6 14 8 11.03 1.41
 6 -14 -6 79.87 2.8
 -6 -14 6 75.09 3
 -6 -14 6 75.97 2.32
 -6 14 6 76.26 3.09
 -6 -14 4 46.34 2.44
 -6 -14 4 47.01 1.7
 6 -14 -4 44 2.2
 -6 -14 2 28.88 2.02
 6 -14 -2 23.84 1.67
 6 14 -2 25.14 1.24
 -6 -14 2 26.32 1.17
 6 14 0 21.53 1
 -6 -14 0 19.27 0.93
 -6 -14 0 23.56 1.82
 6 -14 0 21.1 1.76
 6 -14 0 22.17 1.61
 6 -14 2 18.07 1.53
 6 14 2 17.07 0.72
 -6 -14 -2 16 0.68
 6 -14 2 14.52 1.52
 6 -14 4 34.5 2.07
 6 -14 4 30.2 1.82
 6 -14 6 35.88 1.95
 -6 -14 -6 36.04 2.02
 6 -14 6 31.06 1.93
 -6 -14 -8 52.1 2.31
 6 -14 8 50.26 2.24
 6 -14 8 45.63 2.19
 6 -14 10 0.82 0.84
 6 14 10 -0.02 0.19
 6 -14 10 1.57 0.72
 -6 -14 -10 1.51 0.83
 -6 -14 -12 1.16 0.79
 6 -14 12 2.07 0.78
 6 -14 12 1.59 0.88
 -6 -14 -14 30.84 1.53
 6 -14 14 30.79 1.81
 -6 14 -14 32.89 1.69
 6 -14 16 25.29 1.69
 -6 -14 -16 26.38 1.33
 -6 14 -16 26.81 1.47
 6 -14 18 15.63 1.37
 6 -14 20 12.91 1.27
 -6 -15 19 12.64 1.26
 -6 -15 19 11.82 1.14
 -6 15 19 12.52 1.14
 -6 15 19 11.69 1.18
 -6 -15 17 40.61 2.01
 -6 15 17 45.22 2.05
 -6 -15 17 40.95 1.93
 -6 15 17 45.51 2
 -6 -15 15 34.89 1.86
 -6 -15 15 32.38 1.8
 -6 15 15 36.4 1.88
 6 -15 -13 120.57 3.26
 -6 -15 13 111.28 3.14
 -6 -15 13 115.46 3.33
 -6 15 13 118.05 3.38
 -6 15 11 210.07 4.69
 6 -15 -11 212.68 4.31
 -6 -15 11 206.49 4.15
 -6 -15 11 209.58 4.61
 -6 -15 9 157.45 4.15
 6 -15 -9 166.56 3.86
 -6 -15 9 158.41 3.55
 -6 15 9 151.72 4.14
 6 -15 -7 167.73 3.96
 -6 15 7 166.83 4.44
 -6 -15 7 163.92 4.35
 -6 -15 7 170.19 3.5
 6 -15 -5 113.23 3.28
 -6 15 5 106.89 3.7
 -6 -15 5 102.34 3.49
 -6 -15 5 95.33 2.46
 -6 -15 3 152.66 4.26
 6 -15 -3 146.98 3.77
 -6 -15 3 151.35 2.79
 6 15 -3 144.23 2.95
 6 -15 -3 144.09 4.12
 -6 -15 1 295.57 3.58
 6 15 -1 282.92 3.59
 6 -15 -1 288.03 5.26
 -6 -15 1 286.74 5.8
 6 -15 -1 292.01 5.78
 6 15 1 113.79 1.95
 6 -15 1 108.61 3.27
 -6 -15 -1 109.23 3.55
 6 -15 1 104.54 3.46
 -6 -15 -3 2.07 0.33
 6 -15 3 2.35 0.83
 6 15 3 2.82 0.37
 -6 -15 -3 2.02 0.86
 6 -15 3 2.76 1
 6 -15 5 9.92 1.16
 -6 -15 -5 12.25 1.36
 6 -15 5 12.37 1.35
 6 -15 7 21.15 1.55
 -6 -15 -7 24.08 1.7
 6 -15 7 19.48 1.54
 6 -15 9 12.23 1.23
 -6 -15 -9 13.76 1.28
 6 -15 9 13.77 1.27
 -6 -15 -11 12.59 1.18
 6 -15 11 14.88 1.29
 6 -15 11 14.6 1.36
 -6 -15 -13 98.92 2.79
 6 -15 13 90.46 2.97
 -6 15 -15 67.34 2.34
 -6 -15 -15 66.54 2.16
 6 -15 15 62.56 2.51
 -6 15 -17 86.66 2.48
 6 -15 17 78.83 2.76
 6 -15 19 50.86 2.25
 -6 16 20 2.82 0.68
 -6 16 20 1.86 0.69
 -6 -16 20 3.96 0.9
 -6 -16 20 4.07 0.78
 -6 16 18 2.25 0.67
 -6 16 18 3.77 0.8
 -6 -16 18 3.94 0.81
 -6 16 16 4.62 0.87
 -6 -16 16 2.25 0.76
 -6 -16 16 5.21 0.91
 6 -16 -16 5.11 0.89
 -6 16 14 -0.08 0.74
 -6 -16 14 0.89 0.71
 6 -16 -14 1.73 0.77
 -6 -16 14 1.21 0.8
 6 -16 -12 12.78 1.26
 -6 -16 12 12.24 1.2
 -6 -16 12 12.96 1.37
 -6 16 12 13.84 1.39
 -6 -16 10 2.63 0.97
 -6 -16 10 4.33 0.9
 6 -16 -10 3.47 0.95
 -6 16 10 3.91 1.04
 6 -16 -8 101.26 3.03
 -6 -16 8 101.05 3.37
 -6 -16 8 104.19 2.76
 -6 16 8 94.42 3.34
 6 -16 -6 0.37 0.74
 -6 16 6 -0.17 0.98
 -6 -16 6 1.17 0.91
 -6 -16 6 0.09 0.59
 -6 -16 4 23.44 1.82
 6 -16 -4 24.64 1.68
 -6 -16 4 25.37 1.26
 6 -16 -2 9.78 1.2
 6 16 -2 10.15 0.9
 -6 -16 2 9.9 0.83
 -6 -16 2 11.59 1.42
 6 -16 -2 8.69 1.26
 6 16 0 15.45 0.91
 -6 -16 0 14.45 1.46
 -6 -16 0 15.83 0.87
 6 -16 0 16.77 1.39
 6 -16 0 14.92 1.52
 6 16 2 5.65 0.54
 6 -16 2 3.84 0.89
 -6 -16 -2 5.46 0.5
 6 -16 2 4.5 1
 -6 -16 -4 21.11 0.61
 6 16 4 20.1 0.6
 6 -16 4 24.93 1.64
 -6 -16 -4 23.7 1.75
 6 -16 4 24.51 1.76
 6 -16 6 16.06 1.38
 -6 -16 -6 15.51 1.47
 6 -16 6 14.53 1.42
 6 -16 8 75.05 2.68
 -6 -16 -8 69.3 2.64
 6 -16 8 68.77 2.62
 -6 -16 -10 81.48 2.71
 6 -16 10 79.61 2.68
 6 -16 12 45.21 2.13
 -6 -16 -12 41.33 1.94
 6 -16 12 43.79 1.95
 -6 -16 -14 68.84 2.3
 6 -16 14 65.63 2.55
 -6 16 -16 23.93 1.46
 -6 -16 -16 22.23 1.31
 6 -16 16 20.42 1.5
 6 -16 18 26.34 1.67
 -6 17 19 1.96 0.73
 -6 -17 19 0.3 0.67
 -6 17 19 0.93 0.59
 -6 -17 19 0.39 0.63
 -6 17 17 4.5 0.83
 -6 -17 17 3.38 0.84
 -6 -17 17 3.39 0.9
 -6 17 15 10.38 1.13
 6 -17 -15 11.7 1.12
 -6 -17 15 11.56 1.16
 -6 -17 15 9.96 1.16
 -6 17 13 13.61 1.31
 -6 -17 13 12.01 1.27
 -6 -17 13 14.29 1.26
 6 -17 -13 14.4 1.25
 6 -17 -11 59.37 2.28
 -6 -17 11 59.26 2.53
 -6 -17 11 62.37 2.27
 -6 17 11 61.48 2.6
 6 -17 -9 67.03 2.48
 -6 -17 9 62.5 2.67
 -6 -17 9 65.87 2.26
 -6 17 9 70.67 2.91
 6 -17 -7 106.42 3.1
 -6 17 7 105.66 3.56
 -6 -17 7 109.49 3.54
 -6 -17 7 108.03 2.72
 6 -17 -5 49.6 2.2
 -6 -17 5 54.63 2.58
 -6 -17 5 49.67 1.78
 -6 -17 3 22.55 1.15
 -6 -17 3 20.36 1.73
 6 -17 -3 22.34 1.57
 6 -17 -3 21.01 1.72
 -6 -17 1 0.63 0.46
 -6 -17 1 0.82 0.89
 6 -17 -1 0.31 0.78
 6 -17 -1 1.36 1.01
 6 -17 1 21.67 1.53
 -6 -17 -1 21.08 0.89
 -6 -17 -1 19.75 1.69
 6 -17 1 21.85 1.7
 -6 -17 -3 10.14 0.55
 6 -17 3 9.87 1.17
 -6 -17 -3 11.61 1.37
 6 -17 3 12.64 1.39
 6 -17 5 4.34 0.96
 -6 -17 -5 2.3 0.92
 6 -17 5 2.04 0.92
 6 -17 7 49.8 2.21
 -6 -17 -7 46.68 2.28
 6 -17 7 45.49 2.19
 6 -17 9 61.5 2.44
 -6 -17 -9 62.76 2.53
 6 -17 9 63.83 2.49
 6 -17 11 85.66 2.86
 -6 -17 -11 89.5 2.86
 6 -17 11 88.97 2.82
 6 -17 13 79.94 2.78
 -6 -17 -13 81.44 2.63
 6 -17 13 82.77 2.59
 -6 -17 -15 37.81 1.71
 6 -17 15 33.4 1.86
 -6 17 -17 16.86 1.25
 6 -17 17 18.24 1.48
 -6 -18 18 1.49 0.74
 -6 18 18 1.38 0.64
 -6 18 18 2.78 0.75
 -6 -18 18 0.95 0.7
 6 -18 -16 0.55 0.66
 -6 -18 16 0.4 0.7
 -6 -18 16 0.37 0.69
 -6 18 16 0.81 0.68
 -6 18 14 5.47 0.94
 6 -18 -14 5.02 0.86
 -6 -18 14 6.01 0.97
 -6 -18 14 6.16 0.89
 6 -18 -12 8.61 1.04
 -6 -18 12 8.88 1.16
 -6 -18 12 11.38 1.08
 -6 18 12 8.56 1.15
 6 -18 -10 0.52 0.72
 -6 18 10 -0.02 0.8
 -6 -18 10 2.7 0.93
 -6 -18 10 1.54 0.69
 -6 18 8 40.74 2.26
 6 -18 -8 44.8 2.03
 -6 -18 8 41.01 2.2
 -6 -18 8 47.74 1.89
 6 -18 -6 21.08 1.47
 -6 18 6 17.33 1.63
 -6 -18 6 17.72 1.61
 -6 -18 6 19.18 1.19
 -6 -18 4 24.62 1.84
 6 -18 -4 27.63 1.71
 6 -18 -4 24.66 1.77
 -6 -18 4 23.78 1.21
 -6 -18 2 163.09 2.79
 -6 -18 2 157.61 4.28
 6 -18 -2 154.62 3.74
 -6 -18 0 82.83 1.84
 6 -18 0 79.34 2.74
 -6 -18 0 77.79 3.05
 6 -18 0 77.06 2.99
 -6 -18 -2 170.84 4.36
 6 -18 2 171.64 3.98
 -6 -18 -2 180.63 2.32
 6 -18 2 165.29 4.25
 6 -18 4 127.21 3.44
 -6 -18 -4 133.09 3.84
 6 -18 6 70.19 2.56
 -6 -18 -6 65.69 2.66
 6 -18 6 67.05 2.68
 6 -18 8 60.13 2.39
 -6 -18 -8 61.85 2.49
 -6 -18 -10 44.3 2.12
 6 -18 10 41.27 2.01
 6 -18 10 43.7 2.07
 6 -18 12 42.87 2.03
 -6 -18 -12 44.68 2.03
 6 -18 12 44.07 1.99
 -6 -18 -14 55 2.12
 6 -18 14 49.03 2.2
 -6 18 -16 19.49 1.34
 -6 -18 -16 20.06 1.28
 6 -18 16 18.23 1.42
 -6 19 15 0.56 0.68
 6 -19 -15 1.78 0.66
 -6 -19 15 1.41 0.79
 -6 -19 15 0.46 0.61
 6 -19 -13 2.51 0.76
 -6 -19 13 1.23 0.67
 -6 19 13 1.79 0.78
 -6 -19 13 1.35 0.67
 -6 -19 11 17.1 1.26
 -6 19 11 20.19 1.61
 -6 -19 11 18.48 1.54
 6 -19 -11 18.53 1.32
 -6 19 9 6.95 1.14
 6 -19 -9 9.35 1.06
 -6 -19 9 9.34 1.23
 -6 -19 9 8.15 0.94
 -6 -19 7 1.29 0.59
 -6 19 7 1.11 0.88
 6 -19 -7 2.79 0.78
 -6 -19 7 1.94 0.87
 6 -19 -5 20.99 1.47
 -6 -19 5 23.74 1.79
 -6 -19 5 21.19 1.2
 -6 -19 3 30.8 1.33
 -6 -19 3 29.78 1.98
 6 -19 -3 28.51 1.71
 6 -19 -3 26.4 1.85
 -6 -19 1 131.92 2.44
 6 -19 -1 121.41 3.3
 6 -19 -1 127.41 3.77
 -6 -19 -1 6.38 0.62
 6 -19 1 6.03 1.05
 -6 -19 -1 6.7 1.26
 6 -19 1 5.97 1.15
 6 -19 3 6.45 1.02
 -6 -19 -3 5.67 1.09
 6 -19 3 3.19 0.99
 6 -19 5 79.53 2.69
 -6 -19 -5 75.75 2.87
 6 -19 5 76.42 2.85
 6 -19 7 27.75 1.67
 -6 -19 -7 26.91 1.74
 6 -19 7 27.87 1.75
 6 -19 9 14.48 1.31
 -6 -19 -9 15.8 1.38
 6 -19 9 12.35 1.22
 6 -19 11 13.91 1.28
 -6 -19 -11 13.97 1.28
 6 -19 11 13.76 1.24
 6 -19 13 10.94 1.14
 -6 -19 -13 12.88 1.18
 6 -19 13 11.47 1.13
 -6 -19 -15 8.64 0.95
 6 -19 15 9.52 1.13
 6 -20 -14 8.67 0.96
 -6 20 14 8.2 1.08
 -6 -20 14 7.23 1
 -6 -20 14 8.8 0.98
 -6 20 12 0.15 0.75
 -6 -20 12 -1.12 0.75
 -6 -20 12 -0.26 0.57
 6 -20 -12 -0.4 0.69
 -6 -20 10 0.79 0.77
 6 -20 -10 -0.22 0.62
 -6 20 10 0.55 0.75
 -6 -20 10 0.2 0.55
 6 -20 -8 16.45 1.27
 -6 -20 8 15.56 1.45
 -6 -20 8 13.65 1.05
 -6 20 8 12.53 1.34
 -6 -20 6 8.19 1.21
 6 -20 -6 9.96 1.11
 -6 20 6 8.29 1.3
 -6 -20 6 9.97 0.93
 -6 -20 4 36.71 1.5
 -6 -20 4 33.44 2.02
 6 -20 -4 33.36 1.99
 6 -20 -4 33.74 1.79
 -6 -20 2 29.01 1.23
 6 -20 -2 29.53 1.72
 6 -20 -2 27.75 1.88
 -6 -20 0 70.69 2.89
 6 -20 0 67.13 2.77
 6 -20 2 23.88 1.63
 -6 -20 -2 22.15 1.77
 6 -20 4 48.25 2.14
 -6 -20 -4 46.9 2.34
 6 -20 4 48.99 2.35
 6 -20 6 25.14 1.6
 -6 -20 -6 26.77 1.78
 6 -20 6 26.75 1.78
 6 -20 8 18.71 1.41
 -6 -20 -8 22.61 1.63
 6 -20 8 24.23 1.64
 6 -20 10 12.33 1.25
 -6 -20 -10 14.64 1.35
 6 -20 10 14.22 1.26
 6 -20 12 5.2 0.9
 -6 -20 -12 5.27 0.93
 6 -20 12 4.59 0.87
 6 -21 -13 4.02 0.77
 -6 -21 13 3.75 0.85
 -6 -21 13 2.97 0.74
 -6 21 13 2.58 0.81
 6 -21 -11 -0.25 0.62
 -6 -21 11 -0.45 0.7
 -6 21 11 -0.87 0.82
 -6 -21 11 0.74 0.6
 -6 21 9 -1.53 0.88
 -6 -21 9 0.1 0.55
 -6 -21 9 -0.53 0.69
 6 -21 -9 1.13 0.63
 -6 21 7 2.07 0.92
 6 -21 -7 2.17 0.73
 -6 -21 7 2.77 0.9
 -6 -21 7 2.47 0.61
 -6 -21 5 3.03 0.96
 -6 -21 5 1.48 0.55
 6 -21 -5 1.51 0.73
 -6 -21 3 6.49 0.69
 -6 -21 3 4.43 1.02
 6 -21 -3 6.6 0.99
 6 -21 -3 6.17 1.09
 6 -21 -1 1 0.73
 -6 -21 1 1.42 0.85
 6 -21 -1 1.35 0.86
 6 -21 1 0.23 0.78
 -6 -21 -1 1.2 0.83
 6 -21 1 1.73 0.86
 6 -21 3 0 0.71
 -6 -21 -3 1.45 0.89
 6 -21 5 8.81 1.07
 -6 -21 -5 8.46 1.17
 6 -21 5 9.8 1.2
 6 -21 7 3.32 0.82
 -6 -21 -7 1.96 0.82
 6 -21 7 2.68 0.86
 6 -21 9 5.6 0.88
 -6 -21 -9 7.23 1.03
 6 -21 9 8.97 1.13
 6 -21 11 8.44 1.06
 -6 -21 -11 9.37 1.11
 6 -21 11 7.87 1.05
 -6 -22 10 0.64 0.55
 6 -22 -10 -0.73 0.67
 -6 -22 10 0.27 0.71
 -6 22 10 0.42 0.73
 -6 -22 8 1.24 0.56
 -6 -22 8 0.77 0.75
 6 -22 -8 -1.01 0.66
 -6 22 8 0.1 0.85
 -6 -22 6 0.02 0.48
 6 -22 -6 0.69 0.64
 -6 22 6 0.94 0.89
 -6 -22 6 1.1 0.86
 6 -22 -4 1.29 0.69
 -6 -22 4 0.63 0.85
 -6 -22 2 12.31 1.39
 6 -22 -2 14.51 1.24
 6 -22 -2 11.55 1.32
 6 -22 0 4.19 0.92
 6 -22 0 4.95 1.04
 6 -22 2 11.66 1.19
 -6 -22 -2 12.05 1.33
 6 -22 2 14.35 1.42
 6 -22 4 3.96 0.93
 -6 -22 -4 4.23 1.06
 6 -22 4 4 1.04
 6 -22 6 3.18 0.82
 -6 -22 -6 2.63 0.9
 6 -22 6 3.35 0.92
 6 -22 8 1.81 0.76
 -6 -22 -8 3.97 0.98
 6 -22 8 1.46 0.8
 6 -22 10 -0.16 0.65
 -6 -22 -10 0.9 0.68
 6 -22 10 1.31 0.76
 -6 -23 9 4.97 0.77
 -6 -23 9 5.47 1.02
 6 -23 -9 4.41 0.85
 -6 23 9 5.58 1.1
 6 -23 -7 2.24 0.77
 -6 -23 7 5.47 1.09
 -6 23 7 3.05 1.08
 -6 23 5 4.23 1.13
 6 -23 -5 4.1 0.83
 -6 -23 5 5.05 1.05
 6 -23 -3 1.86 0.74
 -6 -23 3 1.16 0.79
 6 -23 -3 0.74 0.79
 -6 -23 1 0.23 0.72
 6 -23 -1 0.48 0.63
 6 -23 -1 0.85 0.85
 6 -23 1 3.8 0.81
 -6 -23 -1 2.72 0.88
 6 -23 1 3.02 0.85
 6 -23 3 14.28 1.21
 -6 -23 -3 12.64 1.3
 6 -23 3 10.8 1.23
 6 -23 5 13.33 1.2
 -6 -23 -5 12.5 1.32
 6 -23 5 11.01 1.22
 6 -23 7 2.64 0.79
 -6 -23 -7 1.31 0.82
 6 -23 7 1.52 0.76
 -6 -24 4 0.55 0.75
 6 -24 -4 0.29 0.6
 6 -24 -2 0.12 0.62
 -6 -24 2 -1.04 0.8
 6 -24 -2 -0.32 0.77
 -6 -24 0 0.22 0.71
 6 -24 0 1.82 0.72
 6 -24 0 0.69 0.73
 6 -24 2 1.87 0.72
 -6 -24 -2 1.59 0.78
 6 -24 2 1.3 0.77
 6 -24 4 4 0.81
 -6 -24 -4 1.4 0.74
 6 -24 4 3.64 0.91
 -7 0 25 -0.45 0.83
 -7 0 23 -0.27 0.79
 -7 0 21 -0.32 0.86
 -7 0 21 0.64 0.51
 -7 0 19 0.97 0.89
 -7 0 19 1.26 0.61
 -7 0 17 1.42 0.69
 -7 0 17 -0.5 1
 -7 0 15 0.61 0.7
 -7 0 15 1.98 1.07
 -7 0 13 0.34 0.67
 -7 0 13 -0.71 1.11
 7 0 -11 0.18 0.91
 -7 0 11 -1.02 0.91
 -7 0 11 -0.79 1.1
 7 0 -9 -0.33 1.05
 -7 0 9 1.02 1.06
 -7 0 9 0.2 1.15
 7 0 -7 0.82 1.13
 7 0 -7 -0.81 1.15
 -7 0 7 0.07 1.13
 -7 0 7 -0.6 1.15
 7 0 -5 0.31 1.35
 -7 0 5 -0.16 1.29
 7 0 -5 0.64 1.24
 -7 0 5 0.75 1.18
 -7 0 3 0.03 1.21
 7 0 -3 1 1.53
 -7 0 3 0.94 1.42
 7 0 -3 0.61 1.3
 7 0 -1 0.49 1.5
 -7 0 1 0.02 1.44
 7 0 -1 0.1 1.16
 -7 0 1 1.06 1.21
 7 0 1 0.5 1.38
 -7 0 -1 -0.21 1.04
 -7 0 -1 1.03 1.31
 7 0 1 -0.04 1.02
 -7 0 -3 0.98 1.08
 7 0 3 -1.16 0.98
 -7 0 -3 -1.14 1.03
 7 0 3 -0.04 1.08
 -7 0 -5 1.06 0.96
 7 0 5 1.31 0.94
 7 0 5 -0.37 1.02
 -7 0 -5 0.1 0.97
 -7 0 -7 -0.68 0.96
 7 0 7 0.94 0.97
 -7 0 -9 1.99 0.7
 7 0 9 -0.72 0.59
 7 0 9 1.07 0.85
 -7 0 -11 -0.2 0.35
 7 0 11 -0.03 0.78
 7 0 13 0.62 0.76
 7 0 15 0.63 0.77
 7 0 17 -0.72 0.75
 7 0 19 -0.64 0.68
 7 0 21 -0.94 0.71
 7 0 23 1.38 0.7
 -7 1 26 72.82 2.83
 -7 -1 26 80.78 3.02
 -7 1 24 78.91 2.97
 -7 -1 24 73.48 2.89
 -7 1 22 113.68 3.61
 -7 -1 22 113.85 3.63
 -7 -1 20 3.75 1.08
 -7 1 20 4.71 1.03
 -7 -1 20 2.58 0.62
 -7 1 20 3.7 0.66
 -7 -1 18 131.83 4.09
 -7 1 18 131.34 4.11
 -7 -1 18 124.34 2.71
 -7 1 18 124.04 2.75
 -7 -1 16 43.09 2.59
 -7 1 16 39.54 1.77
 -7 -1 16 39.45 1.73
 -7 1 16 42.23 2.57
 -7 -1 14 25.86 2.17
 -7 1 14 26.11 1.63
 -7 1 14 28.69 2.33
 -7 -1 14 27.55 1.62
 -7 -1 12 0.66 0.79
 -7 -1 12 0.23 0.99
 -7 1 12 -0.33 0.82
 -7 1 12 0.33 1.05
 -7 -1 10 0.15 1.15
 -7 1 10 1.21 1.28
 -7 1 10 0.76 1.07
 -7 -1 10 -0.45 0.85
 7 1 -10 0.5 0.95
 7 -1 -10 0.83 1.08
 7 -1 -8 1.31 1.22
 -7 1 8 -0.15 1.1
 7 1 -8 1.22 1.12
 -7 -1 8 1.02 1.12
 -7 -1 8 1.49 1.29
 7 -1 -8 1.25 1.21
 7 -1 -6 69.12 3.47
 7 1 -6 62.49 3.42
 -7 -1 6 67.01 3.24
 7 1 -6 65.38 3.21
 -7 1 6 65.32 3.17
 -7 1 6 65.76 3.31
 7 -1 -6 67.21 3.37
 -7 -1 6 67.3 3.13
 -7 1 4 31.38 2.33
 7 -1 -4 29.69 2.63
 7 1 -4 34.46 2.73
 -7 -1 4 36.69 2.56
 -7 -1 4 29.33 2.32
 7 1 -4 35.11 2.45
 7 -1 -4 31.31 2.66
 -7 1 4 29.06 2.58
 -7 1 2 234.03 5.94
 7 1 -2 273.86 5.98
 7 -1 -2 190.64 5.89
 -7 -1 2 251.82 5.74
 7 1 -2 180.25 4.69
 -7 1 2 175.71 4.8
 7 -1 -2 181.94 5.08
 -7 -1 2 165.75 4.22
 7 -1 0 4.93 1.48
 -7 1 0 4.83 1.57
 7 1 0 4.8 1.49
 -7 1 0 4.89 1.37
 -7 -1 0 7.14 1.65
 -7 -1 0 2.98 1.12
 7 -1 0 3.44 1.37
 7 1 0 3.43 1.24
 7 1 2 13.77 1.8
 7 -1 2 16.46 2.04
 7 -1 2 11.84 1.62
 -7 -1 -2 13.75 1.75
 7 1 2 12.86 1.43
 -7 1 -2 15.54 1.88
 -7 1 -2 12.99 1.76
 -7 -1 -2 12.06 1.46
 7 -1 4 53.56 2.75
 -7 -1 -4 59.99 2.62
 7 1 4 59.44 2.74
 -7 1 -4 50.35 2.64
 7 -1 4 47.9 2.59
 7 1 4 48.64 2.27
 -7 -1 -4 47.07 2.35
 -7 1 -4 49.03 2.53
 7 1 6 6.75 1.11
 -7 1 -6 6.09 1.13
 -7 -1 -6 5.29 1.01
 7 -1 6 7.76 1.18
 -7 -1 -6 2.87 1.01
 7 1 6 6.55 1.19
 7 -1 6 4.81 1.18
 -7 1 -6 4.6 1.28
 -7 1 -8 165.22 3.18
 -7 1 -8 153.14 4.44
 -7 -1 -8 155.97 4.14
 7 1 8 157.48 3.25
 -7 -1 -8 153.12 3.07
 7 1 8 160.58 3.85
 7 -1 8 161.17 4.18
 7 -1 8 150.62 3.28
 -7 1 -10 20.19 1.02
 -7 -1 -10 18.72 0.96
 7 1 10 16.98 1.03
 7 1 10 15.05 1.45
 7 -1 10 18.24 1.63
 -7 -1 -12 7.11 0.48
 -7 1 -12 6.85 0.51
 7 1 12 6.14 1.04
 7 -1 12 7.54 1.14
 -7 1 -12 7.72 0.56
 7 1 14 28.92 1.76
 7 -1 14 27.55 1.81
 7 1 16 3.58 0.88
 7 -1 16 3.6 0.93
 7 1 18 0.32 0.68
 7 -1 18 0.13 0.66
 7 1 20 6.2 1.02
 7 -1 20 8.63 1.11
 7 1 22 6.76 0.98
 7 -1 22 6.73 1
 7 1 24 8.12 1.03
 7 -1 24 9.19 1.08
 -7 2 25 1.58 0.85
 -7 -2 25 0.73 0.77
 -7 2 23 0.54 0.77
 -7 -2 23 0.65 0.84
 -7 2 21 1.09 0.87
 -7 -2 21 -0.38 0.91
 -7 2 21 0.44 0.46
 -7 -2 21 0.5 0.49
 -7 -2 19 10.2 1.48
 -7 -2 19 11.1 0.96
 -7 2 19 13.9 1.55
 -7 2 19 10.61 0.94
 -7 -2 17 26.44 2.08
 -7 2 17 26.52 1.45
 -7 -2 17 23.58 1.37
 -7 2 17 23.61 2.01
 -7 -2 15 18.67 1.89
 -7 2 15 15.7 1.26
 -7 2 15 18.19 1.85
 -7 -2 15 13.45 1.17
 -7 2 13 61.11 2.47
 -7 -2 13 59.78 2.36
 -7 -2 13 69.92 3.27
 -7 2 13 65.17 3.23
 -7 -2 11 31.52 1.94
 -7 2 11 27.74 1.89
 -7 2 11 25.84 2.35
 -7 -2 11 26 2.3
 7 2 -9 16.41 1.87
 7 -2 -9 17.37 1.92
 -7 -2 9 18.33 1.82
 7 -2 -9 17.22 2
 -7 2 9 20.56 1.94
 -7 -2 9 20.07 2.14
 -7 2 7 25.46 2.28
 7 2 -7 28.92 2.36
 -7 -2 7 28.66 2.24
 7 -2 -7 25.36 2.34
 7 -2 -7 25.52 2.31
 -7 -2 7 24.57 2.13
 -7 -2 7 28.79 2.41
 -7 2 5 34.48 2.49
 7 2 -5 38.63 2.71
 -7 -2 5 37.32 2.34
 -7 -2 5 35.32 2.46
 7 -2 -5 31.54 2.72
 7 2 -5 32.29 2.3
 7 -2 -5 29.62 2.56
 -7 2 5 32.96 2.62
 -7 2 3 133.18 4.71
 7 -2 -3 146.23 5.03
 7 2 -3 138.85 4.69
 7 -2 -3 120.98 4.31
 -7 -2 3 148.21 4.61
 7 2 -3 132.18 3.75
 -7 2 3 129.04 4.21
 7 -2 -1 32.61 2.76
 7 2 -1 31.24 2.49
 -7 -2 1 31.4 2.42
 -7 2 1 22.99 2.22
 7 2 -1 22.24 1.77
 7 -2 -1 27.14 2.29
 -7 -2 1 22.13 1.76
 -7 2 1 30.75 2.55
 -7 2 -1 16.7 2
 -7 -2 -1 22.11 2.12
 7 2 1 14.32 1.84
 -7 -2 -1 13.1 1.33
 7 -2 1 22.34 2.17
 7 -2 1 13.59 1.87
 -7 2 -1 16.19 1.89
 7 2 1 14.76 1.38
 7 2 3 0.59 1.07
 7 -2 3 1.35 1.12
 7 -2 3 1.75 1.18
 -7 -2 -3 2.42 1.2
 7 2 3 1.46 0.86
 -7 2 -3 1.91 1.14
 -7 -2 -3 1.31 0.81
 -7 2 -3 0.72 1.06
 7 2 5 0.17 0.74
 -7 2 -5 0.43 0.99
 7 2 5 -0.13 0.92
 -7 -2 -5 -0.3 0.88
 7 -2 5 0.12 1.06
 7 -2 5 1.55 1
 -7 -2 -5 -0.6 0.81
 -7 2 -5 0.27 1.05
 7 2 7 105.94 2.91
 -7 -2 -7 104.72 2.78
 -7 -2 -7 100.66 3.18
 7 -2 7 101.74 3.02
 -7 2 -7 92.43 3.84
 -7 2 -7 107.26 2.99
 7 2 7 103.38 2.98
 7 -2 7 105.51 3.66
 7 2 9 0.43 0.59
 -7 2 -9 0.7 0.63
 -7 -2 -9 1.45 0.79
 -7 -2 -9 -0.06 0.5
 7 2 9 -0.45 0.76
 7 -2 9 -0.32 0.91
 -7 2 -9 0.94 0.6
 7 2 11 27.66 1.12
 -7 2 -11 26.13 1.11
 -7 -2 -11 24.77 1.02
 7 2 11 25.04 1.72
 7 -2 11 27.19 1.96
 -7 2 -11 23.69 1.11
 -7 2 -13 4.54 0.44
 -7 2 -13 4.72 0.43
 7 2 13 7.45 1.09
 -7 -2 -13 4.61 0.32
 7 -2 13 7.52 1.16
 7 2 15 1.08 0.78
 7 -2 15 1.15 0.84
 7 2 17 25.09 1.59
 7 -2 17 28.48 1.81
 7 2 19 17.46 1.35
 7 -2 19 17.36 1.45
 7 2 21 15.14 1.29
 7 -2 21 20.05 1.51
 7 2 23 15.13 1.26
 7 -2 23 14.29 1.31
 -7 3 26 25.4 1.77
 -7 -3 26 27.33 1.83
 -7 3 24 23.88 1.77
 -7 -3 24 25.53 1.85
 -7 -3 22 38.02 2.22
 -7 3 22 32.23 2.06
 -7 3 20 0.55 0.82
 -7 -3 20 0.94 0.79
 -7 3 20 2 0.59
 -7 -3 20 1.48 0.56
 -7 3 18 7 1.31
 -7 -3 18 8.27 0.92
 -7 -3 18 8.07 1.34
 -7 3 18 7.97 0.93
 -7 3 16 3.46 0.84
 -7 -3 16 4.98 1.2
 -7 -3 16 3.02 0.77
 -7 3 16 2.1 0.99
 -7 3 14 18.8 1.51
 -7 -3 14 19.66 1.45
 -7 3 14 21.61 2.01
 -7 -3 14 22.11 1.96
 -7 -3 12 23.16 1.68
 -7 3 12 20.99 1.72
 -7 -3 12 21.94 2.02
 -7 3 12 23.61 2.19
 7 -3 -10 18.32 1.96
 -7 3 10 16.63 1.65
 -7 -3 10 22.29 1.73
 -7 -3 10 19.52 2.01
 7 3 -8 75.94 3.47
 -7 3 8 74.89 3.32
 7 -3 -8 77.36 3.31
 -7 -3 8 76.73 3.5
 -7 -3 8 85.86 3.18
 7 -3 -8 70.21 3.57
 7 -3 -6 115.32 4.29
 7 3 -6 105.59 4.04
 -7 -3 6 112.35 3.95
 -7 3 6 119.13 4.24
 -7 -3 6 106.94 4.05
 -7 3 6 98.41 3.79
 -7 -3 6 105.78 3.74
 7 -3 -6 95.19 4.01
 -7 3 4 13.6 1.97
 7 3 -4 9.96 1.79
 -7 -3 4 16.58 1.96
 7 -3 -4 12.6 1.99
 -7 -3 4 14.37 1.57
 -7 3 4 11.49 1.75
 -7 -3 4 13.9 1.78
 7 -3 -4 10.71 1.88
 7 -3 -2 196.1 5.66
 -7 -3 2 148.82 3.65
 7 3 -2 181.74 5.21
 -7 3 2 188.36 5.39
 -7 3 2 168.01 4.89
 -7 -3 2 194.6 5.22
 7 -3 -2 155.44 4.82
 7 3 -2 159.18 3.87
 -7 3 0 62.88 3.27
 -7 3 0 47.51 2.87
 7 -3 0 56.65 3.29
 -7 -3 0 61.62 3.03
 7 3 0 58.68 3.08
 7 -3 0 42.96 2.86
 -7 -3 0 42.03 1.95
 7 3 0 49.14 2.06
 -7 3 -2 27.59 2.3
 7 -3 2 22.62 2.05
 7 3 2 24.25 2.02
 -7 -3 -2 26.8 2.06
 -7 -3 -2 19.56 1.32
 7 -3 2 24.38 2.23
 7 3 2 23.09 1.34
 -7 3 -2 19.02 2.04
 -7 3 -4 43.9 2.43
 7 3 4 36.53 1.62
 7 -3 4 40.54 2.6
 -7 -3 -4 46.16 2.32
 7 3 4 49.33 2.33
 7 -3 4 39.2 2.45
 -7 -3 -4 36.82 1.73
 -7 3 -4 40.89 2.62
 -7 -3 -6 75.93 2.54
 -7 -3 -6 93.08 2.74
 7 3 6 92.26 2.74
 -7 3 -6 77.18 2.86
 7 3 6 71.3 2.34
 7 -3 6 81.16 3.41
 7 -3 6 74.57 2.86
 7 3 8 66.19 2.21
 -7 -3 -8 77.06 2.2
 -7 -3 -8 71.85 2.52
 7 3 8 66.07 2.29
 -7 3 -8 69.45 2.35
 7 -3 8 72.6 3.08
 -7 3 -8 67.15 2.29
 -7 3 -10 5.09 0.78
 -7 -3 -10 3.28 0.96
 7 3 10 4.89 0.74
 -7 -3 -10 3.54 0.64
 7 3 10 3.9 0.88
 -7 3 -10 5.13 0.73
 7 -3 10 4.15 1.08
 7 3 12 15.46 0.84
 -7 3 -12 15.8 0.93
 -7 -3 -12 15.33 0.81
 7 3 12 17.95 1.36
 -7 3 -12 15.65 0.9
 7 -3 12 14.85 1.57
 -7 3 -14 8.88 0.48
 -7 3 -14 7.81 0.48
 7 3 14 10.09 1.13
 7 -3 14 10.78 1.33
 7 3 16 24.93 1.57
 7 -3 16 28.3 1.8
 7 3 18 -0.29 0.62
 7 -3 18 1.63 0.81
 7 3 20 0.45 0.63
 7 -3 20 -0.57 0.73
 7 3 22 1.81 0.7
 7 -3 22 0.45 0.69
 7 3 24 2.15 0.7
 7 -3 24 1.69 0.74
 -7 4 25 1.68 0.82
 -7 -4 25 0.61 0.77
 -7 4 23 0.28 0.71
 -7 -4 23 0.94 0.88
 -7 4 21 3.78 0.99
 -7 -4 21 3.48 1.02
 -7 -4 21 3.76 0.64
 -7 4 21 3.87 0.63
 -7 4 19 12.01 1
 -7 4 19 10.69 1.41
 -7 -4 19 13.97 1.05
 -7 -4 19 12.57 1.49
 -7 4 17 54.82 2.05
 -7 -4 17 56.38 2.04
 -7 -4 17 62.95 2.93
 -7 4 17 56.68 2.8
 -7 4 15 44.94 2.07
 -7 4 15 50.4 2.66
 -7 -4 15 54.72 2.09
 -7 -4 15 52.18 2.77
 -7 -4 13 60.54 2.43
 -7 4 13 58.44 3.1
 -7 4 13 61.38 2.56
 7 -4 -11 93.28 3.7
 -7 -4 11 92.55 3.07
 -7 4 11 90.56 3.21
 -7 -4 11 92.65 3.7
 -7 -4 9 103.94 3.96
 -7 -4 9 113.54 3.59
 -7 4 9 108.42 3.75
 7 -4 -9 99.9 4.01
 -7 -4 7 127.06 4.2
 -7 4 7 132.28 4.31
 7 4 -7 127.42 4.16
 7 -4 -7 115.71 4.58
 -7 -4 7 117.85 4.03
 7 -4 -7 123.68 4.46
 7 -4 -5 11.84 1.98
 7 4 -5 11.25 1.77
 -7 -4 5 11.19 1.69
 -7 -4 5 13.53 1.69
 7 -4 -5 10.37 1.89
 -7 4 5 11.29 1.84
 -7 -4 5 11.91 1.57
 -7 4 5 10.84 1.71
 -7 4 3 81.39 3.99
 -7 -4 3 85.55 2.89
 7 4 -3 97.49 3.74
 7 -4 -3 78.14 3.8
 -7 -4 3 90.38 3.79
 -7 4 3 83.07 3.66
 -7 -4 3 89.96 3.22
 7 -4 -3 92.78 4.16
 -7 -4 1 17.03 1.28
 7 4 -1 23.61 2.08
 7 -4 -1 25.94 2.47
 -7 -4 1 21.39 2.17
 7 4 -1 20.53 1.45
 -7 4 1 21.18 2.38
 7 -4 -1 17.76 2.09
 -7 4 1 20.19 2.13
 -7 4 -1 45.83 2.87
 7 4 1 47.96 2.57
 -7 -4 -1 43.55 2.68
 7 4 1 37.24 1.57
 -7 4 -1 42.17 2.74
 7 -4 1 43.12 2.92
 7 -4 1 37.54 2.64
 7 -4 3 0.96 1.12
 7 4 3 2.19 1.04
 -7 4 -3 -0.62 1.18
 7 -4 3 1.32 1.15
 -7 -4 -3 3.27 1.22
 -7 -4 -3 0.45 0.53
 7 4 3 1.19 0.58
 -7 4 -3 2.21 1.3
 7 4 5 19.08 1.58
 -7 -4 -5 17.35 1.2
 -7 -4 -5 19.65 1.61
 7 4 5 16.29 1.1
 7 -4 5 16.42 1.86
 -7 4 -7 131.42 3.33
 7 4 7 118.43 3.09
 -7 -4 -7 132.3 3.2
 7 4 7 110.5 2.71
 7 -4 7 124.71 3.93
 -7 4 -7 127.19 3.3
 -7 -4 -7 121.9 2.95
 -7 -4 -9 22.43 1.32
 7 4 9 21.7 1.43
 -7 -4 -9 24.58 1.54
 7 -4 9 26.33 2.01
 -7 4 -9 26.75 1.45
 -7 4 -9 21.1 1.42
 7 4 9 25.43 1.3
 7 4 11 15.18 1
 -7 -4 -11 13.06 1.26
 -7 -4 -11 14.63 0.98
 7 4 11 16.23 1.27
 -7 4 -11 13.87 1.01
 7 -4 11 16.36 1.61
 -7 4 -11 15.39 1.03
 -7 4 -13 60.46 1.54
 7 -4 13 61.14 2.69
 7 4 13 55.39 1.34
 7 4 13 54.69 2.16
 -7 4 -13 54.51 1.49
 -7 -4 -13 56.65 1.35
 7 4 15 33.29 1.67
 7 -4 15 34.99 2.02
 7 4 17 60.78 2.2
 7 -4 17 57.86 2.49
 7 4 19 58.36 2.19
 7 -4 19 63.83 2.57
 7 4 21 58.65 2.19
 7 -4 21 66.57 2.55
 7 4 23 24.21 1.51
 7 -4 23 26.74 1.69
 -7 5 24 0.05 0.66
 -7 -5 24 0.61 0.78
 -7 5 22 1.55 0.86
 -7 -5 22 1.9 0.85
 -7 5 20 11.34 1.37
 -7 -5 20 13.11 1.45
 -7 -5 20 10.96 0.97
 -7 5 20 12.25 0.99
 -7 5 18 -1.58 1.04
 -7 5 18 0.33 0.6
 -7 -5 18 1.09 0.97
 -7 -5 18 -0.05 0.59
 -7 -5 16 3.73 1.14
 -7 -5 16 1.77 0.72
 -7 5 16 1.88 1.03
 -7 5 16 2.48 0.77
 -7 -5 14 24.84 1.63
 -7 5 14 23.24 1.65
 -7 5 14 21.1 1.98
 -7 5 12 186.69 4.3
 -7 -5 12 195.24 5.04
 -7 -5 12 183.24 4.11
 7 -5 -12 188.63 4.91
 -7 -5 10 29.74 2.34
 -7 5 10 30.65 2.09
 -7 -5 10 33.55 2.06
 7 -5 -10 31.01 2.37
 -7 5 8 298.82 6.03
 -7 -5 8 289.74 6.16
 -7 -5 8 305.31 5.95
 -7 -5 6 29.42 2.19
 -7 5 6 29.73 2.36
 -7 -5 6 31.72 2.34
 -7 -5 6 27.24 2.2
 -7 -5 4 126.86 3.87
 7 -5 -4 121.61 4.42
 7 5 -4 118.76 4.38
 -7 -5 4 147.51 4.6
 -7 5 4 137.65 4.72
 -7 5 4 111.24 4.36
 -7 -5 4 116.14 3.55
 7 -5 -4 132.51 4.95
 7 5 -2 280.09 6.37
 -7 5 2 263.61 6.64
 -7 -5 2 286.32 6.42
 7 -5 -2 254.41 6.34
 -7 -5 2 255.05 4.23
 -7 -5 2 272.29 4.67
 7 -5 -2 274.89 6.92
 -7 5 0 8.49 1.66
 -7 5 0 13.04 1.97
 7 5 0 9.26 1.65
 -7 -5 0 12.71 1.79
 7 -5 0 8.34 1.69
 -7 -5 0 8.8 0.88
 -7 -5 0 9.75 1.01
 7 -5 0 12.58 2
 -7 5 -2 5 1.44
 7 5 2 3.02 0.51
 7 5 2 2.93 1.16
 7 -5 2 1.27 1.19
 -7 -5 -2 2.66 1.17
 -7 5 -2 2.89 1.27
 -7 -5 -2 2.63 0.51
 7 -5 4 22.67 2.1
 -7 -5 -4 18.04 0.93
 -7 -5 -4 21.32 1.82
 7 5 4 18.04 0.85
 -7 5 -4 18.06 1.81
 7 5 4 22.99 1.78
 -7 5 -4 19.16 1.86
 -7 -5 -6 5.72 0.76
 7 5 6 7.92 1.08
 -7 -5 -6 5.38 1.1
 -7 5 -6 5.78 1.13
 -7 5 -6 6.9 1.17
 7 5 6 5.98 0.74
 7 -5 6 5.69 1.33
 -7 5 -8 60.82 2.3
 7 5 8 52.24 2.07
 -7 -5 -8 59.29 1.95
 -7 -5 -8 55.14 2.19
 7 5 8 50.77 1.77
 -7 5 -8 57.94 2.33
 7 -5 8 57.16 2.8
 7 5 10 0.7 0.55
 -7 -5 -10 1.15 0.6
 -7 5 -10 0.1 0.58
 7 5 10 0.84 0.59
 -7 5 -10 0.95 0.62
 7 -5 10 0.17 0.86
 -7 -5 -10 0.44 0.59
 -7 5 -12 0.79 0.53
 7 5 12 0.29 0.48
 -7 -5 -12 0.75 0.7
 7 5 12 -0.12 0.59
 -7 -5 -12 0.75 0.45
 -7 5 -12 1.17 0.54
 7 -5 12 1.75 0.91
 7 5 14 2.09 0.46
 -7 -5 -14 2.12 0.43
 -7 5 -14 1.69 0.48
 -7 5 -14 2.32 0.47
 7 5 14 2.79 0.75
 7 -5 14 2.15 0.99
 7 -5 16 62.6 2.61
 7 5 16 65.61 2.19
 7 5 18 14.98 1.19
 7 -5 18 16.7 1.48
 7 5 20 12.19 1.13
 7 -5 20 9.35 1.2
 7 5 22 7.38 0.92
 7 -5 22 7.07 1.09
 -7 6 25 0.73 0.7
 -7 -6 25 1.47 0.75
 -7 6 23 2.91 0.85
 -7 -6 23 3.18 0.9
 -7 6 21 3.59 0.98
 -7 -6 21 5 1.06
 -7 6 21 4.09 0.63
 -7 -6 21 5.53 0.73
 -7 6 19 20.97 1.3
 -7 -6 19 23.91 1.35
 -7 6 19 24.15 1.83
 -7 6 17 36.16 2.18
 -7 -6 17 35.24 1.69
 -7 -6 17 40.32 2.31
 -7 6 17 33.07 1.73
 -7 6 15 40.45 1.98
 -7 -6 15 43.08 2.45
 -7 -6 15 40.37 1.9
 -7 6 15 39.37 2.38
 -7 -6 13 202.22 4.95
 -7 -6 13 194.71 4.03
 -7 6 13 187.73 4.21
 -7 6 11 175.71 4.3
 7 -6 -11 167.98 4.63
 -7 -6 11 182.16 4.84
 -7 -6 11 183.99 4.27
 -7 6 9 74.08 3.08
 -7 -6 9 81.06 3.36
 -7 -6 9 82.92 3.08
 -7 6 7 21.19 2
 -7 -6 7 25.4 2.05
 -7 -6 7 22.71 1.91
 7 -6 -7 18.69 1.98
 7 6 -7 18.48 1.9
 -7 6 5 26.01 2.39
 -7 -6 5 27.62 2.05
 7 -6 -5 22.14 2.15
 -7 -6 5 26.51 2.21
 -7 -6 5 22.57 1.77
 -7 6 3 16.26 2.09
 -7 -6 3 17.04 1.43
 -7 -6 3 18.25 1.55
 -7 -6 3 18.89 2.16
 7 -6 -3 12.74 2.02
 -7 -6 1 3.45 0.8
 -7 -6 1 2.79 1.31
 7 6 -1 2.38 1.31
 -7 -6 1 3.86 0.78
 7 -6 -1 2.51 1.37
 -7 6 1 5.28 1.61
 -7 6 1 3.64 1.37
 -7 6 -1 0.23 1.21
 7 6 1 -0.31 1.06
 -7 -6 -1 2.8 1.22
 7 -6 1 2.68 1.27
 -7 -6 -1 -0.03 0.39
 -7 -6 -1 1.31 0.46
 -7 6 -1 0.71 1.18
 7 -6 3 1.19 1.07
 -7 6 -3 -0.17 1.22
 7 6 3 -0.64 0.9
 -7 -6 -3 1.68 1.12
 -7 6 -3 -1.48 1.11
 -7 -6 -5 76.54 1.39
 -7 6 -5 84.68 3.18
 7 6 5 86.02 2.93
 -7 -6 -5 75.89 2.95
 7 -6 5 78.58 3.32
 -7 6 -5 82.07 3.23
 -7 6 -7 4.65 1.04
 7 -6 7 3.18 1.15
 7 6 7 4.34 0.93
 -7 -6 -7 3.23 0.92
 7 6 7 2.81 0.56
 -7 -6 -7 3.5 0.64
 -7 6 -7 3.48 1
 -7 6 -9 65.72 2.39
 7 6 9 65.33 2.19
 -7 -6 -9 65.5 2.29
 7 6 9 60.31 1.85
 -7 6 -9 68.28 2.45
 7 -6 9 66.4 2.98
 7 6 11 39.96 1.53
 -7 -6 -11 43.07 1.75
 7 6 11 37.62 1.64
 -7 -6 -11 40.07 1.66
 -7 6 -11 38.28 1.76
 7 -6 11 39.54 2.28
 -7 6 -11 40.56 1.71
 -7 6 -13 17.46 1.08
 7 6 13 15.14 0.93
 7 6 13 21.09 1.21
 -7 6 -13 16.55 1.05
 -7 -6 -13 17.54 0.97
 7 -6 13 20.13 1.7
 -7 6 -15 100.62 2.03
 7 6 15 90.19 1.67
 -7 6 -15 90.31 1.94
 7 6 15 117.1 2.73
 7 -6 15 107.13 3.43
 -7 -6 -15 93.56 1.72
 7 6 17 43.51 1.77
 7 -6 17 44.15 2.24
 7 -6 19 157.63 3.89
 7 6 19 147.1 3.18
 7 6 21 40.1 1.77
 7 -6 21 38.82 2.03
 7 6 23 31.64 1.59
 7 -6 23 30.99 1.8
 -7 7 24 10.63 1.24
 -7 -7 24 8.92 1.25
 -7 -7 22 25.6 1.8
 -7 7 22 21.61 1.63
 -7 7 20 31.54 1.93
 -7 7 20 29.73 1.5
 -7 -7 20 33.21 1.51
 -7 7 18 26.55 1.86
 -7 7 18 23.1 1.42
 -7 -7 18 26.88 1.91
 -7 -7 18 26.47 1.44
 -7 7 16 32.46 1.79
 -7 -7 16 35.75 2.22
 -7 7 16 36.38 2.28
 -7 -7 16 32.4 1.71
 -7 7 14 128.89 3.44
 -7 -7 14 133.72 3.41
 -7 -7 14 138.27 4.06
 -7 7 12 72.12 2.79
 7 -7 -12 73.2 3.12
 -7 -7 12 76.44 2.85
 -7 7 10 139.9 3.97
 -7 -7 10 145.98 4.17
 -7 -7 10 150.14 3.96
 -7 7 8 29.79 2.26
 -7 -7 8 34.34 2.27
 -7 -7 8 37.2 2.35
 7 -7 -8 31.66 2.39
 -7 7 6 72.99 3.5
 7 -7 -6 68.63 3.39
 -7 -7 6 86.38 3.49
 7 7 -6 82.39 3.31
 -7 -7 6 91.82 3.26
 -7 7 4 0.13 1.23
 -7 -7 4 1.11 0.87
 -7 -7 4 1.45 1.23
 7 -7 -4 0.72 1.22
 -7 -7 2 52.21 2.04
 -7 -7 2 42.47 1.84
 -7 7 2 47.85 3.24
 -7 -7 2 52.95 3.04
 7 -7 -2 47.26 2.96
 -7 -7 0 26.09 1.08
 -7 -7 0 30.31 1.21
 7 -7 0 29.54 2.48
 -7 7 0 29.22 2.54
 7 -7 2 9.41 1.63
 -7 -7 -2 12.65 1.72
 -7 7 -2 9.72 1.76
 7 -7 4 6.53 1.46
 7 7 4 2.79 1.07
 -7 -7 -4 2.9 1.06
 -7 7 -4 4.54 1.24
 7 -7 6 0.41 1.09
 -7 7 -6 2.41 1.09
 7 7 6 1.64 0.89
 -7 -7 -6 2.34 0.95
 -7 7 -6 1.8 0.97
 7 7 8 24.55 1.57
 -7 7 -8 22.89 1.75
 -7 -7 -8 24.7 1.61
 7 7 8 22.21 1.07
 7 7 8 20.41 0.99
 -7 7 -8 24.3 1.72
 7 -7 8 27.09 2.04
 -7 7 -10 2.3 0.77
 7 7 10 3.22 0.71
 7 7 10 3.08 0.55
 -7 7 -10 1.68 0.73
 -7 -7 -10 3.3 0.8
 7 -7 10 3.37 1.08
 7 7 12 6.72 0.81
 -7 7 -12 6.68 0.86
 7 7 12 6.4 0.8
 -7 7 -12 6.37 0.85
 -7 -7 -12 6.38 0.84
 7 -7 12 7.84 1.23
 7 7 14 13.4 0.87
 7 7 14 18.12 1.12
 -7 7 -14 16.06 1.04
 -7 -7 -14 14.44 0.98
 7 -7 14 13.85 1.54
 -7 7 -14 14.71 1.02
 -7 7 -16 19.03 0.96
 -7 -7 -16 19.12 0.81
 7 -7 18 42.35 2.22
 7 7 18 42.3 1.68
 7 7 20 11.19 1.03
 7 -7 20 11.81 1.29
 7 7 22 13.44 1.09
 7 -7 22 16.32 1.43
 -7 8 23 8.23 1.13
 -7 -8 23 8.02 1.14
 -7 8 21 4.33 0.98
 -7 -8 21 5.69 1.1
 -7 8 21 3.69 0.66
 -7 -8 21 4.57 0.77
 -7 8 19 19.61 1.29
 -7 -8 19 20.63 1.7
 -7 -8 19 21.39 1.32
 -7 8 19 19.28 1.63
 -7 -8 17 54.55 2.57
 -7 -8 17 52.15 2.06
 -7 8 17 54.54 2.51
 -7 8 17 51.98 2.09
 -7 -8 15 63.56 2.39
 -7 8 15 63.48 2.39
 -7 8 15 57.26 2.71
 -7 8 13 23.64 1.68
 -7 -8 13 22.44 1.84
 -7 -8 13 23.19 1.59
 7 -8 -13 23.05 1.91
 -7 8 11 153.99 4.07
 -7 -8 11 152.87 4.3
 -7 -8 11 150.93 3.94
 7 -8 -11 146.16 4.34
 -7 -8 9 5.8 1.22
 -7 8 9 3.56 1.16
 -7 -8 9 5.24 1.17
 7 -8 -9 3.62 1.13
 -7 -8 7 60.1 2.73
 7 -8 -7 58.93 3.04
 -7 8 7 55.87 3
 7 -8 -5 33.71 2.55
 -7 -8 5 40.23 2.18
 7 8 -5 37.62 2.15
 -7 -8 5 47.02 2.87
 -7 8 5 44.19 2.9
 -7 8 3 2.3 1.42
 -7 -8 3 2.74 0.89
 -7 -8 3 2.72 1.28
 7 -8 -3 2.49 1.16
 -7 -8 1 309.81 3.66
 -7 -8 1 316.64 6.63
 7 -8 -1 311.79 6.53
 7 -8 1 4.42 1.4
 -7 8 -1 2.29 1.24
 -7 -8 -1 3.11 1.29
 -7 8 -3 457.05 7.78
 -7 -8 -3 447.29 7.54
 7 -8 3 474.82 7.47
 -7 8 -5 11.34 1.51
 -7 -8 -5 10.85 1.42
 7 -8 5 9.72 1.51
 -7 8 -7 200.63 4.59
 -7 -8 -7 194.25 4.29
 7 -8 7 192.1 4.89
 7 8 9 1.33 0.48
 -7 -8 -9 3.17 0.9
 7 8 9 2.2 0.48
 7 -8 9 0.62 0.91
 -7 8 -9 3.03 0.92
 7 8 11 24.29 1.44
 -7 8 -11 26.14 1.6
 7 8 11 28.38 1.22
 -7 -8 -11 26.96 1.51
 7 8 11 22.37 1.21
 7 -8 11 28.08 2
 7 8 13 3.32 0.66
 7 8 13 3.13 0.67
 7 8 13 4.81 0.64
 -7 8 -13 3.13 0.73
 -7 8 -13 2.71 0.68
 -7 -8 -13 3.31 0.77
 7 -8 13 1.9 0.97
 -7 8 -15 2.34 0.58
 7 8 15 2.9 0.59
 -7 -8 -15 3.55 0.58
 7 -8 15 2.23 0.88
 -7 8 -17 16.36 0.88
 7 -8 17 15.67 1.51
 7 8 19 30.43 1.42
 7 -8 19 25.75 1.73
 7 8 21 26.39 1.38
 7 -8 21 26.96 1.71
 -7 -9 24 27.31 1.85
 -7 9 24 24.43 1.66
 -7 -9 22 32.88 1.97
 -7 9 22 35.16 1.98
 -7 -9 20 51.01 2.43
 -7 9 20 43.39 1.78
 -7 9 20 49.81 2.35
 -7 -9 20 47.9 1.89
 -7 9 18 46.64 2.31
 -7 9 18 48.89 1.96
 -7 -9 18 46.96 2.38
 -7 -9 18 48.66 1.99
 -7 9 16 16.48 1.53
 -7 9 16 20.34 1.44
 -7 -9 16 17.77 1.63
 -7 -9 16 18.77 1.41
 -7 9 14 20.73 1.55
 7 -9 -14 20.6 1.74
 -7 -9 14 22.54 1.75
 -7 -9 14 22.1 1.58
 -7 -9 12 43.51 2.33
 -7 -9 12 42.74 2.19
 7 -9 -12 39.02 2.31
 -7 9 12 41.22 2.19
 -7 9 10 0.88 0.89
 -7 -9 10 1.99 0.97
 7 -9 -10 -0.24 0.89
 -7 -9 10 0.26 0.83
 -7 -9 8 62.68 2.79
 -7 9 8 62.12 3.01
 -7 -9 8 70.82 3
 -7 9 6 16.43 1.92
 7 -9 -6 13.45 1.63
 -7 -9 6 16.06 1.77
 -7 -9 6 15.7 1.48
 7 9 -6 12.62 1.47
 -7 -9 4 61.45 2.21
 -7 -9 4 61.56 3.05
 -7 9 4 49.87 3.07
 7 -9 -4 47.25 2.83
 7 9 -4 51.58 2.22
 -7 -9 2 6.73 0.84
 -7 -9 2 8.72 1.61
 7 9 -2 6.23 0.91
 -7 9 2 7.15 1.6
 7 -9 -2 5.25 1.42
 -7 -9 0 1.08 0.43
 -7 9 0 0.67 1.2
 -7 -9 0 0.4 1.02
 7 -9 0 0.76 1.03
 -7 -9 0 0.95 0.44
 7 -9 2 28.96 2.21
 -7 -9 -2 29.65 2.23
 -7 9 -2 31.53 2.5
 7 -9 4 35.54 2.39
 -7 -9 -4 37.85 2.39
 -7 9 -4 35.8 2.52
 7 -9 6 1.8 0.98
 -7 -9 -6 3.63 1.02
 -7 9 -6 4.67 1.19
 -7 -9 -8 28.45 1.83
 7 9 8 18.34 0.6
 7 9 8 20.14 0.65
 -7 9 -8 27.49 1.87
 7 -9 8 23.31 1.94
 -7 9 -10 0.87 0.74
 7 9 10 0.22 0.39
 -7 -9 -10 0.81 0.67
 7 9 10 0.41 0.38
 7 -9 10 0.83 0.82
 -7 9 -12 -0.03 0.64
 7 9 12 0.16 0.46
 7 9 12 -0.67 0.42
 -7 -9 -12 0.28 0.57
 7 -9 12 0.61 0.81
 -7 9 -14 0.23 0.52
 7 9 14 0.1 0.45
 -7 -9 -14 0.11 0.51
 7 -9 14 -0.29 0.8
 -7 9 -16 6.07 0.72
 7 -9 16 6.74 1.09
 -7 -9 -16 5.14 0.61
 7 9 18 9.89 0.86
 7 -9 18 8.77 1.15
 7 9 20 0.82 0.5
 7 -9 20 2.36 0.83
 7 -9 22 16.63 1.44
 -7 10 23 10.36 1.22
 -7 -10 23 7.73 1.17
 -7 -10 21 24.85 1.8
 -7 10 21 19.33 1.26
 -7 10 21 20.95 1.62
 -7 -10 21 20.71 1.32
 -7 10 19 15.91 1.51
 -7 -10 19 15.77 1.52
 -7 10 19 14.04 1.14
 -7 -10 19 14.23 1.22
 -7 10 17 5.41 0.93
 -7 -10 17 5.37 1.16
 -7 -10 17 8.16 1.03
 -7 10 17 7.52 1.16
 -7 10 15 3.59 0.85
 -7 -10 15 3.76 1.04
 7 -10 -15 3.15 0.96
 -7 -10 15 3.9 0.86
 -7 -10 13 0.09 0.82
 -7 -10 13 -0.36 0.72
 -7 10 13 -0.16 0.69
 7 -10 -13 1.3 0.87
 -7 10 11 1.84 0.86
 7 -10 -11 1.89 0.91
 -7 -10 11 1.53 0.82
 -7 -10 11 0.37 0.79
 7 -10 -9 1.48 0.98
 -7 -10 9 1.29 0.83
 -7 10 9 1.48 0.95
 -7 -10 9 1.21 0.89
 -7 -10 7 98.84 3.16
 -7 -10 7 94.29 3.6
 -7 10 7 104.11 3.74
 7 -10 -5 7.43 1.34
 -7 -10 5 8.91 1.15
 -7 10 5 9.96 1.61
 -7 -10 5 9.88 1.47
 7 10 -5 7.52 1.16
 -7 -10 3 280.23 4.04
 -7 10 3 278.03 6.5
 7 10 -3 247.8 4.24
 -7 -10 3 288.91 6.23
 7 -10 -3 253.24 5.8
 7 -10 -1 134.85 4.22
 -7 -10 1 148.76 4.49
 -7 -10 1 110.57 2.31
 7 10 -1 120.08 2.42
 -7 10 1 140.81 4.69
 7 -10 1 124.99 4.01
 -7 -10 -1 133.92 4.3
 -7 10 -1 119.41 4.35
 7 -10 3 268.53 5.75
 -7 -10 -3 274.85 5.82
 -7 10 -3 281.37 6.2
 -7 10 -5 487.38 7.52
 7 -10 5 507.46 7.62
 -7 -10 -5 484.23 7.28
 -7 10 -7 107.26 3.62
 -7 -10 -7 107.59 3.39
 7 -10 7 103.48 3.56
 -7 10 -9 151.14 4
 -7 -10 -9 155.25 3.7
 7 -10 9 161.06 4.35
 7 10 11 4.83 0.6
 -7 -10 -11 6.22 0.93
 7 10 11 6.12 0.56
 7 -10 11 7.27 1.19
 -7 10 -11 6.4 1.04
 7 10 13 1.5 0.45
 -7 -10 -13 1.38 0.64
 7 -10 13 0.85 0.83
 -7 10 -13 1.76 0.69
 7 10 15 6.09 0.67
 -7 -10 -15 4.31 0.67
 7 -10 15 3.84 0.98
 -7 10 -15 4.72 0.76
 -7 10 -17 1.56 0.52
 7 10 17 1.27 0.49
 7 -10 17 1.74 0.81
 7 -10 19 0.18 0.75
 7 -10 21 0.27 0.67
 -7 -11 22 23.5 1.72
 -7 11 22 23.47 1.62
 -7 11 20 5.01 0.79
 -7 -11 20 1.67 0.83
 -7 -11 20 3.71 0.75
 -7 11 20 3.12 0.88
 -7 11 18 1.45 0.66
 -7 -11 18 1.46 0.81
 -7 -11 18 2.08 0.71
 -7 11 18 3.39 0.93
 -7 -11 16 10 1.33
 -7 -11 16 10.43 1.21
 -7 11 16 11.65 1.17
 -7 11 14 0.04 0.68
 -7 -11 14 -0.55 0.84
 -7 -11 14 0.77 0.73
 7 -11 -14 -0.49 0.79
 -7 -11 12 28.54 1.91
 -7 -11 12 24.2 1.72
 7 -11 -12 23.73 1.78
 -7 11 12 26.37 1.82
 -7 11 10 1.06 0.84
 7 -11 -10 -0.6 0.78
 -7 -11 10 -0.73 0.86
 -7 -11 10 1.16 0.81
 -7 11 8 50.13 2.6
 -7 -11 8 44.61 2.17
 -7 -11 8 44.91 2.44
 7 -11 -8 43.17 2.37
 7 -11 -6 4.99 1.23
 -7 11 6 3.13 1.1
 -7 -11 6 4.84 1.14
 -7 -11 6 3.42 0.87
 -7 -11 4 132.52 2.98
 -7 -11 4 135.91 4.24
 7 -11 -4 123.32 4.01
 -7 11 4 133.3 4.44
 7 11 -2 0.41 0.65
 -7 11 2 -0.09 1.15
 -7 -11 2 0.18 0.98
 -7 -11 2 0.84 0.63
 7 -11 -2 1.56 1.06
 7 -11 0 125.23 3.9
 -7 -11 0 124.41 4.09
 -7 -11 0 110.81 1.77
 7 11 0 107.1 1.98
 -7 11 0 123.41 4.35
 7 -11 2 126.43 4.04
 -7 -11 -2 132.77 4.24
 -7 11 -2 128.29 4.29
 -7 11 -4 1.18 1.09
 -7 -11 -4 2.19 0.99
 7 -11 6 194.85 4.73
 -7 11 -6 194.85 4.79
 -7 -11 -6 184.74 4.61
 -7 -11 -8 41.23 2.12
 -7 11 -8 37.51 2.17
 7 -11 8 41.13 2.32
 7 11 10 39.68 0.88
 7 11 10 42.32 0.89
 -7 -11 -10 51.41 2.19
 7 -11 10 46.4 2.4
 -7 11 -10 48.93 2.29
 7 11 12 16.64 0.76
 -7 11 -12 15.45 1.32
 -7 -11 -12 16.52 1.33
 7 -11 12 15.77 1.48
 -7 11 -14 33.8 1.67
 7 11 14 33.92 1.16
 -7 -11 -14 36.63 1.61
 -7 11 -16 8.39 0.86
 7 11 16 10.29 0.77
 7 -11 16 9.65 1.2
 -7 -11 -16 8.74 0.81
 7 -11 18 12.85 1.33
 7 -11 20 1.51 0.7
 -7 12 21 1.25 0.7
 -7 -12 21 1.47 0.74
 -7 12 21 1.31 0.62
 -7 -12 21 0.68 0.6
 -7 12 19 2.98 0.85
 -7 -12 19 1.53 0.88
 -7 12 19 4.4 0.8
 -7 -12 19 3.32 0.79
 -7 12 17 1.75 0.73
 -7 12 17 3.17 0.87
 -7 -12 17 1.85 0.82
 -7 -12 17 2.51 0.84
 -7 12 15 3.2 0.84
 7 -12 -15 2.97 0.91
 -7 -12 15 4.84 1.03
 -7 -12 15 2.17 0.81
 -7 12 13 15.75 1.45
 -7 -12 13 15.79 1.45
 -7 -12 13 17.13 1.5
 7 -12 -13 15.41 1.5
 -7 12 11 4.51 1.05
 -7 -12 11 3.76 0.97
 -7 -12 11 5.41 1.08
 7 -12 -11 2.55 0.92
 -7 12 9 90.64 3.31
 -7 -12 9 90.98 2.9
 -7 -12 9 85.58 3.16
 7 -12 -9 80.68 3.04
 -7 -12 7 1.36 0.71
 -7 -12 7 0.7 0.89
 7 -12 -7 1.15 0.9
 -7 12 7 1.18 1.01
 -7 -12 5 50.67 1.98
 -7 -12 5 54.57 2.77
 7 -12 -5 44.55 2.46
 7 12 -5 41.86 2.03
 -7 12 5 54.52 2.91
 7 12 -3 99.62 2.67
 7 -12 -3 108.44 3.67
 -7 -12 3 114.99 3.86
 -7 -12 3 98.67 2.58
 -7 12 3 110.51 4.08
 7 -12 -1 348.5 6.6
 -7 -12 1 376.93 6.87
 -7 -12 1 310.78 3.61
 -7 12 1 384.48 7.32
 7 12 -1 316.43 3.9
 7 -12 1 83.6 3.27
 -7 -12 -1 95.47 3.57
 -7 12 -1 92.92 3.71
 -7 -12 -3 412.92 6.95
 -7 12 -3 418.96 7.28
 7 -12 5 144.48 4.07
 -7 12 -5 140.56 4.11
 -7 -12 -5 140.33 4.06
 7 -12 7 141.24 3.98
 -7 -12 -7 146.67 3.87
 -7 12 -7 148.05 4.05
 -7 -12 -9 91.38 2.99
 -7 12 -9 85.89 3.01
 7 -12 9 85.61 3.18
 -7 12 -11 48.19 2.13
 -7 -12 -11 46.64 2.05
 7 -12 11 49.44 2.41
 7 12 13 57.43 1.26
 -7 -12 -13 55.79 2.04
 7 -12 13 58.68 2.55
 -7 12 -13 59.23 2.25
 -7 -12 -15 62.33 2
 7 -12 15 63.53 2.57
 -7 12 -15 61.68 2.12
 7 -12 17 13.59 1.32
 -7 12 -17 14.31 1.02
 7 -12 19 4.17 0.92
 -7 13 22 1.47 0.68
 -7 -13 22 1.97 0.82
 -7 13 20 -0.42 0.5
 -7 13 20 0.32 0.6
 -7 -13 20 0.6 0.7
 -7 -13 20 0.33 0.59
 -7 13 18 1.86 0.7
 -7 13 18 1.72 0.8
 -7 -13 18 1.33 0.79
 -7 -13 18 2.45 0.77
 -7 13 16 10.03 1.17
 -7 -13 16 8.87 1.26
 -7 -13 16 7.55 1.03
 7 -13 -16 9.27 1.22
 -7 13 14 13.51 1.35
 7 -13 -14 11.11 1.36
 -7 -13 14 13.23 1.32
 -7 -13 14 13.59 1.37
 -7 13 12 82.82 3.05
 7 -13 -12 83.62 3.03
 -7 -13 12 88.62 2.93
 -7 -13 12 85.13 3
 -7 13 10 154.77 4.18
 -7 -13 10 155.74 3.71
 -7 -13 10 146.56 4.01
 7 -13 -10 148.92 3.93
 -7 13 8 99.43 3.54
 7 -13 -8 97.07 3.31
 -7 -13 8 102.49 2.97
 -7 -13 8 110.05 3.6
 -7 13 6 221.09 5.36
 7 -13 -6 216.61 4.78
 -7 -13 6 222.95 3.98
 -7 -13 6 226.84 5.16
 7 13 -4 16.52 1.36
 -7 -13 4 22.86 1.93
 -7 -13 4 17.24 1.29
 7 -13 -4 22.9 1.86
 -7 13 4 27.52 2.21
 7 13 -2 103.45 2.55
 7 -13 -2 122.85 3.78
 -7 -13 2 127.25 4.07
 -7 -13 2 99.08 2.38
 -7 13 2 116.53 4.07
 -7 -13 0 11.34 0.77
 7 13 0 9.36 0.76
 7 -13 0 14.04 1.54
 -7 -13 0 13.75 1.66
 -7 13 0 13.79 1.77
 7 -13 2 124.1 3.8
 -7 -13 -2 115.24 3.89
 -7 13 -2 116.79 4.08
 7 -13 4 17.92 1.63
 -7 -13 -4 18.34 1.73
 7 -13 6 1.64 0.86
 -7 -13 -6 2.01 0.89
 7 -13 8 113.75 3.49
 -7 -13 -8 125.41 3.52
 -7 13 -8 121.51 3.64
 7 -13 10 3.47 1.02
 -7 13 -10 4.44 0.96
 -7 -13 -10 4.41 0.91
 -7 -13 -12 79.59 2.6
 7 -13 12 85.33 3.04
 -7 13 -12 84.85 2.77
 -7 -13 -14 35.6 1.67
 7 -13 14 31 1.9
 -7 13 -14 35.27 1.77
 -7 -13 -16 51.36 1.81
 7 -13 16 56.02 2.44
 -7 13 -16 53.91 1.99
 7 -13 18 16.26 1.4
 7 -13 20 3.01 0.89
 -7 14 21 0.8 0.68
 -7 14 21 0.81 0.59
 -7 -14 21 0.58 0.66
 -7 -14 21 -0.37 0.54
 -7 14 19 1.53 0.65
 -7 14 19 1.22 0.66
 -7 -14 19 1.45 0.77
 -7 -14 19 1.33 0.67
 -7 14 17 1.02 0.65
 -7 -14 17 2.23 0.87
 -7 -14 17 1.64 0.76
 -7 -14 15 1.7 0.79
 -7 -14 15 0.55 0.64
 -7 14 15 1.36 0.68
 7 -14 -15 1.24 0.75
 -7 -14 13 6.36 1.09
 -7 -14 13 4.04 0.98
 7 -14 -13 6.93 1.12
 -7 14 13 5.37 1.01
 7 -14 -11 25.1 1.77
 -7 -14 11 28.44 1.76
 -7 -14 11 24.86 1.77
 -7 14 11 26.41 1.85
 -7 -14 9 26.19 1.95
 7 -14 -9 26.29 1.82
 -7 14 9 25.95 2.01
 -7 -14 9 25.28 1.6
 7 -14 -7 43.39 2.29
 -7 -14 7 51.15 2.59
 -7 -14 7 51.6 2.08
 -7 14 7 50.16 2.68
 -7 14 5 10.14 1.55
 7 -14 -5 8.51 1.28
 -7 -14 5 6.53 1.3
 -7 -14 5 8.48 0.95
 -7 14 3 104.45 3.84
 7 -14 -3 100.6 3.34
 -7 -14 3 98.15 2.29
 -7 -14 1 0.08 0.43
 -7 14 1 0.36 0.97
 7 14 -1 0.62 0.54
 -7 -14 1 0.38 0.97
 7 -14 -1 0.25 0.85
 -7 -14 -1 37.74 1.06
 7 14 1 36.69 1.07
 7 -14 3 4.21 1.02
 -7 -14 -3 5.1 1.14
 7 -14 5 59.23 2.56
 -7 -14 -5 62.55 2.69
 7 -14 7 32.93 2.05
 -7 -14 -7 36.18 2.05
 7 -14 9 2.07 0.85
 -7 -14 -9 2.83 0.86
 -7 14 -11 31.64 1.9
 -7 -14 -11 34.56 1.86
 7 -14 11 31.26 1.92
 -7 -14 -13 14.47 1.23
 7 -14 13 14.41 1.39
 -7 14 -13 16.4 1.37
 -7 14 -15 35.21 1.75
 -7 -14 -15 34.55 1.62
 7 -14 15 32.6 1.93
 -7 14 -17 22.52 1.36
 7 -14 17 22.61 1.65
 7 -14 19 2.19 0.78
 -7 15 20 3.51 0.84
 -7 -15 20 1.86 0.78
 -7 -15 20 4.19 0.86
 -7 15 20 2.23 0.67
 -7 -15 18 7.57 1.09
 -7 -15 18 7.15 0.98
 -7 15 18 4.02 0.83
 -7 15 18 3.67 0.85
 -7 15 16 20.89 1.55
 7 -15 -16 22.2 1.59
 -7 -15 16 24.71 1.66
 -7 -15 16 23.42 1.65
 -7 -15 14 15.33 1.4
 -7 -15 14 17.31 1.48
 7 -15 -14 17.21 1.49
 -7 15 14 14.2 1.4
 7 -15 -12 144.4 3.77
 -7 -15 12 143.67 3.56
 -7 -15 12 144.28 3.88
 -7 15 12 140.84 3.92
 -7 -15 10 128.38 3.78
 -7 -15 10 122.92 3.2
 7 -15 -10 130.32 3.67
 -7 15 10 120.23 3.81
 7 -15 -8 330.74 5.72
 -7 -15 8 338.05 6.14
 -7 -15 8 339.05 5.05
 -7 15 8 338.59 6.38
 7 -15 -6 101.61 3.26
 -7 -15 6 107.91 3.63
 -7 -15 6 100.04 2.64
 -7 15 6 111.08 3.82
 -7 -15 4 123.13 2.71
 -7 15 4 129.49 4.14
 7 -15 -4 118.62 3.62
 -7 15 2 74.8 3.34
 -7 -15 2 95.46 3.52
 7 -15 -2 90.25 3.16
 -7 -15 2 77.13 2.02
 7 15 -2 71.5 2.09
 -7 -15 0 65.52 1.54
 7 -15 0 63.98 2.72
 -7 -15 0 69.17 3.08
 -7 -15 -2 5.24 0.34
 7 -15 2 5.98 1.12
 7 -15 2 4.85 1.12
 7 15 2 3.78 0.35
 -7 -15 -2 6.18 1.15
 7 -15 4 2.83 0.87
 -7 -15 -4 3.09 0.97
 7 -15 4 2.26 0.96
 7 -15 6 0.67 0.75
 -7 -15 -6 2.08 0.83
 7 -15 6 1.25 0.86
 7 -15 8 29.16 1.89
 -7 -15 -8 29.01 1.85
 -7 -15 -10 14.85 1.36
 7 -15 10 16.93 1.51
 -7 15 -12 74.32 2.73
 -7 -15 -12 74.12 2.57
 7 -15 12 73.53 2.82
 -7 -15 -14 85.09 2.63
 7 -15 14 88.29 3.04
 -7 15 -14 84.39 2.77
 -7 -15 -16 48.86 1.85
 7 -15 16 46.65 2.24
 -7 15 -16 50.5 2.07
 7 -15 18 47.13 2.29
 -7 16 19 1.87 0.73
 -7 16 19 1.73 0.65
 -7 -16 19 2.38 0.79
 -7 -16 19 2.7 0.77
 -7 -16 17 8.42 1.12
 -7 16 17 8.71 1.08
 -7 -16 17 7.73 1.01
 7 -16 -15 1.92 0.8
 -7 -16 15 1.75 0.74
 -7 16 15 1.98 0.78
 -7 -16 15 2.19 0.82
 -7 16 13 26.08 1.84
 7 -16 -13 28.41 1.81
 -7 -16 13 27.49 1.67
 -7 -16 13 27.96 1.81
 -7 16 11 17.75 1.61
 7 -16 -11 18.99 1.54
 -7 -16 11 21.22 1.72
 -7 -16 11 18.84 1.44
 -7 16 9 12.23 1.55
 7 -16 -9 13.18 1.36
 -7 -16 9 11.65 1.47
 -7 -16 9 9.92 1.12
 7 -16 -7 5.13 1.07
 -7 -16 7 6.14 1.25
 -7 -16 7 5.93 0.89
 -7 16 7 4.84 1.2
 7 -16 -5 1.16 0.82
 -7 16 5 1.5 1.03
 -7 -16 5 -0.26 0.85
 -7 -16 5 1.05 0.59
 -7 -16 3 0.51 0.49
 -7 16 3 0.06 0.96
 -7 -16 3 -0.02 0.85
 7 -16 -3 0.67 0.79
 -7 -16 1 0.27 0.41
 7 16 -1 0.5 0.49
 -7 -16 1 1.12 0.89
 7 -16 -1 0.74 0.79
 -7 -16 -1 38.66 1.09
 -7 -16 -1 46.72 2.43
 7 -16 1 44.92 2.29
 7 -16 1 44.36 2.39
 7 -16 3 39.55 2.15
 -7 -16 -3 43.21 2.34
 7 -16 3 43.64 2.31
 7 -16 5 24.12 1.71
 -7 -16 -5 24.57 1.81
 7 -16 5 23.85 1.76
 7 -16 7 6.86 1.1
 -7 -16 -7 6.68 1.12
 7 -16 7 6.7 1.07
 7 -16 9 33.58 1.98
 -7 -16 -9 34.42 1.96
 7 -16 11 1.27 0.8
 -7 16 -11 1.02 0.81
 -7 -16 -11 1.81 0.8
 7 -16 13 2.57 0.9
 -7 -16 -13 2.83 0.82
 -7 16 -13 5.31 1
 7 -16 15 4.05 0.96
 -7 -16 -15 4.23 0.83
 -7 16 -15 4.22 0.88
 7 -16 17 4.2 0.96
 -7 17 18 8.05 1.01
 -7 -17 18 9.7 1.14
 -7 -17 18 7.58 1.01
 -7 17 18 9.29 1.06
 -7 17 16 3.83 0.88
 -7 -17 16 7.79 1.08
 -7 -17 16 5.75 1
 7 -17 -16 6.32 0.99
 -7 -17 14 8.08 1.03
 -7 -17 14 6.46 1.01
 7 -17 -14 7.96 1.07
 -7 17 14 7.02 1.05
 7 -17 -12 56.08 2.34
 -7 -17 12 52.54 2.43
 -7 -17 12 56.85 2.25
 -7 17 12 54.91 2.5
 -7 -17 10 100.59 3.37
 -7 -17 10 108.76 2.98
 7 -17 -10 99.88 3.09
 -7 17 10 103.9 3.51
 7 -17 -8 176.56 4.11
 -7 -17 8 187.8 4.61
 -7 -17 8 184.91 3.62
 -7 17 8 188.05 4.81
 7 -17 -6 98.53 3.11
 -7 -17 6 96.28 3.43
 -7 -17 6 94.88 2.56
 -7 -17 4 29.85 2.06
 7 -17 -4 26.98 1.83
 -7 -17 4 24.57 1.28
 -7 17 4 33.15 2.25
 -7 -17 2 46.96 2.48
 7 -17 -2 42.88 2.21
 -7 17 2 39.77 2.42
 -7 -17 0 3.11 0.49
 7 -17 0 1.83 0.86
 7 -17 2 87.99 3.02
 -7 -17 -2 86.05 3.23
 7 -17 2 87.02 3.19
 7 -17 4 0.35 0.78
 -7 -17 -4 1.04 0.92
 7 -17 4 -1.1 0.89
 -7 -17 -6 -0.66 0.83
 7 -17 6 1 0.88
 7 -17 8 23.65 1.69
 -7 -17 -8 21.65 1.68
 7 -17 8 23 1.72
 7 -17 10 14.12 1.4
 -7 -17 -10 16.35 1.46
 -7 -17 -12 46.95 2.16
 -7 17 -12 44.74 2.26
 7 -17 12 48.55 2.29
 -7 17 -14 28.73 1.75
 -7 -17 -14 28.96 1.68
 7 -17 14 29.9 1.88
 -7 17 -16 25.72 1.6
 -7 -17 -16 26.52 1.47
 7 -17 16 27.05 1.8
 -7 18 17 9.03 1.05
 -7 -18 17 11.01 1.16
 -7 -18 17 9.23 1.1
 7 -18 -17 8.11 1.01
 7 -18 -15 1.52 0.71
 -7 18 15 2.17 0.78
 -7 -18 15 0.59 0.67
 -7 -18 15 1.79 0.73
 -7 18 13 1.37 0.8
 7 -18 -13 0.66 0.69
 -7 -18 13 1.1 0.77
 -7 -18 13 0.69 0.65
 -7 18 11 3.89 0.99
 -7 -18 11 4.57 0.97
 -7 -18 11 5.91 0.91
 7 -18 -11 6.23 0.98
 -7 18 9 1.55 0.87
 -7 -18 9 1.71 0.9
 -7 -18 9 0.5 0.62
 7 -18 -9 2.14 0.8
 7 -18 -7 -0.22 0.74
 -7 -18 7 1.15 0.86
 -7 -18 7 0.05 0.55
 -7 18 7 -1.01 0.97
 -7 -18 5 43.11 2.36
 -7 -18 5 41.17 1.63
 -7 18 5 43.45 2.46
 7 -18 -5 40.92 2.15
 -7 -18 3 26.26 1.31
 -7 18 3 31.48 2.18
 -7 -18 3 32.06 2.13
 7 -18 -3 33 1.93
 -7 -18 1 127.62 2.32
 7 -18 -1 134.36 3.68
 7 -18 1 140.92 3.7
 -7 -18 -1 150.93 4.24
 7 -18 1 146.28 4.07
 7 -18 3 155.64 3.89
 -7 -18 -3 164.96 4.37
 7 -18 3 158.82 4.19
 7 -18 5 63.8 2.54
 -7 -18 -5 61.82 2.72
 7 -18 5 64.17 2.67
 7 -18 7 94.52 3.08
 -7 -18 -7 101.2 3.32
 7 -18 7 92.82 3.09
 7 -18 9 39.59 2.05
 -7 -18 -9 43.23 2.19
 7 -18 11 26.79 1.77
 -7 -18 -11 25.95 1.77
 -7 18 -13 12.6 1.29
 -7 -18 -13 12.69 1.28
 7 -18 13 12.74 1.34
 7 -18 15 1.69 0.79
 -7 -18 -15 1.08 0.65
 -7 18 -15 -0.07 0.63
 -7 19 16 5.01 0.92
 -7 -19 16 3.16 0.84
 -7 -19 16 3.97 0.85
 7 -19 -16 2.42 0.75
 -7 19 14 -0.53 0.69
 -7 -19 14 -0.06 0.69
 -7 -19 14 0.82 0.69
 7 -19 -14 0.99 0.69
 -7 -19 12 3.03 0.93
 -7 -19 12 2.22 0.68
 -7 19 12 3.92 0.94
 7 -19 -12 2.23 0.75
 -7 -19 10 4.45 1
 7 -19 -10 4.6 0.92
 -7 -19 10 3.9 0.77
 -7 19 10 6.08 1.1
 -7 19 8 13.11 1.51
 7 -19 -8 12.88 1.25
 -7 -19 8 13.32 1.43
 -7 -19 8 13.04 1.1
 -7 -19 6 2.42 0.96
 7 -19 -6 0.32 0.66
 -7 19 6 1.04 0.91
 -7 -19 6 1.45 0.55
 -7 19 4 22.67 1.87
 -7 -19 4 19.4 1.1
 -7 -19 4 21.07 1.75
 7 -19 -4 17.28 1.51
 -7 -19 2 30.01 1.24
 -7 -19 2 32.1 2.14
 7 -19 -2 31.48 1.89
 -7 -19 0 48.65 1.37
 7 -19 0 48.68 2.3
 -7 -19 0 49.18 2.54
 7 -19 2 18.67 1.55
 -7 -19 -2 23.08 1.85
 7 -19 2 21.94 1.76
 7 -19 4 1.26 0.81
 -7 -19 -4 -0.05 0.94
 7 -19 4 -0.98 0.89
 7 -19 6 0.72 0.76
 -7 -19 -6 0.71 0.76
 7 -19 6 -0.36 0.79
 7 -19 8 1.81 0.79
 -7 -19 -8 -0.73 0.79
 7 -19 8 1.11 0.8
 7 -19 10 1.85 0.78
 -7 -19 -10 -0.54 0.77
 7 -19 12 1.98 0.8
 -7 -19 -12 2.22 0.8
 -7 19 -12 0.63 0.78
 7 -19 14 1.99 0.81
 -7 19 -14 1.72 0.82
 -7 -19 -14 1.28 0.65
 7 -20 -15 3.54 0.81
 -7 20 15 2.17 0.81
 -7 -20 15 2.53 0.77
 -7 -20 15 2.78 0.78
 -7 20 13 2.53 0.87
 7 -20 -13 4.85 0.88
 -7 -20 13 5.16 0.99
 -7 -20 13 2.49 0.73
 7 -20 -11 -0.82 0.66
 -7 20 11 0 0.74
 -7 -20 11 -0.35 0.69
 -7 -20 11 -0.55 0.57
 7 -20 -9 2.4 0.77
 -7 -20 9 4.89 1.02
 -7 -20 9 3.18 0.67
 -7 20 9 4.18 0.98
 7 -20 -7 16.9 1.41
 -7 -20 7 19.19 1.63
 -7 -20 7 18.55 1.17
 -7 20 7 19.42 1.72
 -7 -20 5 23.88 1.21
 -7 20 5 25.91 1.93
 7 -20 -5 24.18 1.64
 -7 20 3 36.71 2.26
 -7 -20 3 32.29 1.3
 -7 -20 3 38.29 2.22
 7 -20 -3 36.96 1.96
 7 -20 -1 45 2.16
 -7 -20 1 46.74 2.45
 7 -20 1 211.15 4.47
 -7 -20 -1 222.89 5.01
 7 -20 1 208.08 4.74
 7 -20 3 199.82 4.31
 -7 -20 -3 196.72 4.7
 7 -20 5 136.63 3.62
 -7 -20 -5 139.73 3.96
 7 -20 5 129.47 3.69
 7 -20 7 65.96 2.54
 7 -20 7 67.9 2.66
 7 -20 9 41.05 2.04
 -7 -20 -9 37.22 2.09
 7 -20 11 24.79 1.65
 -7 -20 -11 24.82 1.71
 7 -20 13 22.49 1.6
 -7 -20 -13 21.1 1.5
 -7 20 -13 21.58 1.61
 -7 -21 12 7.39 1.1
 -7 -21 12 5.51 0.86
 7 -21 -12 4.1 0.83
 -7 21 12 6.07 1.09
 7 -21 -10 0.43 0.65
 -7 21 10 -0.43 0.85
 -7 -21 10 0.65 0.77
 -7 -21 10 1.31 0.6
 -7 -21 8 1.22 0.78
 7 -21 -8 1.67 0.73
 -7 21 8 1.73 0.95
 -7 -21 8 1.37 0.57
 -7 -21 6 6.34 0.74
 7 -21 -6 4.9 0.9
 -7 -21 6 5.87 1.13
 -7 21 6 4.81 1.06
 -7 -21 4 5.6 1.08
 7 -21 -4 6.45 1.01
 -7 21 4 6.54 1.21
 7 -21 -2 2.21 0.84
 -7 -21 2 2.98 0.94
 -7 -21 0 -2.19 1.01
 7 -21 0 1.09 0.75
 7 -21 2 9.19 1.14
 -7 -21 -2 11.69 1.39
 7 -21 2 9.75 1.3
 7 -21 4 0.12 0.74
 -7 -21 -4 -0.23 0.85
 7 -21 4 -1.05 0.92
 7 -21 6 7.61 1.11
 -7 -21 -6 4.39 0.97
 7 -21 6 4.86 0.98
 7 -21 8 -0.57 0.73
 -7 -21 -8 -0.56 0.75
 7 -21 8 0.16 0.67
 7 -21 10 3.83 0.85
 -7 -21 -10 4.85 0.99
 7 -22 -11 -0.45 0.64
 -7 -22 11 -0.55 0.77
 -7 -22 11 0.83 0.55
 -7 22 11 1.53 0.84
 7 -22 -9 0.21 0.61
 -7 22 9 -0.85 0.79
 -7 -22 9 0.5 0.79
 -7 -22 9 0.8 0.55
 -7 -22 7 3.11 0.61
 7 -22 -7 1.19 0.69
 -7 -22 7 0.27 0.76
 -7 22 7 1.66 0.85
 7 -22 -5 9.04 1.08
 -7 -22 5 8.18 1.18
 -7 22 5 7.05 1.22
 -7 -22 3 19.94 1.68
 7 -22 -3 17.86 1.42
 -7 22 3 22.14 1.81
 -7 -22 1 60.05 2.71
 7 -22 -1 56.69 2.33
 7 -22 1 78.79 2.77
 -7 -22 -1 82.53 3.13
 7 -22 3 84.12 2.82
 -7 -22 -3 86.87 3.12
 7 -22 3 85.54 3.03
 7 -22 5 55.69 2.34
 -7 -22 -5 51.76 2.46
 7 -22 7 41.03 2.02
 -7 -22 -7 45.42 2.25
 7 -22 7 42.83 2.12
 7 -22 9 18.28 1.41
 -7 -22 -9 17.92 1.49
 7 -23 -8 25.21 1.59
 -7 -23 8 27.21 1.87
 -7 23 8 29.65 2.01
 7 -23 -6 34.92 1.83
 -7 -23 6 36.04 2.1
 -7 23 6 39.05 2.27
 -7 -23 4 17.42 1.58
 7 -23 -4 18.8 1.44
 -7 23 2 4.08 1.05
 -7 -23 2 4.9 1.03
 7 -23 -2 7.17 1.01
 -7 -23 0 0.36 0.74
 7 -23 0 0.51 0.68
 7 -23 2 2.68 0.78
 -7 -23 -2 2.76 0.88
 7 -23 4 0.09 0.65
 -7 -23 -4 0.83 0.73
 7 -23 6 5.9 0.96
 -7 -23 -6 4.35 0.95
 7 -24 -3 0.54 0.65
 -7 24 3 2.7 1.01
 -7 -24 3 2.79 0.93
 -7 -24 1 1.91 0.84
 7 -24 -1 2.78 0.77
 -7 24 1 1.52 0.88
 -7 -24 -1 2.21 0.86
 7 -24 1 3.08 0.77
 -8 0 26 153.43 3.95
 -8 0 24 110.04 3.41
 -8 0 22 162.56 4.17
 -8 0 22 164.78 2.8
 -8 0 20 11.95 1.37
 -8 0 20 10.32 0.89
 -8 0 18 710.34 6.46
 -8 0 18 713.51 8.92
 -8 0 16 527.33 5.97
 -8 0 16 526.65 7.89
 -8 0 14 119.99 3.87
 -8 0 14 148.5 3.37
 -8 0 12 40.32 1.97
 -8 0 12 38.95 2.39
 -8 0 10 2.14 1.04
 -8 0 10 3.45 1.28
 8 0 -8 225.6 5.3
 -8 0 8 225.25 4.97
 8 0 -6 124.92 4.13
 -8 0 6 134.86 3.97
 -8 0 6 128.29 4.02
 8 0 -6 132.34 4.04
 8 0 -4 519.88 7.59
 -8 0 4 523.04 7.96
 -8 0 4 534.57 7.45
 -8 0 2 1539.5 13.53
 8 0 -2 1575.75 12.5
 -8 0 2 1536.41 12.23
 8 0 -2 1523.75 14.11
 8 0 0 21.92 1.99
 -8 0 0 21.16 1.9
 -8 0 0 23.28 1.67
 8 0 0 23.59 1.74
 8 0 2 630.15 8.27
 8 0 2 619.89 7.26
 -8 0 -2 640.24 7.35
 8 0 4 3249.24 15.94
 8 0 4 3289.93 17.65
 8 0 6 2315.88 13.55
 8 0 6 2324.31 13.16
 -8 0 -6 2320.4 14.18
 8 0 8 1184.9 8.52
 -8 0 -8 1164.24 8.01
 -8 0 -8 1179.57 10.23
 -8 0 -10 347.17 3.74
 8 0 10 353.34 5.34
 -8 0 -12 258.61 2.61
 8 0 12 255.26 4.52
 8 0 14 -0.13 0.67
 8 0 16 14.79 1.24
 8 0 18 7.06 0.99
 8 0 20 4.96 0.88
 8 0 22 3.39 0.75
 -8 1 25 0.68 0.83
 -8 -1 25 0.22 0.82
 -8 -1 23 0.7 0.82
 -8 1 23 1.36 0.85
 -8 1 21 10.23 1.32
 -8 -1 21 8.3 1.23
 -8 -1 21 11.47 0.91
 -8 1 21 11.49 0.91
 -8 -1 19 65.13 2.82
 -8 1 19 61.01 2.71
 -8 1 19 61.81 1.95
 -8 -1 19 60.52 1.9
 -8 -1 17 114.36 3.74
 -8 -1 17 118.07 2.76
 -8 1 17 115.4 2.78
 -8 1 17 114.67 3.76
 -8 -1 15 11.03 1.51
 -8 -1 15 12.48 1.13
 -8 1 15 12.84 1.49
 -8 1 15 13.29 1.18
 -8 1 13 47.43 2.09
 -8 -1 13 43.15 2.43
 -8 -1 13 44.97 1.96
 -8 1 13 50.31 2.7
 -8 1 11 3.05 1
 -8 -1 11 3.62 1.02
 -8 1 11 2.2 1.06
 -8 -1 11 3.66 1.25
 -8 1 9 376.96 6.34
 -8 -1 9 381.12 6.17
 8 -1 -9 376.11 6.86
 -8 -1 9 374.81 6.97
 8 1 -7 1.54 1.25
 -8 1 7 1.69 1.2
 -8 -1 7 2.44 1.16
 8 1 -7 2.32 1.28
 8 -1 -7 1.67 1.18
 8 -1 -7 0.84 1.17
 -8 1 5 397.03 6.75
 8 1 -5 396.37 7.13
 -8 -1 5 399.82 6.92
 -8 -1 5 424.23 6.69
 8 -1 -5 410.94 7.02
 8 -1 -5 394.78 7.29
 -8 1 5 400.82 7.15
 8 1 -5 396.94 6.7
 -8 -1 3 67.11 2.76
 8 -1 -3 65.5 3.3
 -8 -1 3 67.73 3.15
 8 -1 -3 73.24 3.11
 -8 1 3 70.54 3.4
 -8 1 3 74.68 3.04
 8 1 -3 64.2 2.84
 8 1 -1 317.66 6.17
 8 -1 -1 300.28 6.34
 -8 -1 1 304.56 6
 -8 -1 1 314.09 5.25
 8 1 -1 303.19 5.14
 -8 1 1 298.02 6.16
 -8 1 1 319.69 5.72
 8 -1 -1 319.18 5.74
 8 -1 1 3.59 1.24
 8 1 1 6.27 1.51
 -8 -1 -1 6.15 1.1
 -8 1 -1 4.95 1.42
 -8 1 -1 5.34 1.25
 -8 -1 -1 3.88 1.27
 8 -1 1 4.29 1.18
 8 1 1 7.69 1.19
 8 -1 3 32.84 2.13
 8 1 3 33.6 2.11
 -8 1 -3 30.29 2.1
 -8 -1 -3 31.14 2.02
 8 -1 3 31.08 1.91
 8 1 3 31.01 1.75
 -8 -1 -3 33.03 1.77
 -8 1 -3 31.67 1.96
 8 -1 5 275.14 4.99
 -8 1 -5 282.39 4.93
 -8 -1 -5 286.03 4.81
 8 1 5 288.52 4.56
 8 -1 5 289.54 5.08
 -8 -1 -5 297.63 4.9
 -8 1 -5 282.92 5.25
 8 1 5 292.77 5.01
 -8 1 -7 65.05 2.19
 8 -1 7 60.13 2.22
 -8 -1 -7 69.6 2.18
 -8 -1 -7 67.75 2.51
 -8 1 -7 63.94 2.65
 8 1 7 67.6 2.28
 8 1 7 66.85 2.35
 8 -1 7 64.43 2.53
 8 1 9 24.67 1.26
 8 -1 9 20.57 1.24
 -8 1 -9 22.94 1.23
 -8 -1 -9 24.14 1.69
 -8 -1 -9 23.71 1.2
 8 1 9 23.09 1.53
 8 -1 9 24.25 1.67
 -8 1 -11 111.15 1.98
 -8 -1 -11 110.53 1.94
 8 1 11 102.43 2.81
 8 -1 11 109.15 3.06
 -8 1 -11 105.38 2
 8 1 11 114.28 2.11
 -8 1 -13 7.55 0.46
 -8 -1 -13 7.94 0.45
 8 1 13 7.15 0.96
 8 -1 13 7.73 1.06
 -8 1 -13 6.14 0.47
 8 1 15 6.94 0.97
 8 -1 15 7.18 1.06
 8 1 17 37.82 1.79
 8 -1 17 34.49 1.78
 8 1 19 26.06 1.52
 8 -1 19 29.23 1.65
 8 1 21 18.14 1.28
 8 -1 21 19.3 1.39
 8 1 23 0.45 0.63
 8 -1 23 0.97 0.68
 -8 2 24 123.96 3.6
 -8 -2 24 127.97 3.7
 -8 2 22 137.56 2.52
 -8 -2 22 139.83 2.62
 -8 2 22 142.23 3.89
 -8 2 20 106.33 2.42
 -8 -2 20 106.24 3.5
 -8 -2 20 100.78 2.38
 -8 2 18 197.61 3.47
 -8 -2 18 199.53 3.51
 -8 2 18 195.59 4.74
 -8 2 16 202.39 3.72
 -8 -2 16 201.78 3.68
 -8 -2 16 204.72 4.93
 -8 2 16 210.71 4.98
 -8 -2 14 3.76 1.12
 -8 2 14 3.46 0.88
 -8 -2 14 4.45 0.87
 -8 2 14 3.71 1.2
 -8 -2 12 107.69 3.73
 -8 -2 12 104.56 3.03
 -8 2 12 106.16 3.19
 -8 2 12 106.05 3.8
 -8 -2 10 60.04 2.83
 -8 -2 10 64.62 2.58
 -8 2 10 61.47 2.62
 8 -2 -10 66.01 3
 -8 2 8 27.86 2.14
 -8 -2 8 32.33 2.09
 -8 -2 8 28.69 2.18
 8 -2 -8 26.85 2.15
 -8 2 6 2654.64 17.75
 8 2 -6 2567.03 17.41
 8 2 -6 2635.38 16.55
 8 -2 -6 2689.88 17.9
 -8 -2 6 2641.2 17.15
 8 -2 -6 2600.6 18.55
 -8 -2 6 2627.39 16.75
 8 2 -4 3778.78 19.02
 -8 -2 4 3737.81 20.86
 -8 2 4 3833.89 21.71
 8 2 -4 3678.67 21.05
 8 -2 -4 3720.52 21.06
 8 -2 -4 3827.63 22.17
 -8 -2 4 3821.82 18.99
 -8 2 4 3891.39 20.96
 -8 2 2 9999 33.01
 8 -2 0 1.71 1.32
 -8 2 0 4.29 1.52
 8 2 0 6.86 1.58
 -8 -2 0 4.95 1.44
 -8 2 0 2.8 1.23
 8 2 0 3.32 1.06
 -8 -2 0 2.52 0.96
 8 -2 0 1.45 1.19
 -8 2 -2 549.91 7.74
 8 -2 2 541.22 7.37
 -8 -2 -2 540.86 7.44
 8 2 2 546.16 7.56
 -8 -2 -2 557.14 5.93
 8 2 2 557.55 5.91
 8 -2 2 571.68 8.02
 -8 2 -2 564.2 7.59
 8 -2 4 1130.68 10.41
 8 -2 4 1100.83 10.27
 -8 2 -4 1119.51 10.14
 -8 -2 -4 1118.91 9.88
 8 2 4 1127.75 9.97
 8 2 4 1126.4 8.1
 -8 -2 -4 1147.51 8.56
 -8 2 -4 1135.1 10.65
 8 2 6 2034.83 12.32
 8 2 6 2052.37 11.27
 -8 -2 -6 2082.52 11.95
 8 -2 6 2050.48 13.89
 -8 2 -6 2049.16 14.47
 8 -2 6 2061.97 12.97
 8 2 8 507.88 5.51
 -8 2 -8 489.31 5.51
 -8 -2 -8 490.47 5.19
 -8 -2 -8 481.57 6.06
 8 2 8 488.51 5.62
 8 -2 8 501.03 6.7
 8 -2 8 490.97 5.75
 8 2 10 385.61 4.2
 -8 2 -10 383.98 4.17
 -8 -2 -10 386.61 3.98
 8 2 10 377.05 5.06
 8 -2 10 385.74 5.91
 -8 2 -10 392.85 4.27
 -8 2 -12 62.63 1.42
 -8 -2 -12 59.72 1.37
 8 2 12 58.92 2.13
 8 -2 12 57.58 2.33
 -8 2 -12 59.58 1.48
 8 2 12 61.7 1.46
 -8 2 -14 45.77 0.84
 -8 2 -14 42.39 0.88
 8 2 14 44.81 1.89
 8 -2 14 44.04 2.06
 8 2 16 70.7 2.33
 8 -2 16 74.71 2.58
 8 2 18 13.42 1.13
 8 -2 18 14.72 1.3
 8 2 20 18.04 1.28
 8 -2 20 16.53 1.34
 8 2 22 20.84 1.34
 8 -2 22 19.86 1.4
 -8 -3 25 0.38 0.76
 -8 3 25 -0.78 0.85
 -8 3 23 4.59 1
 -8 -3 23 3.92 0.9
 -8 -3 21 -0.72 0.88
 -8 3 21 0.73 0.51
 -8 3 21 0.56 0.81
 -8 -3 21 0.78 0.51
 -8 3 19 207.85 4.78
 -8 3 19 210.83 3.52
 -8 -3 19 207.68 3.51
 -8 -3 19 207.28 4.85
 -8 3 17 119.92 3.8
 -8 3 17 124.25 2.92
 -8 -3 17 126.56 2.91
 -8 -3 17 122.69 3.83
 -8 -3 15 821.52 9.77
 -8 -3 15 853.3 7.77
 -8 3 15 840.14 9.91
 -8 3 15 850.03 7.89
 -8 -3 13 994.27 10.81
 -8 -3 13 985.56 8.82
 -8 3 13 998.5 11.06
 -8 3 11 983.38 9.63
 -8 -3 11 962.46 9.22
 -8 -3 11 994.17 10.89
 8 -3 -11 991.58 10.79
 8 -3 -9 788.88 9.83
 -8 -3 9 752.51 9.5
 -8 3 9 765.46 8.98
 -8 -3 9 764.5 8.61
 -8 3 7 2462.56 16.85
 8 -3 -7 2541.06 17.73
 -8 -3 7 2540.86 17.02
 -8 -3 7 2447.55 16.19
 -8 -3 7 2442.79 16.29
 -8 3 5 1677.65 14.45
 8 -3 -5 1716.92 14.76
 8 3 -5 1651.02 13.91
 8 -3 -5 1722.02 14.47
 -8 -3 5 1717.38 14.17
 -8 -3 5 1727.37 12.91
 -8 -3 5 1685.47 13.52
 8 -3 -3 5572.19 26.89
 8 -3 -3 5502 25.38
 8 -3 -1 1373.11 13.18
 -8 3 1 1382.02 12.49
 8 3 -1 1328.32 12.39
 -8 3 1 1347.82 12.9
 8 -3 -1 1361.96 12.36
 -8 -3 1 1361.9 9.59
 8 3 -1 1358.37 9.54
 -8 3 -1 1524.39 13.02
 -8 3 -1 1484.26 13.1
 8 3 1 1497.04 12.58
 -8 -3 -1 1533.43 9.27
 -8 -3 -1 1547.35 12.68
 8 -3 1 1510.74 12.77
 8 -3 1 1486.67 13.4
 8 3 1 1486.33 9.17
 -8 3 -3 107.37 3.47
 8 3 3 93.49 3.08
 8 -3 3 100.6 3.48
 -8 -3 -3 103.57 3.23
 8 -3 3 103.66 3.37
 8 3 3 110.11 2.42
 -8 -3 -3 103.14 2.38
 -8 3 -3 100.47 3.47
 8 3 5 580.62 6.76
 -8 3 -5 581.15 7.1
 8 -3 5 591.29 7.6
 -8 -3 -5 580.55 6.83
 -8 -3 -5 599.21 5.87
 8 -3 5 585.94 7.47
 8 3 5 592.45 5.42
 8 3 7 284.5 4.42
 8 -3 7 280.16 4.69
 -8 -3 -7 288.85 4.36
 -8 -3 -7 291.81 4.35
 -8 3 -7 282.8 4.47
 8 3 7 285.2 4.05
 8 -3 7 285.44 5.33
 8 3 9 2.74 0.69
 -8 -3 -9 1.65 0.71
 -8 -3 -9 3.68 0.72
 -8 3 -9 2.21 0.72
 8 3 9 2.43 0.73
 -8 3 -9 3.87 0.76
 8 -3 9 2.46 0.95
 -8 3 -11 355.98 4.03
 -8 -3 -11 352.82 3.77
 8 3 11 359.98 4.81
 8 -3 11 353.07 5.69
 -8 3 -11 369.28 4.05
 8 3 11 365.98 3.86
 8 3 13 68.88 1.41
 -8 3 -13 64.69 1.43
 -8 -3 -13 66.36 1.36
 8 3 13 65.7 2.18
 -8 3 -13 70.39 1.53
 8 -3 13 66.23 2.54
 -8 3 -15 31.77 0.63
 -8 3 -15 29.07 0.65
 8 3 15 32.5 1.6
 8 -3 15 32.85 1.82
 8 3 17 54.81 2.02
 8 -3 17 50.23 2.18
 8 3 19 52.31 1.99
 8 -3 19 49.66 2.14
 8 3 21 75.3 2.35
 8 -3 21 73.3 2.54
 8 3 23 67.5 2.23
 8 -3 23 66.87 2.41
 -8 -4 24 9.94 1.21
 -8 4 24 8.86 1.16
 -8 4 22 4.38 0.64
 -8 -4 22 4.02 1.03
 -8 -4 22 2.8 0.6
 -8 4 22 5.58 1.06
 -8 4 20 3.14 0.65
 -8 -4 20 3.43 0.99
 -8 -4 20 3.75 0.69
 -8 4 20 4.2 0.99
 -8 4 18 230.3 3.83
 -8 -4 18 215.01 5
 -8 -4 18 224.33 3.8
 -8 4 18 225.23 5.04
 -8 4 16 174.24 3.61
 -8 -4 16 176.38 4.54
 -8 -4 16 180.15 3.55
 -8 4 16 179.28 4.58
 -8 -4 14 102.63 3.58
 -8 4 14 99.55 2.98
 -8 -4 14 105.57 2.95
 -8 4 14 98.64 3.55
 -8 4 12 78.22 2.84
 -8 -4 12 75.91 2.69
 -8 -4 12 74.03 3.11
 8 -4 -12 76.62 3.14
 -8 4 10 13.49 1.62
 -8 -4 10 13.26 1.57
 -8 -4 10 11.62 1.76
 8 -4 -10 16.01 1.88
 -8 -4 8 27.85 2.29
 -8 4 8 29.1 2.29
 8 -4 -8 32.29 2.55
 -8 -4 8 28.81 2.19
 -8 4 6 490.22 7.77
 -8 -4 6 501.43 7.57
 -8 -4 6 488.44 7.19
 -8 -4 6 484.91 6.96
 8 -4 -6 506.24 8.07
 -8 -4 4 1078.94 10.08
 8 -4 -4 1092.02 11.56
 -8 -4 4 1063.22 11.33
 -8 4 4 1078.31 11.68
 -8 -4 4 1111.34 9.75
 -8 4 2 1623.17 14.31
 8 4 -2 1579.33 13.36
 -8 -4 2 1695.85 10.5
 -8 -4 2 1676 13.81
 -8 4 2 1581.13 13.74
 8 -4 -2 1550.36 14.75
 8 4 -2 1655.72 10.71
 8 -4 -2 1600.12 13.96
 -8 4 0 492.8 7.78
 8 4 0 495.66 5.1
 -8 4 0 466.44 7.45
 8 4 0 484.29 7.28
 -8 -4 0 499.6 7.51
 8 -4 0 495.21 7.7
 -8 -4 0 515.74 5.24
 8 -4 0 481.77 8.01
 8 4 2 104.72 2.18
 8 -4 2 109.91 3.63
 -8 -4 -2 109.98 3.48
 8 -4 2 107.74 3.78
 -8 4 -2 111.42 3.67
 8 4 2 104.77 3.35
 -8 4 -2 105.08 3.59
 -8 -4 -2 115.15 2.25
 -8 4 -4 574.22 7.54
 8 4 4 568.8 7.03
 -8 -4 -4 583.46 7.21
 8 -4 4 589.83 7.82
 8 4 4 582.29 4.81
 -8 -4 -4 605.86 5.07
 8 -4 4 600.57 7.9
 8 4 6 59.06 1.65
 -8 4 -6 57.39 2.31
 -8 -4 -6 57.63 1.79
 8 4 6 63.11 2.21
 -8 -4 -6 62.27 2.23
 8 -4 6 64.34 2.67
 8 4 8 114.02 2.66
 -8 -4 -8 121.88 2.7
 -8 -4 -8 126.07 2.83
 -8 4 -8 105.19 2.77
 8 4 8 112.97 2.43
 -8 4 -8 110.52 2.8
 8 -4 8 112.48 3.39
 -8 4 -10 29.34 1.39
 -8 -4 -10 28.32 1.55
 8 4 10 30.35 1.33
 -8 -4 -10 30.32 1.32
 8 4 10 33.06 1.47
 -8 4 -10 30.15 1.36
 8 -4 10 33.4 1.93
 8 4 12 99.75 1.97
 8 4 12 94.05 2.46
 -8 4 -12 95.38 2.04
 -8 -4 -12 94.27 1.93
 -8 4 -12 91.6 2.06
 8 -4 12 92.27 3.03
 8 4 14 27.91 0.9
 -8 4 -14 27.67 0.99
 -8 4 -14 25.98 0.95
 8 4 14 28.79 1.48
 -8 -4 -14 27.97 0.86
 8 -4 14 27.29 1.75
 -8 4 -16 20.42 0.47
 8 4 16 23.91 1.42
 8 -4 16 22.72 1.58
 8 4 18 27.56 1.44
 8 -4 18 25.24 1.6
 8 4 20 10.99 1.04
 8 -4 20 10.31 1.12
 8 4 22 5.75 0.84
 8 -4 22 6.89 1.01
 -8 5 25 3.99 0.91
 -8 -5 25 6.28 1.1
 -8 5 23 6.09 1.04
 -8 -5 23 7.31 1.17
 -8 5 21 1.42 0.83
 -8 5 21 1.78 0.56
 -8 -5 21 2.81 0.87
 -8 -5 21 1.65 0.55
 -8 5 19 123.71 3.67
 -8 5 19 125.62 2.86
 -8 -5 19 126.65 3.74
 -8 -5 19 135.75 2.92
 -8 5 17 340.73 4.92
 -8 -5 17 319.07 5.95
 -8 5 17 326.83 5.99
 -8 -5 17 327.27 4.75
 -8 5 15 175.99 3.74
 -8 -5 15 173.28 3.61
 -8 -5 15 173.87 4.48
 -8 5 15 175.68 4.59
 -8 5 13 744.94 8.01
 -8 -5 13 753.05 9.17
 -8 -5 13 744.45 7.78
 8 -5 -13 728.96 8.96
 8 -5 -11 860.64 9.98
 -8 -5 11 871.96 8.84
 -8 5 11 878.68 9.16
 -8 -5 9 3287.65 18.12
 -8 5 9 3249.42 18.56
 8 -5 -9 3290.4 19.79
 -8 -5 7 4740.69 21.21
 -8 5 7 4704.22 23.11
 -8 -5 7 4635.02 22.37
 -8 -5 7 4672.33 21.9
 -8 -5 5 4396.74 19.51
 -8 5 5 4257.5 22.7
 8 -5 -5 4387.75 23.51
 -8 -5 5 4239.44 22.21
 -8 -5 5 4315.46 20.09
 -8 5 3 1315.04 13.07
 -8 -5 3 1311.88 9.68
 8 -5 -3 1299.58 12.63
 -8 -5 3 1285.26 9.92
 -8 -5 1 1599.59 9.05
 -8 5 1 1577.62 14.11
 -8 -5 1 1557.66 13.56
 8 -5 -1 1567.84 13.71
 -8 5 -1 11.75 1.69
 8 5 1 13.17 1.52
 8 5 1 14.66 0.89
 8 -5 1 11.21 1.66
 -8 -5 -1 13.1 0.86
 -8 -5 -1 13.56 1.61
 8 -5 1 12.63 1.64
 8 5 3 12.88 0.73
 8 -5 3 10.2 1.49
 -8 5 -3 12.62 1.45
 -8 -5 -3 13.08 1.46
 -8 -5 -3 14.73 0.86
 8 -5 3 11.89 1.54
 -8 5 -5 1.66 0.96
 8 -5 5 0.13 0.98
 8 5 5 0.7 0.87
 -8 -5 -5 1.18 0.52
 8 5 5 1.24 0.51
 -8 -5 -5 2.45 1.02
 -8 5 -5 1.42 0.98
 -8 -5 -7 41.19 1.45
 8 5 7 39.26 1.75
 -8 -5 -7 39.4 1.89
 -8 5 -7 45.21 2.03
 -8 5 -7 40.48 1.95
 8 5 7 41.5 1.33
 8 -5 7 44.38 2.3
 -8 -5 -9 263.32 3.86
 -8 5 -9 253.59 4.19
 8 5 9 273.61 3.88
 -8 -5 -9 265.27 4.04
 8 5 9 273.13 3.6
 -8 5 -9 282.37 4.33
 8 -5 9 269.54 5.19
 -8 5 -11 100.82 2.41
 8 5 11 110.14 2.26
 -8 -5 -11 109.09 2.68
 8 5 11 107.31 2.43
 -8 5 -11 105.12 2.43
 8 -5 11 107.1 3.3
 -8 -5 -11 107.25 2.35
 -8 5 -13 343.29 3.75
 8 5 13 346.7 3.5
 -8 -5 -13 337.45 3.55
 8 5 13 331.24 4.44
 -8 5 -13 325.71 3.81
 8 -5 13 337.95 5.64
 -8 5 -15 8.56 0.63
 8 5 15 8.72 0.9
 8 -5 15 8.13 1.1
 -8 -5 -15 9.55 0.53
 8 5 17 279.45 4.21
 8 -5 17 258.9 4.79
 8 5 19 120.26 2.85
 8 -5 19 111.35 3.18
 8 5 21 158.24 3.24
 8 -5 21 152.23 3.63
 8 5 23 25.1 1.37
 8 -5 23 23.75 1.56
 -8 6 24 1.02 0.76
 -8 -6 24 1.67 0.84
 -8 6 22 2.92 0.61
 -8 6 22 0.98 0.71
 -8 -6 22 2.07 0.94
 -8 -6 22 2.85 0.62
 -8 -6 20 -0.04 0.79
 -8 6 20 0.16 0.76
 -8 6 20 -0.02 0.55
 -8 -6 20 1.36 0.62
 -8 6 18 23.81 1.41
 -8 -6 18 21.64 1.33
 -8 -6 18 24.12 1.8
 -8 6 18 20.61 1.65
 -8 -6 16 9.98 1.06
 -8 6 16 9.72 1.09
 -8 -6 16 11.66 1.39
 -8 6 16 8.58 1.34
 -8 6 14 139.09 3.48
 -8 -6 14 137.6 3.97
 -8 -6 14 130.61 3.24
 -8 6 12 4.61 1.15
 -8 -6 12 1.62 1.07
 -8 -6 12 0.92 0.9
 8 -6 -12 4.21 1.27
 -8 -6 10 35.61 2.22
 -8 6 10 29.4 1.91
 -8 -6 10 33.58 2.03
 8 -6 -10 32.07 2.19
 -8 6 8 250.34 5.31
 -8 -6 8 250.48 5.28
 -8 -6 8 257.4 5.27
 -8 -6 6 4.15 1.14
 -8 -6 6 2.87 1.15
 -8 -6 6 3.64 1.43
 -8 6 6 2.32 1.39
 8 -6 -6 6.41 1.52
 -8 -6 4 81.92 3.23
 8 -6 -4 77.79 3.32
 -8 -6 4 74.9 2.6
 -8 6 4 81.55 3.37
 -8 -6 4 77.41 2.53
 -8 -6 2 354.12 4.7
 -8 -6 2 348.71 6.64
 -8 6 2 371.2 6.94
 -8 -6 2 374.6 4.66
 8 -6 -2 341.96 6.55
 -8 6 0 231.4 5.44
 -8 -6 0 231.89 3.04
 -8 -6 0 225.19 5.11
 8 -6 0 225.67 5.31
 -8 -6 0 241.2 2.99
 -8 6 -2 94.69 3.39
 -8 -6 -2 83.7 3.09
 8 -6 2 90.22 3.35
 -8 -6 -2 83.05 1.31
 -8 6 -4 61.15 2.65
 8 6 4 59.3 2.37
 -8 -6 -4 57.29 1.01
 -8 -6 -4 58.86 2.46
 8 -6 4 62.22 2.74
 8 6 4 58.5 0.98
 -8 6 -6 1.38 0.92
 8 6 6 0.54 0.36
 8 6 6 0.16 0.76
 -8 -6 -6 0.09 0.84
 -8 -6 -6 0.56 0.41
 -8 6 -6 1.44 0.92
 8 -6 6 -0.02 0.96
 -8 6 -8 1338.02 10
 -8 -6 -8 1351.13 9.76
 -8 6 -8 1341.64 10.17
 8 6 8 1365.55 6.77
 8 -6 8 1355.41 11.69
 -8 -6 -10 122.12 2.57
 -8 6 -10 118.25 2.85
 8 6 10 117.53 2.56
 -8 -6 -10 122.8 2.77
 8 6 10 122.69 2.31
 -8 6 -10 120.19 2.93
 8 -6 10 120.76 3.53
 -8 -6 -12 165.83 2.9
 8 6 12 164.59 2.91
 -8 6 -12 166.64 3.11
 -8 6 -12 163.76 2.95
 8 6 12 166.54 2.71
 8 -6 12 161.26 4.03
 -8 -6 -12 173.03 3.28
 -8 6 -14 1.23 0.52
 8 6 14 0.08 0.46
 -8 6 -14 0.54 0.48
 8 6 14 1.06 0.64
 -8 -6 -14 0.48 0.44
 8 -6 14 -0.55 0.84
 -8 6 -16 1.22 0.42
 8 6 16 0.8 0.59
 8 -6 16 0.54 0.76
 -8 -6 -16 0.34 0.28
 8 6 18 2.75 0.74
 8 -6 18 3.72 0.94
 8 6 20 29.03 1.4
 8 -6 20 26.04 1.62
 8 6 22 1.02 0.63
 8 -6 22 0.48 0.69
 -8 7 23 1.41 0.75
 -8 -7 23 2.23 0.89
 -8 7 21 10.17 1.25
 -8 7 21 11.05 0.95
 -8 -7 21 11.06 1.25
 -8 -7 21 10.48 0.91
 -8 7 19 15.25 1.44
 -8 7 19 15.97 1.18
 -8 -7 19 15.62 1.46
 -8 -7 19 15.38 1.13
 -8 7 17 4.33 1.04
 -8 -7 17 3.58 1.02
 -8 7 17 5.1 0.85
 -8 -7 17 5.33 0.87
 -8 -7 15 279.13 5.52
 -8 7 15 288.81 4.75
 -8 -7 15 293.07 4.81
 -8 7 15 290.48 5.62
 -8 -7 13 238.9 5.13
 -8 7 13 245.38 4.66
 -8 -7 13 242.05 4.58
 8 -7 -13 234.23 5.09
 -8 -7 11 415.49 6.19
 -8 7 11 423.14 6.44
 -8 -7 11 408.01 6.63
 8 -7 -11 425.88 6.92
 8 -7 -9 175.85 4.56
 -8 -7 9 186.18 4.44
 -8 -7 9 182.61 4.37
 -8 -7 7 180.42 4.15
 -8 7 7 181.58 4.6
 -8 -7 7 167.28 4.4
 8 -7 -7 178.68 4.72
 -8 7 5 127.59 4.11
 -8 -7 5 126.89 3.27
 8 -7 -5 132.93 4.15
 -8 -7 5 132.03 4.04
 -8 -7 5 130.29 3.27
 -8 7 3 256.38 5.81
 -8 -7 3 245.94 4.03
 -8 -7 3 252.74 3.97
 8 -7 -3 247.02 5.54
 -8 -7 1 141.24 2.5
 -8 -7 1 143.26 4.19
 -8 7 1 139.84 4.32
 -8 -7 1 144.11 2.46
 -8 -7 -1 9.07 0.53
 -8 7 -1 8.52 1.5
 -8 -7 -1 8.81 0.52
 -8 -7 -1 6.47 1.3
 8 -7 1 7.42 1.37
 8 -7 3 15.66 1.7
 -8 -7 -3 19.61 1.7
 8 -7 5 5.32 1.2
 -8 -7 -5 2.68 1.1
 -8 7 -5 2.78 1.02
 8 7 7 157.3 1.77
 -8 7 -7 157.22 3.78
 -8 -7 -7 154.19 3.57
 8 -7 7 155.01 4.1
 8 7 9 176.24 3.35
 -8 7 -9 181.17 3.73
 -8 -7 -9 180.87 3.57
 8 7 9 181.59 2.44
 8 -7 9 180.62 4.35
 -8 -7 -9 183.65 2.69
 8 7 11 401.64 4.57
 -8 -7 -11 405.83 4.99
 8 7 11 406.31 4.06
 -8 7 -11 389.74 5.13
 -8 7 -11 410.18 5.08
 8 -7 11 401.04 6.3
 -8 -7 -11 403.41 4.51
 -8 7 -13 102.75 2.38
 8 7 13 100.92 2.1
 8 7 13 101.87 2.27
 -8 7 -13 106.51 2.44
 -8 -7 -13 110.48 2.32
 8 -7 13 99.98 3.21
 -8 -7 -13 107.41 2.58
 -8 7 -15 71.8 1.76
 8 7 15 69.05 1.98
 -8 -7 -15 73.75 1.64
 8 -7 15 72.37 2.71
 8 7 17 21.81 1.21
 8 -7 17 20.57 1.53
 8 7 19 30.91 1.41
 8 -7 19 29.45 1.75
 8 7 21 40.77 1.62
 8 -7 21 43.13 2.03
 -8 8 24 74.1 2.71
 -8 -8 24 69.66 2.73
 -8 -8 22 49.76 1.77
 -8 8 22 50.43 2.29
 -8 -8 22 48.33 2.32
 -8 8 20 61.78 2.54
 -8 8 20 63.67 2.06
 -8 -8 20 63.08 2.64
 -8 -8 20 62.35 2.03
 -8 -8 18 -0.14 0.84
 -8 -8 18 -0.26 0.59
 -8 8 18 1.04 0.68
 -8 8 18 0.98 0.82
 -8 8 16 45.91 1.97
 -8 -8 16 44.02 2.24
 -8 8 16 46.65 2.33
 -8 -8 16 47.88 1.97
 -8 -8 14 38.02 2.17
 8 -8 -14 42.81 2.23
 -8 -8 14 39.49 1.91
 -8 8 14 41.48 1.99
 -8 8 12 146.25 3.75
 -8 -8 12 136.69 3.83
 -8 -8 12 144.16 3.71
 8 -8 -12 139.35 3.9
 -8 8 10 10.19 1.3
 -8 -8 10 9.81 1.3
 8 -8 -10 8.65 1.36
 -8 -8 10 8.32 1.23
 -8 8 8 20.82 1.71
 -8 -8 8 23.02 1.65
 -8 -8 8 23.66 1.79
 8 -8 -8 25.22 1.9
 -8 8 6 38.37 2.29
 -8 -8 6 36.63 1.89
 8 -8 -6 43 2.45
 -8 -8 6 40.95 2.37
 8 -8 -4 57.38 2.85
 -8 -8 4 54.65 2.06
 -8 -8 4 51.02 2.71
 -8 -8 4 55.48 2.05
 -8 -8 2 405.6 4.49
 -8 -8 2 418.18 4.44
 8 -8 -2 397.57 6.92
 -8 8 2 412.49 7.32
 -8 -8 0 165.34 2.09
 -8 -8 0 162.01 2.1
 -8 -8 0 156.24 4.37
 8 -8 0 157.56 4.38
 -8 8 0 163.94 4.63
 -8 -8 -2 779 9.13
 -8 8 -2 800.61 9.85
 8 -8 4 369.76 6.36
 -8 -8 -4 360.44 5.95
 8 -8 6 658.68 8.42
 -8 8 -6 665.46 8.04
 -8 -8 -6 660.5 7.55
 8 8 8 441.2 3.04
 -8 -8 -8 453.4 5.97
 8 8 8 438.82 2.75
 8 -8 8 435.78 6.77
 -8 8 -8 443.62 6.17
 -8 -8 -10 347.54 4.95
 8 8 10 344 3.21
 8 -8 10 333.38 5.79
 8 8 10 337.88 3.4
 -8 8 -10 336.65 5.01
 8 8 12 154.41 2.65
 8 8 12 157.3 2.91
 -8 -8 -12 162.09 3.11
 8 8 12 166 2.56
 -8 8 -12 158.04 3.19
 8 -8 12 153.87 3.98
 -8 8 -14 427.25 4.67
 8 8 14 420.4 4.4
 -8 -8 -14 416.1 4.48
 -8 8 -16 2.26 0.5
 8 8 16 2.92 0.61
 -8 -8 -16 2.97 0.48
 8 -8 16 2.87 0.87
 8 8 18 17.43 1.06
 8 -8 18 18.22 1.46
 8 8 20 1.9 0.59
 8 -8 20 2.55 0.81
 8 -8 22 1.48 0.71
 -8 -9 23 47.54 2.26
 -8 9 23 44.02 2.15
 -8 9 21 11.15 0.97
 -8 9 21 12.84 1.28
 -8 -9 21 13.34 1.36
 -8 -9 21 11.36 1.01
 -8 9 19 3.43 0.69
 -8 -9 19 4.86 1.04
 -8 9 19 4.9 1.02
 -8 -9 19 3.72 0.75
 -8 9 17 23.34 1.43
 -8 -9 17 23.64 1.72
 -8 -9 17 22.39 1.43
 -8 9 17 20.62 1.56
 -8 9 15 7.65 0.97
 -8 -9 15 6.38 1.11
 -8 -9 15 8.44 1.07
 8 -9 -15 8.3 1.14
 8 -9 -13 2.19 0.94
 -8 -9 13 1.99 0.88
 -8 -9 13 2.72 0.83
 -8 9 13 3.33 0.91
 8 -9 -11 0.06 0.91
 -8 -9 11 -0.49 0.82
 -8 9 11 -0.01 0.77
 -8 -9 11 0.15 0.81
 -8 -9 9 37.14 2.03
 -8 9 9 41.64 2.21
 -8 -9 9 46.01 2.32
 8 -9 -9 42.49 2.36
 -8 9 7 181.87 4.65
 8 -9 -7 189.58 4.62
 -8 -9 7 184.09 4.02
 -8 -9 7 178.57 4.48
 8 -9 -5 32.23 2.15
 -8 -9 5 28.97 1.59
 -8 -9 5 30.5 2.1
 -8 9 5 31.21 2.18
 8 9 -5 33.83 1.79
 -8 -9 3 7.44 0.88
 -8 9 3 7.76 1.5
 8 -9 -3 7.68 1.26
 -8 -9 3 6.28 1.32
 -8 -9 3 8.27 0.9
 -8 9 1 5.97 1.52
 -8 -9 1 3.76 0.6
 -8 -9 1 5.37 0.63
 -8 -9 1 4.39 1.31
 8 -9 -1 4.34 1.32
 -8 9 -1 11.35 1.58
 8 -9 1 10.1 1.47
 -8 -9 -1 12.69 1.59
 -8 9 -3 4.59 1.26
 8 -9 3 8.35 1.39
 -8 -9 -3 8.04 1.44
 8 -9 5 32.12 2.05
 -8 -9 -5 28.38 1.84
 -8 9 -5 29.72 1.95
 8 -9 7 0.72 0.97
 -8 -9 -7 2.71 0.95
 -8 9 -7 1.87 1.05
 -8 9 -9 242.91 4.53
 8 9 9 234.24 2.09
 8 9 9 243.76 1.97
 8 -9 9 245.69 5.07
 -8 -9 -11 94.16 2.56
 8 9 11 94.32 1.66
 8 -9 11 93.37 3.12
 -8 9 -11 95.79 2.71
 -8 9 -13 83.6 2.33
 8 9 13 87.41 1.85
 -8 -9 -13 88.03 2.32
 8 -9 13 81.94 2.9
 -8 9 -15 3.46 0.64
 8 9 15 3.64 0.64
 -8 -9 -15 4.25 0.62
 8 -9 15 3.83 0.94
 8 9 17 4.11 0.63
 8 -9 17 4.13 0.93
 8 -9 19 8.86 1.08
 8 -9 21 18.15 1.46
 -8 10 22 69.06 2.63
 -8 -10 22 66.89 2.67
 -8 -10 22 68.03 2.12
 -8 10 20 57.38 2.43
 -8 10 20 59.07 2.03
 -8 -10 20 53.45 2.37
 -8 -10 20 56.78 2.05
 -8 10 18 150.3 3.9
 -8 10 18 163.95 3.46
 -8 -10 18 154.73 3.99
 -8 -10 18 156.83 3.46
 -8 -10 16 26.83 1.78
 -8 10 16 29.11 1.6
 -8 -10 16 28.27 1.59
 -8 10 14 31.02 1.72
 -8 -10 14 32.13 1.89
 8 -10 -14 31.13 1.88
 -8 -10 14 32.98 1.78
 -8 -10 12 5.62 1.12
 -8 -10 12 4.46 1.01
 8 -10 -12 6.39 1.08
 -8 10 12 6.1 1
 -8 10 10 32.13 1.91
 -8 -10 10 33.88 1.86
 8 -10 -10 28.1 1.87
 -8 -10 10 34.78 2.03
 -8 -10 8 55.12 2.22
 -8 -10 8 54.06 2.57
 8 -10 -8 46.5 2.41
 -8 10 8 52.36 2.55
 -8 -10 6 7.42 1
 -8 -10 6 7.52 1.28
 8 -10 -6 9.41 1.27
 -8 10 6 9.19 1.39
 -8 10 4 202.1 5.08
 -8 -10 4 189.35 3.42
 -8 -10 4 195.31 4.79
 8 -10 -4 197.81 4.71
 8 10 -4 200.49 3.67
 -8 -10 2 355.55 3.9
 -8 -10 2 342.4 6.35
 8 -10 -2 347.56 6.26
 -8 10 2 354.36 6.75
 -8 -10 2 341.77 3.99
 8 -10 0 1052.85 10.7
 -8 -10 0 1030.54 10.88
 -8 -10 0 1064.03 4.67
 -8 -10 0 1029.54 4.94
 -8 10 0 1069.13 11.59
 8 -10 2 1267.99 11.72
 -8 -10 -2 1232.92 11.57
 -8 10 -2 1258.63 12.32
 8 -10 4 581.34 7.86
 -8 -10 -4 600.44 7.83
 -8 10 -4 599.91 8.25
 -8 10 -6 510.77 7.27
 -8 -10 -6 538.75 7.1
 -8 -10 -8 1110.21 9.66
 8 -10 8 1130.11 10.63
 -8 10 -8 1111.14 10.11
 -8 -10 -10 162.84 3.51
 8 10 10 155.02 1.53
 8 10 10 159.71 1.6
 8 -10 10 154.86 4.02
 -8 10 -10 156.42 3.65
 8 10 12 221.75 2.45
 8 -10 12 218.72 4.64
 -8 10 -12 225.66 4.03
 -8 10 -14 3.64 0.68
 8 10 14 3.11 0.51
 -8 -10 -14 5.54 0.7
 8 -10 14 3.52 0.97
 -8 10 -16 29.82 1.3
 8 10 16 24.54 1.08
 -8 -10 -16 27.97 1.16
 8 -10 16 26.86 1.7
 8 -10 18 0.4 0.68
 8 -10 20 4.35 0.88
 -8 -11 23 12.76 1.32
 -8 11 23 15.74 1.38
 -8 11 21 52.52 1.9
 -8 -11 21 55.12 2.44
 -8 11 21 50.47 2.23
 -8 -11 21 49.36 1.92
 -8 11 19 57.26 2.08
 -8 -11 19 53.59 2.41
 -8 -11 19 57.5 2.16
 -8 11 19 56.33 2.39
 -8 11 17 126.34 3.19
 -8 -11 17 131.5 3.65
 -8 -11 17 136.51 3.35
 -8 11 17 133.86 3.65
 8 -11 -15 6.33 1.13
 -8 -11 15 3.74 0.91
 -8 -11 15 4.35 0.87
 -8 11 15 3.94 0.86
 -8 11 13 0.86 0.74
 8 -11 -13 0.94 0.83
 -8 -11 13 0.75 0.82
 -8 -11 13 0.43 0.76
 -8 11 11 4.06 1.01
 -8 -11 11 2.73 0.94
 -8 -11 11 0.33 0.76
 8 -11 -11 2.47 0.92
 -8 -11 9 47.17 2.11
 -8 -11 9 50.53 2.39
 8 -11 -9 52.15 2.43
 -8 11 9 53.54 2.52
 8 -11 -7 54.27 2.47
 -8 -11 7 47.59 2.01
 -8 -11 7 50.39 2.48
 -8 11 7 52.69 2.61
 8 -11 -5 40.03 2.24
 8 11 -5 42.91 1.86
 -8 -11 5 39.96 1.72
 -8 -11 5 41.52 2.31
 -8 11 5 40.83 2.42
 -8 -11 3 57.22 1.76
 8 -11 -3 61.65 2.72
 8 11 -3 62.01 1.9
 -8 11 3 58.36 2.84
 -8 -11 1 115.9 2.06
 -8 -11 1 110.82 3.65
 8 -11 -1 121.98 3.8
 -8 -11 1 114.65 1.97
 -8 11 1 113.5 3.94
 8 -11 1 143.76 4.01
 -8 -11 -1 137.38 4.02
 -8 11 -1 137.68 4.32
 -8 11 -3 17.77 1.73
 -8 -11 -3 20.65 1.82
 8 -11 3 21.06 1.78
 8 -11 5 56.69 2.59
 -8 -11 -5 56.33 2.53
 -8 11 -5 55.92 2.64
 -8 -11 -7 5.09 1.09
 8 -11 7 8.3 1.28
 -8 11 -7 6.64 1.24
 -8 -11 -9 38.72 1.92
 -8 11 -9 38.13 2
 8 -11 9 40.76 2.19
 8 11 11 5.42 0.36
 -8 -11 -11 5.99 0.88
 8 11 11 6.05 0.37
 8 -11 11 5.75 1.08
 -8 11 -11 3.7 0.87
 -8 11 -13 2.94 0.75
 8 11 13 1.75 0.41
 -8 -11 -13 1.59 0.66
 8 -11 13 2.07 0.89
 -8 11 -15 -0.64 0.56
 -8 -11 -15 0.27 0.48
 8 -11 15 0.53 0.75
 8 -11 17 7.65 1.07
 8 -11 19 5.5 0.99
 8 -11 21 2.03 0.76
 -8 12 22 55.32 2.35
 -8 -12 22 57.92 2.46
 -8 -12 22 54.64 1.99
 -8 -12 20 56.99 2.47
 -8 12 20 60.36 2.11
 -8 -12 20 59.08 2.15
 -8 12 20 62.89 2.49
 -8 12 18 48.58 1.98
 -8 -12 18 48.46 2.29
 -8 -12 18 47.99 2.03
 -8 12 18 49.42 2.26
 -8 12 16 88.46 2.78
 -8 -12 16 82.16 2.87
 8 -12 -16 85.14 2.9
 -8 -12 16 81.3 2.71
 -8 12 14 28.34 1.72
 -8 -12 14 27.2 1.71
 -8 -12 14 29.24 1.73
 8 -12 -14 33.27 1.94
 -8 12 12 36.16 1.95
 8 -12 -12 38.87 2.07
 -8 -12 12 32.23 1.78
 -8 -12 12 36.41 1.97
 -8 -12 10 13.63 1.29
 -8 -12 10 13.07 1.38
 -8 12 10 12.2 1.35
 8 -12 -10 11.75 1.31
 -8 -12 8 15.14 1.24
 8 -12 -8 16.6 1.55
 -8 -12 8 16.16 1.52
 -8 12 8 17.31 1.64
 -8 -12 6 20.15 1.3
 -8 -12 6 17.57 1.58
 8 -12 -6 21.04 1.69
 -8 12 6 22.41 1.88
 -8 -12 4 108.76 3.61
 -8 12 4 110.24 3.79
 -8 -12 4 102.76 2.45
 8 -12 -4 106.17 3.47
 8 12 -4 107.41 2.59
 -8 -12 2 702.54 9
 8 -12 -2 710.55 8.63
 -8 -12 2 691.42 5.34
 8 12 -2 716.85 5.68
 -8 12 2 708.01 9.43
 -8 -12 0 390.24 2.88
 8 -12 0 375.57 6.25
 -8 -12 0 364.06 6.45
 -8 -12 0 395.2 3
 -8 12 0 370.1 6.9
 8 -12 2 907.09 9.7
 -8 12 -2 887.82 10.42
 -8 -12 -2 910.84 9.99
 8 -12 4 512.38 7.21
 -8 -12 -4 498.69 7.21
 -8 12 -4 488.8 7.51
 8 -12 6 352.82 6
 -8 -12 -6 346.1 5.82
 -8 12 -6 352.73 6.2
 8 -12 8 182.02 4.26
 -8 -12 -8 188.49 4.11
 -8 12 -8 179.34 4.25
 -8 12 -10 32.32 1.78
 -8 -12 -10 35.07 1.76
 -8 -12 -12 17.5 1.27
 -8 12 -12 19.21 1.41
 8 -12 12 18.04 1.5
 -8 12 -14 48.88 1.9
 -8 -12 -14 52.04 1.83
 8 -12 14 53.35 2.33
 -8 12 -16 0 0.54
 -8 -12 -16 0.99 0.53
 8 -12 18 10.83 1.21
 8 -12 20 19.01 1.45
 -8 13 21 14.58 1.33
 -8 -13 21 14.01 1.31
 -8 13 21 14.91 1.13
 -8 -13 21 13.82 1.14
 -8 13 19 27.5 1.53
 -8 -13 19 24.83 1.69
 -8 -13 19 23.56 1.46
 -8 13 19 26.91 1.71
 -8 13 17 51.21 2.12
 -8 -13 17 51.54 2.28
 -8 -13 17 46.34 2.08
 8 -13 -15 74.31 2.72
 -8 -13 15 73.19 2.65
 -8 -13 15 74 2.64
 -8 13 15 74.86 2.62
 -8 13 13 194.13 4.31
 -8 -13 13 196.02 4.21
 -8 -13 13 198.97 4.34
 8 -13 -13 191.05 4.31
 8 -13 -11 87.3 2.95
 -8 13 11 81.42 2.95
 -8 -13 11 85.24 2.71
 -8 -13 11 83.7 2.96
 -8 -13 9 213.22 4.1
 -8 -13 9 201.45 4.63
 8 -13 -9 207.62 4.53
 -8 13 9 212.44 4.86
 8 -13 -7 101.06 3.27
 -8 -13 7 99.96 2.69
 -8 -13 7 96.1 3.32
 -8 -13 5 130.05 3.88
 -8 -13 5 128.36 2.77
 -8 13 5 130.95 4.04
 8 -13 -5 133.24 3.72
 -8 -13 3 119.52 2.35
 -8 -13 3 114.88 3.7
 8 -13 -3 111.55 3.5
 -8 13 3 116.39 3.88
 8 13 -3 110.05 2.49
 -8 -13 1 50.55 2.53
 8 -13 -1 55.26 2.54
 -8 -13 1 52.17 1.32
 8 13 -1 55.23 1.46
 -8 13 1 51.4 2.65
 -8 13 -1 157.99 4.46
 8 -13 1 159.97 4.12
 -8 -13 -1 152.37 4.16
 8 -13 3 51.54 2.43
 -8 -13 -3 52.9 2.49
 -8 13 -3 53.21 2.66
 -8 13 -5 4.83 1.12
 8 -13 5 7.28 1.09
 -8 -13 -5 7.64 1.17
 8 -13 7 2.94 1.02
 -8 13 -7 1.72 0.92
 -8 -13 -7 2.96 0.95
 8 -13 9 10.75 1.23
 -8 -13 -9 10.37 1.14
 8 -13 11 29.46 1.84
 -8 13 -11 29.98 1.73
 -8 -13 -11 29.63 1.62
 -8 -13 -13 43.24 1.77
 8 -13 13 42.19 2.11
 -8 13 -13 44.13 1.92
 -8 13 -15 30.72 1.52
 -8 -13 -15 31.64 1.47
 8 -13 15 28.79 1.76
 8 -13 17 21.67 1.57
 8 -13 19 6.25 0.99
 -8 14 20 7.47 0.89
 -8 -14 20 9.86 1.13
 -8 -14 20 11.55 1.09
 -8 14 20 9.31 1.1
 -8 14 18 38.36 1.83
 -8 -14 18 36.1 1.93
 -8 -14 18 39.19 1.92
 -8 14 18 36.89 1.97
 -8 14 16 54.25 2.23
 8 -14 -16 56.29 2.36
 -8 -14 16 49.66 2.22
 -8 -14 16 49.58 2.17
 -8 14 14 21.3 1.51
 -8 -14 14 24.63 1.61
 -8 -14 14 23.32 1.59
 8 -14 -14 23.1 1.62
 -8 -14 12 27.27 1.63
 8 -14 -12 25.4 1.72
 -8 -14 12 31.51 1.88
 -8 14 12 26.59 1.77
[truncated: 347,001 more chars]
